# Supplementary material for: Unbiased evaluation of rapamycin's specificity as an mTOR inhibitor
Source: Aging Cell. 2023 May 24;22(8):e13888. doi: 10.1111/acel.13888 (PMC10410055; doi:10.1111/acel.13888)
Supplement: Supplementary file 2 — Table S1 [file ACEL-22-e13888-s006.xlsx]

## Sheet: WT - Rapa vs DMSO (sign.)
Table S1. Differential gene expression analysis in control (WT) and mTOR-RR HEK293FT cells upon rapamycin treatment.
Control cells
Blue: Strongly downregulated by rapamycin (log2FC < -0.75) in control cells.
Red: Strongly upregulated by rapamycin (log2FC > +0.80) in control cells.
Only signifficantly altered genes (adj. p-value < 0.05) are shown.
ensembl_gene_id	gene_name	WT_DMSO_1	WT_DMSO_2	WT_DMSO_3	WT_Rapa_1	WT_Rapa_2	WT_Rapa_3	baseMean	log2FoldChange	lfcSE	pvalue	padj	gene_biotype	GO_id	GO_term
ENSG00000259080	AC074091.1	15.2329	59.5342	14.9709	0	0	0	14.9563	-7.79198	2.78593	1.32684e-07	1.53804e-06	processed_transcript
ENSG00000255073	ZFP91-CNTF	101.726	248.301	171.997	10.0332	28.8697	6.97591	94.6505	-3.35086	0.448932	6.26803e-15	1.95145e-13	protein_coding	GO:0003676	nucleic acid binding
ENSG00000185710	SMG1P4	97.0397	93.7774	110.706	21.2482	11.3735	22.9875	59.5221	-2.37499	0.359879	1.60686e-12	3.84277e-11	transcribed_unprocessed_pseudogene
ENSG00000100292	HMOX1	5759.79	5754.88	6088.12	1205.77	1206.04	1301.55	3552.69	-2.24155	0.0607132	1.23474e-299	1.87211e-295	protein_coding	; GO:0016491; GO:0043627; GO:0004630; GO:0090050; GO:0005730; GO:0005789; GO:0008285; GO:0051260; GO:0005783; GO:0042168; GO:0055114; GO:0071243; GO:0016239; GO:0043433; GO:0034395; GO:0020037; GO:0008217; GO:0001666; GO:0043065; GO:0055072; GO:0016242; GO:0004392; GO:0042542; GO:0043619; GO:0006915; GO:0048471; GO:0045080; GO:0019221; GO:0034383; GO:0005515; GO:0007588; GO:0071456; GO:0072719; G…	; negative regulation of mast cell cytokine production; response to estrogen; small GTPase mediated signal transduction; positive regulation of chemokine biosynthetic process; nucleolus; response to hydrogen peroxide; heme catabolic process; smooth muscle hyperplasia; regulation of transcription from RNA polymerase II promoter in response to iron; intrinsic apoptotic signaling pathway in response…
ENSG00000165061	ZMAT4	29.0313	53.5125	45.0132	8.95385	14.3972	5.58529	26.0822	-1.89079	0.568385	3.24488e-05	0.000226498	protein_coding	; GO:0005634; GO:0005515; GO:0003677; GO:0008270; GO:0046872; GO:0003676	; nucleus; nucleic acid binding; metal ion binding; DNA binding; protein binding; zinc ion binding
ENSG00000151012	SLC7A11	531.391	684.163	512.989	150.208	162.345	152.671	365.628	-1.86696	0.156463	4.41068e-34	6.62126e-32	protein_coding	; GO:2000211; GO:0098712; GO:0070527; GO:0060173; GO:0016020; GO:1904717; GO:0009986; GO:0005791; GO:1900407; GO:0008542; GO:0015327; GO:0048286; GO:0031526; GO:0034775; GO:0050804; GO:0050807; GO:0005515; GO:0030534; GO:0034599; GO:0055085; GO:1903204; GO:0033029; GO:0005856; GO:1901494; GO:0097449; GO:0090461; GO:0140206; GO:0021591; GO:0021756; GO:0006749; GO:0051775; GO:0050900; GO:0043231; G…	; regulation of cellular response to oxidative stress; amino acid transport; plasma membrane; organic substance transport; lung alveolus development; brush border membrane; transmembrane transporter activity; glutathione metabolic process; dipeptide import across plasma membrane; astrocyte projection; regulation of glutamate metabolic process; membrane; negative regulation of oxidative stress-ind…
ENSG00000103534	TMC5	33.8066	108.413	104.342	15.8934	10.8991	31.0056	50.7266	-1.79988	0.550851	3.72722e-05	0.000255943	protein_coding	; GO:0008381; GO:0005216; GO:0070062; GO:0005887; GO:0055085; GO:0016020; GO:0034220; GO:0016021; GO:0006811	; ion transmembrane transport; ion transport; ion channel activity; integral component of membrane; integral component of plasma membrane; extracellular exosome; mechanosensitive ion channel activity; membrane; transmembrane transport
ENSG00000177301	KCNA2	62.8462	41.8918	75.35	12.8153	16.031	16.8087	37.6238	-1.76401	0.429377	1.62243e-06	1.51009e-05	protein_coding	; GO:0034765; GO:0043005; GO:0030054; GO:0032809; GO:0042734; GO:0006813; GO:0016020; GO:0034705; GO:0005789; GO:0071805; GO:0005249; GO:0045202; GO:0051259; GO:0019228; GO:0051260; GO:0042995; GO:0021633; GO:0008076; GO:0005783; GO:0005515; GO:0055085; GO:0044224; GO:0031258; GO:0015271; GO:0006811; GO:0030424; GO:0005216; GO:0014059; GO:0043679; GO:0030425; GO:0019894; GO:0019233; GO:0005887; G…	; juxtaparanode region of axon; protein homooligomerization; plasma membrane; paranodal junction; cell projection; perikaryon; integral component of plasma membrane; neuron projection; outward rectifier potassium channel activity; membrane; protein complex oligomerization; potassium ion transmembrane transport; regulation of ion transmembrane transport; sensory perception of pain; endoplasmic ret…
ENSG00000278619	MRM1	342.411	359.182	400.581	85.0236	117.825	124.376	238.233	-1.70914	0.181555	2.91082e-22	1.83128e-20	protein_coding	GO:0003723; GO:0032259; GO:0008168; GO:0006396; GO:0005739; GO:0005759; GO:0001510; GO:0008173; GO:0006364; GO:0005515; GO:0070039; GO:0016740; GO:0000451	rRNA 2'-O-methylation; rRNA processing; transferase activity; RNA methylation; methyltransferase activity; RNA methyltransferase activity; RNA binding; methylation; RNA processing; mitochondrion; protein binding; rRNA (guanosine-2'-O-)-methyltransferase activity; mitochondrial matrix
ENSG00000233327	USP32P2	54.0759	144.635	41.0021	35.8483	16.5082	4.43597	49.4176	-1.61392	0.724444	0.000687923	0.00333449	transcribed_unprocessed_pseudogene
ENSG00000110436	SLC1A2	36.7807	26.2511	32.5596	10.8123	7.29615	7.99865	20.2831	-1.53423	0.589993	0.000321341	0.00171979	protein_coding	; GO:0098712; GO:0021537; GO:0007399; GO:0030673; GO:0070207; GO:0005313; GO:0046326; GO:0016020; GO:0014047; GO:0010259; GO:0031668; GO:0009986; GO:0035264; GO:0070779; GO:0005515; GO:0030534; GO:0055085; GO:0098656; GO:0015813; GO:0009611; GO:0099056; GO:0009416; GO:0042493; GO:0043200; GO:0006811; GO:0030424; GO:0005314; GO:0005887; GO:0015293; GO:0007268; GO:0015501; GO:0007632; GO:0005886; G…	; response to amino acid; plasma membrane; amino acid transport; metal ion binding; integral component of plasma membrane; integral component of presynaptic membrane; membrane; nervous system development; high-affinity glutamate transmembrane transporter activity; L-glutamate transmembrane transporter activity; symporter activity; visual behavior; L-glutamate import across plasma membrane; cellul…
ENSG00000150990	DHX37	3499.91	3280.84	3583.68	1275.03	1153.49	1235.18	2338.02	-1.49536	0.0690931	3.77793e-105	1.14562e-101	protein_coding	; GO:0004386; GO:0016787; GO:0003723; GO:0005524; GO:0005634; GO:0006364; GO:0000166; GO:0005654; GO:0003676; GO:0034459; GO:0000462; GO:0005730	; hydrolase activity; nucleus; maturation of SSU-rRNA from tricistronic rRNA transcript (SSU-rRNA, 5.8S rRNA, LSU-rRNA); nucleoplasm; ATP-dependent 3'-5' RNA helicase activity; nucleic acid binding; rRNA processing; helicase activity; ATP binding; nucleolus; nucleotide binding; RNA binding
ENSG00000132938	MTUS2	50.5935	36.698	47.768	8.44146	9.99022	24.866	29.7262	-1.48878	0.576538	0.000268779	0.00146961	protein_coding	; GO:0008017; GO:0005737; GO:0042803; GO:0005813; GO:0045171; GO:0005515; GO:0005634; GO:0015630; GO:0005874; GO:0005856; GO:0005881	; nucleus; cytoplasmic microtubule; intercellular bridge; cytoskeleton; centrosome; microtubule; protein binding; microtubule cytoskeleton; cytoplasm; microtubule binding; protein homodimerization activity
ENSG00000181418	DDN	206.733	202.788	226.56	67.4019	72.252	81.9595	142.949	-1.46519	0.205211	5.43011e-14	1.5389e-12	protein_coding	GO:0000981; GO:0005737; GO:0045944; GO:0043204; GO:0032591; GO:0005634; GO:0005886; GO:0042995; GO:0005783; GO:0005515; GO:0000978; GO:0016020; GO:0005789	DNA-binding transcription factor activity, RNA polymerase II-specific; nucleus; plasma membrane; cell projection; dendritic spine membrane; perikaryon; endoplasmic reticulum; endoplasmic reticulum membrane; membrane; protein binding; cytoplasm; RNA polymerase II proximal promoter sequence-specific DNA binding; positive regulation of transcription by RNA polymerase II
ENSG00000110104	CCDC86	5670.71	5000.87	5631.19	1972.8	1907.07	2112.73	3715.89	-1.4373	0.0697338	1.23253e-95	2.33595e-92	protein_coding	; GO:0016032; GO:0003723; GO:0005634; GO:0005515; GO:0005730	; nucleus; nucleolus; RNA binding; protein binding; viral process
ENSG00000275832	ARHGAP23	72.5009	44.4848	76.3642	23.345	23.8099	15.5533	42.6763	-1.42408	0.433198	3.97025e-05	0.000269458	protein_coding	; GO:0005096; GO:0007165; GO:0051056; GO:0070062; GO:0005829; GO:0043547	; GTPase activator activity; signal transduction; extracellular exosome; regulation of small GTPase mediated signal transduction; cytosol; positive regulation of GTPase activity
ENSG00000168209	DDIT4	1152.26	1061.2	1075.1	472.127	357.368	397.228	752.548	-1.40893	0.114084	2.63475e-36	4.64513e-34	protein_coding	GO:0001764; ; GO:0071549; GO:1902532; GO:0051607; GO:0008283; GO:0009968; GO:0010801; GO:0006915; GO:0071889; GO:0032984; GO:0005829; GO:0005622; GO:0032007; GO:0072593; GO:1901216; GO:0005739; GO:0048011; GO:0045820; GO:0033137; GO:0005737; GO:0030182; GO:0001666; GO:0007420; GO:0042771	; negative regulation of peptidyl-threonine phosphorylation; negative regulation of glycolytic process; negative regulation of intracellular signal transduction; reactive oxygen species metabolic process; neurotrophin TRK receptor signaling pathway; protein-containing complex disassembly; neuron differentiation; apoptotic process; cytosol; intracellular; negative regulation of peptidyl-serine pho…
ENSG00000103257	SLC7A5	5744.92	6021.16	5351.59	2287.47	2037.87	2177.71	3936.79	-1.39103	0.0672778	3.32926e-96	7.21119e-93	protein_coding	GO:1902475; GO:0007275; ; GO:0007399; GO:0016020; GO:0015175; GO:0015804; GO:0015807; GO:0005515; GO:0055085; GO:0005829; GO:0042605; GO:0030154; GO:0016324; GO:0050900; GO:0043231; GO:0005737; GO:0006520; GO:0003333; GO:0070062; GO:0005886; GO:0022857; GO:0015179; GO:0006865; GO:0016021; GO:0015171	; plasma membrane; amino acid transport; transmembrane transporter activity; membrane; nervous system development; cytosol; intracellular membrane-bounded organelle; L-alpha-amino acid transmembrane transport; cell differentiation; L-amino acid transmembrane transporter activity; multicellular organism development; neutral amino acid transmembrane transporter activity; amino acid transmembrane tr…
ENSG00000077522	ACTN2	112.537	71.982	139.384	48.8233	28.9779	33.3552	72.5099	-1.39048	0.362185	5.20155e-06	4.31197e-05	protein_coding	GO:0046983; ; GO:0005178; GO:0055013; GO:0030049; GO:0005546; GO:0005576; GO:0042391; GO:0030374; GO:0008092; GO:0003779; GO:0051015; GO:0031143; GO:2001137; GO:0005925; GO:0042802; GO:0051289; GO:1903508; GO:0051373; GO:0005088; GO:0005515; GO:0007155; GO:0000165; GO:0086097; GO:0005829; GO:0005856; GO:0030375; GO:0042981; GO:1901018; GO:0031093; GO:0044325; GO:0030018; GO:0043268; GO:0043267; G…	; plasma membrane; actin binding; metal ion binding; extracellular region; focal adhesion assembly; negative regulation of potassium ion transmembrane transporter activity; titin Z domain binding; cortical actin cytoskeleton; filopodium; platelet alpha granule lumen; LIM domain binding; dendritic spine; cytosol; MAPK cascade; calcium ion binding; phospholipase C-activating angiotensin-activated s…
ENSG00000113739	STC2	1535.17	1269	1315.02	606.384	470.52	489.82	947.653	-1.37915	0.117273	3.30644e-33	4.7745e-31	protein_coding	; GO:0010469; GO:0043687; GO:0005179; GO:0005576; GO:0006874; GO:0043434; GO:0048471; GO:0005794; GO:0005783; GO:0046885; GO:0071456; GO:0033280; GO:0005788; GO:0005615; GO:0034976; GO:0044267; GO:0030968; GO:0040015; GO:0046697; GO:0020037; GO:0010629; GO:0042803; GO:0019899; GO:2001256; GO:0007566; GO:0006979; GO:0055074	; negative regulation of gene expression; extracellular region; Golgi apparatus; cellular calcium ion homeostasis; endoplasmic reticulum lumen; calcium ion homeostasis; embryo implantation; response to vitamin D; endoplasmic reticulum; regulation of store-operated calcium entry; endoplasmic reticulum unfolded protein response; cellular response to hypoxia; heme binding; regulation of signaling re…
ENSG00000277957	SENP3-EIF4A1	238.286	81.8596	236.54	33.701	53.2859	97.5708	123.541	-1.35247	0.444786	9.82707e-05	0.0006047	protein_coding	GO:0006508; GO:0005634; GO:0071339; GO:0008234; GO:0016926	nucleus; proteolysis; cysteine-type peptidase activity; protein desumoylation; MLL1 complex
ENSG00000187867	PALM3	541.393	461.405	559.601	219.298	212.786	168.745	360.538	-1.35117	0.152559	4.57529e-20	2.45995e-18	protein_coding	; GO:0005737; GO:0001960; GO:0005524; GO:0008063; GO:0005886; GO:0005515; GO:0000166; GO:0032496; GO:0016020	; plasma membrane; response to lipopolysaccharide; negative regulation of cytokine-mediated signaling pathway; ATP binding; Toll signaling pathway; nucleotide binding; membrane; protein binding; cytoplasm
ENSG00000261884	AC040162.1	80.9739	109.457	105.829	45.3048	36.5347	26.6526	67.4588	-1.3394	0.330618	2.34516e-06	2.09284e-05	protein_coding	; GO:0005839; GO:0005737; GO:0004175; GO:0010498; GO:0010499; GO:0005634; GO:0004298; GO:0043161; GO:0051603; GO:0002376	; proteasome core complex; nucleus; immune system process; proteasomal protein catabolic process; endopeptidase activity; proteasome-mediated ubiquitin-dependent protein catabolic process; threonine-type endopeptidase activity; cytoplasm; proteolysis involved in cellular protein catabolic process; proteasomal ubiquitin-independent protein catabolic process
ENSG00000212643	ZRSR2P1	51.1391	66.976	43.9147	4.49346	29.804	13.6599	34.9979	-1.32144	0.63424	0.00123462	0.00553827	transcribed_processed_pseudogene
ENSG00000052749	RRP12	3419.66	3269.41	3394.17	1298.81	1216.75	1518.3	2352.85	-1.31378	0.0825841	3.13402e-58	1.82761e-55	protein_coding	; GO:0031965; GO:0005730; GO:0003723; GO:0005634; GO:0016020; GO:0016021	; nucleus; nuclear membrane; integral component of membrane; nucleolus; RNA binding; membrane
ENSG00000229544	NKX1-2	95.7498	99.5338	90.8235	29.2075	29.804	45.8583	65.1628	-1.30975	0.321044	2.34335e-06	2.09245e-05	protein_coding	GO:0007275; GO:0043565; GO:0006355; GO:0006357; GO:0005634; GO:0003677; GO:0000981	regulation of transcription, DNA-templated; sequence-specific DNA binding; nucleus; DNA-binding transcription factor activity, RNA polymerase II-specific; regulation of transcription by RNA polymerase II; DNA binding; multicellular organism development
ENSG00000148082	SHC3	47.686	35.4683	87.4828	19.9885	19.8964	14.881	37.5672	-1.305	0.506348	0.000361358	0.00190836	protein_coding	GO:0007411; GO:0007417; GO:0007165; GO:0005088; GO:0035556; GO:0005886; GO:0005515; GO:0007611; GO:0007173; GO:0005575; GO:0000165; GO:0007169; GO:0001784; GO:0005829; GO:0030971; GO:0007265; GO:0035249	plasma membrane; MAPK cascade; epidermal growth factor receptor signaling pathway; transmembrane receptor protein tyrosine kinase signaling pathway; Ras protein signal transduction; axon guidance; signal transduction; Ras guanyl-nucleotide exchange factor activity; phosphotyrosine residue binding; intracellular signal transduction; synaptic transmission, glutamatergic; central nervous system deve…
ENSG00000180448	ARHGAP45	122.261	71.3761	98.2889	28.3952	32.0452	46.4221	66.4648	-1.30363	0.355775	1.08099e-05	8.36223e-05	protein_coding	; GO:0043312; GO:0035578; GO:0005737; GO:0005096; GO:0007165; GO:0051056; GO:0035556; GO:0005886; GO:0042995; GO:0005515; GO:0005576; GO:0034774; GO:0032587; GO:0046872; GO:0005829; GO:0043547; GO:0016020	; plasma membrane; GTPase activator activity; ruffle membrane; neutrophil degranulation; cell projection; metal ion binding; extracellular region; signal transduction; secretory granule lumen; azurophil granule lumen; intracellular signal transduction; membrane; protein binding; cytoplasm; regulation of small GTPase mediated signal transduction; cytosol; positive regulation of GTPase activity
ENSG00000048162	NOP16	1052.16	1108.41	1175.18	400.674	487.197	447.933	778.592	-1.30315	0.104029	3.48924e-37	6.53134e-35	protein_coding	GO:0043231; GO:0042273; ; GO:0003723; GO:0005634; GO:0005730	; nucleus; ribosomal large subunit biogenesis; nucleolus; RNA binding; intracellular membrane-bounded organelle
ENSG00000133316	WDR74	1246.4	1138.13	1344.12	479.596	505.176	513.536	871.16	-1.3002	0.0978059	1.58015e-41	4.27826e-39	protein_coding	; GO:0042273; GO:0001825; GO:0016070; GO:0000176; GO:0005634; GO:0006364; GO:0005515; GO:0030687; GO:0005730	; nucleus; ribosomal large subunit biogenesis; rRNA processing; RNA metabolic process; nucleolus; blastocyst formation; nuclear exosome (RNase complex); protein binding; preribosome, large subunit precursor
ENSG00000165271	NOL6	2222.39	2127.24	2300.26	894.445	889.737	903.574	1556.27	-1.29934	0.0707888	1.91113e-76	2.41471e-73	protein_coding	; GO:0032040; GO:0005739; GO:0003723; GO:0032545; GO:0005634; GO:0006364; GO:0000794; GO:0005694; GO:0034456; GO:0005654; GO:0006409; GO:0005730	chromosome; tRNA export from nucleus; nucleus; condensed nuclear chromosome; nucleoplasm; ; UTP-C complex; rRNA processing; nucleolus; RNA binding; mitochondrion; small-subunit processome; CURI complex
ENSG00000117877	CD3EAP	1674.38	1507.97	1658.22	652.199	682.953	628.322	1134.01	-1.29013	0.0848387	1.98442e-53	8.5965e-51	protein_coding	; GO:0006360; GO:0005739; GO:0003723; GO:0009303; GO:0000120; GO:0003899; GO:0005634; GO:0005694; GO:0007169; GO:0006363; GO:0005654; GO:0005829; GO:0045815; GO:0005730; GO:0001650; GO:0006361	chromosome; ; nucleus; DNA-directed 5'-3' RNA polymerase activity; nucleoplasm; transmembrane receptor protein tyrosine kinase signaling pathway; rRNA transcription; nucleolus; RNA binding; termination of RNA polymerase I transcription; positive regulation of gene expression, epigenetic; mitochondrion; transcription by RNA polymerase I; transcription initiation from RNA polymerase I promoter; cyt…
ENSG00000155846	PPARGC1B	899.616	923.934	660.494	358.77	322.17	337.129	583.685	-1.25698	0.141317	3.48011e-20	1.89803e-18	protein_coding	; GO:0045780; GO:0120162; GO:0016592; GO:0030331; GO:0045944; GO:0050682; GO:0030374; GO:0003676; GO:0003712; GO:0007015; GO:0045893; GO:0051384; GO:0003723; GO:0045892; GO:0006390; GO:0051591; GO:0005739; GO:0051091; GO:0030520; GO:0006355; GO:0042327; GO:0008134; GO:0005634; GO:1903506; GO:0005654; GO:0060346; GO:0001503; GO:0034614; GO:0045672; GO:0010694	; regulation of transcription, DNA-templated; response to glucocorticoid; estrogen receptor binding; mediator complex; response to cAMP; RNA binding; mitochondrial transcription; regulation of nucleic acid-templated transcription; positive regulation of bone resorption; positive regulation of transcription by RNA polymerase II; cellular response to reactive oxygen species; nucleus; nucleoplasm; p…
ENSG00000141506	PIK3R5	62.09	43.7846	59.7894	10.2467	18.8579	27.8176	37.0977	-1.23502	0.491416	0.000474145	0.00242789	protein_coding	; GO:0031683; GO:0005815; GO:0005942; GO:0014068; GO:0016020; GO:0046935; GO:0046854; GO:0014065; GO:0051897; GO:0030168; GO:0005829; GO:0016301; GO:0043551; GO:0007186; GO:0005634; GO:0043406; GO:0005737; GO:0046934; GO:0005886; GO:0005944; GO:0016310	; phosphatidylinositol 3-kinase complex, class IB; plasma membrane; positive regulation of protein kinase B signaling; phosphatidylinositol 3-kinase complex; membrane; microtubule organizing center; cytosol; nucleus; positive regulation of MAP kinase activity; phosphatidylinositol phosphorylation; 1-phosphatidylinositol-3-kinase regulator activity; G protein-coupled receptor signaling pathway; ki…
ENSG00000204394	VARS	7930.38	7969.04	7802.54	3106.1	3501.51	3437.46	5624.51	-1.2329	0.0576083	8.04048e-103	2.03183e-99	protein_coding	; GO:0006418; GO:0005737; GO:0005524; GO:0006412; GO:0016874; GO:0106074; GO:0005515; GO:0002161; GO:0004832; GO:0000166; GO:0005829; GO:0004812; GO:0006438	; aminoacyl-tRNA editing activity; translation; valyl-tRNA aminoacylation; aminoacyl-tRNA metabolism involved in translational fidelity; ligase activity; valine-tRNA ligase activity; ATP binding; nucleotide binding; protein binding; aminoacyl-tRNA ligase activity; cytoplasm; cytosol; tRNA aminoacylation for protein translation
ENSG00000177453	NIM1K	25.0705	30.7104	31.5732	6.98947	8.09497	12.7159	19.1924	-1.20498	0.660384	0.00207001	0.00870369	protein_coding	; GO:0000287; GO:0032007; GO:0005737; GO:0042149; GO:0005524; GO:0004674; GO:0004672; GO:0005634; GO:0035556; GO:0000166; GO:0046872; GO:0016740; GO:0031588; GO:0006468; GO:0016310; GO:0016301	; kinase activity; nucleus; protein phosphorylation; magnesium ion binding; negative regulation of TOR signaling; protein serine/threonine kinase activity; nucleotide-activated protein kinase complex; metal ion binding; transferase activity; ATP binding; phosphorylation; protein kinase activity; intracellular signal transduction; nucleotide binding; cytoplasm; cellular response to glucose starvat…
ENSG00000132382	MYBBP1A	7477.16	7726.39	7354.63	3330.26	3252.57	3255.2	5399.37	-1.19379	0.0487583	1.42729e-133	7.21354e-130	protein_coding	; GO:0042564; GO:0072332; GO:0016020; GO:0032922; GO:0005730; GO:0042149; GO:0003723; GO:0045892; GO:0022904; GO:2000210; GO:0071158; GO:0045815; GO:0001649; GO:0043565; GO:0070888; GO:0006355; GO:0008134; GO:0005634; GO:0005654; GO:0043231; GO:0005737; GO:0042254; GO:0003677; GO:0048511; GO:0003714	; regulation of transcription, DNA-templated; nucleolus; RNA binding; DNA binding; membrane; intracellular membrane-bounded organelle; nucleus; sequence-specific DNA binding; nucleoplasm; osteoblast differentiation; positive regulation of cell cycle arrest; transcription corepressor activity; intrinsic apoptotic signaling pathway by p53 class mediator; E-box binding; NLS-dependent protein nuclear…
ENSG00000111262	KCNA1	72.921	58.0214	48.1044	21.7693	16.7063	27.6629	40.8642	-1.19261	0.427303	0.00022387	0.00125113	protein_coding	; GO:0034765; GO:0060078; GO:0042734; GO:0006813; GO:0042391; GO:0010960; GO:0016020; GO:0031410; GO:0071286; GO:0009986; GO:0071805; GO:0034705; GO:0005249; GO:0045202; GO:0050905; GO:0001964; GO:0010644; GO:0050966; GO:0019228; GO:0051260; GO:0042995; GO:0034613; GO:0008076; GO:0005783; GO:0005515; GO:0055085; GO:0099505; GO:0044224; GO:0015079; GO:0005829; GO:0007405; GO:0021766; GO:0006811; G…	juxtaparanode region of axon; ; protein homooligomerization; plasma membrane; potassium ion transmembrane transporter activity; cell projection; cell communication by electrical coupling; perikaryon; integral component of plasma membrane; membrane; magnesium ion homeostasis; potassium ion transmembrane transport; cytosol; regulation of ion transmembrane transport; neuronal cell body; hippocampus …
ENSG00000258881	AC007040.2	166.64	79.36	117.368	50.0853	54.8377	38.9956	84.5478	-1.15238	0.346993	4.19353e-05	0.000282714	protein_coding	; GO:0030173; GO:0030176; GO:0030134; GO:0006888; GO:0097020; GO:0016020; GO:0016021	; integral component of Golgi membrane; COPII adaptor activity; integral component of endoplasmic reticulum membrane; COPII-coated ER to Golgi transport vesicle; integral component of membrane; ER to Golgi vesicle-mediated transport; membrane
ENSG00000259332	ST20-MTHFS	141.507	127.315	135.515	74.9692	51.8501	42.8597	95.6694	-1.15146	0.277394	1.7425e-06	1.60704e-05	protein_coding	; GO:0030272; GO:0005739; GO:0005524; GO:0000166; GO:0046872; GO:0009396; GO:0035999	; folic acid-containing compound biosynthetic process; metal ion binding; ATP binding; tetrahydrofolate interconversion; nucleotide binding; 5-formyltetrahydrofolate cyclo-ligase activity; mitochondrion
ENSG00000278139	AL358075.4	128.392	164.649	124.758	35.9477	74.0583	61.4696	98.2124	-1.13887	0.305404	1.04051e-05	8.07793e-05	protein_coding	GO:0046935; GO:0043551; GO:0008286; GO:0046854; GO:0005942; GO:0035014	phosphatidylinositol 3-kinase regulator activity; phosphatidylinositol 3-kinase complex; phosphatidylinositol phosphorylation; regulation of phosphatidylinositol 3-kinase activity; insulin receptor signaling pathway; 1-phosphatidylinositol-3-kinase regulator activity
ENSG00000165732	DDX21	21013.4	20914.7	20396.5	9526.31	9551.58	9519.92	15153.7	-1.12113	0.0393769	1.58772e-179	1.20365e-175	protein_coding	GO:0005524; GO:0051607; GO:0003676; GO:0016020; GO:0005730; GO:0003725; GO:0042802; GO:0003723; GO:0004004; GO:0002735; GO:0005515; GO:0009615; GO:0005829; GO:0030515; GO:0045815; GO:0035198; GO:0001649; GO:0043330; GO:0016787; GO:0005739; GO:0005634; GO:0000166; GO:0005654; GO:0004386; GO:0005737; GO:0019843; GO:0006364; GO:0006366; GO:0045087; GO:0097322; GO:0043123; GO:0002376	positive regulation of I-kappaB kinase/NF-kappaB signaling; immune system process; ATP binding; nucleolus; RNA binding; membrane; cytosol; snoRNA binding; positive regulation of myeloid dendritic cell cytokine production; nucleus; nucleoplasm; rRNA processing; rRNA binding; identical protein binding; osteoblast differentiation; hydrolase activity; nucleic acid binding; innate immune response; miR…
ENSG00000160818	GPATCH4	5798.98	5615.68	5946.41	2693.96	2725.48	2557.71	4223.04	-1.11671	0.0546363	4.80471e-94	8.09434e-91	protein_coding	; GO:0003676	; nucleic acid binding
ENSG00000196739	COL27A1	324.973	284.496	287.967	130.024	129.181	142.302	216.491	-1.11347	0.164554	8.20455e-13	2.03596e-11	protein_coding	GO:0062023; GO:0005788; GO:0030198; ; GO:0005201; GO:0031012; GO:0005581; GO:0005615; GO:0005583; GO:0005576; GO:0003431; GO:0046872; GO:0030020	; collagen-containing extracellular matrix; extracellular space; metal ion binding; extracellular region; collagen trimer; extracellular matrix; extracellular matrix structural constituent conferring tensile strength; extracellular matrix organization; growth plate cartilage chondrocyte development; endoplasmic reticulum lumen; fibrillar collagen trimer; extracellular matrix structural constituent
ENSG00000197355	UAP1L1	263.665	226.43	214.246	107.866	108.889	95.6784	169.462	-1.11159	0.192475	4.73074e-10	8.07742e-09	protein_coding	; GO:0003977; GO:0070569; GO:0016779; GO:0016740; GO:0006048	; UDP-N-acetylglucosamine biosynthetic process; nucleotidyltransferase activity; transferase activity; uridylyltransferase activity; UDP-N-acetylglucosamine diphosphorylase activity
ENSG00000037897	METTL1	686.455	695.164	706.28	329.616	321.203	311.413	508.355	-1.09969	0.107057	6.30632e-26	5.4952e-24	protein_coding	; GO:0006400; GO:0030488; GO:0003723; GO:0008168; GO:0032259; GO:0036265; GO:0008176; GO:0005634; GO:0000049; GO:0005515; GO:0005654; GO:0016740; GO:0005829; GO:0106004; GO:0005730; GO:0008033	tRNA methylation; tRNA (guanine-N7)-methylation; nucleus; tRNA modification; nucleoplasm; ; tRNA (guanine-N7-)-methyltransferase activity; RNA (guanine-N7)-methylation; transferase activity; methyltransferase activity; nucleolus; RNA binding; methylation; protein binding; cytosol; tRNA processing; tRNA binding
ENSG00000160867	FGFR4	727.494	749.798	765.073	326.661	402.97	301.914	545.652	-1.09273	0.127171	5.66404e-19	2.73497e-17	protein_coding	; GO:0045862; GO:0005524; GO:0036092; GO:0016303; GO:0007399; GO:0019216; GO:0005576; GO:0008284; GO:0016020; GO:0010715; GO:0055062; GO:0030133; GO:0017134; GO:0005794; GO:0004672; GO:0046854; GO:0005088; GO:0043235; GO:0005515; GO:0005783; GO:0004713; GO:0000165; GO:0016740; GO:0051897; GO:0043085; GO:0006468; GO:0005007; GO:0042632; GO:0016301; GO:0070374; GO:0005887; GO:0000166; GO:2000573; G…	; positive regulation of protein kinase B signaling; protein phosphorylation; plasma membrane; transmembrane receptor protein tyrosine kinase signaling pathway; regulation of extracellular matrix disassembly; extracellular region; transferase activity; Golgi apparatus; fibroblast growth factor receptor signaling pathway; integral component of plasma membrane; ATP binding; phosphatidylinositol-3-p…
ENSG00000166166	TRMT61A	1329.62	1253.94	1357.36	552.696	649.365	628.356	961.889	-1.08921	0.0927297	5.18262e-33	7.14354e-31	protein_coding	GO:0030488; GO:0032259; GO:0008168; GO:0016429; GO:0005634; GO:0061953; GO:0005654; GO:0016740; GO:0080009; GO:0031515; GO:0008033	tRNA methylation; nucleus; mRNA (adenine-N1-)-methyltransferase activity; nucleoplasm; transferase activity; methyltransferase activity; tRNA (m1A) methyltransferase complex; tRNA (adenine-N1-)-methyltransferase activity; methylation; mRNA methylation; tRNA processing
ENSG00000184937	WT1	235.611	254.851	253.113	88.6463	108.343	136.295	179.477	-1.08595	0.201748	4.661e-09	6.84125e-08	protein_coding	GO:0060231; GO:0008380; GO:2000020; GO:0070742; GO:0045944; GO:0061032; GO:0009888; GO:2001076; GO:0043066; GO:2000195; GO:0007507; GO:0001658; GO:0003676; GO:0060421; GO:0035802; GO:0005730; GO:0043010; GO:0007530; GO:0045893; GO:0007356; GO:0003723; GO:0008285; GO:0003700; GO:0045892; GO:0001228; GO:0044212; GO:0030325; GO:1902895; GO:0016607; GO:0005515; GO:0030855; GO:0005829; GO:0001822; GO:…	regulation of transcription, DNA-templated; DNA-binding transcription factor activity, RNA polymerase II-specific; negative regulation of apoptotic process; visceral serous pericardium development; metal ion binding; glomerular visceral epithelial cell differentiation; nucleolus; RNA binding; positive regulation of gene expression; DNA binding; glomerular basement membrane development; positive r…
ENSG00000239883	PARGP1	53.2405	76.6813	93.3291	29.9785	31.2332	30.2798	52.4571	-1.07952	0.377133	0.000199577	0.00113037	transcribed_unprocessed_pseudogene
ENSG00000283293	RN7SK	78.3408	86.5107	97.81	22.4673	22.5788	58.5425	61.0417	-1.07539	0.440298	0.000616048	0.00304598	snRNA
ENSG00000159399	HK2	2320.38	2349.7	2143.86	1024.85	1092.56	1098.01	1671.56	-1.07353	0.0731735	6.91463e-50	2.62099e-47	protein_coding	GO:0051156; ; GO:0008152; GO:0019318; GO:0046835; GO:0005524; GO:0072655; GO:0006006; GO:0008865; GO:0016020; GO:0004340; GO:2000378; GO:0006096; GO:0061621; GO:0002931; GO:0005536; GO:0005515; GO:0016740; GO:0005829; GO:1990830; GO:1904925; GO:0007595; GO:0016301; GO:0005623; GO:0005739; GO:0008637; GO:0046324; GO:0004396; GO:0000166; GO:0019158; GO:0045766; GO:0072656; GO:0016529; GO:0035795; G…	; maintenance of protein location in mitochondrion; plasma membrane; cell; cellular response to leukemia inhibitory factor; transferase activity; glucose binding; negative regulation of mitochondrial membrane permeability; ATP binding; carbohydrate metabolic process; regulation of glucose import; positive regulation of autophagy of mitochondrion in response to mitochondrial depolarization; carboh…
ENSG00000271793	AL589666.1	62.0198	79.9991	84.8352	23.5907	35.2229	35.1255	53.4655	-1.07196	0.363752	0.000159889	0.000929182	protein_coding
ENSG00000160072	ATAD3B	3656.02	3832.41	3559.29	1940.11	1567.53	1732.45	2714.63	-1.0675	0.080211	1.32373e-41	3.64917e-39	protein_coding	; GO:0043312; GO:0005739; GO:0005524; GO:0101003; GO:0005886; GO:0005743; GO:0030667; GO:0000166; GO:0008270; GO:0016020; GO:0007005	; plasma membrane; ficolin-1-rich granule membrane; neutrophil degranulation; mitochondrion organization; secretory granule membrane; ATP binding; nucleotide binding; mitochondrion; mitochondrial inner membrane; membrane; zinc ion binding
ENSG00000134508	CABLES1	2818.93	2952.02	2725.34	1194.78	1360.16	1474.5	2087.62	-1.06457	0.0832885	1.4386e-38	3.02945e-36	protein_coding	GO:0007049; ; GO:0005737; GO:0005634; GO:0005515; GO:0005829; GO:0051301; GO:0051726	; nucleus; cell cycle; regulation of cell cycle; cell division; protein binding; cytoplasm; cytosol
ENSG00000103356	EARS2	2128.15	1980.87	1804.52	1059.33	832.946	924.732	1455.09	-1.05521	0.100545	5.84196e-27	5.4341e-25	protein_coding	GO:0043039; GO:0006418; ; GO:0004818; GO:0005737; GO:0003723; GO:0005739; GO:0006412; GO:0005524; GO:0005759; GO:0016874; GO:0000049; GO:0050561; GO:0008270; GO:0000166; GO:0006424; GO:0070127; GO:0004812	; tRNA aminoacylation; translation; tRNA binding; tRNA aminoacylation for protein translation; glutamate-tRNA ligase activity; ligase activity; glutamyl-tRNA aminoacylation; ATP binding; glutamate-tRNA(Gln) ligase activity; nucleotide binding; RNA binding; tRNA aminoacylation for mitochondrial protein translation; mitochondrion; aminoacyl-tRNA ligase activity; cytoplasm; zinc ion binding; mitocho…
ENSG00000175832	ETV4	60.2001	39.3385	40.237	10.5216	21.4137	19.3704	31.8469	-1.0538	0.526135	0.00170309	0.00735257	protein_coding	; GO:0043565; GO:0045944; GO:0003700; GO:0006355; GO:0006357; GO:0001228; GO:0005634; GO:0005515; GO:0003677; GO:0000978; GO:0005654; GO:0030154; GO:0005730; GO:0000981	; regulation of transcription, DNA-templated; nucleus; DNA-binding transcription factor activity; sequence-specific DNA binding; DNA-binding transcription factor activity, RNA polymerase II-specific; nucleoplasm; regulation of transcription by RNA polymerase II; nucleolus; DNA binding; cell differentiation; protein binding; RNA polymerase II proximal promoter sequence-specific DNA binding; positi…
ENSG00000114767	RRP9	1615.78	1479.98	1561.97	698.733	757.743	772.761	1147.83	-1.04936	0.0827652	5.54942e-38	1.07872e-35	protein_coding	GO:0032040; GO:0031428; GO:0003723; GO:0005634; GO:0006364; GO:0034511; GO:0005654; GO:0030515; GO:0005730	nucleus; nucleoplasm; rRNA processing; U3 snoRNA binding; nucleolus; RNA binding; small-subunit processome; box C/D snoRNP complex; snoRNA binding
ENSG00000113013	HSPA9	20754.5	20287.8	20157.2	10293.1	9565.13	9827.79	15147.6	-1.04035	0.0453068	7.73613e-118	2.93238e-114	protein_coding	; GO:1903707; GO:0006611; GO:0005759; GO:0005524; GO:0045647; GO:0016226; GO:0043066; GO:0034620; GO:0005730; GO:0005925; GO:0044183; GO:0003723; GO:0042623; GO:0005515; GO:0051085; GO:0005739; GO:0043209; GO:0005634; GO:0030218; GO:0045646; GO:0000166; GO:0042645; GO:0051082; GO:0031625; GO:0042026; GO:0034605; GO:0005737; GO:0006986; GO:1902037; GO:0006457; GO:0016887; GO:0070062; GO:0019899; G…	; protein binding involved in protein folding; negative regulation of apoptotic process; ATP binding; nucleolus; RNA binding; iron-sulfur cluster assembly; interleukin-12-mediated signaling pathway; myelin sheath; negative regulation of hematopoietic stem cell differentiation; mitochondrial matrix; nucleus; mitochondrial nucleoid; ubiquitin protein ligase binding; erythrocyte differentiation; reg…
ENSG00000107815	TWNK	2250.28	2508.61	2554.06	1159.5	1126.79	1277.33	1812.76	-1.02628	0.0805849	2.6141e-38	5.21512e-36	protein_coding	; GO:0006264; GO:0005759; GO:0005524; GO:0006268; GO:0002020; GO:0007005; GO:0006390; GO:0051260; GO:0032508; GO:0003678; GO:0016787; GO:0005739; GO:0043139; GO:0000166; GO:0042645; GO:0006260; GO:0004386; GO:0003697; GO:0034214; GO:0071333	; DNA duplex unwinding; protein hexamerization; protein homooligomerization; 5'-3' DNA helicase activity; ATP binding; DNA unwinding involved in DNA replication; mitochondrial transcription; DNA helicase activity; mitochondrial matrix; mitochondrial nucleoid; DNA replication; mitochondrial DNA replication; hydrolase activity; single-stranded DNA binding; protease binding; cellular response to glu…
ENSG00000053372	MRTO4	5054.01	5008.56	5197.81	2309.36	2500.96	2683.79	3792.42	-1.01804	0.0648294	1.0419e-56	5.26577e-54	protein_coding	; GO:0005737; GO:0003723; GO:0000956; GO:0000027; GO:0042254; GO:0005634; GO:0006364; GO:0005515; GO:0005730	; nucleus; rRNA processing; nucleolus; RNA binding; ribosomal large subunit assembly; protein binding; cytoplasm; ribosome biogenesis; nuclear-transcribed mRNA catabolic process
ENSG00000117280	RAB29	859.299	863.894	818.192	398.718	431.696	410.26	630.343	-1.01587	0.099112	8.5229e-26	7.34229e-24	protein_coding	; GO:0010977; GO:0039694; GO:0005773; GO:0016020; GO:0005801; GO:0097708; GO:0048471; GO:0007005; GO:0015031; GO:1905279; GO:0005794; GO:1990967; GO:0005525; GO:0017137; GO:0007416; GO:0005515; GO:0020003; GO:0005829; GO:0005856; GO:1903441; GO:0042470; GO:0003924; GO:0006886; GO:0005739; GO:0016192; GO:0032482; GO:0042147; GO:0019894; GO:0005769; GO:0000166; GO:0055037; GO:0030154; GO:0072657; G…	; plasma membrane; T cell activation; Golgi organization; Golgi apparatus; protein transport; viral RNA genome replication; positive regulation of T cell receptor signaling pathway; membrane; positive regulation of receptor recycling; cytosol; vesicle; positive regulation of intracellular protein transport; symbiont-containing vacuole; early endosome; cytoskeleton; response to bacterium; vacuole;…
ENSG00000184178	SCFD2	576.216	606.788	583.479	235.041	287.154	336.242	437.487	-1.00598	0.142425	1.10992e-13	3.03219e-12	protein_coding	; GO:0015031; GO:0016192; GO:0006904; GO:0008150; GO:0003674; GO:0005575	; molecular_function; vesicle-mediated transport; vesicle docking involved in exocytosis; protein transport; cellular_component; biological_process
ENSG00000169884	WNT10B	146.254	187.6	192.307	88.7062	75.4175	83.25	128.922	-1.00406	0.226728	5.78984e-07	5.93547e-06	protein_coding	; GO:0043065; GO:0010469; GO:0007275; GO:0048641; GO:0090263; GO:0045944; GO:0048741; GO:0032434; GO:0060070; GO:0120163; GO:0005576; GO:0071407; GO:0008284; GO:0030501; GO:0010971; GO:0061196; GO:0045598; GO:0045669; GO:0071300; GO:0071310; GO:0016055; GO:0051246; GO:0045165; GO:0071425; GO:0006629; GO:0043403; GO:0030858; GO:0048018; GO:0000086; GO:0000122; GO:0051091; GO:0051885; GO:0006357; G…	; positive regulation of epithelial cell differentiation; skeletal muscle tissue regeneration; smoothened signaling pathway; Wnt signaling pathway; cellular response to retinoic acid; extracellular region; regulation of fat cell differentiation; regulation of proteasomal ubiquitin-dependent protein catabolic process; positive regulation of apoptotic process; positive regulation of cell proliferat…
ENSG00000173868	PHOSPHO1	109.175	151.035	87.513	60.325	46.0919	49.2943	83.9057	-0.999096	0.314094	7.72041e-05	0.000488959	protein_coding	GO:0016311; GO:0006646; GO:0035630; GO:0016787; GO:0016462; GO:0016791; GO:0006656; GO:0031012; GO:0052732; GO:0065010; GO:0046872; GO:0005829; GO:0030500; GO:0001958; GO:0052731	hydrolase activity; phosphatidylethanolamine biosynthetic process; phosphatidylcholine biosynthetic process; phosphocholine phosphatase activity; phosphoethanolamine phosphatase activity; metal ion binding; regulation of bone mineralization; extracellular matrix; extracellular membrane-bounded organelle; bone mineralization involved in bone maturation; dephosphorylation; phosphatase activity; cyt…
ENSG00000167994	RAB3IL1	196.676	189.701	190.998	93.848	87.1114	95.7298	142.344	-0.993563	0.197668	3.24163e-08	4.12675e-07	protein_coding	; GO:0015031; GO:0017112; GO:0005515; GO:0005085; GO:0005829	; guanyl-nucleotide exchange factor activity; Rab guanyl-nucleotide exchange factor activity; protein transport; protein binding; cytosol
ENSG00000259479	SORD2P	369.142	340.268	328.042	187.62	154.55	164.436	257.343	-0.993017	0.156667	1.54335e-11	3.25004e-10	transcribed_unprocessed_pseudogene
ENSG00000136718	IMP4	2543.44	2155.8	2343.55	1252.65	1094.52	1162.23	1758.7	-0.992228	0.0851474	1.51973e-32	2.03913e-30	protein_coding	; GO:0032040; GO:0042134; GO:0042254; GO:0005634; GO:0006364; GO:0005515; GO:0005654; GO:0034457; GO:0030515; GO:0005730; GO:0001650; GO:0030684	; nucleus; Mpp10 complex; nucleoplasm; preribosome; rRNA processing; rRNA primary transcript binding; nucleolus; protein binding; small-subunit processome; snoRNA binding; fibrillar center; ribosome biogenesis
ENSG00000145220	LYAR	4065.46	3704.88	4274.69	1965.65	1948.3	2105.18	3010.69	-0.991309	0.070678	7.86087e-46	2.64859e-43	protein_coding	; GO:0005737; GO:0003723; GO:0000122; GO:0001750; GO:0050766; GO:0005634; GO:0042995; GO:0005515; GO:0003677; GO:0006364; GO:0046872; GO:0048821; GO:0005730	; positive regulation of phagocytosis; nucleus; erythrocyte development; cell projection; metal ion binding; rRNA processing; photoreceptor outer segment; negative regulation of transcription by RNA polymerase II; nucleolus; RNA binding; DNA binding; protein binding; cytoplasm
ENSG00000163938	GNL3	5103.34	4962.92	5340.45	2553.75	2571.58	2605.46	3856.25	-0.989211	0.0544999	9.82093e-75	1.06361e-71	protein_coding	; GO:0019827; GO:0008283; GO:0032206; GO:0016020; GO:0005730; GO:0005525; GO:0003723; GO:1902895; GO:0033235; GO:0005515; GO:1904816; GO:0005615; GO:0005634; GO:0000166; GO:0005654; GO:0016604; GO:0017145; GO:0042127; GO:0048027	; stem cell division; positive regulation of telomere maintenance; nucleolus; RNA binding; membrane; nucleus; nucleoplasm; regulation of cell proliferation; nuclear body; positive regulation of protein sumoylation; GTP binding; cell proliferation; stem cell population maintenance; nucleotide binding; positive regulation of pri-miRNA transcription by RNA polymerase II; protein binding; extracellul…
ENSG00000165548	TMEM63C	195.239	236.048	278.502	96.6579	133.317	109.064	174.805	-0.986735	0.216454	3.11636e-07	3.37261e-06	protein_coding	; GO:0006812; GO:0005886; GO:0005227; GO:0016020; GO:0034220; GO:0016021; GO:0006811	; ion transmembrane transport; ion transport; calcium activated cation channel activity; plasma membrane; integral component of membrane; membrane; cation transport
ENSG00000120800	UTP20	3483.67	3598.86	3400.02	1757.36	1848.9	1678.51	2627.89	-0.980367	0.0632909	3.06648e-55	1.45294e-52	protein_coding	; GO:0032040; GO:0005737; GO:0003723; GO:0008285; GO:0000472; GO:0030686; GO:0000480; GO:0005634; GO:0005886; GO:0005515; GO:0006364; GO:0030688; GO:0000447; GO:0005654; GO:0005730	endonucleolytic cleavage in ITS1 to separate SSU-rRNA from 5.8S rRNA and LSU-rRNA from tricistronic rRNA transcript (SSU-rRNA, 5.8S rRNA, LSU-rRNA); negative regulation of cell proliferation; nucleus; ; plasma membrane; nucleoplasm; preribosome, small subunit precursor; endonucleolytic cleavage in 5'-ETS of tricistronic rRNA transcript (SSU-rRNA, 5.8S rRNA, LSU-rRNA); rRNA processing; nucleolus; …
ENSG00000259726	CSPG4P11	157.77	168.37	116.773	69.6486	74.0583	64.3967	108.503	-0.979638	0.254132	6.93983e-06	5.62382e-05	unprocessed_pseudogene
ENSG00000110092	CCND1	1483.8	1312.8	1320.49	696.308	652.868	731.227	1032.92	-0.968719	0.0913639	2.05758e-27	1.98707e-25	protein_coding	; GO:0050679; GO:0031100; GO:0045737; GO:0043627; GO:0045471; GO:0044321; GO:0070141; GO:0010033; GO:0071157; GO:0006974; GO:0033197; GO:0044877; GO:0008284; GO:0033327; GO:0016020; GO:0051412; GO:0010971; GO:0042826; GO:0006367; GO:0051301; GO:0017053; GO:0051726; GO:0000278; GO:0051384; GO:0032026; GO:0019221; GO:0010243; GO:0031571; GO:0032355; GO:0033598; GO:2000045; GO:0004672; GO:0071310; G…	transcriptional repressor complex; positive regulation of cell cycle; cell cycle; Leydig cell differentiation; protein phosphorylation; response to glucocorticoid; regulation of mitotic nuclear division; Wnt signaling pathway; response to estrogen; ; response to vitamin E; response to magnesium ion; negative regulation of epithelial cell differentiation; protein kinase activity; positive regulati…
ENSG00000135521	LTV1	2822.44	2773.92	2854.45	1416.56	1462.2	1418.68	2124.71	-0.968247	0.0605538	1.14036e-58	7.51745e-56	protein_coding	GO:0000056; GO:0034448; GO:0005634; GO:0042274; GO:0005515; GO:0030688; GO:0031902; GO:0005654; GO:0005829	late endosome membrane; nucleus; nucleoplasm; ribosomal small subunit biogenesis; preribosome, small subunit precursor; ribosomal small subunit export from nucleus; EGO complex; protein binding; cytosol
ENSG00000120254	MTHFD1L	3009.6	2978.08	2838.24	1450.5	1468.84	1566.43	2218.62	-0.968175	0.0648661	1.69135e-51	6.93088e-49	protein_coding	; GO:0004329; GO:0005759; GO:0005524; GO:0015942; GO:0006760; GO:0016020; GO:0016874; GO:0035999; GO:0048702; GO:0055114; GO:0005739; GO:0004488; GO:0009257; GO:0000166; GO:0006730; GO:0001843; GO:0005737; GO:0042803; GO:0046655; GO:0048703; GO:0009113	; ATP binding; membrane; methylenetetrahydrofolate dehydrogenase (NADP+) activity; one-carbon metabolic process; mitochondrial matrix; embryonic neurocranium morphogenesis; 10-formyltetrahydrofolate biosynthetic process; formate-tetrahydrofolate ligase activity; neural tube closure; oxidation-reduction process; embryonic viscerocranium morphogenesis; folic acid-containing compound metabolic proce…
ENSG00000104722	NEFM	2734.93	2697.28	2998.08	1340	1536.06	1418.47	2120.8	-0.961261	0.0763222	1.66056e-37	3.14718e-35	protein_coding	; GO:0033693; GO:0008017; GO:0030424; GO:0097418; GO:0005882; GO:0005200; GO:0005198; GO:0005883; GO:0005515; GO:0061564; GO:0045111	; structural molecule activity; intermediate filament; neurofilament bundle assembly; structural constituent of cytoskeleton; axon development; protein binding; microtubule binding; axon; intermediate filament cytoskeleton; neurofilament; neurofibrillary tangle
ENSG00000160193	WDR4	1048.27	1010.71	1065.38	534.196	531.282	524.493	785.722	-0.959481	0.0886133	1.87984e-28	2.00719e-26	protein_coding	; GO:0043527; GO:0006400; GO:0030488; GO:0036265; GO:0008176; GO:0005634; GO:0005515; GO:0005654; GO:0005829; GO:0106004; GO:0008033	tRNA methylation; tRNA (guanine-N7)-methylation; nucleus; tRNA modification; nucleoplasm; ; tRNA (guanine-N7-)-methyltransferase activity; RNA (guanine-N7)-methylation; protein binding; tRNA methyltransferase complex; cytosol; tRNA processing
ENSG00000110172	CHORDC1	3333.17	2903.81	3017.08	1549.97	1691.85	1476.3	2328.7	-0.95932	0.0785085	1.7662e-35	2.94275e-33	protein_coding	; GO:1900034; GO:0043531; GO:0005524; GO:0010824; GO:0005515; GO:0005575; GO:0008270; GO:0046872; GO:2000299; GO:0051879; GO:0061077	; Hsp90 protein binding; chaperone-mediated protein folding; metal ion binding; ADP binding; ATP binding; negative regulation of Rho-dependent protein serine/threonine kinase activity; regulation of centrosome duplication; protein binding; cellular_component; regulation of cellular response to heat; zinc ion binding
ENSG00000141086	CTRL	28.7189	51.5378	32.2348	21.9683	8.19983	10.5857	25.5409	-0.958573	0.732858	0.00482064	0.0178096	protein_coding	; GO:0006508; GO:0016787; GO:0008236; GO:0005615; GO:0030163; GO:0008233; GO:0004252	; hydrolase activity; protein catabolic process; extracellular space; serine-type endopeptidase activity; serine-type peptidase activity; proteolysis; peptidase activity
ENSG00000130810	PPAN	2727.7	2609.29	2897.65	1384.68	1399.88	1440.06	2076.54	-0.95371	0.0677797	4.31118e-46	1.48559e-43	protein_coding	; GO:0003723; GO:0000027; GO:0019843; GO:0005634; GO:0030687; GO:0005730	; nucleus; nucleolus; rRNA binding; RNA binding; ribosomal large subunit assembly; preribosome, large subunit precursor
ENSG00000006652	IFRD1	1021.7	1023.61	1194.7	498.725	555.783	597.916	815.406	-0.948442	0.108322	1.50223e-19	7.542e-18	protein_coding	; GO:0007275; GO:0005737; GO:0005634; GO:0007518; GO:0030517; GO:0042692; GO:0030154; GO:0043403; GO:0048671; GO:0014706	; myoblast fate determination; nucleus; negative regulation of axon extension; muscle cell differentiation; skeletal muscle tissue regeneration; negative regulation of collateral sprouting; striated muscle tissue development; cell differentiation; cytoplasm; multicellular organism development
ENSG00000116711	PLA2G4A	206.733	208.37	212.587	99.9795	109.281	101.474	156.404	-0.948372	0.188402	3.2686e-08	4.15759e-07	protein_coding	; GO:0102567; GO:0016042; GO:0036151; GO:0008970; GO:0046475; GO:0006644; GO:0004620; GO:0006654; GO:0031410; GO:0005789; GO:0050482; GO:0005794; GO:0046456; GO:0035965; GO:0036149; GO:0005783; GO:0005829; GO:0006629; GO:0005811; GO:0036150; GO:0016787; GO:0036148; GO:0036152; GO:0005634; GO:0005544; GO:0019369; GO:0009395; GO:0102568; GO:0005509; GO:0004622; GO:0004623; GO:0047498; GO:0006690; G…	; phospholipase A1 activity; lysophospholipase activity; cellular response to antibiotic; metal ion binding; Golgi apparatus; phospholipase A2 activity (consuming 1,2-dipalmitoylphosphatidylcholine); phospholipase A2 activity; phospholipid catabolic process; phospholipase A2 activity consuming 1,2-dioleoylphosphatidylethanolamine); cytosol; platelet activating factor biosynthetic process; icosano…
ENSG00000138074	SLC5A6	3271.24	3053.98	3270.7	1614.65	1574.9	1753.44	2423.15	-0.94822	0.0679828	2.36249e-45	7.78698e-43	protein_coding	; GO:0015887; GO:0015878; GO:0008523; GO:0006814; GO:0031526; GO:0016021; GO:0005886; GO:0055085; GO:0005887; GO:0012506; GO:0022857; GO:0016020; GO:0015293; GO:0006811	; ion transport; vesicle membrane; plasma membrane; sodium ion transport; integral component of membrane; integral component of plasma membrane; biotin transport; transmembrane transporter activity; brush border membrane; membrane; pantothenate transmembrane transport; sodium-dependent multivitamin transmembrane transporter activity; transmembrane transport; symporter activity
ENSG00000132361	CLUH	5575.05	6353.25	5270.49	2991.01	2883.67	2989.16	4343.77	-0.946363	0.0724705	4.256e-40	9.48963e-38	protein_coding	; GO:0005737; GO:0003723; GO:0048312; GO:0003729; GO:0007005	; intracellular distribution of mitochondria; mitochondrion organization; mRNA binding; RNA binding; cytoplasm
ENSG00000123213	NLN	1770.19	1847.92	1773.63	849.592	999.928	925.609	1361.15	-0.944403	0.0818951	7.0193e-32	9.01921e-30	protein_coding	GO:0006508; ; GO:1902809; GO:0005737; GO:0005739; GO:0016787; GO:0006518; GO:0042277; GO:0005758; GO:0005886; GO:0005576; GO:0004222; GO:0046872; GO:0008237; GO:0008233; GO:0006111	metallopeptidase activity; hydrolase activity; metalloendopeptidase activity; peptide binding; plasma membrane; regulation of gluconeogenesis; ; metal ion binding; extracellular region; mitochondrial intermembrane space; mitochondrion; cytoplasm; proteolysis; peptide metabolic process; regulation of skeletal muscle fiber differentiation; peptidase activity
ENSG00000115616	SLC9A2	43.5018	52.2074	69.7727	30.9706	24.8994	10.5678	38.6532	-0.940495	0.547347	0.00297012	0.0118883	protein_coding	GO:1902600; GO:0071805; ; GO:0006812; GO:0008104; GO:0015386; GO:0006814; GO:0006885; GO:0005886; GO:0051453; GO:0055085; GO:0015297; GO:0015299; GO:0016020; GO:0098719; GO:0015385; GO:0016021; GO:0006811	; ion transport; antiporter activity; plasma membrane; sodium ion transport; solute:proton antiporter activity; regulation of intracellular pH; integral component of membrane; sodium:proton antiporter activity; regulation of pH; potassium:proton antiporter activity; proton transmembrane transport; sodium ion import across plasma membrane; membrane; potassium ion transmembrane transport; protein l…
ENSG00000079215	SLC1A3	800.192	1219.26	1163.26	569.823	553.108	499.214	800.809	-0.932977	0.148899	2.88712e-11	5.86789e-10	protein_coding	; GO:0031223; GO:0043005; GO:0098712; GO:0009449; GO:0005313; GO:0016020; GO:0014047; GO:0009986; GO:0071805; GO:0140009; GO:0006536; GO:0016595; GO:0070779; GO:0042995; GO:0071944; GO:0001504; GO:0006537; GO:0046677; GO:0021545; GO:0009611; GO:0015813; GO:0050885; GO:0009416; GO:0042493; GO:0055085; GO:0048667; GO:0007605; GO:0006811; GO:0005314; GO:0015172; GO:0005887; GO:0050806; GO:0051938; G…	; amino acid binding; plasma membrane; amino acid transport; cell projection; metal ion binding; response to antibiotic; integral component of plasma membrane; auditory behavior; neuromuscular process controlling balance; neuron projection; membrane; cranial nerve development; potassium ion transmembrane transport; high-affinity glutamate transmembrane transporter activity; L-glutamate transmembr…
ENSG00000080608	PUM3	963.546	815.919	1027.46	582.829	427.869	430.809	708.071	-0.930975	0.139723	1.80403e-12	4.28727e-11	protein_coding	; GO:0003723; GO:0010835; GO:0005634; GO:0005515; GO:0005783; GO:0003677; GO:0005694; GO:0005654; GO:0005730	; chromosome; nucleus; nucleoplasm; endoplasmic reticulum; nucleolus; regulation of protein ADP-ribosylation; RNA binding; DNA binding; protein binding
ENSG00000166292	TMEM100	68.0912	45.7956	71.4179	29.3429	30.2616	20.5864	44.2493	-0.929641	0.427864	0.00128246	0.00572574	protein_coding	; GO:0007275; GO:0050848; GO:0001701; GO:0003674; GO:0045603; GO:0030509; GO:0016020; GO:0007219; GO:0048471; GO:0060842; GO:0071773; GO:0005515; GO:0005783; GO:0051930; GO:2001214; GO:0003198; GO:0030154; GO:0003197; GO:0001525; GO:0005737; GO:0043204; GO:0001570; GO:0005886; GO:0043491; GO:0016021	; molecular_function; plasma membrane; perikaryon; epithelial to mesenchymal transition involved in endocardial cushion formation; positive regulation of endothelial cell differentiation; angiogenesis; membrane; vasculogenesis; BMP signaling pathway; protein kinase B signaling; endoplasmic reticulum; regulation of calcium-mediated signaling; cell differentiation; arterial endothelial cell differe…
ENSG00000123360	PDE1B	167.956	164.074	156.933	91.6298	69.3172	81.9909	121.983	-0.926184	0.224323	2.29462e-06	2.05257e-05	protein_coding	GO:0042053; ; GO:0005516; GO:0004117; GO:0006915; GO:0008081; GO:0047555; GO:0030224; GO:0004115; GO:0008542; GO:0007165; GO:0042428; GO:0036006; GO:0005515; GO:0004112; GO:0005829; GO:0097011; GO:0001975; GO:0016787; GO:0007186; GO:0007626; GO:0005737; GO:0043025; GO:0004114; GO:0001505; GO:0048101; GO:0046872	; calmodulin-dependent cyclic-nucleotide phosphodiesterase activity; metal ion binding; cyclic-nucleotide phosphodiesterase activity; cellular response to macrophage colony-stimulating factor stimulus; cytosol; apoptotic process; serotonin metabolic process; neuronal cell body; monocyte differentiation; G protein-coupled receptor signaling pathway; 3',5'-cyclic-AMP phosphodiesterase activity; hyd…
ENSG00000179041	RRS1	1595.1	1412.08	1514.06	813.316	799.288	746.417	1146.71	-0.924317	0.0849431	1.05881e-28	1.13856e-26	protein_coding	GO:0042273; GO:0002244; GO:0003723; GO:0008097; GO:0000027; GO:0042254; GO:0005634; GO:0030687; GO:0005515; GO:0000794; GO:0000447; GO:0005783; GO:0000055; GO:0007080; GO:1902570; GO:1901796; GO:0005730; GO:0001650	mitotic metaphase plate congression; endonucleolytic cleavage in ITS1 to separate SSU-rRNA from 5.8S rRNA and LSU-rRNA from tricistronic rRNA transcript (SSU-rRNA, 5.8S rRNA, LSU-rRNA); nucleus; ribosomal large subunit biogenesis; condensed nuclear chromosome; regulation of signal transduction by p53 class mediator; protein localization to nucleolus; endoplasmic reticulum; nucleolus; RNA binding;…
ENSG00000182841	RRP7BP	685.442	697.271	646.712	323.845	362.315	364.174	513.293	-0.924162	0.111582	9.24455e-18	3.87199e-16	transcribed_unprocessed_pseudogene
ENSG00000181625	SLX1B	82.2384	64.2052	71.7695	10.1855	39.9169	34.8045	50.52	-0.922179	0.441164	0.00179107	0.00769079	protein_coding	; GO:1904431; GO:0010792; GO:0033557; GO:0004520; GO:0006974; GO:0010833; GO:0004519; GO:1904357; GO:0005515; GO:0090656; GO:0006281; GO:0016787; GO:0008821; GO:0005634; GO:0004518; GO:0005654; GO:0000724; GO:0006310; GO:0046872; GO:0090305; GO:0036297; GO:0061820; GO:0017108	; metal ion binding; Slx1-Slx4 complex; nucleic acid phosphodiester bond hydrolysis; interstrand cross-link repair; positive regulation of t-circle formation; cellular response to DNA damage stimulus; t-circle formation; nucleus; endodeoxyribonuclease activity; nucleoplasm; crossover junction endodeoxyribonuclease activity; negative regulation of telomere maintenance via telomere lengthening; DNA…
ENSG00000254673	AC110275.1	116.423	95.8129	88.8274	24.714	51.4796	59.5182	72.7959	-0.918334	0.371579	0.000654802	0.0031954	protein_coding
ENSG00000087495	PHACTR3	81.0123	83.6803	93.9091	42.0155	40.6234	40.1192	63.56	-0.914535	0.307382	0.000164207	0.000950268	protein_coding	; GO:0032515; GO:0005634; GO:0008157; GO:0016363; GO:0019888; GO:0005654; GO:0003779; GO:0043666; GO:0004864	; nucleus; negative regulation of phosphoprotein phosphatase activity; nucleoplasm; protein phosphatase 1 binding; actin binding; nuclear matrix; protein phosphatase regulator activity; protein phosphatase inhibitor activity; regulation of phosphoprotein phosphatase activity
ENSG00000274600	RIMBP3B	81.605	53.0227	59.8837	28.0841	37.0292	19.5142	46.5231	-0.909402	0.437542	0.00162688	0.00706785	protein_coding	GO:0030156; GO:0005737; GO:0009566; GO:0007286; GO:0005634; GO:0007283; GO:0002177; GO:0030154; GO:0005856	nucleus; spermatid development; cytoskeleton; manchette; cell differentiation; benzodiazepine receptor binding; spermatogenesis; cytoplasm; fertilization
ENSG00000111845	PAK1IP1	1425.37	1330.22	1433.22	709.967	755.937	744.465	1066.53	-0.907809	0.0816575	8.15442e-30	9.58429e-28	protein_coding	GO:0042273; GO:0042254; GO:0008283; GO:0005634; GO:0005515; GO:0009968; GO:0060021; GO:1901796; GO:0005730	negative regulation of signal transduction; nucleus; ribosomal large subunit biogenesis; regulation of signal transduction by p53 class mediator; cell proliferation; nucleolus; protein binding; roof of mouth development; ribosome biogenesis
ENSG00000174721	FGFBP3	237.198	227.905	241.531	130.31	105.669	125.866	178.08	-0.905066	0.183695	5.73396e-08	7.04524e-07	protein_coding	GO:0062023; GO:0043117; GO:0017134; GO:0007267; GO:0008201; GO:0005576; GO:0019838; GO:0045743	positive regulation of fibroblast growth factor receptor signaling pathway; extracellular region; growth factor binding; positive regulation of vascular permeability; cell-cell signaling; heparin binding; collagen-containing extracellular matrix; fibroblast growth factor binding
ENSG00000111641	NOP2	4126.3	4320.04	4631.78	2335.31	2399.58	2214.86	3337.98	-0.903568	0.0650929	6.54476e-45	2.02514e-42	protein_coding	; GO:0003723; GO:0008168; GO:0032259; GO:0008757; GO:0000027; GO:0042254; GO:0006357; GO:0009383; GO:0005634; GO:0006364; GO:0005515; GO:0070475; GO:0005654; GO:0016740; GO:0008284; GO:1901796; GO:0005730	; nucleus; nucleoplasm; regulation of signal transduction by p53 class mediator; rRNA processing; transferase activity; methyltransferase activity; S-adenosylmethionine-dependent methyltransferase activity; rRNA base methylation; nucleolus; regulation of transcription by RNA polymerase II; rRNA (cytosine-C5-)-methyltransferase activity; RNA binding; positive regulation of cell proliferation; ribo…
ENSG00000111424	VDR	177.935	183.719	208.52	76.0855	123.116	83.8833	142.21	-0.902457	0.23956	1.05168e-05	8.15627e-05	protein_coding	GO:0007275; GO:0010839; GO:0045618; GO:0045944; GO:0004879; GO:0046965; GO:0090575; GO:0009887; GO:0000976; GO:0030374; GO:1902121; GO:0006874; GO:0003707; GO:0006367; GO:0070644; GO:0008285; GO:0042359; GO:0003700; GO:0045892; GO:0007165; GO:0043235; GO:0005515; GO:0070561; GO:0007595; GO:0000981; GO:0043565; GO:0000122; GO:0006355; GO:0038186; GO:0050892; GO:0008134; GO:0005634; GO:1902098; GO:…	regulation of transcription, DNA-templated; DNA-binding transcription factor activity, RNA polymerase II-specific; positive regulation of apoptotic process involved in mammary gland involution; intestinal absorption; bile acid signaling pathway; metal ion binding; steroid hormone mediated signaling pathway; cellular calcium ion homeostasis; DNA binding; positive regulation of gene expression; neg…
ENSG00000178921	PFAS	6573.16	7693.56	6855.19	4042.17	3507.12	3712.96	5397.36	-0.897246	0.0740139	6.17512e-35	9.96033e-33	protein_coding	; GO:0005829; GO:0009168; GO:0005737; GO:0005524; GO:0004642; GO:0097065; GO:0016874; GO:0070062; GO:0000166; GO:0046872; GO:0006164; GO:0006541; GO:0009156; GO:0042493; GO:0006189	; phosphoribosylformylglycinamidine synthase activity; response to drug; anterior head development; metal ion binding; ligase activity; purine ribonucleoside monophosphate biosynthetic process; extracellular exosome; ATP binding; purine nucleotide biosynthetic process; glutamine metabolic process; nucleotide binding; ribonucleoside monophosphate biosynthetic process; cytoplasm; 'de novo' IMP bios…
ENSG00000110171	TRIM3	329.661	302.782	372.89	185.09	155.477	182.404	254.717	-0.892676	0.163561	3.36739e-09	5.0853e-08	protein_coding	; GO:0015031; GO:0016567; GO:0005794; GO:0005737; GO:0061630; GO:0000209; GO:0008022; GO:0042995; GO:0007399; GO:0030425; GO:0005515; GO:0005769; GO:0008270; GO:0046872; GO:0005768; GO:0043161; GO:0004842	; endosome; early endosome; ubiquitin protein ligase activity; protein polyubiquitination; protein C-terminus binding; cell projection; metal ion binding; Golgi apparatus; nervous system development; protein transport; ubiquitin-protein transferase activity; protein ubiquitination; protein binding; dendrite; cytoplasm; proteasome-mediated ubiquitin-dependent protein catabolic process; zinc ion bi…
ENSG00000059804	SLC2A3	1018.23	1083.69	1112.2	608.206	561.381	548.008	821.954	-0.888094	0.0927741	8.1459e-23	5.44089e-21	protein_coding	; GO:0016020; GO:0019852; GO:0008643; GO:0005215; GO:0005536; GO:0101003; GO:0042995; GO:0033300; GO:0070821; GO:0055085; GO:0043312; GO:0035579; GO:0005887; GO:0005355; GO:0043204; GO:0005975; GO:0055056; GO:1904659; GO:0070062; GO:0005886; GO:0070837; GO:0030667; GO:0022857; GO:0016021	dehydroascorbic acid transmembrane transporter activity; ; plasma membrane; cell projection; secretory granule membrane; perikaryon; integral component of plasma membrane; glucose binding; glucose transmembrane transport; transmembrane transporter activity; carbohydrate metabolic process; membrane; transporter activity; dehydroascorbic acid transport; specific granule membrane; L-ascorbic acid me…
ENSG00000167721	TSR1	5456.7	5201.42	5755.52	2931.3	3013.14	2904.4	4210.41	-0.88416	0.0577453	5.09735e-54	2.27312e-51	protein_coding	; GO:0003924; GO:0005525; GO:0003723; GO:0042254; GO:0005634; GO:0030688; GO:0034511; GO:0005654; GO:0005829; GO:0000462; GO:0005730	maturation of SSU-rRNA from tricistronic rRNA transcript (SSU-rRNA, 5.8S rRNA, LSU-rRNA); ; nucleus; nucleoplasm; preribosome, small subunit precursor; GTP binding; U3 snoRNA binding; GTPase activity; nucleolus; RNA binding; cytosol; ribosome biogenesis
ENSG00000101746	NOL4	164.058	145.529	138.028	52.4272	70.8654	99.3799	111.715	-0.883963	0.278807	8.66744e-05	0.000541028	protein_coding	; GO:0003723; GO:0005730; GO:0005634	nucleolus; ; nucleus; RNA binding
ENSG00000173262	SLC2A14	50.2464	37.2296	69.5774	16.041	28.7315	21.0269	37.1421	-0.883089	0.519486	0.00329895	0.0129649	protein_coding	GO:0008643; GO:0007275; ; GO:0005215; GO:0055056; GO:1904659; GO:0005634; GO:0005886; GO:0007283; GO:0055085; GO:0030154; GO:0022857; GO:0016020; GO:0016021; GO:0005355	; nucleus; carbohydrate transport; plasma membrane; integral component of membrane; glucose transmembrane transport; transmembrane transporter activity; D-glucose transmembrane transporter activity; cell differentiation; membrane; transporter activity; spermatogenesis; glucose transmembrane transporter activity; transmembrane transport; multicellular organism development
ENSG00000164338	UTP15	1191.61	1053.31	1081.85	652.364	509.102	617.381	850.936	-0.882396	0.111698	2.06026e-16	7.58195e-15	protein_coding	; GO:0045943; GO:0005737; GO:0003723; GO:0042254; GO:2000234; GO:0005634; GO:0006364; GO:0005515; GO:0005783; GO:0005654; GO:0005730; GO:0001650	; nucleus; positive regulation of rRNA processing; nucleoplasm; rRNA processing; endoplasmic reticulum; nucleolus; RNA binding; protein binding; cytoplasm; positive regulation of transcription by RNA polymerase I; fibrillar center; ribosome biogenesis
ENSG00000140650	PMM2	954.408	906.307	943.83	482.11	479.612	540.048	717.719	-0.882095	0.0974151	1.06472e-20	5.97899e-19	protein_coding	; GO:0004615; GO:0005737; GO:0016853; GO:0043025; GO:0009298; GO:0005634; GO:0006013; GO:0005515; GO:0006487; GO:0005829; GO:0045047; GO:0006486	; protein glycosylation; nucleus; neuronal cell body; mannose metabolic process; GDP-mannose biosynthetic process; isomerase activity; phosphomannomutase activity; protein N-linked glycosylation; protein binding; cytoplasm; cytosol; protein targeting to ER
ENSG00000113356	POLR3G	889.691	901.199	878.026	483.708	428.777	516.718	683.02	-0.881774	0.103974	1.70462e-18	7.80831e-17	protein_coding	GO:0005737; GO:0005666; GO:0045089; GO:0051607; GO:0003899; GO:0008283; GO:0005634; GO:0006383; GO:0005515; GO:0045087; GO:0005654; GO:0005829; GO:0032728; GO:0000790; GO:0006359; GO:0002376	RNA polymerase III complex; nucleus; positive regulation of interferon-beta production; DNA-directed 5'-3' RNA polymerase activity; nucleoplasm; positive regulation of innate immune response; cell proliferation; immune system process; innate immune response; defense response to virus; regulation of transcription by RNA polymerase III; protein binding; nuclear chromatin; cytoplasm; transcription b…
ENSG00000283515	AC020915.5	141.327	182.263	179.673	77.0932	94.5906	83.4574	126.401	-0.881117	0.229255	8.01854e-06	6.36863e-05	protein_coding	GO:0006355; GO:0003676	regulation of transcription, DNA-templated; nucleic acid binding
ENSG00000128626	MRPS12	1292.51	1155.35	1250.82	650.069	663.209	676.388	948.057	-0.87816	0.0871112	5.30392e-25	4.23253e-23	protein_coding	; GO:0032543; GO:0005739; GO:0003723; GO:0006412; GO:0005840; GO:0015935; GO:0070126; GO:0005763; GO:0005515; GO:0003735; GO:0005743; GO:0070125; GO:0005761	; translation; ribosome; mitochondrial translational elongation; mitochondrial translational termination; structural constituent of ribosome; mitochondrial ribosome; mitochondrial small ribosomal subunit; mitochondrial translation; RNA binding; mitochondrion; protein binding; mitochondrial inner membrane; small ribosomal subunit
ENSG00000105784	RUNDC3B	141.459	128.781	78.3637	52.1051	61.228	53.4531	85.8984	-0.875847	0.322077	0.000352367	0.00186543	protein_coding
ENSG00000143858	SYT2	153.49	139.6	188.723	82.0446	83.975	78.8993	121.122	-0.874566	0.232706	1.11797e-05	8.61316e-05	protein_coding	GO:0008021; GO:0000149; GO:0016020; GO:0031410; GO:0001786; GO:0070382; GO:0045202; GO:0017156; GO:0005515; GO:0019905; GO:0043533; GO:1903861; GO:0042584; GO:0030424; GO:0014059; GO:0016192; GO:0005544; GO:0071277; GO:0016079; GO:0030154; GO:0030665; GO:0031045; GO:0005509; GO:0030672; GO:0017158; GO:0030276; GO:0016021; GO:0048791; GO:0005886; GO:0046872; GO:0007269; GO:0061024; GO:0030054; GO:…	synaptic vesicle endocytosis; plasma membrane; cellular response to calcium ion; metal ion binding; membrane; neurotransmitter secretion; calcium ion regulated exocytosis; chromaffin granule membrane; calcium ion-regulated exocytosis of neurotransmitter; synaptic vesicle exocytosis; clathrin-coated vesicle membrane; calcium ion binding; regulation of calcium ion-dependent exocytosis; SNARE bindin…
ENSG00000198042	MAK16	1294.92	1257.73	1282.4	673.487	754.673	646.812	985.005	-0.871458	0.0889027	8.47199e-24	6.20542e-22	protein_coding	GO:0043231; ; GO:0003723; GO:0030687; GO:0005634; GO:0005730	; nucleus; nucleolus; RNA binding; intracellular membrane-bounded organelle; preribosome, large subunit precursor
ENSG00000160214	RRP1	3357.2	3472.41	3378.4	1858.89	1793.61	1920.85	2630.23	-0.866388	0.0590563	7.97576e-50	2.94948e-47	protein_coding	; GO:0003723; GO:0005634; GO:0006364; GO:0005515; GO:0030687; GO:0030688; GO:0005730	; nucleus; preribosome, small subunit precursor; rRNA processing; nucleolus; RNA binding; protein binding; preribosome, large subunit precursor
ENSG00000129347	KRI1	2877.19	3034.53	2831.67	1632.27	1534.38	1606.01	2252.67	-0.86552	0.0638612	5.72948e-43	1.63906e-40	protein_coding	; GO:0003723; GO:0030686; GO:0000447; GO:0005730	endonucleolytic cleavage in ITS1 to separate SSU-rRNA from 5.8S rRNA and LSU-rRNA from tricistronic rRNA transcript (SSU-rRNA, 5.8S rRNA, LSU-rRNA); ; nucleolus; RNA binding; 90S preribosome
ENSG00000087269	NOP14	7057.32	6999.18	6804.01	3824.63	3851.42	3768.81	5384.23	-0.861394	0.0472163	1.92385e-75	2.2438e-72	protein_coding	; GO:0032040; GO:0003723; GO:0000472; GO:0030686; GO:0000480; GO:0042254; GO:0005634; GO:0006364; GO:0042274; GO:0019899; GO:0000447; GO:0030692; GO:0005654; GO:0016020; GO:0000462; GO:0030515; GO:0005730	; endonucleolytic cleavage in ITS1 to separate SSU-rRNA from 5.8S rRNA and LSU-rRNA from tricistronic rRNA transcript (SSU-rRNA, 5.8S rRNA, LSU-rRNA); nucleus; maturation of SSU-rRNA from tricistronic rRNA transcript (SSU-rRNA, 5.8S rRNA, LSU-rRNA); nucleoplasm; ribosomal small subunit biogenesis; endonucleolytic cleavage in 5'-ETS of tricistronic rRNA transcript (SSU-rRNA, 5.8S rRNA, LSU-rRNA); …
ENSG00000197498	RPF2	2528.21	2426.34	2302.19	1247.9	1402.09	1320.23	1871.16	-0.857989	0.0736862	2.00366e-32	2.66487e-30	protein_coding	GO:0042273; GO:0003723; GO:0008097; GO:0000027; GO:0019843; GO:0042254; GO:0005634; GO:1901796; GO:1902570; GO:0000463; GO:0005730; GO:0000470	nucleus; ribosomal large subunit biogenesis; regulation of signal transduction by p53 class mediator; maturation of LSU-rRNA; protein localization to nucleolus; maturation of LSU-rRNA from tricistronic rRNA transcript (SSU-rRNA, 5.8S rRNA, LSU-rRNA); rRNA binding; nucleolus; RNA binding; ribosomal large subunit assembly; 5S rRNA binding; ribosome biogenesis
ENSG00000086189	DIMT1	958.756	862.8	948.756	500.058	537.036	468.983	712.731	-0.857034	0.101878	3.20187e-18	1.40715e-16	protein_coding	; GO:0003723; GO:0008168; GO:0032259; GO:0005759; GO:2000234; GO:0000154; GO:0000179; GO:0005634; GO:0006364; GO:0031167; GO:0005654; GO:0016740; GO:0005829; GO:0008649; GO:0005730; GO:0052909	; nucleus; rRNA (adenine-N6,N6-)-dimethyltransferase activity; nucleoplasm; positive regulation of rRNA processing; 18S rRNA (adenine(1779)-N(6)/adenine(1780)-N(6))-dimethyltransferase activity; rRNA methylation; rRNA processing; transferase activity; methyltransferase activity; rRNA modification; nucleolus; RNA binding; methylation; rRNA methyltransferase activity; cytosol; mitochondrial matrix
ENSG00000101187	SLCO4A1	409.884	372.947	379.858	222.156	219.183	182.252	297.713	-0.854858	0.147987	5.7342e-10	9.66021e-09	protein_coding	; GO:0015349; GO:0005215; GO:0070327; GO:0043252; GO:0015347; GO:0005886; GO:0055085; GO:0005887; GO:0016020; GO:0016021; GO:0006811	; ion transport; plasma membrane; sodium-independent organic anion transport; integral component of membrane; integral component of plasma membrane; membrane; transporter activity; sodium-independent organic anion transmembrane transporter activity; thyroid hormone transmembrane transporter activity; transmembrane transport; thyroid hormone transport
ENSG00000184206	GOLGA6L4	60.6736	54.9252	52.5838	12.5284	37.7306	22.1366	40.0964	-0.851874	0.534956	0.00389026	0.0149365	protein_coding	; GO:0005794	; Golgi apparatus
ENSG00000082516	GEMIN5	3706.95	3629.62	3737.25	2057.8	2011.65	2049.9	2865.53	-0.849553	0.0547623	2.30252e-55	1.12616e-52	protein_coding	GO:0000387; GO:0008380; ; GO:0097504; GO:0032797; GO:0016020; GO:0003723; GO:0022625; GO:0034719; GO:0000398; GO:0017069; GO:0005515; GO:0030621; GO:0005829; GO:0006417; GO:0043022; GO:0006412; GO:0005634; GO:0034718; GO:0065003; GO:0030622; GO:0005654; GO:0051170; GO:0016604; GO:0005737; GO:0003730; GO:0006397; GO:0000340; GO:0030619	spliceosomal snRNP assembly; ; Gemini of coiled bodies; mRNA processing; RNA binding; membrane; protein-containing complex assembly; U4 snRNA binding; cytosol; nucleus; nucleoplasm; nuclear body; regulation of translation; ribosome binding; U4atac snRNA binding; mRNA splicing, via spliceosome; protein binding; U1 snRNA binding; cytoplasm; RNA 7-methylguanosine cap binding; snRNA binding; SMN-Gemi…
ENSG00000112578	BYSL	3027.4	3230.08	3351.5	1619.64	1800.29	1883.31	2485.37	-0.845417	0.0747288	9.40092e-31	1.14949e-28	protein_coding	; GO:0001825; GO:0008283; GO:0001701; GO:0001829; GO:0007565; GO:0016020; GO:0005730; GO:0003723; GO:0030688; GO:0005515; GO:0007155; GO:0005829; GO:0030515; GO:0005634; GO:0005654; GO:0045177; GO:0000462; GO:0043231; GO:0005737; GO:0042254; GO:0006364	maturation of SSU-rRNA from tricistronic rRNA transcript (SSU-rRNA, 5.8S rRNA, LSU-rRNA); ; trophectodermal cell differentiation; nucleolus; RNA binding; membrane; snoRNA binding; cytosol; intracellular membrane-bounded organelle; nucleus; apical part of cell; nucleoplasm; preribosome, small subunit precursor; rRNA processing; cell proliferation; blastocyst formation; protein binding; cytoplasm; …
ENSG00000100031	GGT1	42.913	60.864	72.0751	21.8693	20.2861	37.0152	42.5038	-0.844666	0.481124	0.00299436	0.0119727	protein_coding	GO:0006508; ; GO:1901750; GO:0103068; GO:0036374; GO:0016020; GO:0000048; GO:0006536; GO:0032355; GO:0005515; GO:0016740; GO:0019344; GO:0050727; GO:0006631; GO:0016787; GO:0006412; GO:0002951; GO:0005615; GO:0006805; GO:0007283; GO:0006751; GO:0008233; GO:0006749; GO:0002682; GO:0031638; GO:0031179; GO:0034612; GO:0006520; GO:0070062; GO:0006691; GO:0005886; GO:0102953; GO:0016746; GO:0032496; G…	; plasma membrane; transferase activity; regulation of inflammatory response; glutathione metabolic process; membrane; glutathione hydrolase activity; peptide modification; glutathione catabolic process; peptidyltransferase activity; leukotriene metabolic process; xenobiotic metabolic process; regulation of immune system process; spermatogenesis; cysteine biosynthetic process; transferase activit…
ENSG00000178105	DDX10	2894.58	2380.97	2739.51	1626.53	1314.04	1469.58	2070.87	-0.844165	0.0961385	1.25428e-19	6.40318e-18	protein_coding	; GO:0004386; GO:0016787; GO:0003723; GO:0005524; GO:0003724; GO:0097065; GO:0000166; GO:0003676	; hydrolase activity; RNA helicase activity; anterior head development; nucleic acid binding; helicase activity; ATP binding; nucleotide binding; RNA binding
ENSG00000139292	LGR5	351.826	321.405	305.954	154.849	172.67	198.424	250.855	-0.841013	0.163691	2.0937e-08	2.77489e-07	protein_coding	; GO:0090263; GO:2001013; GO:0001942; GO:0016020; GO:0009755; GO:0005794; GO:0016500; GO:0007165; GO:0005515; GO:0009994; GO:0048839; GO:0007190; GO:0007186; GO:0005887; GO:0004888; GO:0008528; GO:0007189; GO:0005886; GO:0042127; GO:0032588; GO:0004930; GO:0016021	; epithelial cell proliferation involved in renal tubule morphogenesis; plasma membrane; Golgi apparatus; activation of adenylate cyclase activity; integral component of plasma membrane; G protein-coupled peptide receptor activity; membrane; trans-Golgi network membrane; regulation of cell proliferation; oocyte differentiation; G protein-coupled receptor activity; G protein-coupled receptor signa…
ENSG00000134684	YARS	4899.05	4872.32	4869.58	2753.11	2691.08	2711.82	3799.49	-0.839085	0.0497941	8.60511e-65	7.24837e-62	protein_coding	; GO:0006418; GO:0005524; GO:0006915; GO:0003723; GO:0016874; GO:0005515; GO:0005829; GO:0004812; GO:0005153; GO:0006412; GO:0005615; GO:0017101; GO:0000166; GO:0016604; GO:0005737; GO:0000049; GO:0017102; GO:0006437; GO:0004831	; ATP binding; RNA binding; aminoacyl-tRNA ligase activity; interleukin-8 receptor binding; apoptotic process; cytosol; methionyl glutamyl tRNA synthetase complex; tRNA aminoacylation for protein translation; nuclear body; tyrosine-tRNA ligase activity; tyrosyl-tRNA aminoacylation; nucleotide binding; protein binding; cytoplasm; tRNA binding; translation; extracellular space; ligase activity; ami…
ENSG00000148840	PPRC1	3419.8	3678.98	3404.84	1961.88	1941.28	1939.86	2724.44	-0.838917	0.0603561	5.39831e-45	1.74147e-42	protein_coding	; GO:0003723; GO:0045944; GO:0051091; GO:0008134; GO:0005634; GO:1903506; GO:0030374; GO:0005654; GO:0003676; GO:0003712; GO:0007005	; nucleus; nucleoplasm; nuclear receptor transcription coactivator activity; nucleic acid binding; mitochondrion organization; transcription coregulator activity; RNA binding; regulation of nucleic acid-templated transcription; positive regulation of DNA-binding transcription factor activity; transcription factor binding; positive regulation of transcription by RNA polymerase II
ENSG00000128272	ATF4	9002.12	8865.86	9561.69	5041.4	5140.15	5105.52	7119.46	-0.838009	0.0496255	4.6423e-65	4.14039e-62	protein_coding	GO:0043065; GO:0046982; GO:0045943; GO:0045944; GO:0043005; GO:0005815; GO:1990037; GO:0007214; GO:0070169; GO:0001085; GO:0036499; GO:0090575; GO:0120163; GO:0006874; GO:0043522; GO:0016020; GO:0034399; GO:0032922; GO:0070059; GO:0045893; GO:0042149; GO:0003700; GO:0001228; GO:0044212; GO:1903204; GO:0005515; GO:2000120; GO:1903351; GO:0006094; GO:0005856; GO:0032057; GO:0090650; GO:0000980; GO:…	regulation of transcription, DNA-templated; DNA-binding transcription factor activity, RNA polymerase II-specific; plasma membrane; cellular response to UV; intrinsic apoptotic signaling pathway in response to endoplasmic reticulum stress; centrosome; cellular response to dopamine; cellular response to amino acid starvation; transcription factor complex; positive regulation of apoptotic process; …
ENSG00000141994	DUS3L	1503.35	1474.83	1538.77	768.876	882.805	851.011	1169.94	-0.836455	0.0825964	3.52975e-25	2.87731e-23	protein_coding	; GO:0055114; GO:0003723; GO:0016491; GO:0003824; GO:0002943; GO:0046872; GO:0017150; GO:0008033; GO:0050660	; tRNA dihydrouridine synthase activity; flavin adenine dinucleotide binding; metal ion binding; RNA binding; oxidation-reduction process; tRNA dihydrouridine synthesis; oxidoreductase activity; catalytic activity; tRNA processing
ENSG00000100029	PES1	7353.6	6902.38	7481.44	3970.22	4030.85	4130.63	5644.85	-0.835078	0.0528556	2.5879e-57	1.35303e-54	protein_coding	; GO:0008283; GO:0033365; GO:0016020; GO:0005730; GO:0042273; GO:0003723; GO:0030687; GO:0005515; GO:0005829; GO:0070545; GO:0000793; GO:0043021; GO:0005634; GO:0005694; GO:0005654; GO:0000466; GO:0042254; GO:0006364; GO:0007000; GO:0000463; GO:0051726	chromosome; ; ribosomal large subunit biogenesis; nucleolus; RNA binding; membrane; protein localization to organelle; cytosol; preribosome, large subunit precursor; nucleus; nucleoplasm; regulation of cell cycle; rRNA processing; nucleolus organization; ribonucleoprotein complex binding; cell proliferation; maturation of 5.8S rRNA from tricistronic rRNA transcript (SSU-rRNA, 5.8S rRNA, LSU-rRNA)…
ENSG00000164362	TERT	220.289	261.17	159.627	125.865	118.165	87.6029	162.12	-0.833369	0.251107	5.6677e-05	0.000371364	protein_coding	; GO:0003720; GO:0098680; GO:0006278; GO:1904837; GO:2001240; GO:1990572; GO:0043066; GO:0090399; GO:0046326; GO:1904754; GO:2000773; GO:0003968; GO:0005730; GO:0007005; GO:0042802; GO:0060253; GO:0003723; GO:0003721; GO:0003964; GO:0022616; GO:0032092; GO:0051087; GO:1902895; GO:0016607; GO:0005515; GO:0000781; GO:0016779; GO:0047485; GO:0007004; GO:0016740; GO:0005829; GO:0071456; GO:0030422; G…	; chromosome; negative regulation of gene expression; plasma membrane; negative regulation of apoptotic process; RNA biosynthetic process; positive regulation of vascular smooth muscle cell proliferation; metal ion binding; transferase activity; nucleotidyltransferase activity; telomerase holoenzyme complex; chromosome, telomeric region; nucleolus; RNA binding; DNA binding; telomerase activity; R…
ENSG00000089048	ESF1	2273.81	2193.8	2124.95	1187.28	1291.78	1195.28	1711.15	-0.831738	0.0709793	8.71597e-33	1.19055e-30	protein_coding	GO:0003723; GO:0005615; GO:0005634; GO:0006364; GO:0005654; GO:0005730	nucleus; nucleoplasm; extracellular space; rRNA processing; nucleolus; RNA binding
ENSG00000100664	EIF5	8119.63	9287.99	9449.85	4856.25	5031.21	5150.81	6982.62	-0.82749	0.0652095	5.65943e-38	1.08618e-35	protein_coding	; GO:0008135; GO:0003924; GO:0006446; GO:0005737; GO:0003723; GO:0006413; GO:0006412; GO:0005525; GO:0003743; GO:0005886; GO:0005515; GO:0090630; GO:0000166; GO:0005829; GO:0045296; GO:0001731; GO:0071074	; translation; plasma membrane; cadherin binding; activation of GTPase activity; GTP binding; regulation of translational initiation; GTPase activity; translation factor activity, RNA binding; RNA binding; nucleotide binding; eukaryotic initiation factor eIF2 binding; translation initiation factor activity; protein binding; cytoplasm; translational initiation; cytosol; formation of translation pr…
ENSG00000134440	NARS	3749.05	3844.02	4133.05	2292.24	2237.54	2077.79	3055.62	-0.820015	0.0660445	2.27007e-36	4.09748e-34	protein_coding	; GO:0005829; GO:0006418; GO:0005737; GO:0006412; GO:0005524; GO:0016874; GO:0070062; GO:0006421; GO:0000166; GO:0004816; GO:0003676; GO:0004812	; translation; nucleic acid binding; asparagine-tRNA ligase activity; ligase activity; extracellular exosome; ATP binding; asparaginyl-tRNA aminoacylation; nucleotide binding; aminoacyl-tRNA ligase activity; cytoplasm; cytosol; tRNA aminoacylation for protein translation
ENSG00000179598	PLD6	678.953	734.876	733.575	436.989	392.87	367.842	557.518	-0.818231	0.112146	2.40438e-14	7.07867e-13	protein_coding	GO:0016042; GO:0043046; GO:0034587; GO:0030719; GO:0006654; GO:0016020; GO:0004519; GO:0035755; GO:0005515; GO:0006629; GO:0008053; GO:0016787; GO:0005739; GO:0007286; GO:0007283; GO:0010636; GO:0004518; GO:0030154; GO:0003824; GO:0042803; GO:0005741; GO:0046872; GO:0090305; GO:0051321; GO:0016021	spermatid development; metal ion binding; meiotic cell cycle; nucleic acid phosphodiester bond hydrolysis; piRNA metabolic process; positive regulation of mitochondrial fusion; membrane; mitochondrial outer membrane; lipid catabolic process; P granule organization; cell differentiation; spermatogenesis; catalytic activity; mitochondrial fusion; DNA methylation involved in gamete generation; hydro…
ENSG00000184060	ADAP2	599.602	729.086	524.836	300.327	377.738	337.924	478.252	-0.817799	0.150895	4.55618e-09	6.70688e-08	protein_coding	; GO:0005547; GO:0005737; GO:0005546; GO:0005096; GO:0005886; GO:0005515; GO:0043325; GO:0043533; GO:0046872; GO:0007507; GO:0043547; GO:0016020; GO:0030674; GO:0005740; GO:1902936	; phosphatidylinositol-3,4-bisphosphate binding; inositol 1,3,4,5 tetrakisphosphate binding; plasma membrane; GTPase activator activity; metal ion binding; phosphatidylinositol bisphosphate binding; heart development; protein binding, bridging; membrane; protein binding; cytoplasm; mitochondrial envelope; positive regulation of GTPase activity; phosphatidylinositol-4,5-bisphosphate binding; phosp…
ENSG00000132768	DPH2	2339.57	2646	2083.22	1342.28	1251.32	1368.83	1838.54	-0.817138	0.0925315	8.47834e-20	4.41748e-18	protein_coding	; GO:0090560; GO:0005515; GO:0017183; GO:0016740; GO:0005829	; 2-(3-amino-3-carboxypropyl)histidine synthase activity; transferase activity; peptidyl-diphthamide biosynthetic process from peptidyl-histidine; protein binding; cytosol
ENSG00000164933	SLC25A32	1065.93	1009.96	939.746	627.05	485.426	571.166	783.213	-0.81617	0.113289	4.64776e-14	1.33972e-12	protein_coding	; GO:0008517; GO:0031966; GO:0035350; GO:0005739; GO:0015230; GO:0015884; GO:0046655; GO:0005743; GO:0055085; GO:0006839; GO:1904947; GO:0022857; GO:0006544; GO:0016020; GO:0016021	; folic acid transmembrane transporter activity; folic acid transport; FAD transmembrane transporter activity; folic acid metabolic process; integral component of membrane; folate import into mitochondrion; transmembrane transporter activity; mitochondrial membrane; FAD transmembrane transport; mitochondrion; membrane; mitochondrial inner membrane; glycine metabolic process; transmembrane transpo…
ENSG00000164134	NAA15	12430	11902.1	11901.6	6690.03	7003.34	6871.46	9466.42	-0.812331	0.045621	5.5069e-72	5.56638e-69	protein_coding	; GO:0007275; GO:0043066; GO:0016020; GO:0045893; GO:0003723; GO:0005515; GO:0031415; GO:0005829; GO:0043022; GO:0017196; GO:0016407; GO:0005634; GO:0006474; GO:0050821; GO:0030154; GO:0005667; GO:0004596; GO:0001525; GO:0005737	; negative regulation of apoptotic process; transcription factor complex; N-terminal protein amino acid acetylation; RNA binding; angiogenesis; membrane; cytosol; nucleus; cell differentiation; NatA complex; peptide alpha-N-acetyltransferase activity; ribosome binding; multicellular organism development; acetyltransferase activity; protein binding; cytoplasm; N-terminal peptidyl-methionine acetyl…
ENSG00000123600	METTL8	712.201	620.767	728.651	376.127	357.375	416.927	535.341	-0.810609	0.119924	1.10441e-12	2.69646e-11	protein_coding	; GO:0016573; GO:0004402; GO:0005737; GO:0030488; GO:0032259; GO:0008168; GO:0007519; GO:0005634; GO:0016740; GO:0080009; GO:0052735; GO:0008174; GO:0045444	tRNA methylation; ; nucleus; histone acetyltransferase activity; skeletal muscle tissue development; histone acetylation; transferase activity; tRNA (cytosine-3-)-methyltransferase activity; methyltransferase activity; mRNA methyltransferase activity; methylation; cytoplasm; mRNA methylation; fat cell differentiation
ENSG00000076662	ICAM3	138.812	135.823	130.498	86.1525	76.7237	46.8954	102.484	-0.809274	0.288161	0.000292058	0.0015815	protein_coding	; GO:0005178; GO:0030198; GO:0005102; GO:0098609; GO:0070062; GO:0005886; GO:0005515; GO:0007155; GO:0002223; GO:0005887; GO:0006909; GO:0016020; GO:0050776; GO:0016021	; plasma membrane; signaling receptor binding; integral component of membrane; integral component of plasma membrane; extracellular exosome; integrin binding; extracellular matrix organization; cell-cell adhesion; cell adhesion; membrane; protein binding; stimulatory C-type lectin receptor signaling pathway; phagocytosis; regulation of immune response
ENSG00000196497	IPO4	5762.16	5671.43	5841.16	3306.33	3185.76	3364.82	4521.94	-0.803812	0.0506328	7.3628e-58	3.98696e-55	protein_coding	; GO:0006606; GO:0008565; GO:0016020; GO:0034399; GO:0006336; GO:0015031; GO:0008536; GO:0008139; GO:0005515; GO:0000790; GO:0006610; GO:0005623; GO:0006886; GO:0032991; GO:0005634; GO:0006607; GO:0031965; GO:0005737; GO:0006335	; protein import into nucleus; cell; protein transport; NLS-bearing protein import into nucleus; membrane; nuclear chromatin; Ran GTPase binding; DNA replication-independent nucleosome assembly; nucleus; protein-containing complex; nuclear periphery; nuclear membrane; intracellular protein transport; protein transporter activity; protein binding; cytoplasm; ribosomal protein import into nucleus; …
ENSG00000137124	ALDH1B1	1840.73	1834.52	1669.88	941.431	1037.01	1052	1395.93	-0.803213	0.0811421	3.66796e-24	2.78068e-22	protein_coding	GO:0043231; GO:0006068; GO:0055114; GO:0005739; GO:0016491; GO:0005759; GO:0004029; GO:0005975; GO:0016620; GO:0043878; GO:0051287; GO:0005654; GO:0006069	aldehyde dehydrogenase (NAD) activity; nucleoplasm; ethanol oxidation; oxidoreductase activity, acting on the aldehyde or oxo group of donors, NAD or NADP as acceptor; glyceraldehyde-3-phosphate dehydrogenase (NAD+) (non-phosphorylating) activity; ethanol catabolic process; carbohydrate metabolic process; NAD binding; oxidation-reduction process; mitochondrion; oxidoreductase activity; intracellu…
ENSG00000068654	POLR1A	4876.31	4730.84	5060.96	2812.56	2774.35	2802.15	3842.86	-0.799584	0.053336	7.22832e-52	3.04433e-49	protein_coding	; GO:0001054; GO:0005736; GO:1904750; GO:0005730; GO:0006361; GO:0005515; GO:0016779; GO:0016740; GO:0045815; GO:0003899; GO:0006351; GO:0005634; GO:0005654; GO:0003682; GO:0003677; GO:0008270; GO:0046872; GO:0006363	; metal ion binding; transferase activity; nucleotidyltransferase activity; nucleolus; DNA binding; termination of RNA polymerase I transcription; nucleus; nucleoplasm; chromatin binding; RNA polymerase I complex; transcription, DNA-templated; transcription initiation from RNA polymerase I promoter; protein binding; RNA polymerase I activity; DNA-directed 5'-3' RNA polymerase activity; positive r…
ENSG00000130119	GNL3L	1252.43	1217.58	1308.31	737.034	686.837	728.977	988.528	-0.7971	0.0836112	1.30005e-22	8.45981e-21	protein_coding	; GO:0090073; GO:0033234; GO:0005525; GO:0003723; GO:0032091; GO:0032211; GO:0042254; GO:0005634; GO:1904816; GO:0031397; GO:0005515; GO:0000166; GO:0005829; GO:0016020; GO:0031647; GO:0005697; GO:0005730	; nucleus; regulation of protein stability; negative regulation of protein sumoylation; GTP binding; telomerase holoenzyme complex; positive regulation of protein localization to chromosome, telomeric region; nucleolus; RNA binding; nucleotide binding; negative regulation of protein binding; negative regulation of protein ubiquitination; membrane; protein binding; negative regulation of telomere …
ENSG00000115053	NCL	55838.4	55756.8	53527.5	31627.2	32116.8	31165	43338.6	-0.795523	0.0395315	4.25418e-91	6.45019e-88	protein_coding	GO:0005938; ; GO:0045944; GO:0003676; GO:0016020; GO:0005730; GO:0042802; GO:0003723; GO:0005515; GO:1990830; GO:0036464; GO:1990904; GO:0071364; GO:0017148; GO:0005634; GO:0005654; GO:0001525; GO:0005737; GO:0042162; GO:0070062; GO:0008022; GO:0003677; GO:0044547; GO:1901838; GO:0048027	; cellular response to leukemia inhibitory factor; nucleolus; RNA binding; DNA binding; angiogenesis; membrane; positive regulation of transcription by RNA polymerase II; nucleus; cellular response to epidermal growth factor stimulus; nucleoplasm; DNA topoisomerase binding; ribonucleoprotein complex; identical protein binding; protein C-terminus binding; nucleic acid binding; protein binding; tel…
ENSG00000111364	DDX55	1172.96	1300	1325.89	711.251	736.047	726.862	995.502	-0.788739	0.086886	9.7367e-21	5.52913e-19	protein_coding	; GO:0005829; GO:0004386; GO:0003723; GO:0016787; GO:0005524; GO:0005634; GO:0005515; GO:0000166; GO:0003676; GO:0016020; GO:0005730	; hydrolase activity; nucleus; nucleic acid binding; helicase activity; ATP binding; nucleolus; RNA binding; nucleotide binding; membrane; protein binding; cytosol
ENSG00000142627	EPHA2	834.363	859.442	826.656	446.31	470.999	525.833	660.601	-0.781635	0.102793	2.48883e-15	8.09778e-14	protein_coding	; GO:0007275; GO:0031256; GO:0043005; GO:0001818; GO:0048870; GO:0048570; GO:0036342; GO:0005925; GO:0033598; GO:0007155; GO:0031258; GO:0030316; GO:0016301; GO:0070160; GO:0016525; GO:0048320; GO:0016032; GO:0048514; GO:0021915; GO:0000166; GO:0060035; GO:0016477; GO:0046849; GO:0014028; GO:0006915; GO:0032587; GO:0005003; GO:0033628; GO:0009986; GO:0006954; GO:0070309; GO:0030216; GO:0005515; G…	; transmembrane receptor protein tyrosine kinase signaling pathway; cell projection; transferase activity; post-anal tail morphogenesis; neural tube development; ephrin receptor signaling pathway; transmembrane-ephrin receptor activity; protein kinase B signaling; branching involved in mammary gland duct morphogenesis; protein localization to plasma membrane; intrinsic apoptotic signaling pathway…
ENSG00000096384	HSP90AB1	103328	103017	107150	59563.1	61241.3	61467.7	82627.8	-0.779405	0.0387467	5.61152e-91	7.73471e-88	protein_coding	GO:0060338; GO:0019887; GO:0023026; GO:0048156; GO:0042623; GO:0034774; GO:1903827; GO:0097718; GO:0031396; GO:0051973; GO:0045429; GO:0032991; GO:0000166; GO:0030235; GO:0006986; GO:0044295; GO:0019900; GO:0021955; GO:0010033; GO:0042826; GO:0019062; GO:0048471; GO:0097435; GO:0003725; GO:0003723; GO:0051131; GO:0008180; GO:0005515; GO:1904031; GO:0001890; GO:0051897; GO:1990565; GO:0032435; GO:…	positive regulation of tau-protein kinase activity; regulation of type I interferon-mediated signaling pathway; chaperone-mediated protein complex assembly; response to organic substance; negative regulation of transforming growth factor beta activation; DNA polymerase binding; negative regulation of proteasomal protein catabolic process; positive regulation of cell differentiation; cytoplasm; po…
ENSG00000070886	EPHA8	183.11	142.699	157.62	78.6617	87.3061	95.4072	124.134	-0.777909	0.228646	4.69886e-05	0.000313713	protein_coding	GO:0007275; GO:0071372; GO:0043005; GO:0005524; GO:0030155; GO:0007399; GO:0016020; GO:0005003; GO:0048013; GO:0033628; GO:0005004; GO:0031901; GO:0004672; GO:0043552; GO:0042995; GO:0043235; GO:0007155; GO:0004713; GO:0016740; GO:0006468; GO:0016322; GO:0016301; GO:0031175; GO:0006929; GO:0043410; GO:0005887; GO:0000166; GO:0007411; GO:0046777; GO:0005005; GO:0004714; GO:0005886; GO:0018108; GO:…	cellular response to follicle-stimulating hormone stimulus; protein phosphorylation; plasma membrane; transmembrane receptor protein tyrosine kinase signaling pathway; cell projection; transferase activity; integral component of plasma membrane; ATP binding; protein kinase activity; neuron projection development; neuron projection; membrane; nervous system development; ephrin receptor signaling p…
ENSG00000130254	SAFB2	3904.51	4015.09	3898.3	2372.17	2234.11	2260.68	3114.14	-0.777096	0.0559362	6.09054e-45	1.92385e-42	protein_coding	GO:0043231; GO:0042802; ; GO:0050684; GO:0016604; GO:0005737; GO:0003723; GO:0043565; GO:0006355; GO:0006357; GO:0060765; GO:0070062; GO:0005634; GO:0005515; GO:0003677; GO:0060008; GO:0005654; GO:0003676	; regulation of transcription, DNA-templated; nucleus; sequence-specific DNA binding; nucleoplasm; regulation of androgen receptor signaling pathway; regulation of mRNA processing; nucleic acid binding; nuclear body; identical protein binding; Sertoli cell differentiation; extracellular exosome; regulation of transcription by RNA polymerase II; RNA binding; DNA binding; protein binding; cytoplasm…
ENSG00000183605	SFXN4	1325.77	1376.23	1444.87	787.956	804.441	804.355	1090.6	-0.776809	0.0796556	1.62456e-23	1.15641e-21	protein_coding	; GO:0043231; GO:0005739; GO:0055072; GO:0005743; GO:0055085; GO:0016020; GO:0034220; GO:0015075; GO:0016021; GO:0006811	; ion transport; ion transmembrane transport; iron ion homeostasis; ion transmembrane transporter activity; integral component of membrane; membrane; mitochondrial inner membrane; mitochondrion; intracellular membrane-bounded organelle; transmembrane transport
ENSG00000111799	COL12A1	369.715	437.898	570.683	313.189	218.222	231.828	356.922	-0.775792	0.195332	5.14969e-06	4.27365e-05	protein_coding	GO:0062023; GO:0005788; ; GO:0005595; GO:0030199; GO:0035987; GO:0031012; GO:0005581; GO:0005615; GO:0070062; GO:0007155; GO:0005576; GO:1903561; GO:0030020; GO:0003429; GO:0001501	; collagen-containing extracellular matrix; extracellular space; collagen fibril organization; extracellular region; collagen trimer; extracellular matrix; extracellular matrix structural constituent conferring tensile strength; extracellular exosome; skeletal system development; growth plate cartilage chondrocyte morphogenesis; endodermal cell differentiation; endoplasmic reticulum lumen; cell a…
ENSG00000006468	ETV1	190.903	160.815	160.143	90.2319	109.296	79.2669	131.776	-0.775237	0.228497	4.76861e-05	0.000317809	protein_coding	; GO:0007638; GO:0045944; GO:0045893; GO:0003700; GO:0001228; GO:0048935; GO:0005515; GO:0000981; GO:0043565; GO:0006355; GO:0006357; GO:0005634; GO:0030154; GO:0007411; GO:0003677; GO:0000978; GO:0006366; GO:0007517	; regulation of transcription, DNA-templated; DNA-binding transcription factor activity, RNA polymerase II-specific; DNA binding; positive regulation of transcription by RNA polymerase II; DNA-binding transcription activator activity, RNA polymerase II-specific; nucleus; sequence-specific DNA binding; axon guidance; regulation of transcription by RNA polymerase II; cell differentiation; transcrip…
ENSG00000074410	CA12	169.029	162.599	265.57	116.954	97.3464	104.42	152.653	-0.774263	0.250775	0.000132325	0.000788332	protein_coding	; GO:0004089; GO:0055064; GO:0016021; GO:0005886; GO:0015701; GO:0008270; GO:0046872; GO:0016020; GO:0016829	; plasma membrane; bicarbonate transport; lyase activity; metal ion binding; integral component of membrane; chloride ion homeostasis; membrane; zinc ion binding; carbonate dehydratase activity
ENSG00000037474	NSUN2	7348.14	7465.58	7648.49	4326.3	4354.5	4422.23	5927.54	-0.772979	0.0464282	3.04573e-63	2.19902e-60	protein_coding	; GO:0006400; GO:0008168; GO:0033313; GO:0005730; GO:0051301; GO:0003723; GO:0005819; GO:0016740; GO:0005856; GO:0030488; GO:0032259; GO:0007286; GO:0005634; GO:0016428; GO:0048820; GO:0005654; GO:0033391; GO:0007049; GO:0005737; GO:0000049; GO:0008033	; cell cycle; spermatid development; tRNA (cytosine-5-)-methyltransferase activity; transferase activity; nucleolus; meiotic cell cycle checkpoint; RNA binding; nucleus; nucleoplasm; cytoskeleton; spindle; methylation; tRNA methylation; hair follicle maturation; cell division; methyltransferase activity; cytoplasm; chromatoid body; tRNA processing; tRNA binding; tRNA modification
ENSG00000174032	SLC25A30	497.994	431.611	494.142	294.263	230.992	284.765	372.295	-0.772342	0.145493	8.69694e-09	1.22549e-07	protein_coding	; GO:0008272; GO:0015116; GO:0003674; GO:0006839; GO:0016020; GO:0015131; GO:0015141; GO:1902358; GO:0005515; GO:0008150; GO:0055085; GO:0035435; GO:0015140; GO:0031966; GO:0015729; GO:0005739; GO:0015117; GO:0071422; GO:1902356; GO:0015709; GO:0071423; GO:0005743; GO:0015297; GO:0022857; GO:0016021	; molecular_function; antiporter activity; thiosulfate transport; oxaloacetate(2-) transmembrane transport; transmembrane transporter activity; membrane; mitochondrial transport; sulfate transmembrane transport; mitochondrial membrane; oxaloacetate transmembrane transporter activity; biological_process; oxaloacetate transport; thiosulfate transmembrane transporter activity; succinate transmembran…
ENSG00000132424	PNISR	2623.98	2557.53	2612.44	1560.97	1530.85	1444.52	2055.05	-0.771953	0.0637499	8.40737e-35	1.34182e-32	protein_coding	; GO:0003723; GO:0005634; GO:0016607; GO:0005829	; nucleus; RNA binding; cytosol; nuclear speck
ENSG00000105821	DNAJC2	2057.16	1997.22	2083.16	1164.25	1229.84	1174.08	1617.62	-0.771325	0.067904	6.04674e-31	7.57691e-29	protein_coding	; GO:0001671; GO:0061649; GO:0045893; GO:0003723; GO:0032781; GO:0006325; GO:0030544; GO:0005515; GO:0005829; GO:0000981; GO:0006357; GO:0005634; GO:0042393; GO:2000279; GO:0005654; GO:1900034; GO:0031965; GO:0003682; GO:0006260; GO:0005737; GO:0051083; GO:0003677	; DNA-binding transcription factor activity, RNA polymerase II-specific; RNA binding; DNA binding; cytosol; ubiquitin modification-dependent histone binding; 'de novo' cotranslational protein folding; nucleus; nucleoplasm; chromatin binding; regulation of transcription by RNA polymerase II; DNA replication; Hsp70 protein binding; nuclear membrane; negative regulation of DNA biosynthetic process; …
ENSG00000107937	GTPBP4	5585.14	5579.32	5760.71	3215.16	3089.25	3514.29	4457.31	-0.770789	0.0609434	2.67977e-38	5.27671e-36	protein_coding	; GO:0016020; GO:0048471; GO:0005730; GO:0005794; GO:0005525; GO:0003723; GO:0008285; GO:0005515; GO:0005829; GO:0001649; GO:0003924; GO:0000079; GO:0005634; GO:0000166; GO:0050821; GO:0033342; GO:0031965; GO:0030336; GO:0005737; GO:0042254; GO:0022408; GO:0031397; GO:0000463; GO:0008156	; Golgi apparatus; nucleolus; RNA binding; negative regulation of collagen binding; membrane; negative regulation of protein ubiquitination; cytosol; nucleus; negative regulation of DNA replication; osteoblast differentiation; negative regulation of cell proliferation; nuclear membrane; negative regulation of cell-cell adhesion; GTP binding; negative regulation of cell migration; GTPase activity;…
ENSG00000091986	CCDC80	410.279	405.709	459.846	245.961	244.405	238.561	334.127	-0.769072	0.133393	6.81741e-10	1.13215e-08	protein_coding	; GO:0030198; GO:0010811; GO:0005604; GO:0031012; GO:0001968; GO:0008201; GO:0005576; GO:0005539; GO:0009617; GO:0016020; GO:0016021; GO:0005614	; glycosaminoglycan binding; extracellular region; extracellular matrix; response to bacterium; fibronectin binding; extracellular matrix organization; integral component of membrane; interstitial matrix; heparin binding; membrane; positive regulation of cell-substrate adhesion; basement membrane
ENSG00000166963	MAP1A	1722.62	1854.64	1725.05	1051.8	956.86	1084.54	1399.25	-0.764268	0.0801116	1.28122e-22	8.37323e-21	protein_coding	GO:0050882; GO:0007613; GO:0043005; GO:2000010; GO:0043194; GO:0003779; GO:0044307; GO:0150001; GO:0000226; GO:0045202; GO:0008306; GO:0048156; GO:0007409; GO:0016358; GO:0015631; GO:0042995; GO:0005515; GO:0005829; GO:0005856; GO:0032435; GO:0008093; GO:0008017; GO:0030424; GO:0005198; GO:0099642; GO:0030425; GO:1904115; GO:0099641; GO:0005874; GO:0070050; GO:0005737; GO:0043025; GO:1903829; GO:…	negative regulation of protein localization to microtubule; regulation of synaptic plasticity; actin binding; cell projection; memory; anterograde axonal protein transport; neuron projection; positive regulation of protein localization to cell surface; microtubule cytoskeleton organization; associative learning; cytosol; tubulin binding; microtubule; positive regulation of cellular protein locali…
ENSG00000168827	GFM1	1517.35	1748.86	1668.33	1017.15	940.358	922.03	1302.35	-0.762636	0.0851804	3.04632e-20	1.67349e-18	protein_coding	GO:0003746; ; GO:0003924; GO:0005525; GO:0003723; GO:0005739; GO:0006412; GO:0005759; GO:0005515; GO:0000166; GO:0070125; GO:0006414	; translation; mitochondrial translational elongation; GTP binding; GTPase activity; translational elongation; nucleotide binding; RNA binding; mitochondrion; protein binding; translation elongation factor activity; mitochondrial matrix
ENSG00000125485	DDX31	934.601	939.747	917.714	502.826	534.102	585.646	735.773	-0.762539	0.0971208	3.64841e-16	1.29246e-14	protein_coding	; GO:0043231; GO:0005794; GO:0004386; GO:0003723; GO:0016787; GO:0005524; GO:0042254; GO:0005634; GO:0005515; GO:0000166; GO:0003676; GO:0005730	; hydrolase activity; nucleus; nucleic acid binding; Golgi apparatus; helicase activity; ATP binding; nucleolus; RNA binding; nucleotide binding; protein binding; intracellular membrane-bounded organelle; ribosome biogenesis
ENSG00000130294	KIF1A	2616.79	3027.1	2005.43	1646.03	1272.87	1476.86	2007.51	-0.761105	0.132448	7.52186e-10	1.23765e-08	protein_coding	; GO:0043005; GO:0005524; GO:0008021; GO:1990048; GO:0008574; GO:0042802; GO:0098793; GO:0005829; GO:0005856; GO:0008089; GO:0022027; GO:0008017; GO:0030424; GO:0032991; GO:0030705; GO:0016192; GO:0030425; GO:1904115; GO:0098794; GO:0000166; GO:0003777; GO:0005874; GO:0005871; GO:0003774; GO:0007018; GO:0005737; GO:0043025; GO:1990049; GO:0016887; GO:0042803; GO:0098840	; ATP binding; protein transport along microtubule; neuron projection; anterograde axonal transport; microtubule-based movement; ATP-dependent microtubule motor activity, plus-end-directed; cytosol; microtubule; neuronal cell body; cytoskeleton; anterograde neuronal dense core vesicle transport; protein-containing complex; kinesin complex; microtubule binding; axon; identical protein binding; int…
ENSG00000152661	GJA1	1582.63	1559.15	1617.66	944.654	1000.1	838.622	1257.14	-0.757217	0.0855893	8.14686e-20	4.2594e-18	protein_coding	; GO:0120162; GO:0003104; GO:0001701; GO:0045732; GO:0034405; GO:0048487; GO:0043434; GO:0055077; GO:2000987; GO:0005789; GO:0005925; GO:0003294; GO:0051259; GO:0008285; GO:0005243; GO:0005783; GO:0005771; GO:0002088; GO:0015075; GO:0022898; GO:0097718; GO:0030308; GO:0048514; GO:0032991; GO:0006936; GO:0007154; GO:0009268; GO:0010628; GO:0045907; GO:0005741; GO:0015867; GO:0060373; GO:0005768; G…	; skeletal muscle tissue regeneration; regulation of bicellular tight junction assembly; cell communication by electrical coupling; protein complex oligomerization; regulation of bone mineralization; contractile fiber; positive regulation of vasoconstriction; response to glucose; osteoblast differentiation; response to ischemia; apical plasma membrane; response to retinoic acid; Golgi-associated …
ENSG00000205927	OLIG2	177.884	148.914	158.894	108.814	68.2633	87.8671	125.106	-0.756473	0.248202	0.000155155	0.000904099	protein_coding	GO:0046983; GO:0007275; GO:0045665; GO:0007399; GO:0021794; GO:0048663; GO:0021530; GO:0003700; GO:0048709; GO:0000981; GO:0042552; GO:0000122; GO:0006355; GO:0005634; GO:0021778; GO:0005737; GO:0030182; GO:0042803; GO:0003677; GO:0071837; GO:0021529; GO:0021522; GO:0048714	regulation of transcription, DNA-templated; DNA-binding transcription factor activity, RNA polymerase II-specific; positive regulation of oligodendrocyte differentiation; oligodendrocyte cell fate specification; DNA binding; spinal cord oligodendrocyte cell differentiation; nervous system development; neuron differentiation; nucleus; HMG box domain binding; multicellular organism development; tha…
ENSG00000143429	LSP1P4	40.2485	108.224	112.331	50.7845	30.4713	36.7479	63.1345	-0.75419	0.524947	0.00540614	0.0196543	transcribed_unprocessed_pseudogene
ENSG00000167771	RCOR2	366.734	361.769	362.275	228.179	204.399	195.831	286.531	-0.753703	0.142954	1.12459e-08	1.55434e-07	protein_coding	; GO:0045892; GO:0003700; GO:0006357; GO:0044212; GO:0008134; GO:0005634; GO:0005515; GO:0003677; GO:0019899; GO:0017053; GO:0003714; GO:0005667; GO:0000981	transcription regulatory region DNA binding; DNA-binding transcription factor activity; nucleus; DNA-binding transcription factor activity, RNA polymerase II-specific; transcriptional repressor complex; ; transcription corepressor activity; enzyme binding; regulation of transcription by RNA polymerase II; transcription factor complex; DNA binding; protein binding; transcription factor binding; ne…
ENSG00000041802	LSG1	1515.23	1477.36	1413.26	820.899	950.16	809.388	1164.38	-0.753264	0.0889603	2.28634e-18	1.03171e-16	protein_coding	; GO:0015031; GO:0003924; GO:0015030; GO:0016604; GO:0005737; GO:0016787; GO:0005525; GO:0005634; GO:0005783; GO:0000166; GO:0005829; GO:0016020; GO:0051168	; hydrolase activity; nucleus; GTP binding; Cajal body; nuclear export; nuclear body; protein transport; endoplasmic reticulum; GTPase activity; nucleotide binding; membrane; cytoplasm; cytosol
ENSG00000100490	CDKL1	79.8873	150.797	118.758	47.7038	41.8897	84.0236	87.1765	-0.75076	0.392466	0.00266893	0.0108431	protein_coding	; GO:0005524; GO:1902017; GO:0035869; GO:0007507; GO:0004672; GO:0016740; GO:0006468; GO:0016301; GO:0005634; GO:0000166; GO:0005654; GO:0043231; GO:0005737; GO:0004693; GO:0004674; GO:0070062; GO:0016310; GO:0051726	; protein phosphorylation; transferase activity; ATP binding; protein kinase activity; intracellular membrane-bounded organelle; nucleus; nucleoplasm; regulation of cell cycle; kinase activity; protein serine/threonine kinase activity; nucleotide binding; ciliary transition zone; cytoplasm; heart development; cyclin-dependent protein serine/threonine kinase activity; extracellular exosome; phosph…
ENSG00000124383	MPHOSPH10	1856.48	1772.76	1926.54	1134.41	1121.31	1016.98	1471.41	-0.750095	0.0776678	4.17416e-23	2.82538e-21	protein_coding	; GO:0008380; GO:0000375; GO:0032040; GO:0003723; GO:0010923; GO:0006396; GO:0042254; GO:0005634; GO:0006364; GO:0005515; GO:0005694; GO:0005732; GO:0005654; GO:0034457; GO:0005730	chromosome; ; nucleus; Mpp10 complex; RNA splicing; nucleoplasm; small nucleolar ribonucleoprotein complex; rRNA processing; negative regulation of phosphatase activity; RNA splicing, via transesterification reactions; nucleolus; RNA binding; protein binding; small-subunit processome; RNA processing; ribosome biogenesis
ENSG00000151006	PRSS53	27.5543	48.4707	23.7823	12.7527	14.9848	11.0764	23.1035	-0.748876	0.800123	0.00823775	0.0280317	protein_coding	GO:0006508; ; GO:0005737; GO:0016787; GO:0008236; GO:0005576; GO:0008233; GO:0004252	; hydrolase activity; serine-type endopeptidase activity; extracellular region; serine-type peptidase activity; cytoplasm; proteolysis; peptidase activity
ENSG00000114648	KLHL18	1564.38	1777.74	1579.29	1074.12	940.992	878.102	1302.44	-0.748598	0.0958729	5.10062e-16	1.78193e-14	protein_coding	; GO:0005515	; protein binding
ENSG00000065183	WDR3	4094.03	3875.15	4086.93	2264.27	2182.19	2667.15	3194.95	-0.74724	0.0787631	2.16786e-22	1.39276e-20	protein_coding	; GO:0031965; GO:0032040; GO:0003723; GO:0034388; GO:0005634; GO:0006364; GO:0005654; GO:0030515; GO:0005730	; nucleus; nucleoplasm; nuclear membrane; rRNA processing; nucleolus; RNA binding; small-subunit processome; snoRNA binding; Pwp2p-containing subcomplex of 90S preribosome
ENSG00000241945	PWP2	3588.28	3853.26	3713.41	2092.9	2370.74	2138.5	2959.51	-0.746627	0.0673151	1.39133e-29	1.59813e-27	protein_coding	; GO:0032040; GO:0000028; GO:0003723; GO:0034388; GO:0005634; GO:0006364; GO:0005654; GO:0000462; GO:0030515; GO:0005730	maturation of SSU-rRNA from tricistronic rRNA transcript (SSU-rRNA, 5.8S rRNA, LSU-rRNA); ; nucleus; nucleoplasm; rRNA processing; nucleolus; RNA binding; ribosomal small subunit assembly; small-subunit processome; snoRNA binding; Pwp2p-containing subcomplex of 90S preribosome
ENSG00000104980	TIMM44	2987.14	2905.03	2650.76	1687.31	1666.9	1705.25	2267.06	-0.744862	0.0680672	6.63899e-29	7.29423e-27	protein_coding	; GO:0015031; GO:0005739; GO:0005759; GO:0005524; GO:0051087; GO:0005515; GO:0005743; GO:0000166; GO:0030150; GO:0006626; GO:0016020	; chaperone binding; protein targeting to mitochondrion; protein transport; ATP binding; protein import into mitochondrial matrix; nucleotide binding; membrane; mitochondrion; mitochondrial inner membrane; protein binding; mitochondrial matrix
ENSG00000177192	PUS1	1307.68	1200.27	1248.29	795.459	705.53	719.298	996.088	-0.743002	0.0881845	3.19794e-18	1.40715e-16	protein_coding	GO:1990481; GO:0009451; ; GO:0009982; GO:0016853; GO:0005739; GO:0003723; GO:0005759; GO:0002153; GO:0005634; GO:0000049; GO:0106029; GO:0001522; GO:0070902; GO:0031119; GO:0008033	RNA modification; ; nucleus; tRNA pseudouridine synthase activity; mitochondrial tRNA pseudouridine synthesis; mRNA pseudouridine synthesis; pseudouridine synthase activity; RNA binding; mitochondrial matrix; mitochondrion; steroid receptor RNA activator RNA binding; isomerase activity; pseudouridine synthesis; tRNA processing; tRNA pseudouridine synthesis; tRNA binding
ENSG00000171490	RSL1D1	10583.3	10647	11167.5	6519.97	6496.24	6283.98	8616.33	-0.742057	0.0466749	5.65434e-58	3.17523e-55	protein_coding	; GO:0001649; GO:0003723; GO:0003730; GO:0030686; GO:0005634; GO:0032880; GO:2000772; GO:0045296; GO:0016020; GO:0048027; GO:0005730; GO:0000470; GO:0042981	; nucleus; cadherin binding; regulation of cellular senescence; maturation of LSU-rRNA; regulation of apoptotic process; nucleolus; regulation of protein localization; RNA binding; membrane; 90S preribosome; mRNA 3'-UTR binding; mRNA 5'-UTR binding; osteoblast differentiation
ENSG00000204267	TAP2	1760.9	1727.01	1577.49	950.617	1036.14	1010.45	1343.77	-0.741814	0.0801491	1.99154e-21	1.19825e-19	protein_coding	; GO:0005524; GO:0042824; GO:0030176; GO:0019885; GO:0046980; GO:1990668; GO:0016020; GO:0042287; GO:0005789; GO:0015031; GO:0005215; GO:0023029; GO:0016607; GO:0005783; GO:0005515; GO:0055085; GO:0002479; GO:0015440; GO:0002474; GO:0016032; GO:0046968; GO:0000166; GO:1904680; GO:0042825; GO:0015833; GO:0033116; GO:0046967; GO:0030670; GO:0015433; GO:0042626; GO:0016887; GO:0016021; GO:0002250; G…	peptide transmembrane transporter activity; MHC class I peptide loading complex; ; MHC class Ib protein binding; TAP complex; immune system process; protein transport; ATP binding; membrane; vesicle fusion with endoplasmic reticulum-Golgi intermediate compartment (ERGIC) membrane; transporter activity; peptide antigen-transporting ATPase activity; peptide antigen transport; integral component of …
ENSG00000060982	BCAT1	2270.97	2306.48	2325.1	1323.02	1335.01	1442.95	1833.92	-0.741173	0.0672369	2.76776e-29	3.1317e-27	protein_coding	; GO:0008283; GO:0052655; GO:0008483; GO:0009082; GO:0042802; GO:0009083; GO:0052654; GO:0016740; GO:0005829; GO:0000082; GO:0005739; GO:0004084; GO:0009099; GO:0005737; GO:0003824; GO:0008652; GO:0009098; GO:0009081; GO:0052656	; transferase activity; leucine biosynthetic process; L-leucine transaminase activity; valine biosynthetic process; cytosol; L-isoleucine transaminase activity; branched-chain amino acid catabolic process; cellular amino acid biosynthetic process; catalytic activity; identical protein binding; branched-chain amino acid metabolic process; cell proliferation; L-valine transaminase activity; transam…
ENSG00000225648	SBDSP1	449.39	449.713	446.697	281.292	257.944	246.598	355.272	-0.740861	0.128484	7.07928e-10	1.17307e-08	transcribed_unprocessed_pseudogene
ENSG00000162377	COA7	2846.47	3078.63	2768.13	1774.51	1789.38	1599	2309.35	-0.739673	0.0731725	4.74416e-25	3.82611e-23	protein_coding	; GO:0005758; GO:0005739; GO:0005634	; nucleus; mitochondrial intermembrane space; mitochondrion
ENSG00000162614	NEXN	336.628	368.809	458.637	187.79	228.229	249.762	304.976	-0.739454	0.175121	1.90779e-06	1.74148e-05	protein_coding	; GO:0005912; GO:0051015; GO:0003779; GO:0005925; GO:0098632; GO:0005856; GO:0070593; GO:0030424; GO:0007156; GO:0030018; GO:0030334; GO:0051493; GO:0007411; GO:0005737; GO:0008307; GO:0005886; GO:0009617; GO:0030054	; plasma membrane; actin binding; regulation of cytoskeleton organization; cytoskeleton; axon guidance; dendrite self-avoidance; response to bacterium; axon; regulation of cell migration; focal adhesion; Z disc; cell-cell adhesion mediator activity; structural constituent of muscle; cytoplasm; actin filament binding; adherens junction; cell junction; homophilic cell adhesion via plasma membrane a…
ENSG00000091127	PUS7	1172.21	1353.8	1370.34	776.192	820.486	704.555	1032.93	-0.738179	0.0985218	6.19158e-15	1.93162e-13	protein_coding	GO:1990481; GO:0009451; ; GO:0009982; GO:0016853; GO:0003723; GO:0017148; GO:0005634; GO:0019899; GO:0001522; GO:2000380; GO:0031119; GO:1902036; GO:0008033	RNA modification; ; nucleus; negative regulation of translation; enzyme binding; mRNA pseudouridine synthesis; pseudouridine synthase activity; regulation of hematopoietic stem cell differentiation; RNA binding; regulation of mesoderm development; isomerase activity; pseudouridine synthesis; tRNA processing; tRNA pseudouridine synthesis
ENSG00000129667	RHBDF2	264.104	245.304	266.971	146.142	187.513	99.1325	201.528	-0.736483	0.235329	0.000122331	0.000735442	protein_coding	; GO:0015031; GO:0006508; GO:0004252; GO:0019838; GO:0016787; GO:0050708; GO:0050709; GO:0042058; GO:0005886; GO:0005783; GO:0016020; GO:0008233; GO:0016021; GO:0005789	; hydrolase activity; plasma membrane; serine-type endopeptidase activity; negative regulation of protein secretion; regulation of epidermal growth factor receptor signaling pathway; endoplasmic reticulum; protein transport; integral component of membrane; growth factor binding; regulation of protein secretion; endoplasmic reticulum membrane; membrane; proteolysis; peptidase activity
ENSG00000168661	ZNF30	279.515	235.318	194.776	119.944	100.926	169.614	183.349	-0.7357	0.244209	0.000176985	0.00101723	protein_coding	; GO:0006355; GO:0006357; GO:0005634; GO:0003677; GO:0046872; GO:0003676; GO:0000981	; regulation of transcription, DNA-templated; nucleus; DNA-binding transcription factor activity, RNA polymerase II-specific; nucleic acid binding; metal ion binding; regulation of transcription by RNA polymerase II; DNA binding
ENSG00000154734	ADAMTS1	2414.95	2739.13	2471.31	1471.33	1596.01	1477.73	2028.41	-0.733166	0.0747906	1.03614e-23	7.5345e-22	protein_coding	GO:0006508; GO:0062023; ; GO:0005576; GO:0007229; GO:0004222; GO:1904754; GO:0008237; GO:0016020; GO:0031410; GO:0001542; GO:0008285; GO:1904707; GO:1900087; GO:0060347; GO:0001822; GO:0016787; GO:0005604; GO:0031012; GO:0008201; GO:0008270; GO:0046872; GO:0008233; GO:0016021	metallopeptidase activity; metalloendopeptidase activity; ; positive regulation of vascular smooth muscle cell proliferation; heart trabecula formation; metal ion binding; extracellular region; integrin-mediated signaling pathway; membrane; kidney development; basement membrane; positive regulation of vascular associated smooth muscle cell migration; extracellular matrix; positive regulation of G…
ENSG00000134001	EIF2S1	5893.09	5480.86	5640.76	3285.29	3373.93	3530.9	4534.14	-0.731024	0.0557784	2.35039e-40	5.56821e-38	protein_coding	; GO:0005851; GO:0006413; GO:0033290; GO:0043558; GO:0003743; GO:0036499; GO:0003676; GO:0016020; GO:0010494; GO:0005844; GO:0005850; GO:0003723; GO:0005515; GO:0034599; GO:0055085; GO:0005829; GO:0032057; GO:0006417; GO:0034063; GO:0043022; GO:1901216; GO:0006412; GO:0007568; GO:0005634; GO:0034976; GO:0043614; GO:0097451; GO:1905098; GO:0034605; GO:0046777; GO:0005737; GO:0044207; GO:0070062; G…	; multi-eIF complex; cellular response to UV; cellular response to amino acid starvation; RNA binding; translation initiation factor activity; membrane; cytosol; polysome; nucleus; aging; positive regulation of neuron death; response to manganese-induced endoplasmic reticulum stress; cytoplasmic stress granule; regulation of translation; stress granule assembly; negative regulation of guanyl-nucl…
ENSG00000058600	POLR3E	2078.76	2110.39	2076.67	1188.05	1277.71	1280.37	1668.66	-0.731018	0.0679803	5.51513e-28	5.72743e-26	protein_coding	; GO:0005666; GO:0001056; GO:0051607; GO:0003899; GO:0006351; GO:0005634; GO:0006383; GO:0005654; GO:0045087; GO:0005829; GO:0002376	RNA polymerase III complex; ; nucleus; RNA polymerase III activity; DNA-directed 5'-3' RNA polymerase activity; nucleoplasm; transcription, DNA-templated; immune system process; innate immune response; transcription by RNA polymerase III; defense response to virus; cytosol
ENSG00000108848	LUC7L3	6370.9	6032.91	6659.71	3677.31	3994.18	3738.36	5078.9	-0.730458	0.0595343	9.775e-36	1.66526e-33	protein_coding	; GO:0008380; GO:0003723; GO:0005634; GO:0016607; GO:0003729; GO:0006397; GO:0003677; GO:0005515; GO:0005654; GO:0071004; GO:0005685; GO:0006376	; nucleus; RNA splicing; nucleoplasm; U1 snRNP; mRNA binding; mRNA processing; RNA binding; DNA binding; protein binding; U2-type prespliceosome; nuclear speck; mRNA splice site selection
ENSG00000101311	FERMT1	228.994	199.726	214.057	125.419	139.71	99.845	167.959	-0.729604	0.204122	2.68461e-05	0.000190651	protein_coding	; GO:0007229; GO:0032587; GO:0051015; GO:0016020; GO:0005925; GO:0090162; GO:0090090; GO:0042995; GO:0007155; GO:0005829; GO:0043616; GO:0005856; GO:2000647; GO:0005737; GO:0030511; GO:0033630; GO:2001203; GO:0010629; GO:0042308; GO:0005886; GO:0051886; GO:0071711; GO:0051546; GO:0001954; GO:0030054	; negative regulation of gene expression; plasma membrane; ruffle membrane; cell projection; negative regulation of timing of anagen; integrin-mediated signaling pathway; positive regulation of transforming growth factor beta receptor signaling pathway; membrane; cytosol; positive regulation of cell adhesion mediated by integrin; keratinocyte migration; positive regulation of transforming growth …
ENSG00000227057	WDR46	2967.45	2859.06	3100.41	1773.88	1877.62	1699.31	2379.62	-0.727645	0.0671301	2.14206e-28	2.27118e-26	protein_coding	; GO:0032040; GO:0003723; GO:0005634; GO:0006364; GO:0005575; GO:0005654; GO:0000462; GO:0005730	; maturation of SSU-rRNA from tricistronic rRNA transcript (SSU-rRNA, 5.8S rRNA, LSU-rRNA); nucleus; nucleoplasm; rRNA processing; nucleolus; RNA binding; small-subunit processome; cellular_component
ENSG00000197961	ZNF121	640.697	887.291	713.868	497.432	429.874	384.665	592.305	-0.72697	0.146365	5.62623e-08	6.9241e-07	protein_coding	GO:0006357; GO:0005634; GO:0003677; GO:0046872; GO:0003676; GO:0000981	DNA-binding transcription factor activity, RNA polymerase II-specific; nucleus; nucleic acid binding; metal ion binding; regulation of transcription by RNA polymerase II; DNA binding
ENSG00000276529	AP001505.1	89.2214	87.4409	108.789	53.9215	51.4796	47.8097	73.1103	-0.725998	0.296972	0.000917853	0.00430185	lincRNA
ENSG00000283907	AD000090.1	12588.9	10875.2	16481	7223.24	6768.21	8539.4	10412.7	-0.725813	0.217341	6.29905e-05	0.00040867	antisense
ENSG00000277879	AL391988.1	81.605	91.1618	86.8313	60.6617	37.9323	37.0769	65.8782	-0.725778	0.344794	0.00197079	0.00833273	antisense
ENSG00000117395	EBNA1BP2	4390.36	4353.89	4680.21	2497.89	2745.75	2816.85	3580.83	-0.725382	0.0647984	4.20826e-30	5.02407e-28	protein_coding	GO:0042273; ; GO:0003723; GO:0042254; GO:0005634; GO:0030687; GO:0005515; GO:0006364; GO:0034399; GO:0005730	; nucleus; ribosomal large subunit biogenesis; rRNA processing; nucleolus; RNA binding; nuclear periphery; protein binding; ribosome biogenesis; preribosome, large subunit precursor
ENSG00000103932	RPAP1	2515.81	1767.26	1777.23	1150.22	1283.81	1136.46	1605.13	-0.724375	0.125627	7.1234e-10	1.17909e-08	protein_coding	; GO:0003899; GO:0005634; GO:0005515; GO:0003677; GO:0006366; GO:0016779; GO:0016740	; nucleus; DNA-directed 5'-3' RNA polymerase activity; nucleotidyltransferase activity; transferase activity; transcription by RNA polymerase II; DNA binding; protein binding
ENSG00000214706	IFRD2	3176.96	3230.19	3204.96	1860.77	1886.93	2034.41	2565.7	-0.724328	0.0613968	3.90827e-33	5.53806e-31	protein_coding	GO:0005515; ; GO:0003674; GO:0005634	; molecular_function; nucleus; protein binding
ENSG00000166197	NOLC1	14045	14334.2	13779	8492.9	8353.22	8602.3	11267.8	-0.724101	0.0423673	1.68144e-66	1.59337e-63	protein_coding	; GO:0046982; GO:0005524; GO:0014029; GO:0008284; GO:0005730; GO:0014032; GO:0001650; GO:0000278; GO:0015030; GO:0045893; GO:0005525; GO:0003723; GO:0003700; GO:0042306; GO:0006970; GO:0008139; GO:0005515; GO:0031429; GO:0006417; GO:0034513; GO:0062065; GO:0008134; GO:0005634; GO:0001042; GO:0019904; GO:0000166; GO:0005654; GO:0062064; GO:0031428; GO:0005737; GO:0006364; GO:0003677; GO:0033979; G…	; box H/ACA snoRNP complex; ATP binding; nucleolus; RNA binding; DNA binding; positive regulation of cell proliferation; mitotic cell cycle; protein heterodimerization activity; nucleus; nucleoplasm; Cajal body; rRNA processing; box H/ACA snoRNA metabolic process; nucleolus organization; regulation of translation; box H/ACA snoRNA binding; regulation of protein import into nucleus; box C/D snoRNP…
ENSG00000106344	RBM28	2676.05	2678.32	2610.01	1529.05	1591.35	1671.86	2126.11	-0.72288	0.0640401	1.47068e-30	1.78388e-28	protein_coding	; GO:0008380; GO:0003723; GO:0005681; GO:0005634; GO:0006397; GO:0003676; GO:1990904; GO:0005730	; nucleus; RNA splicing; nucleic acid binding; mRNA processing; nucleolus; RNA binding; ribonucleoprotein complex; spliceosomal complex
ENSG00000113407	TARS	9238.68	8715.87	8913.55	5302.6	5334.96	5475.28	7163.49	-0.72231	0.0473632	7.36692e-55	3.38476e-52	protein_coding	GO:0043039; GO:0006418; GO:0004829; GO:0006435; ; GO:0005737; GO:0003723; GO:0006412; GO:0005524; GO:0016874; GO:0042803; GO:0000049; GO:0070062; GO:0005515; GO:0000166; GO:0005829; GO:0015629; GO:0004812	; tRNA aminoacylation; translation; actin cytoskeleton; threonine-tRNA ligase activity; tRNA binding; ligase activity; threonyl-tRNA aminoacylation; extracellular exosome; ATP binding; nucleotide binding; RNA binding; protein binding; aminoacyl-tRNA ligase activity; cytoplasm; cytosol; protein homodimerization activity; tRNA aminoacylation for protein translation
ENSG00000007264	MATK	362.824	400.093	311.287	227.185	178.087	220.085	283.26	-0.720634	0.168875	1.63174e-06	1.51688e-05	protein_coding	; GO:0005524; GO:0008283; GO:0031234; GO:0008284; GO:0016020; GO:0004672; GO:0007498; GO:0005515; GO:0004713; GO:0016740; GO:0005829; GO:0006468; GO:0016301; GO:0000166; GO:0004715; GO:0005737; GO:0018108; GO:0042127; GO:0038128; GO:0016310	; ERBB2 signaling pathway; protein phosphorylation; transferase activity; ATP binding; protein kinase activity; membrane; positive regulation of cell proliferation; cytosol; regulation of cell proliferation; non-membrane spanning protein tyrosine kinase activity; protein tyrosine kinase activity; kinase activity; cell proliferation; extrinsic component of cytoplasmic side of plasma membrane; nucl…
ENSG00000133863	TEX15	617.834	609.04	607.93	449.797	336.064	292.548	485.535	-0.720543	0.153336	2.18574e-07	2.43498e-06	protein_coding	; GO:0010569; GO:0005737; GO:0006281; GO:0005634; GO:0007283; GO:0006974; GO:0007140; GO:0007129; GO:0030154; GO:0051321	; nucleus; male meiotic nuclear division; synapsis; meiotic cell cycle; cell differentiation; regulation of double-strand break repair via homologous recombination; spermatogenesis; cytoplasm; cellular response to DNA damage stimulus; DNA repair
ENSG00000136933	RABEPK	1070.47	1031.31	1036.76	579.092	582.551	712.22	835.401	-0.718205	0.104278	5.312e-13	1.34011e-11	protein_coding	; GO:0030133; GO:0005737; GO:0006898; GO:0006904; GO:0010008; GO:0005768; GO:0032588; GO:0005829; GO:0016020	; vesicle docking involved in exocytosis; transport vesicle; cytoplasm; trans-Golgi network membrane; membrane; endosome membrane; endosome; cytosol; receptor-mediated endocytosis
ENSG00000164163	ABCE1	11513.7	10991.1	10584.7	6623.52	6715.43	6702.92	8855.23	-0.717543	0.0486875	3.65089e-50	1.41935e-47	protein_coding	; GO:0060338; GO:0006413; GO:0005759; GO:0005524; GO:0051607; GO:0016020; GO:0060702; GO:0005515; GO:0005829; GO:0006415; GO:0060698; GO:0005739; GO:0016032; GO:0000054; GO:0005506; GO:0000166; GO:0005737; GO:0043024; GO:0016887	; ribosomal small subunit binding; regulation of type I interferon-mediated signaling pathway; ATP binding; membrane; negative regulation of endoribonuclease activity; cytosol; mitochondrial matrix; ribosomal subunit export from nucleus; translational initiation; ATPase activity; translational termination; iron ion binding; nucleotide binding; protein binding; cytoplasm; endoribonuclease inhibito…
ENSG00000172733	PURG	153.857	133.906	133.048	62.8869	73.2654	96.4041	108.895	-0.717021	0.259605	0.000394553	0.00205999	protein_coding	; GO:0000122; GO:0003723; GO:0043565; GO:0000977; GO:0006357; GO:0003690; GO:0005634; GO:0001227; GO:0003677; GO:0032422; GO:0000981	; DNA-binding transcription factor activity, RNA polymerase II-specific; nucleus; sequence-specific DNA binding; RNA polymerase II regulatory region sequence-specific DNA binding; double-stranded DNA binding; negative regulation of transcription by RNA polymerase II; regulation of transcription by RNA polymerase II; RNA binding; DNA binding; purine-rich negative regulatory element binding; DNA-bi…
ENSG00000257218	GATC	2525.21	2032.17	2546.22	1320.96	1433.13	1498.75	1892.74	-0.716864	0.0961117	8.12916e-15	2.51539e-13	protein_coding	GO:0050567; GO:0032543; GO:0070681; GO:0006450; GO:0005739; GO:0030956; GO:0006412; GO:0005524; GO:0016874; GO:0005515; GO:0000166; GO:0016884	glutaminyl-tRNA synthase (glutamine-hydrolyzing) activity; glutamyl-tRNA(Gln) amidotransferase complex; translation; carbon-nitrogen ligase activity, with glutamine as amido-N-donor; ligase activity; regulation of translational fidelity; mitochondrial translation; ATP binding; glutaminyl-tRNAGln biosynthesis via transamidation; nucleotide binding; mitochondrion; protein binding
ENSG00000104907	TRMT1	1849.47	1951.84	1961.04	1173.37	1122.63	1186.71	1540.85	-0.715603	0.0702631	2.25001e-25	1.86419e-23	protein_coding	; GO:0006400; GO:0030488; GO:0003723; GO:0008168; GO:0032259; GO:0000049; GO:0005634; GO:0005515; GO:0002940; GO:0046872; GO:0016740; GO:0005654; GO:0004809; GO:0008033	; tRNA methylation; nucleus; tRNA modification; nucleoplasm; metal ion binding; transferase activity; methyltransferase activity; tRNA N2-guanine methylation; RNA binding; methylation; protein binding; tRNA (guanine-N2-)-methyltransferase activity; tRNA processing; tRNA binding
ENSG00000181163	NPM1	66756.7	64634	69746	39604.1	40508.4	41611.1	53810.1	-0.715126	0.0449611	1.25597e-58	7.9346e-56	protein_coding	; GO:0006338; GO:0031616; GO:0051092; GO:0046982; GO:0045944; GO:0005815; GO:0043066; GO:0006407; GO:0044387; GO:0003676; GO:0008284; GO:0006334; GO:0016020; GO:0005730; GO:0005925; GO:0042273; GO:0045893; GO:0000056; GO:0008104; GO:0003723; GO:0008285; GO:0007569; GO:0051259; GO:0007165; GO:0042255; GO:0051059; GO:0010824; GO:0042274; GO:0005515; GO:0043023; GO:0005829; GO:0005856; GO:0034080; G…	; ribosomal small subunit binding; ribosomal large subunit biogenesis; negative regulation of apoptotic process; activating transcription factor binding; cellular response to UV; regulation of mRNA stability involved in cellular response to UV; centrosome; protein-DNA complex; nucleolus; CENP-A containing nucleosome assembly; cell aging; RNA binding; negative regulation of centrosome duplication;…
ENSG00000070785	EIF2B3	1990.1	1736.26	1796.36	1119.28	1079.42	1132.33	1475.63	-0.714197	0.0792521	1.93393e-20	1.06626e-18	protein_coding	; GO:0005851; GO:0009058; GO:0008135; GO:0005737; GO:0006413; GO:0014003; GO:0006412; GO:0003743; GO:0043434; GO:0005515; GO:0016779; GO:0009408; GO:0005085; GO:0005829; GO:0050852; GO:0021766; GO:0009749	; eukaryotic translation initiation factor 2B complex; translation; guanyl-nucleotide exchange factor activity; response to heat; response to glucose; hippocampus development; oligodendrocyte development; nucleotidyltransferase activity; response to peptide hormone; translation factor activity, RNA binding; translation initiation factor activity; protein binding; cytoplasm; translational initiati…
ENSG00000169246	NPIPB3	312.187	372.148	341.641	184.101	178.465	236.123	270.778	-0.714171	0.169205	2.06449e-06	1.86431e-05	protein_coding	; GO:0008150; GO:0003674; GO:0005575; GO:0005654; GO:0016020; GO:0016021	; molecular_function; nucleoplasm; integral component of membrane; membrane; cellular_component; biological_process
ENSG00000168993	CPLX1	363.145	396	339.903	175.986	258.367	206.646	290.008	-0.711569	0.17416	3.62881e-06	3.10147e-05	protein_coding	; GO:0000149; GO:0006836; GO:0045202; GO:0043195; GO:0046928; GO:0070554; GO:0005515; GO:0019905; GO:0030073; GO:0005829; GO:0032991; GO:0030425; GO:0017075; GO:0017157; GO:0016079; GO:0070032; GO:0007268; GO:0005737; GO:0043025; GO:0031201; GO:0005326; GO:0006887	; syntaxin-1 binding; terminal bouton; cytosol; regulation of neurotransmitter secretion; neurotransmitter transporter activity; neuronal cell body; synaptic vesicle exocytosis; SNARE binding; protein-containing complex; SNARE complex; synapse; insulin secretion; neurotransmitter transport; dendrite; protein binding; cytoplasm; synaptobrevin 2-SNAP-25-syntaxin-3-complexin complex; regulation of e…
ENSG00000204574	ABCF1	9944.73	9944.34	10536.4	6061.68	6302.34	6142.87	8155.39	-0.711516	0.047886	6.10961e-51	2.43774e-48	protein_coding	GO:0008135; ; GO:0006954; GO:0005737; GO:0003723; GO:0005524; GO:0005840; GO:0006412; GO:0016887; GO:0005634; GO:0005515; GO:0055085; GO:0000166; GO:0005654; GO:0005635; GO:0005829; GO:0016020	; nucleus; inflammatory response; nucleoplasm; ribosome; translation; ATPase activity; ATP binding; nuclear envelope; translation factor activity, RNA binding; RNA binding; nucleotide binding; membrane; protein binding; cytoplasm; cytosol; transmembrane transport
ENSG00000148677	ANKRD1	786.672	774.875	844.36	497.651	469.638	481.024	642.37	-0.710052	0.099076	7.28326e-14	2.03743e-12	protein_coding	GO:0043065; GO:0002039; GO:0001085; GO:0019216; GO:0071347; GO:0071560; GO:0071407; GO:0042826; GO:0001650; GO:0010976; GO:1903508; GO:0061629; GO:0005515; GO:0005829; GO:0071456; GO:0071356; GO:0035914; GO:0031432; GO:0000122; GO:0007519; GO:0006357; GO:0035690; GO:0008134; GO:0005634; GO:0055008; GO:2000279; GO:0005654; GO:0043517; GO:0005667; GO:0031674; GO:0035994; GO:0005737; GO:0030016; GO:…	myofibril; p53 binding; transcription factor complex; positive regulation of apoptotic process; R-SMAD binding; DNA binding; cellular response to drug; transcription coactivator activity; cytosol; nucleus; nucleoplasm; cardiac muscle tissue morphogenesis; RNA polymerase II transcription factor binding; regulation of transcription by RNA polymerase II; titin binding; positive regulation of neuron …
ENSG00000130038	CRACR2A	355.194	362.445	370.191	220.916	226.711	197.894	288.892	-0.70747	0.142378	6.03952e-08	7.40268e-07	protein_coding	; GO:0043312; GO:0051928; GO:0005737; GO:0006816; GO:0035580; GO:0005515; GO:0002376; GO:0002250; GO:0005576; GO:0002115; GO:0046872; GO:0032237; GO:0016020; GO:0005509; GO:0006811	; ion transport; activation of store-operated calcium channel activity; calcium ion binding; neutrophil degranulation; metal ion binding; immune system process; extracellular region; calcium ion transport; specific granule lumen; positive regulation of calcium ion transport; membrane; protein binding; cytoplasm; store-operated calcium entry; adaptive immune response
ENSG00000139832	RAB20	83.7811	79.9991	81.841	49.4281	34.3197	46.834	62.7005	-0.707039	0.331581	0.00193865	0.00821513	protein_coding	GO:0071346; GO:0016020; GO:0031410; GO:0015031; GO:0005794; GO:0005525; GO:0003924; GO:0006886; GO:0090385; GO:0032482; GO:0005769; GO:0000166; GO:0090383; GO:0043231; GO:0030100; GO:0030670; GO:0045335; GO:0005886; GO:0005768; GO:0030139	endocytic vesicle; plasma membrane; regulation of endocytosis; Golgi apparatus; protein transport; phagosome-lysosome fusion; membrane; phagocytic vesicle; intracellular membrane-bounded organelle; early endosome; cellular response to interferon-gamma; phagosome acidification; endosome; GTP binding; phagocytic vesicle membrane; GTPase activity; cytoplasmic vesicle; intracellular protein transport…
ENSG00000274012	RN7SL2	752.942	446.507	1191.68	412.275	287.202	393.21	580.637	-0.705573	0.55509	0.00699707	0.0245011	misc_RNA
ENSG00000142207	URB1	2850.7	2889.1	2783.88	1842.93	1655.55	1696.46	2286.44	-0.704957	0.0657753	7.71864e-28	7.96122e-26	protein_coding	; GO:0003723; GO:0000466; GO:0005634; GO:0008150; GO:0000463; GO:0005730; GO:0001650	; nucleus; maturation of LSU-rRNA from tricistronic rRNA transcript (SSU-rRNA, 5.8S rRNA, LSU-rRNA); maturation of 5.8S rRNA from tricistronic rRNA transcript (SSU-rRNA, 5.8S rRNA, LSU-rRNA); nucleolus; RNA binding; biological_process; fibrillar center
ENSG00000269343	ZNF587B	189.513	225.304	205.315	110.435	118.95	130.02	163.256	-0.704015	0.193927	2.32182e-05	0.000167317	protein_coding	GO:0006355; GO:0006357; GO:0005634; GO:0046872; GO:0003676; GO:0000981	regulation of transcription, DNA-templated; nucleus; DNA-binding transcription factor activity, RNA polymerase II-specific; nucleic acid binding; metal ion binding; regulation of transcription by RNA polymerase II
ENSG00000122965	RBM19	2459.86	2338.83	2286.85	1409.12	1443.41	1467.5	1900.93	-0.702872	0.0657817	1.19106e-27	1.19595e-25	protein_coding	; GO:0007275; GO:0005737; GO:0003723; GO:0045292; GO:0005634; GO:0016607; GO:0005694; GO:0000381; GO:0040019; GO:0005654; GO:0003676; GO:0016020; GO:0005730	; chromosome; nucleus; regulation of alternative mRNA splicing, via spliceosome; nucleoplasm; mRNA cis splicing, via spliceosome; positive regulation of embryonic development; nucleic acid binding; nucleolus; RNA binding; membrane; cytoplasm; nuclear speck; multicellular organism development
ENSG00000188848	BEND4	1009.77	1046.29	1044.93	556.547	641.353	676.522	829.236	-0.702786	0.0994578	1.5029e-13	4.04743e-12	protein_coding
ENSG00000261236	BOP1	6588.16	6291.63	6721.7	3788.7	3922.71	4265.07	5262.99	-0.702019	0.0602015	2.08615e-32	2.75045e-30	protein_coding	; GO:0008283; GO:0005730; GO:0042273; GO:0003723; GO:0000027; GO:0030687; GO:0005515; GO:0070545; GO:1990904; GO:1901796; GO:0043021; GO:0000463; GO:0005634; GO:0005654; GO:0000466; GO:0042254; GO:0006364; GO:0000448; GO:0051726	; cleavage in ITS2 between 5.8S rRNA and LSU-rRNA of tricistronic rRNA transcript (SSU-rRNA, 5.8S rRNA, LSU-rRNA); ribosomal large subunit biogenesis; nucleolus; RNA binding; preribosome, large subunit precursor; nucleus; nucleoplasm; regulation of cell cycle; regulation of signal transduction by p53 class mediator; rRNA processing; ribonucleoprotein complex binding; ribonucleoprotein complex; ce…
ENSG00000089195	TRMT6	1677.23	1625.85	1646.39	955.921	1066.05	991.832	1327.21	-0.700709	0.0760737	3.22266e-21	1.90867e-19	protein_coding	; GO:0030488; GO:0003723; GO:0016429; GO:0005634; GO:0005654; GO:0080009; GO:0031515; GO:0008033	; tRNA methylation; nucleus; nucleoplasm; tRNA (m1A) methyltransferase complex; RNA binding; tRNA (adenine-N1-)-methyltransferase activity; mRNA methylation; tRNA processing
ENSG00000134533	RERG	114.494	137.262	126.373	69.2182	63.2675	79.7833	98.3996	-0.700483	0.254773	0.000425075	0.00219515	protein_coding	; GO:0003924; GO:0009725; GO:0030308; GO:0005737; GO:0005525; GO:0008285; GO:0030331; GO:0007165; GO:0019003; GO:0005634; GO:0000166; GO:0005829; GO:0007264; GO:0016020	; negative regulation of cell proliferation; nucleus; GTP binding; small GTPase mediated signal transduction; signal transduction; estrogen receptor binding; GTPase activity; nucleotide binding; GDP binding; membrane; cytoplasm; cytosol; response to hormone; negative regulation of cell growth
ENSG00000071462	BUD23	2198.72	2380.9	2711.11	1452.28	1456.12	1525.41	1954.09	-0.700231	0.0849654	1.65228e-17	6.59259e-16	protein_coding	; GO:0046982; GO:0005737; GO:0003723; GO:0008168; GO:0032259; GO:0016435; GO:0042254; GO:0006325; GO:2000234; GO:0005634; GO:0006364; GO:0005654; GO:0016740; GO:0048471; GO:0070476; GO:0005730	; protein heterodimerization activity; nucleus; positive regulation of rRNA processing; nucleoplasm; rRNA processing; transferase activity; rRNA (guanine) methyltransferase activity; methyltransferase activity; nucleolus; chromatin organization; RNA binding; methylation; perinuclear region of cytoplasm; cytoplasm; rRNA (guanine-N7)-methylation; ribosome biogenesis
ENSG00000160712	IL6R	195.235	194.172	218.828	90.1196	140.448	117.729	159.422	-0.699775	0.221068	0.000117892	0.000712429	protein_coding	GO:0034097; ; GO:0010469; GO:0043514; GO:0031018; GO:0042104; GO:0097191; GO:0005576; GO:0070743; GO:0008284; GO:0016020; GO:0042164; GO:0016323; GO:0045669; GO:0019221; GO:0019955; GO:0006953; GO:0032729; GO:0005138; GO:0042531; GO:0005515; GO:0004896; GO:0043235; GO:0002384; GO:0070102; GO:0004897; GO:0070110; GO:0050731; GO:0032755; GO:0004915; GO:0070120; GO:0002690; GO:0032816; GO:0005896; G…	hepatic immune response; interleukin-6 receptor complex; ; plasma membrane; extracellular region; membrane; positive regulation of cell proliferation; endocrine pancreas development; interleukin-12 complex; interleukin-6 receptor binding; defense response to Gram-negative bacterium; ciliary neurotrophic factor-mediated signaling pathway; positive regulation of leukocyte chemotaxis; positive regul…
ENSG00000163811	WDR43	4250.69	4575.23	4160.62	2792.82	2542.74	2617.4	3489.92	-0.698618	0.0638759	7.48857e-29	8.11012e-27	protein_coding	; GO:0045943; GO:0003723; GO:0042254; GO:2000234; GO:0005634; GO:0006364; GO:0005515; GO:0005654; GO:0005730; GO:0001650	; nucleus; positive regulation of rRNA processing; nucleoplasm; rRNA processing; nucleolus; RNA binding; protein binding; positive regulation of transcription by RNA polymerase I; fibrillar center; ribosome biogenesis
ENSG00000111371	SLC38A1	4472.72	4663.73	4500.99	2945.22	2741.74	2673.81	3666.37	-0.69851	0.0585714	8.65741e-34	1.2869e-31	protein_coding	GO:1902475; ; GO:0006868; GO:0016020; GO:0007565; GO:0015175; GO:0015804; GO:0005515; GO:0001504; GO:0006811; GO:0030424; GO:0006814; GO:0015186; GO:0005887; GO:0005283; GO:0015293; GO:0003333; GO:0070062; GO:0005886; GO:0015179; GO:0006865; GO:0016021; GO:0015171	; plasma membrane; amino acid transport; integral component of plasma membrane; membrane; symporter activity; L-alpha-amino acid transmembrane transport; neurotransmitter uptake; L-amino acid transmembrane transporter activity; axon; ion transport; sodium ion transport; neutral amino acid transmembrane transporter activity; amino acid transmembrane transporter activity; integral component of memb…
ENSG00000083635	NUFIP1	830.194	777.666	792.46	504.391	467.832	484.927	642.912	-0.697911	0.0981625	1.11971e-13	3.05344e-12	protein_coding	GO:0045944; GO:0008023; GO:0006396; GO:0051117; GO:0003676; GO:0005730; GO:0001650; GO:0042802; GO:0051259; GO:0022626; GO:0003723; GO:0005515; GO:0016363; GO:0030515; GO:0005726; GO:0032991; GO:0005634; GO:0030674; GO:0048786; GO:0070761; GO:0003677; GO:0046872; GO:0000492	metal ion binding; nucleolus; presynaptic active zone; RNA binding; DNA binding; RNA processing; protein complex oligomerization; positive regulation of transcription by RNA polymerase II; snoRNA binding; nucleus; protein binding, bridging; protein-containing complex; perichromatin fibrils; identical protein binding; pre-snoRNP complex; nucleic acid binding; transcription elongation factor comple…
ENSG00000067533	RRP15	2138.6	2579.68	2207.17	1607.69	1118.89	1453.32	1850.89	-0.697297	0.121069	7.90514e-10	1.29857e-08	protein_coding	; GO:0030687; GO:0006364	; rRNA processing; preribosome, large subunit precursor
ENSG00000139329	LUM	85.1396	32.8116	45.7086	11.7438	21.0916	33.0917	38.2645	-0.696198	0.793155	0.00878986	0.02957	protein_coding	GO:0062023; ; GO:0007601; GO:0045944; GO:0042340; GO:0032914; GO:0005583; GO:0005576; GO:0043202; GO:0030198; GO:0005201; GO:0018146; GO:0005515; GO:0070848; GO:0005518; GO:0031012; GO:0005615; GO:0030199; GO:0070062; GO:0005796; GO:0030021; GO:0051216; GO:0014070	; collagen fibril organization; extracellular region; extracellular matrix organization; positive regulation of transcription by RNA polymerase II; extracellular matrix; keratan sulfate biosynthetic process; lysosomal lumen; visual perception; fibrillar collagen trimer; extracellular matrix structural constituent; positive regulation of transforming growth factor beta1 production; collagen bindin…
ENSG00000154556	SORBS2	364.634	346.28	304.199	178.921	185.783	234.468	269.048	-0.694985	0.168849	3.29418e-06	2.84994e-05	protein_coding	; GO:0003676; GO:0015629; GO:0016020; GO:0007219; GO:0048471; GO:0005925; GO:0007015; GO:0003723; GO:0061049; GO:0042995; GO:0005515; GO:0008150; GO:0008093; GO:0030018; GO:0005634; GO:0005654; GO:0016324; GO:0030027; GO:0005737; GO:0005200; GO:0008307; GO:0005886; GO:0030054	; plasma membrane; cell projection; structural constituent of cytoskeleton; RNA binding; membrane; actin cytoskeleton; nucleus; nucleoplasm; cell growth involved in cardiac muscle cell development; actin filament organization; biological_process; nucleic acid binding; cytoskeletal adaptor activity; focal adhesion; apical plasma membrane; Z disc; protein binding; perinuclear region of cytoplasm; c…
ENSG00000135917	SLC19A3	107.861	133.857	74.1797	45.316	40.9349	77.0055	79.8591	-0.694659	0.391926	0.00378871	0.0146058	protein_coding	; GO:0015888; GO:0090482; GO:0071934; GO:0035461; GO:0015234; GO:0005886; GO:0051180; GO:0042723; GO:0055085; GO:0016020; GO:0016021	; vitamin transmembrane transporter activity; vitamin transport; plasma membrane; thiamine transmembrane transport; integral component of membrane; membrane; thiamine transmembrane transporter activity; thiamine transport; vitamin transmembrane transport; transmembrane transport; thiamine-containing compound metabolic process
ENSG00000130204	TOMM40	7468.66	6823.31	7258.05	4325.66	4411.74	4527.52	5802.49	-0.692639	0.0539613	1.05628e-38	2.2879e-36	protein_coding	; GO:0015031; GO:0046930; GO:0005739; GO:0015288; GO:0005741; GO:0005515; GO:0031307; GO:0005743; GO:0055085; GO:0030150; GO:0005829; GO:0016020; GO:0006626; GO:0008320; GO:0016021; GO:0005742; GO:0006811	; ion transport; protein transmembrane transporter activity; protein targeting to mitochondrion; mitochondrial outer membrane translocase complex; protein transport; integral component of membrane; porin activity; mitochondrial outer membrane; protein import into mitochondrial matrix; integral component of mitochondrial outer membrane; membrane; mitochondrion; protein binding; mitochondrial inner…
ENSG00000122376	SHLD2	1400.37	1369.84	1455.4	836.715	887.73	863.879	1135.65	-0.69159	0.077795	6.19355e-20	3.28345e-18	protein_coding	; GO:0035861; GO:0045830; GO:0006281; GO:2001034; GO:0005634; GO:0005515; GO:0005694; GO:2000042; GO:0006974	; chromosome; nucleus; negative regulation of double-strand break repair via homologous recombination; positive regulation of double-strand break repair via nonhomologous end joining; site of double-strand break; positive regulation of isotype switching; protein binding; cellular response to DNA damage stimulus; DNA repair
ENSG00000197170	PSMD12	4945.96	4753.79	4693.47	2824.24	3128.33	2905.37	3875.19	-0.691384	0.0594381	2.90001e-32	3.79051e-30	protein_coding	; GO:0043312; GO:0005838; GO:1904813; GO:0005737; GO:0000502; GO:0043687; GO:0031595; GO:0070062; GO:0016579; GO:0005576; GO:0008541; GO:0034774; GO:0005654; GO:0005829; GO:0043161; GO:0016020; GO:0022624	; nucleoplasm; neutrophil degranulation; proteasome regulatory particle, lid subcomplex; extracellular region; secretory granule lumen; proteasome complex; extracellular exosome; protein deubiquitination; post-translational protein modification; nuclear proteasome complex; ficolin-1-rich granule lumen; membrane; proteasome regulatory particle; cytoplasm; proteasome-mediated ubiquitin-dependent pr…
ENSG00000116120	FARSB	3281.61	3199.04	3191.8	2013.07	1993.25	1955.32	2605.68	-0.69048	0.0563481	1.63006e-35	2.74611e-33	protein_coding	GO:0051290; GO:0000287; GO:0005737; GO:0003723; GO:0006412; GO:0005524; GO:0016874; GO:0005515; GO:0009328; GO:0000166; GO:0005829; GO:0016020; GO:0006432; GO:0004826; GO:0004812	phenylalanine-tRNA ligase activity; translation; magnesium ion binding; phenylalanyl-tRNA aminoacylation; ligase activity; ATP binding; nucleotide binding; RNA binding; protein heterotetramerization; membrane; protein binding; cytoplasm; phenylalanine-tRNA ligase complex; cytosol; aminoacyl-tRNA ligase activity
ENSG00000215252	GOLGA8B	269.545	219.004	117.693	69.9792	120.7	126.697	153.936	-0.690411	0.354555	0.00276813	0.0111742	protein_coding	; GO:0005794; GO:0007030; GO:0032580; GO:0005829; GO:0000137; GO:0016020; GO:0005801	; Golgi organization; Golgi apparatus; cis-Golgi network; Golgi cisterna membrane; Golgi cis cisterna; membrane; cytosol
ENSG00000185760	KCNQ5	286.115	358.262	302.983	171.215	212.289	176.553	251.237	-0.690388	0.172075	5.25786e-06	4.35389e-05	protein_coding	GO:0071805; GO:0005249; GO:0005267; GO:0034765; GO:0005216; GO:0030118; GO:0005886; GO:0008076; GO:0005515; GO:0005516; GO:0055085; GO:0006813; GO:0005887; GO:0016020; GO:0005244; GO:0005251; GO:0016021; GO:0006811	ion channel activity; ion transport; plasma membrane; potassium ion transport; voltage-gated potassium channel complex; potassium channel activity; integral component of membrane; voltage-gated ion channel activity; integral component of plasma membrane; calmodulin binding; clathrin coat; membrane; delayed rectifier potassium channel activity; voltage-gated potassium channel activity; potassium i…
ENSG00000140853	NLRC5	84.5368	82.2085	90.3553	33.4301	62.482	40.9083	65.6535	-0.689852	0.36222	0.00307318	0.0122459	protein_coding	; GO:0045944; GO:0005524; GO:0051607; GO:0060339; GO:0032480; GO:0045345; GO:0035556; GO:0005515; GO:0032088; GO:0005829; GO:0060335; GO:0043549; GO:0005813; GO:0005634; GO:0000166; GO:0005737; GO:0000978; GO:0045087; GO:0060340; GO:0009617; GO:0002376	; immune system process; centrosome; ATP binding; positive regulation of transcription by RNA polymerase II; cytosol; regulation of kinase activity; nucleus; negative regulation of type I interferon production; response to bacterium; positive regulation of MHC class I biosynthetic process; positive regulation of interferon-gamma-mediated signaling pathway; innate immune response; negative regulat…
ENSG00000023892	DEF6	192.011	140.755	150.105	83.4448	96.2567	94.0331	126.101	-0.689745	0.234332	0.000242002	0.00133573	protein_coding	GO:0030175; ; GO:0005737; GO:0005634; GO:0005886; GO:0042995; GO:0005515; GO:0005654; GO:0005829; GO:0005856; GO:0016020; GO:0048471	; nucleus; nucleoplasm; plasma membrane; cell projection; cytoskeleton; filopodium; membrane; protein binding; cytoplasm; perinuclear region of cytoplasm; cytosol
ENSG00000120694	HSPH1	8107.68	8856.82	7934.92	5829.95	4567.45	4877.21	6695.67	-0.689163	0.083953	2.19716e-17	8.69801e-16	protein_coding	; GO:0005524; GO:0005576; GO:0045345; GO:0006898; GO:0005515; GO:0005829; GO:0051085; GO:0050790; GO:0000774; GO:0032991; GO:0005634; GO:0051135; GO:0000166; GO:0005654; GO:0005874; GO:1900034; GO:0043014; GO:0005737; GO:0006986; GO:0070062; GO:0071682	; extracellular region; ATP binding; cytosol; regulation of catalytic activity; microtubule; nucleus; nucleoplasm; protein-containing complex; receptor-mediated endocytosis; positive regulation of MHC class I biosynthetic process; response to unfolded protein; positive regulation of NK T cell activation; chaperone cofactor-dependent protein refolding; nucleotide binding; protein binding; cytoplas…
ENSG00000070495	JMJD6	1111.72	1200.13	1305.34	707.139	733.803	769.957	971.348	-0.688656	0.0930837	1.37108e-14	4.1411e-13	protein_coding	; GO:0008380; GO:0007275; GO:0016491; GO:0006482; GO:0033077; GO:0001568; GO:0106140; GO:0033749; GO:0007507; GO:0018395; GO:0043654; GO:0070078; GO:0005730; GO:0042802; GO:0045893; GO:0003723; GO:0070815; GO:0006325; GO:0051260; GO:0043277; GO:0005515; GO:0005829; GO:0001822; GO:1990904; GO:0055114; GO:0003727; GO:0033746; GO:0005634; GO:0051213; GO:0005506; GO:0048024; GO:0005654; GO:0030154; G…	; protein homooligomerization; macrophage activation; histone demethylase activity; erythrocyte development; P-TEFb complex binding; plasma membrane; metal ion binding; mRNA processing; lung development; nucleolus; RNA binding; dioxygenase activity; kidney development; sprouting angiogenesis; T cell differentiation in thymus; cytosol; blood vessel development; nucleus; regulation of mRNA splicing…
ENSG00000104369	JPH1	486.998	560.252	561.451	314.836	357.01	299.982	430.088	-0.687092	0.129962	1.18291e-08	1.62385e-07	protein_coding	; GO:0060402; GO:0003674; GO:0016020; GO:0005789; GO:0030314; GO:0051209; GO:0014701; GO:0005783; GO:0060314; GO:0033017; GO:0030018; GO:0005634; GO:0005654; GO:0016529; GO:0015278; GO:0008307; GO:0005886; GO:0016021; GO:0007517	; molecular_function; plasma membrane; sarcoplasmic reticulum membrane; membrane; nucleus; nucleoplasm; endoplasmic reticulum; junctional sarcoplasmic reticulum membrane; endoplasmic reticulum membrane; calcium ion transport into cytosol; calcium-release channel activity; integral component of membrane; Z disc; structural constituent of muscle; sarcoplasmic reticulum; muscle organ development; re…
ENSG00000103067	ESRP2	323.419	239.406	227.437	149.528	165.219	144.389	208.233	-0.686695	0.196515	3.84057e-05	0.000262537	protein_coding	; GO:0008380; GO:0000380; GO:0060441; GO:0003723; GO:0043484; GO:0008543; GO:0060445; GO:0005634; GO:0003729; GO:0006397; GO:0005654; GO:0003676; GO:0050679	; nucleus; epithelial tube branching involved in lung morphogenesis; RNA splicing; nucleoplasm; alternative mRNA splicing, via spliceosome; nucleic acid binding; mRNA binding; mRNA processing; fibroblast growth factor receptor signaling pathway; branching involved in salivary gland morphogenesis; RNA binding; positive regulation of epithelial cell proliferation; regulation of RNA splicing
ENSG00000004455	AK2	6974.28	6919.4	7442.87	4212.51	4521.18	4458.08	5754.72	-0.686192	0.0548618	7.46673e-37	1.36398e-34	protein_coding	; GO:0005524; GO:0097226; GO:0016776; GO:0016740; GO:0006139; GO:0036126; GO:0019205; GO:0016301; GO:0046033; GO:0005739; GO:0005758; GO:0000166; GO:0006172; GO:0046034; GO:0004017; GO:0070062; GO:0015949; GO:0046940; GO:0016310	nucleobase-containing compound metabolic process; ATP metabolic process; nucleobase-containing small molecule interconversion; ; sperm mitochondrial sheath; transferase activity; ATP binding; nucleobase-containing compound kinase activity; kinase activity; adenylate kinase activity; mitochondrial intermembrane space; nucleotide binding; ADP biosynthetic process; sperm flagellum; extracellular exo…
ENSG00000261609	GAN	702.31	755.169	731.276	428.619	502.985	400.772	586.855	-0.685903	0.116878	4.19507e-10	7.24438e-09	protein_coding	GO:0007010; ; GO:0016567; GO:0031463; GO:0005737; GO:0043687; GO:0005515; GO:0003674; GO:0005829; GO:0005856	; molecular_function; cytoskeleton; protein ubiquitination; cytoskeleton organization; post-translational protein modification; Cul3-RING ubiquitin ligase complex; protein binding; cytoplasm; cytosol
ENSG00000132763	MMACHC	790.734	784.571	883.09	440.861	487.367	567.344	658.995	-0.68541	0.11882	7.52549e-10	1.23765e-08	protein_coding	; GO:0043295; GO:0055114; GO:0005737; GO:0016491; GO:0070988; GO:0031419; GO:0042803; GO:0033787; GO:0005515; GO:0009235; GO:0032451; GO:0005829; GO:0009236; GO:0006749; GO:0071949	; demethylation; FAD binding; cobalamin biosynthetic process; demethylase activity; glutathione binding; glutathione metabolic process; cyanocobalamin reductase (cyanide-eliminating) activity; oxidation-reduction process; protein binding; oxidoreductase activity; cytoplasm; cobalamin metabolic process; cytosol; cobalamin binding; protein homodimerization activity
ENSG00000270800	RPS10-NUDT3	703.555	698.377	717.143	199.455	366.55	489.613	529.116	-0.684354	0.443348	0.00556806	0.0201294	protein_coding	; GO:0016787; GO:0003735; GO:0005829; GO:0022627; GO:0000028	; hydrolase activity; structural constituent of ribosome; ribosomal small subunit assembly; cytosol; cytosolic small ribosomal subunit
ENSG00000104825	NFKBIB	716.416	645.21	709.232	449.228	390.625	425.117	555.971	-0.68272	0.11156	8.89669e-11	1.69462e-09	protein_coding	; GO:0005737; GO:1903508; GO:0071222; GO:0003713; GO:0007165; GO:0006351; GO:0005634; GO:0005515; GO:0005829	; nucleus; positive regulation of nucleic acid-templated transcription; transcription, DNA-templated; signal transduction; protein binding; transcription coactivator activity; cytoplasm; cellular response to lipopolysaccharide; cytosol
ENSG00000170606	HSPA4	19331.8	19337	20215.6	12179.9	12048.3	12177.3	15881.7	-0.680589	0.0413181	2.03146e-63	1.62111e-60	protein_coding	; GO:0005737; GO:0006986; GO:0005524; GO:0051131; GO:0070062; GO:0005634; GO:0005515; GO:0000166; GO:0005829; GO:0045040	; nucleus; response to unfolded protein; protein import into mitochondrial outer membrane; extracellular exosome; ATP binding; nucleotide binding; protein binding; cytoplasm; cytosol; chaperone-mediated protein complex assembly
ENSG00000158805	ZNF276	849.437	660.423	738.921	384.721	606.623	332.773	595.483	-0.680531	0.194794	3.90353e-05	0.000265763	protein_coding	; GO:0000775; GO:0006357; GO:0005634; GO:0000776; GO:0005515; GO:0003677; GO:0005694; GO:0008270; GO:0046872; GO:0000777; GO:0003676; GO:0000981	chromosome; DNA-binding transcription factor activity, RNA polymerase II-specific; nucleus; ; chromosome, centromeric region; condensed chromosome kinetochore; nucleic acid binding; metal ion binding; regulation of transcription by RNA polymerase II; DNA binding; protein binding; kinetochore; zinc ion binding
ENSG00000132326	PER2	214.514	320.892	244.527	143.814	162.548	149.06	205.892	-0.680296	0.201787	6.07788e-05	0.000395336	protein_coding	; GO:0120162; GO:0000976; GO:0032922; GO:0005730; GO:0048471; GO:0002931; GO:0045892; GO:1903508; GO:0005978; GO:0043153; GO:0005515; GO:0006094; GO:0009416; GO:0006631; GO:0001222; GO:0000122; GO:0019229; GO:0008134; GO:0005634; GO:0050872; GO:0070345; GO:0042752; GO:0007623; GO:0097167; GO:2000678; GO:0050796; GO:0042754; GO:0005737; GO:0050767; GO:0003713; GO:0031397; GO:0019249; GO:0051946; G…	; regulation of glutamate uptake involved in transmission of nerve impulse; white fat cell differentiation; histone H3 deacetylation; nucleolus; negative regulation of protein ubiquitination; transcription coactivator activity; negative regulation of fat cell proliferation; glycogen biosynthetic process; nucleus; transcription corepressor binding; regulation of cell cycle; transcription regulator…
ENSG00000185163	DDX51	1166.3	1191.59	904.772	732.099	611.164	643.832	874.96	-0.680214	0.124105	3.94791e-09	5.92043e-08	protein_coding	; GO:0004386; GO:0003723; GO:0016787; GO:0005524; GO:0042254; GO:0005634; GO:0006364; GO:0000166; GO:0003676; GO:0016020; GO:0005730	; hydrolase activity; nucleus; nucleic acid binding; rRNA processing; helicase activity; ATP binding; nucleolus; RNA binding; nucleotide binding; membrane; ribosome biogenesis
ENSG00000168280	KIF5C	539.465	599.075	529.737	379.496	305.122	332.176	447.512	-0.679239	0.12959	1.48767e-08	2.00143e-07	protein_coding	; GO:0043005; GO:0005524; GO:0150034; GO:0008574; GO:0045202; GO:0048489; GO:0098971; GO:0042995; GO:0005515; GO:0005856; GO:0051028; GO:0008017; GO:0032839; GO:0035253; GO:0030425; GO:1904115; GO:0099641; GO:0000166; GO:0003777; GO:0006996; GO:0005874; GO:0005871; GO:0007411; GO:0007018; GO:0008045; GO:0005737; GO:0043025; GO:0016887; GO:0044295	; axonal growth cone; cell projection; ATP binding; anterograde axonal protein transport; neuron projection; motor neuron axon guidance; microtubule-based movement; ATP-dependent microtubule motor activity, plus-end-directed; microtubule; neuronal cell body; cytoskeleton; axon guidance; ciliary rootlet; distal axon; kinesin complex; microtubule binding; organelle organization; synapse; mRNA trans…
ENSG00000141076	UTP4	2513.77	2429.57	2399.76	1491.51	1492.02	1573.03	1983.28	-0.678355	0.0639923	3.07708e-27	2.95283e-25	protein_coding	; GO:0032040; GO:0003723; GO:0034455; GO:0030686; GO:0006355; GO:0042254; GO:0005634; GO:0006364; GO:0005515; GO:0005694; GO:0005654; GO:0030490; GO:0000462; GO:0005730; GO:0001650	chromosome; maturation of SSU-rRNA from tricistronic rRNA transcript (SSU-rRNA, 5.8S rRNA, LSU-rRNA); nucleus; regulation of transcription, DNA-templated; nucleoplasm; maturation of SSU-rRNA; t-UTP complex; ; rRNA processing; nucleolus; RNA binding; protein binding; small-subunit processome; 90S preribosome; fibrillar center; ribosome biogenesis
ENSG00000115657	ABCB6	301.865	391.041	242.307	178.301	193.726	176.621	247.31	-0.678037	0.199833	5.70897e-05	0.000373584	protein_coding	; GO:0006879; GO:0005524; GO:0015562; GO:0043588; GO:0016020; GO:0005740; GO:0006779; GO:0005789; GO:0015439; GO:0005794; GO:0005783; GO:0055085; GO:0000139; GO:0005829; GO:0015232; GO:0005739; GO:0015886; GO:0031307; GO:0000166; GO:0005654; GO:0043190; GO:0020037; GO:0042626; GO:0016887; GO:0005741; GO:0005886; GO:0070062; GO:0007420; GO:0010008; GO:0005768; GO:0016021	; plasma membrane; cellular iron ion homeostasis; Golgi apparatus; ATP binding; membrane; endosome membrane; cytosol; nucleoplasm; endoplasmic reticulum; mitochondrial outer membrane; Golgi membrane; endoplasmic reticulum membrane; endosome; heme binding; skin development; brain development; integral component of membrane; ATPase activity; heme transporter activity; porphyrin-containing compound …
ENSG00000285565	AL671762.1	323.156	387.903	349.321	212.316	184.243	240.024	282.827	-0.677275	0.162484	2.76387e-06	2.42932e-05	processed_transcript
ENSG00000115541	HSPE1	4318.58	3955.02	4528.29	2550.68	2569.92	2822.8	3457.55	-0.675874	0.0705917	1.04722e-22	6.87356e-21	protein_coding	; GO:0001649; GO:0005737; GO:0003723; GO:0005739; GO:0005524; GO:0006457; GO:0005759; GO:0006986; GO:0051087; GO:0070062; GO:0006919; GO:0005515; GO:0046872; GO:0016020; GO:0051082; GO:0051085	activation of cysteine-type endopeptidase activity involved in apoptotic process; ; response to unfolded protein; chaperone binding; metal ion binding; chaperone cofactor-dependent protein refolding; osteoblast differentiation; extracellular exosome; ATP binding; unfolded protein binding; RNA binding; membrane; mitochondrion; cytoplasm; protein binding; protein folding; mitochondrial matrix
ENSG00000187772	LIN28B	4191.58	4410.78	4047.76	2644.1	2600.5	2643.06	3422.96	-0.673788	0.0571295	4.42509e-33	6.15534e-31	protein_coding	GO:0005829; GO:0031123; GO:0005737; GO:0003723; GO:0031054; GO:0006355; GO:0005634; GO:0005515; GO:0003677; GO:0031047; GO:0008270; GO:0010587; GO:0046872; GO:0003676; GO:0005730	pre-miRNA processing; regulation of transcription, DNA-templated; nucleus; nucleic acid binding; metal ion binding; miRNA catabolic process; RNA 3'-end processing; nucleolus; gene silencing by RNA; RNA binding; DNA binding; protein binding; cytoplasm; cytosol; zinc ion binding
ENSG00000105676	ARMC6	3243.45	3215	2940.01	1951.02	1866.56	2031.37	2541.23	-0.673106	0.0675924	2.4043e-24	1.85045e-22	protein_coding	; GO:0002244; GO:0005829	; cytosol; hematopoietic progenitor cell differentiation
ENSG00000135372	NAT10	4569.75	4533.62	4645.87	2922.86	2868.76	2800.28	3723.52	-0.671611	0.0515101	7.04536e-40	1.54814e-37	protein_coding	; GO:0051391; GO:0070182; GO:0005524; GO:0016020; GO:0005730; GO:0030496; GO:0003723; GO:0034470; GO:0042274; GO:0005515; GO:0016740; GO:0000784; GO:0032211; GO:0000154; GO:0005634; GO:0000166; GO:0005654; GO:1904812; GO:0016072; GO:1990883; GO:0008080; GO:0006364; GO:0016746; GO:0005697; GO:0008033	; telomerase holoenzyme complex; transferase activity; rRNA modification; ATP binding; nucleolus; RNA binding; membrane; nucleus; rRNA cytidine N-acetyltransferase activity; nucleoplasm; rRNA processing; midbody; rRNA metabolic process; DNA polymerase binding; negative regulation of telomere maintenance via telomerase; transferase activity, transferring acyl groups; ribosomal small subunit biogen…
ENSG00000136270	TBRG4	2925.2	3002.77	3100.19	1798.15	1853.4	1976.5	2442.7	-0.671186	0.0642214	1.5346e-26	1.37678e-24	protein_coding	; GO:0016071; GO:0007050; GO:0005739; GO:0003723; GO:0005759; GO:0004672; GO:0044528; GO:0005515; GO:0090615; GO:0008284; GO:0006468; GO:0045333	; protein phosphorylation; cell cycle arrest; regulation of mitochondrial mRNA stability; protein kinase activity; cellular respiration; RNA binding; positive regulation of cell proliferation; mRNA metabolic process; protein binding; mitochondrion; mitochondrial mRNA processing; mitochondrial matrix
ENSG00000151014	NOCT	698.761	666.74	637.02	357.49	474.626	391.862	537.75	-0.67095	0.128324	1.64643e-08	2.20717e-07	protein_coding	; GO:0045995; GO:0000932; GO:0003729; GO:0032922; GO:0048471; GO:0003723; GO:0003700; GO:0045600; GO:0090503; GO:0000290; GO:0016787; GO:0006355; GO:0005634; GO:0004518; GO:0042752; GO:0033962; GO:0007623; GO:0004527; GO:0005654; GO:0045668; GO:0009991; GO:0005737; GO:0010629; GO:0048255; GO:0006397; GO:0006366; GO:0046872; GO:0032496; GO:0048511; GO:0090305; GO:0004535	; regulation of transcription, DNA-templated; poly(A)-specific ribonuclease activity; negative regulation of gene expression; metal ion binding; mRNA binding; mRNA processing; mRNA stabilization; nucleic acid phosphodiester bond hydrolysis; RNA binding; negative regulation of osteoblast differentiation; nucleus; nucleoplasm; cytoplasmic mRNA processing body assembly; positive regulation of fat ce…
ENSG00000263020	AL662899.2	120.298	97.6274	108.814	53.6705	71.8178	57.3789	84.9345	-0.670868	0.282968	0.00119983	0.00540782	protein_coding	GO:0019887; GO:0045859; GO:0005956	regulation of protein kinase activity; protein kinase CK2 complex; protein kinase regulator activity
ENSG00000110721	CHKA	961.661	913.505	843.139	550.583	563.929	565.362	733.03	-0.670692	0.0969561	4.64708e-13	1.18618e-11	protein_coding	; GO:0005524; GO:0006656; GO:0006869; GO:1904681; GO:0006580; GO:0008654; GO:0016740; GO:0005829; GO:0006629; GO:0004103; GO:0016301; GO:0004104; GO:0006657; GO:0019695; GO:0000166; GO:0006646; GO:0033265; GO:0005737; GO:0009636; GO:0008144; GO:0042803; GO:0004305; GO:0016310	; phosphatidylethanolamine biosynthetic process; lipid transport; transferase activity; ATP binding; drug binding; cytosol; phospholipid biosynthetic process; choline kinase activity; cholinesterase activity; phosphatidylcholine biosynthetic process; kinase activity; lipid metabolic process; CDP-choline pathway; ethanolamine kinase activity; choline binding; nucleotide binding; cytoplasm; respons…
ENSG00000138166	DUSP5	392.704	399.814	400.086	239.779	216.433	270.023	319.806	-0.670463	0.142239	2.28131e-07	2.53401e-06	protein_coding	GO:0004721; GO:0000188; GO:0016311; ; GO:0005737; GO:0016787; GO:0016791; GO:0035970; GO:0005634; GO:0004725; GO:0006470; GO:0005515; GO:0008138; GO:0017017; GO:0035335; GO:0005654; GO:0000165; GO:0000187	; hydrolase activity; nucleus; activation of MAPK activity; nucleoplasm; MAPK cascade; protein dephosphorylation; peptidyl-threonine dephosphorylation; protein tyrosine phosphatase activity; inactivation of MAPK activity; phosphoprotein phosphatase activity; peptidyl-tyrosine dephosphorylation; MAP kinase tyrosine/serine/threonine phosphatase activity; protein tyrosine/serine/threonine phosphatas…
ENSG00000088205	DDX18	5847.22	5914.92	5945.45	3593.53	3754.11	3738.02	4798.87	-0.669339	0.0486427	4.61066e-44	1.37072e-41	protein_coding	; GO:0004386; GO:0003723; GO:0016787; GO:0005524; GO:0004004; GO:0005634; GO:0071392; GO:0005515; GO:0005694; GO:0000166; GO:0003676; GO:0016020; GO:0005730	chromosome; hydrolase activity; nucleus; ; nucleic acid binding; helicase activity; ATP binding; nucleolus; RNA binding; nucleotide binding; cellular response to estradiol stimulus; membrane; protein binding; ATP-dependent RNA helicase activity
ENSG00000129932	DOHH	1185.99	1056.73	1120.82	670.649	735.164	677.141	907.75	-0.669264	0.0912984	2.36241e-14	6.96864e-13	protein_coding	GO:0005829; GO:0055114; GO:0016491; GO:0005506; GO:0005515; GO:0005575; GO:0046872; GO:0019135; GO:0008612; GO:0004497; GO:0048037	deoxyhypusine monooxygenase activity; metal ion binding; cofactor binding; iron ion binding; oxidation-reduction process; protein binding; oxidoreductase activity; peptidyl-lysine modification to peptidyl-hypusine; cytosol; cellular_component; monooxygenase activity
ENSG00000100036	SLC35E4	277.234	229.407	259.537	148.015	140.533	168.822	203.925	-0.669082	0.179026	1.63217e-05	0.000121309	protein_coding	GO:0015165; GO:0005794; GO:0090481; GO:0055085; GO:0015297; GO:0022857; GO:0016020; GO:0016021	antiporter activity; pyrimidine nucleotide-sugar transmembrane transport; Golgi apparatus; integral component of membrane; pyrimidine nucleotide-sugar transmembrane transporter activity; transmembrane transporter activity; membrane; transmembrane transport
ENSG00000123064	DDX54	5787.7	5320.38	5823.34	3478.65	3510.73	3590.71	4585.25	-0.669068	0.0563637	1.44082e-33	2.10055e-31	protein_coding	; GO:0030331; GO:0005524; GO:0006396; GO:1903507; GO:0003676; GO:0016020; GO:0005730; GO:0005794; GO:0003723; GO:0004004; GO:0016787; GO:0030520; GO:0005634; GO:0000166; GO:0004386; GO:0016070; GO:0003714; GO:0005102	; Golgi apparatus; estrogen receptor binding; ATP binding; nucleolus; RNA binding; membrane; RNA processing; nucleus; signaling receptor binding; intracellular estrogen receptor signaling pathway; hydrolase activity; nucleic acid binding; transcription corepressor activity; nucleotide binding; negative regulation of nucleic acid-templated transcription; helicase activity; RNA metabolic process; A…
ENSG00000247077	PGAM5	3731.35	3616.88	3514.64	2395.35	2229.2	2167.93	2942.56	-0.668588	0.0624535	1.02556e-27	1.03664e-25	protein_coding	; GO:0006470; GO:0120163; GO:0070266; GO:0044877; GO:0016020; GO:0012501; GO:0016236; GO:0005515; GO:0043547; GO:0004721; GO:0004722; GO:0016311; GO:0005739; GO:0016787; GO:0005096; GO:0016791; GO:0005741; GO:0016021	; phosphoprotein phosphatase activity; membrane; mitochondrial outer membrane; necroptotic process; macroautophagy; phosphatase activity; positive regulation of GTPase activity; hydrolase activity; protein dephosphorylation; protein serine/threonine phosphatase activity; integral component of membrane; dephosphorylation; protein binding; protein-containing complex binding; GTPase activator activi…
ENSG00000173145	NOC3L	2618.01	2584.21	2650.79	1633.25	1604.81	1675.04	2127.68	-0.667664	0.0604064	2.25424e-29	2.56983e-27	protein_coding	; GO:0003682; GO:0005739; GO:0003723; GO:0045444; GO:0006357; GO:0005634; GO:0016607; GO:0005730; GO:0000981	; DNA-binding transcription factor activity, RNA polymerase II-specific; nucleus; chromatin binding; regulation of transcription by RNA polymerase II; nucleolus; RNA binding; mitochondrion; nuclear speck; fat cell differentiation
ENSG00000134333	LDHA	24267.1	24585.4	24315.6	14816.3	15370.9	15732.4	19848	-0.667171	0.0417378	1.48763e-58	9.02218e-56	protein_coding	; GO:0019900; GO:0043065; GO:0006090; GO:0016491; GO:0004457; GO:0043627; GO:0016616; GO:0042542; GO:0016020; GO:0006096; GO:0004459; GO:0014070; GO:0042802; GO:0007584; GO:0051287; GO:0005515; GO:0005829; GO:0042493; GO:0019752; GO:0019674; GO:0051591; GO:0055114; GO:0005634; GO:0006089; GO:0048569; GO:0005737; GO:0005975; GO:0003824; GO:0070062; GO:0001666; GO:0045296; GO:0016021; GO:0009749	; oxidoreductase activity, acting on the CH-OH group of donors, NAD or NADP as acceptor; lactate metabolic process; response to estrogen; carbohydrate metabolic process; NAD binding; positive regulation of apoptotic process; response to cAMP; membrane; cytosol; response to hydrogen peroxide; nucleus; post-embryonic animal organ development; oxidation-reduction process; catalytic activity; respons…
ENSG00000189337	KAZN	549.7	551.095	573.413	329.457	341.945	359.936	450.924	-0.666795	0.113879	4.7732e-10	8.14076e-09	protein_coding	; GO:0005737; GO:0070268; GO:0001533; GO:0005634; GO:0016607; GO:0005515; GO:0005654; GO:0005829; GO:0005856; GO:0030057; GO:0031424; GO:0030054	; nucleus; nucleoplasm; cytoskeleton; cornification; cornified envelope; desmosome; keratinization; cell junction; protein binding; cytoplasm; cytosol; nuclear speck
ENSG00000164076	CAMKV	335.79	334.698	337.008	177.639	234.463	197.29	269.481	-0.666564	0.158507	2.40172e-06	2.13828e-05	protein_coding	; GO:0004683; GO:0005524; GO:0004672; GO:0030659; GO:0005886; GO:0005516; GO:0016310; GO:0016020; GO:0031410; GO:0006468; GO:0016301	; kinase activity; protein phosphorylation; plasma membrane; ATP binding; cytoplasmic vesicle; protein kinase activity; cytoplasmic vesicle membrane; calmodulin-dependent protein kinase activity; phosphorylation; membrane; calmodulin binding
ENSG00000166411	IDH3A	3194.18	3550.66	3377.38	1963.09	2030.24	2323.65	2739.87	-0.66563	0.0777249	1.14892e-18	5.35998e-17	protein_coding	; GO:0000287; GO:0006099; GO:0055114; GO:0016491; GO:0005739; GO:0005759; GO:0005975; GO:0043209; GO:0016616; GO:0005634; GO:0051287; GO:0046872; GO:0004449	; nucleus; magnesium ion binding; oxidoreductase activity, acting on the CH-OH group of donors, NAD or NADP as acceptor; isocitrate dehydrogenase (NAD+) activity; metal ion binding; tricarboxylic acid cycle; carbohydrate metabolic process; NAD binding; oxidation-reduction process; mitochondrion; oxidoreductase activity; myelin sheath; mitochondrial matrix
ENSG00000138442	WDR12	1810.27	1540.08	1551.57	875.492	993.68	1147.93	1319.84	-0.665017	0.109099	6.86758e-11	1.32984e-09	protein_coding	GO:0042273; ; GO:0070545; GO:0000466; GO:0042254; GO:0008283; GO:0043021; GO:0005634; GO:0006364; GO:0005515; GO:0030687; GO:0005654; GO:0007219; GO:0000463; GO:0005730	; nucleus; ribosomal large subunit biogenesis; nucleoplasm; rRNA processing; cell proliferation; maturation of LSU-rRNA from tricistronic rRNA transcript (SSU-rRNA, 5.8S rRNA, LSU-rRNA); PeBoW complex; maturation of 5.8S rRNA from tricistronic rRNA transcript (SSU-rRNA, 5.8S rRNA, LSU-rRNA); nucleolus; ribonucleoprotein complex binding; Notch signaling pathway; protein binding; ribosome biogenesi…
ENSG00000197860	SGTB	794.185	707.398	612.945	414.019	447.138	437.619	568.884	-0.664286	0.123215	6.81678e-09	9.74137e-08	protein_coding	; GO:0072380; GO:0005515; GO:0006620; GO:0030433; GO:0032947; GO:0005829; GO:0016020; GO:1903646	; positive regulation of chaperone-mediated protein folding; TRC complex; protein binding; membrane; ubiquitin-dependent ERAD pathway; posttranslational protein targeting to endoplasmic reticulum membrane; cytosol; protein-containing complex scaffold activity
ENSG00000148296	SURF6	2313.72	2211.78	2410.28	1391.2	1462.73	1488.72	1879.74	-0.662906	0.0686399	4.88386e-23	3.2765e-21	protein_coding	GO:0042273; ; GO:0001652; GO:0003723; GO:0022625; GO:0042254; GO:0005634; GO:0042274; GO:0005515; GO:0003677; GO:0005654; GO:0005730	; nucleus; ribosomal large subunit biogenesis; nucleoplasm; ribosomal small subunit biogenesis; nucleolus; RNA binding; DNA binding; protein binding; granular component; ribosome biogenesis; cytosolic large ribosomal subunit
ENSG00000242125	SNHG3	407.921	360.035	404.41	239.773	233.593	243.893	314.938	-0.662864	0.137708	1.42861e-07	1.64594e-06	processed_transcript
ENSG00000147872	PLIN2	138.191	113.86	138.975	72.4793	82.6885	68.8174	102.502	-0.662181	0.251181	0.000632118	0.00310973	protein_coding	; GO:0005811; GO:0042493; GO:0005737; GO:0019915; GO:0019216; GO:0005886; GO:0005634; GO:0005783; GO:0005576; GO:0005829; GO:0016020; GO:0015909; GO:0014070	; nucleus; response to drug; plasma membrane; lipid droplet; extracellular region; cytoplasm; endoplasmic reticulum; lipid storage; long-chain fatty acid transport; membrane; regulation of lipid metabolic process; cytosol; response to organic cyclic compound
ENSG00000244165	P2RY11	301.853	281.634	244.765	174.092	163.465	162.876	221.447	-0.661725	0.168589	7.86412e-06	6.26897e-05	protein_coding	; GO:0016020; GO:0007200; GO:0006952; GO:0007165; GO:0071318; GO:0035589; GO:0030594; GO:0019722; GO:0007190; GO:0045028; GO:0007186; GO:0005887; GO:0038023; GO:0001973; GO:0045031; GO:0023041; GO:0005886; GO:0004930; GO:0016021	; plasma membrane; cellular response to ATP; activation of adenylate cyclase activity; integral component of plasma membrane; membrane; phospholipase C-activating G protein-coupled receptor signaling pathway; G protein-coupled purinergic nucleotide receptor activity; neuronal signal transduction; signaling receptor activity; G protein-coupled receptor activity; adenosine receptor signaling pathwa…
ENSG00000056487	PHF21B	184.223	134.248	181.781	86.4657	92.93	109.928	131.596	-0.661466	0.240314	0.000446779	0.00229941	protein_coding	; GO:0046872	; metal ion binding
ENSG00000171163	ZNF692	117.906	107.851	99.0563	51.493	78.3897	50.2893	84.1643	-0.66126	0.30474	0.00196119	0.00830227	protein_coding	; GO:0000122; GO:0005634; GO:0001227; GO:0003677; GO:0000978; GO:0046872; GO:0003676; GO:0005730; GO:0000981	; DNA-binding transcription factor activity, RNA polymerase II-specific; nucleus; nucleic acid binding; metal ion binding; negative regulation of transcription by RNA polymerase II; nucleolus; DNA binding; RNA polymerase II proximal promoter sequence-specific DNA binding; DNA-binding transcription repressor activity, RNA polymerase II-specific
ENSG00000198604	BAZ1A	4830.28	4843.46	4935.84	2988.04	3051.09	3156.32	3967.5	-0.661072	0.0516091	1.57963e-38	3.28086e-36	protein_coding	GO:0016573; GO:0006338; ; GO:0008623; GO:0016590; GO:0006357; GO:0005634; GO:0005515; GO:0006261; GO:0046872	; chromatin remodeling; nucleus; histone acetylation; metal ion binding; DNA-dependent DNA replication; regulation of transcription by RNA polymerase II; protein binding; CHRAC; ACF complex
ENSG00000171517	LPAR3	397.599	389.767	373.387	218.172	228.28	262.064	311.545	-0.661001	0.141915	3.1005e-07	3.35784e-06	protein_coding	; GO:0048672; GO:0051482; GO:0016020; GO:0007165; GO:0007187; GO:0030424; GO:0005543; GO:0008289; GO:0007186; GO:0032060; GO:0043410; GO:0005887; GO:0070915; GO:0001965; GO:0007204; GO:0007268; GO:0051928; GO:0005886; GO:0000187; GO:0004930; GO:0016021	; activation of MAPK activity; plasma membrane; bleb assembly; integral component of plasma membrane; membrane; G protein-coupled receptor signaling pathway, coupled to cyclic nucleotide second messenger; lysophosphatidic acid receptor activity; positive regulation of collateral sprouting; G protein-coupled receptor activity; G protein-coupled receptor signaling pathway; axon; G-protein alpha-sub…
ENSG00000151131	C12orf45	419.921	398.945	495.518	277.311	251.571	275.591	353.143	-0.659718	0.141832	3.12153e-07	3.3758e-06	protein_coding
ENSG00000196756	SNHG17	458.322	428.246	514.139	281.538	257.543	318.863	376.442	-0.659562	0.142423	3.46456e-07	3.7071e-06	processed_transcript
ENSG00000069482	GAL	1534.11	1402.72	1593.23	912.136	889.567	1026.4	1226.36	-0.659327	0.0899042	2.33008e-14	6.88669e-13	protein_coding	; GO:0043065; GO:0010469; GO:1902608; GO:0045944; GO:0043627; GO:0051464; GO:0005179; GO:0007399; GO:0005576; GO:0007631; GO:0030141; GO:0035902; GO:0007218; GO:0031764; GO:0005184; GO:0006954; GO:0031766; GO:0008285; GO:0005794; GO:1902891; GO:0005515; GO:0030073; GO:0042493; GO:0019933; GO:0031943; GO:0007186; GO:0005615; GO:0051795; GO:0032868; GO:0031765; GO:0005737; GO:0043025; GO:0050672; G…	; negative regulation of lymphocyte proliferation; response to estrogen; response to immobilization stress; extracellular region; neuropeptide hormone activity; positive regulation of cortisol secretion; Golgi apparatus; positive regulation of apoptotic process; secretory granule; nervous system development; positive regulation of transcription by RNA polymerase II; neuronal cell body; cAMP-media…
ENSG00000196517	SLC6A9	98.0422	92.2071	95.608	51.239	59.8269	49.0869	74.3351	-0.65906	0.290188	0.00159299	0.00693253	protein_coding	; GO:0006836; GO:0005328; GO:0005283; GO:0015816; GO:0061537; GO:0003333; GO:0016021; GO:0005886; GO:0015375; GO:0005887; GO:0055085; GO:0006865; GO:0060092; GO:0016020; GO:1903825; GO:0015293; GO:0015187	; plasma membrane; amino acid transport; amino acid:sodium symporter activity; glycine transmembrane transporter activity; regulation of synaptic transmission, glycinergic; glycine:sodium symporter activity; integral component of membrane; integral component of plasma membrane; organic acid transmembrane transport; membrane; neurotransmitter transport; glycine secretion, neurotransmission; glycin…
ENSG00000156697	UTP14A	1768.09	1880.17	1874.17	1107.93	1228.35	1126.86	1497.6	-0.658387	0.0753699	2.63309e-19	1.30042e-17	protein_coding	; GO:0032040; GO:0003723; GO:0042254; GO:0005634; GO:0006364; GO:0005515; GO:0005654; GO:0005829; GO:0005730	; nucleus; nucleoplasm; rRNA processing; nucleolus; RNA binding; protein binding; small-subunit processome; cytosol; ribosome biogenesis
ENSG00000109519	GRPEL1	2746.33	2679.03	3024.81	1712.4	1758.48	1836.68	2292.95	-0.658	0.0706191	1.27751e-21	7.81033e-20	protein_coding	; GO:0050790; GO:0000774; GO:0005739; GO:0005759; GO:0006457; GO:0051087; GO:0042803; GO:0005634; GO:0030150; GO:0051082; GO:0001405	; nucleus; chaperone binding; PAM complex, Tim23 associated import motor; adenyl-nucleotide exchange factor activity; unfolded protein binding; protein import into mitochondrial matrix; mitochondrion; protein folding; regulation of catalytic activity; protein homodimerization activity; mitochondrial matrix
ENSG00000072274	TFRC	5568.16	5444.88	5498.1	3582.95	3443.68	3403.08	4490.14	-0.656601	0.0500641	2.79622e-40	6.46946e-38	protein_coding	; GO:0045780; GO:0006879; GO:0005576; GO:0016020; GO:0031410; GO:0016323; GO:0009986; GO:0006826; GO:0042802; GO:0003725; GO:0048471; GO:0005905; GO:0003723; GO:0042102; GO:0006898; GO:0005515; GO:1990830; GO:0046718; GO:0030316; GO:0031623; GO:0042470; GO:0016032; GO:0035690; GO:0005615; GO:0005769; GO:1903561; GO:0005887; GO:0030665; GO:1990712; GO:0004998; GO:0033570; GO:0033572; GO:0001618; G…	; transferrin receptor activity; plasma membrane; cellular iron ion homeostasis; blood microparticle; membrane organization; cellular response to leukemia inhibitory factor; extracellular region; integral component of plasma membrane; clathrin-coated pit; RNA binding; positive regulation of isotype switching; membrane; endosome membrane; positive regulation of bone resorption; early endosome; cla…
ENSG00000171223	JUNB	262.224	251.16	277.461	171.875	135.473	170.749	211.49	-0.655877	0.176625	1.82892e-05	0.000134221	protein_coding	GO:0034097; GO:0009612; GO:0045944; GO:0001701; GO:0010033; GO:0001829; GO:0019221; GO:0003700; GO:0001228; GO:0045597; GO:0005515; GO:0060136; GO:0000790; GO:0042493; GO:0030316; GO:0000981; GO:0035976; GO:0051591; GO:0001649; GO:0000122; GO:0009987; GO:0006355; GO:0006357; GO:0008134; GO:0005634; GO:0000785; GO:0071277; GO:0005654; GO:0009314; GO:0005667; GO:0046697; GO:0060716; GO:0003713; GO:…	regulation of transcription, DNA-templated; DNA-binding transcription factor activity, RNA polymerase II-specific; trophectodermal cell differentiation; cellular response to calcium ion; transcription factor complex; response to cAMP; transcription factor AP-1 complex; DNA binding; nuclear chromatin; transcription coactivator activity; vasculogenesis; positive regulation of transcription by RNA p…
ENSG00000241404	EGFL8	72.63	70.2796	64.8543	33.2619	48.9339	23.3701	52.2216	-0.653682	0.431004	0.00620031	0.0220908	protein_coding	; GO:0005509; GO:0048856; GO:0005576; GO:0005102; GO:0009986	; calcium ion binding; signaling receptor binding; extracellular region; cell surface; anatomical structure development
ENSG00000184428	TOP1MT	1272.75	1267.8	1397.98	816.322	812.231	849.735	1069.47	-0.650946	0.0831506	5.25874e-16	1.83294e-14	protein_coding	; GO:0003916; GO:0006260; GO:0016853; GO:0005739; GO:0006265; GO:0005634; GO:0003677; GO:0005694; GO:0042645; GO:0003917	chromosome; ; nucleus; mitochondrial nucleoid; DNA topoisomerase type I activity; DNA topological change; DNA topoisomerase activity; DNA replication; DNA binding; mitochondrion; isomerase activity
ENSG00000133106	EPSTI1	73.4552	150.491	98.5036	66.5125	58.7103	46.8406	82.4188	-0.650199	0.369935	0.00433064	0.0163133	protein_coding
ENSG00000158417	EIF5B	16380	15676.3	16657	10188.5	10661.4	10067.7	13271.8	-0.650196	0.0470136	1.92495e-44	5.8372e-42	protein_coding	; GO:0006446; GO:0003924; GO:0005737; GO:0003723; GO:0006413; GO:0006412; GO:0016787; GO:0005525; GO:0003743; GO:0005515; GO:0000166; GO:0046872; GO:0005829	; hydrolase activity; translation; regulation of translational initiation; GTP binding; metal ion binding; GTPase activity; RNA binding; nucleotide binding; translation initiation factor activity; protein binding; cytoplasm; translational initiation; cytosol
ENSG00000120158	RCL1	487.585	560.754	506.08	328.56	318.393	319.599	420.162	-0.64995	0.121955	9.98524e-09	1.39151e-07	protein_coding	; GO:0006396; GO:0003824; GO:0042254; GO:0000480; GO:0005634; GO:0006364; GO:0000447; GO:0008150; GO:0005654; GO:0004521; GO:0005730	endonucleolytic cleavage in ITS1 to separate SSU-rRNA from 5.8S rRNA and LSU-rRNA from tricistronic rRNA transcript (SSU-rRNA, 5.8S rRNA, LSU-rRNA); ; nucleus; biological_process; nucleoplasm; endonucleolytic cleavage in 5'-ETS of tricistronic rRNA transcript (SSU-rRNA, 5.8S rRNA, LSU-rRNA); rRNA processing; nucleolus; endoribonuclease activity; RNA processing; catalytic activity; ribosome biogen…
ENSG00000148843	PDCD11	6593.58	7115.86	6755.65	4447.06	4364.47	4168.27	5574.15	-0.649905	0.0540476	2.90452e-34	4.44831e-32	protein_coding	; GO:0005829; GO:0032040; GO:0003723; GO:0006396; GO:0008134; GO:0005634; GO:0006364; GO:0005515; GO:0006397; GO:0005654; GO:0003676; GO:0005730	; nucleus; nucleoplasm; nucleic acid binding; rRNA processing; mRNA processing; transcription factor binding; nucleolus; RNA binding; protein binding; RNA processing; small-subunit processome; cytosol
ENSG00000196305	IARS	12368.2	13212.8	11636.9	7448.67	8508.97	7584.72	10126.7	-0.649451	0.0666541	2.13892e-23	1.49448e-21	protein_coding	; GO:0006418; GO:0005524; GO:0106074; GO:0002161; GO:0016020; GO:0016874; GO:0005515; GO:0005829; GO:0004812; GO:0001649; GO:0006412; GO:0017101; GO:0000166; GO:0004822; GO:0005737; GO:0006428; GO:0070062; GO:0000049; GO:0051020	; aminoacyl-tRNA metabolism involved in translational fidelity; ATP binding; membrane; aminoacyl-tRNA ligase activity; cytosol; tRNA aminoacylation for protein translation; GTPase binding; isoleucine-tRNA ligase activity; aminoacyl-tRNA editing activity; osteoblast differentiation; nucleotide binding; protein binding; cytoplasm; tRNA binding; translation; isoleucyl-tRNA aminoacylation; ligase act…
ENSG00000135763	URB2	3171.96	3089.18	2826.99	1957.24	1878.51	1919.92	2473.97	-0.647885	0.0666016	2.47621e-23	1.71435e-21	protein_coding	GO:0016235; GO:0030496; ; GO:0042254; GO:0005634; GO:0005730	; nucleus; aggresome; nucleolus; midbody; ribosome biogenesis
ENSG00000156261	CCT8	13578.5	12419.8	13237.4	8129.78	8273.19	8524.94	10693.9	-0.647461	0.0506037	1.82174e-38	3.68282e-36	protein_coding	; GO:0005524; GO:0005815; GO:0005576; GO:0007339; GO:0005832; GO:1904813; GO:1901998; GO:0046931; GO:0042995; GO:0032212; GO:0005515; GO:0042623; GO:0034774; GO:0044297; GO:0005829; GO:0005856; GO:0045111; GO:1904874; GO:0043312; GO:0035578; GO:0005813; GO:1904871; GO:0050821; GO:0000166; GO:0005654; GO:0005874; GO:0005929; GO:0051082; GO:1904851; GO:0005737; GO:0002199; GO:0006457; GO:0070062; G…	; positive regulation of establishment of protein localization to telomere; cell projection; extracellular region; centrosome; ATP binding; microtubule organizing center; positive regulation of protein localization to Cajal body; cytosol; positive regulation of telomerase RNA localization to Cajal body; intermediate filament cytoskeleton; microtubule; nucleoplasm; positive regulation of telomere …
ENSG00000165733	BMS1	7811.23	7307.83	7691.06	4761.94	4892.36	4842.44	6217.81	-0.647432	0.0493476	2.81615e-40	6.46946e-38	protein_coding	GO:0003924; GO:0005525; GO:0003723; GO:0005524; GO:0030686; GO:0042254; GO:0005634; GO:0006364; GO:0034511; GO:0000166; GO:0005654; GO:0000462; GO:0005730	maturation of SSU-rRNA from tricistronic rRNA transcript (SSU-rRNA, 5.8S rRNA, LSU-rRNA); nucleus; nucleoplasm; GTP binding; rRNA processing; U3 snoRNA binding; GTPase activity; ATP binding; nucleolus; RNA binding; nucleotide binding; 90S preribosome; ribosome biogenesis
ENSG00000115946	PNO1	1591.96	1456.35	1622.89	1014.74	1022.08	908.537	1269.43	-0.647349	0.0851392	3.0666e-15	9.89271e-14	protein_coding	; GO:0005829; GO:0003723; GO:0005634; GO:0005654; GO:0003676; GO:0005730	; nucleus; nucleoplasm; nucleic acid binding; nucleolus; RNA binding; cytosol
ENSG00000131876	SNRPA1	4739.09	4326.02	4799.75	3072.44	2833.37	2898.43	3778.18	-0.645348	0.0634728	2.98993e-25	2.45045e-23	protein_coding	; GO:0008380; GO:0071013; GO:0030532; GO:0003723; GO:0005681; GO:0000398; GO:0016607; GO:0005515; GO:0005686; GO:0005634; GO:0007283; GO:0005654; GO:0030620; GO:0071007; GO:0016604; GO:0071005; GO:0006397; GO:0035722	; small nuclear ribonucleoprotein complex; mRNA processing; RNA binding; interleukin-12-mediated signaling pathway; catalytic step 2 spliceosome; nucleus; nucleoplasm; nuclear body; spermatogenesis; U2 snRNA binding; spliceosomal complex; U2-type precatalytic spliceosome; mRNA splicing, via spliceosome; protein binding; U2 snRNP; nuclear speck; U2-type catalytic step 2 spliceosome; RNA splicing
ENSG00000172819	RARG	401.432	472.194	416.306	245.818	254.445	297.533	347.955	-0.64522	0.143717	7.00043e-07	7.04785e-06	protein_coding	GO:0010468; GO:0043065; GO:0007275; ; GO:0002068; GO:0045944; GO:0048384; GO:0008361; GO:0004879; GO:0046965; GO:0033993; GO:0090575; GO:0060740; GO:0000976; GO:0060070; GO:0060534; GO:0060173; GO:0030374; GO:0008284; GO:0003707; GO:0009755; GO:0006367; GO:0035264; GO:0008285; GO:0031076; GO:0003700; GO:0048048; GO:0071300; GO:0031641; GO:0005515; GO:0009952; GO:0060348; GO:1990830; GO:0048732; G…	; regulation of transcription, DNA-templated; DNA-binding transcription factor activity, RNA polymerase II-specific; cellular response to retinoic acid; retinoic acid receptor signaling pathway; cellular response to leukemia inhibitory factor; metal ion binding; steroid hormone mediated signaling pathway; growth plate cartilage chondrocyte growth; response to lipid; gland development; positive re…
ENSG00000239672	NME1	9160.01	8597.99	9871.9	5530.55	5882.46	6132.96	7529.31	-0.644472	0.0643096	1.39059e-24	1.08124e-22	protein_coding	; GO:0005524; GO:0007399; GO:0006183; GO:0014075; GO:0032587; GO:0016020; GO:0048471; GO:0042802; GO:0010976; GO:0005525; GO:0003723; GO:0008285; GO:0004550; GO:0006241; GO:0005515; GO:0071398; GO:0016740; GO:0005829; GO:0042493; GO:0006259; GO:0007595; GO:0043388; GO:0016301; GO:0042981; GO:0002762; GO:0021766; GO:0051591; GO:0030879; GO:0005882; GO:0043209; GO:0035690; GO:0005813; GO:0005634; G…	nucleobase-containing small molecule interconversion; ribosomal small subunit binding; positive regulation of DNA binding; ; negative regulation of gene expression; intermediate filament; ruffle membrane; metal ion binding; transferase activity; nucleoside diphosphate kinase activity; centrosome; ATP binding; response to cAMP; RNA binding; CTP biosynthetic process; membrane; nervous system develo…
ENSG00000272398	CD24	166.812	146.559	237.634	104.221	91.8305	122.192	144.875	-0.644447	0.256266	0.000880562	0.0041463	protein_coding	; GO:0032600; GO:0043627; GO:0042104; GO:0032597; GO:2000768; GO:0016020; GO:0002768; GO:0032913; GO:0009986; GO:0072139; GO:0098609; GO:0016055; GO:0061098; GO:0002237; GO:0005515; GO:0007155; GO:0030856; GO:0042325; GO:0043408; GO:0042632; GO:0031225; GO:0019901; GO:0043406; GO:0031295; GO:0031362; GO:0043231; GO:0007204; GO:0097193; GO:0001775; GO:0001666; GO:0005886; GO:0016477; GO:0045730; G…	; plasma membrane; regulation of cytokine-mediated signaling pathway; Wnt signaling pathway; response to estrogen; glomerular visceral epithelial cell differentiation; B cell receptor transport into membrane raft; membrane; protein tyrosine kinase activator activity; intracellular membrane-bounded organelle; glomerular parietal epithelial cell differentiation; T cell costimulation; anchored compo…
ENSG00000119285	HEATR1	7634.97	7949.4	7502.16	4811.55	4949.57	4950.76	6299.73	-0.643859	0.0483151	1.74021e-41	4.54914e-39	protein_coding	; GO:0032040; GO:0045943; GO:0005739; GO:0003723; GO:0034455; GO:0030686; GO:0042254; GO:2000234; GO:0005634; GO:0006364; GO:0005515; GO:0005654; GO:0016020; GO:0000462; GO:0030515; GO:0005730; GO:0001650	maturation of SSU-rRNA from tricistronic rRNA transcript (SSU-rRNA, 5.8S rRNA, LSU-rRNA); ; nucleus; positive regulation of rRNA processing; nucleoplasm; t-UTP complex; rRNA processing; nucleolus; RNA binding; 90S preribosome; membrane; mitochondrion; protein binding; small-subunit processome; snoRNA binding; positive regulation of transcription by RNA polymerase I; fibrillar center; ribosome bio…
ENSG00000144381	HSPD1	37766.8	36322.1	36584.4	23315.8	23643.2	23716.1	30224.7	-0.643166	0.0385686	2.2171e-63	1.68079e-60	protein_coding	GO:0034185; GO:0043065; GO:0032735; ; GO:0051702; GO:0006458; GO:0005759; GO:0005524; GO:0002039; GO:0042100; GO:0043066; GO:0034186; GO:0030141; GO:0002755; GO:0016020; GO:0002842; GO:0009986; GO:0007005; GO:0003725; GO:0005905; GO:0003723; GO:0032729; GO:0032733; GO:0048291; GO:0006919; GO:0051131; GO:0051087; GO:0002368; GO:0042113; GO:0005515; GO:0008035; GO:0046696; GO:0005829; GO:0032755; G…	; plasma membrane; p53 binding; T cell activation; negative regulation of apoptotic process; DNA replication origin binding; high-density lipoprotein particle binding; protein import into mitochondrial intermembrane space; ATP binding; positive regulation of apoptotic process; clathrin-coated pit; secretory granule; RNA binding; membrane; positive regulation of T cell activation; protein maturati…
ENSG00000129911	KLF16	1334.84	1115.98	1231.19	845.161	771.305	701.005	999.913	-0.642557	0.103508	5.5201e-11	1.07855e-09	protein_coding	GO:0000122; GO:0003700; GO:0006357; GO:0005634; GO:0001227; GO:0003677; GO:0000978; GO:0046872; GO:0007212; GO:0003676; GO:0000981	DNA-binding transcription factor activity, RNA polymerase II-specific; nucleus; DNA-binding transcription factor activity; dopamine receptor signaling pathway; nucleic acid binding; metal ion binding; regulation of transcription by RNA polymerase II; negative regulation of transcription by RNA polymerase II; DNA binding; RNA polymerase II proximal promoter sequence-specific DNA binding; DNA-bindi…
ENSG00000239322	ATP6V1B1-AS1	88.6112	98.0175	97.7714	46.9452	56.9416	56.7007	74.1646	-0.642105	0.292287	0.0019614	0.00830227	antisense
ENSG00000115761	NOL10	2725.4	2818.65	2845.34	1825.51	1772.77	1749.02	2289.45	-0.64121	0.0599968	1.29698e-27	1.28528e-25	protein_coding	; GO:0032040; GO:0003723; GO:0005634; GO:0000462; GO:0005730	maturation of SSU-rRNA from tricistronic rRNA transcript (SSU-rRNA, 5.8S rRNA, LSU-rRNA); ; nucleus; nucleolus; RNA binding; small-subunit processome
ENSG00000160124	CCDC58	530.475	553.098	596.304	355.058	335.631	362.402	455.495	-0.640799	0.116947	4.43003e-09	6.55299e-08	protein_coding
ENSG00000108021	FAM208B	5209.84	4761.6	5133.75	3268.32	3500.2	2810.95	4114.11	-0.640691	0.0802417	1.5395e-16	5.75823e-15	protein_coding	; GO:0005634; GO:0005515; GO:0005654; GO:0005829	; nucleus; nucleoplasm; protein binding; cytosol
ENSG00000169894	MUC3A	51.8355	50.2799	58.4422	30.3598	32.7255	15.382	39.8375	-0.639181	0.526466	0.00859214	0.0290337	protein_coding	; GO:0005201; GO:0005886; GO:0005796; GO:0005576; GO:0002223; GO:0016020; GO:0030197; GO:0016021; GO:0016266	; plasma membrane; extracellular matrix constituent, lubricant activity; Golgi lumen; extracellular region; integral component of membrane; O-glycan processing; membrane; stimulatory C-type lectin receptor signaling pathway; extracellular matrix structural constituent
ENSG00000171861	MRM3	1297.55	1268.18	1382.67	776.413	845.351	879.673	1074.97	-0.638874	0.0861596	1.33325e-14	4.04296e-13	protein_coding	; GO:0003723; GO:0032259; GO:0008168; GO:0006396; GO:0005739; GO:0005759; GO:0008173; GO:0006364; GO:0005515; GO:0070039; GO:0016740; GO:0000451	; rRNA 2'-O-methylation; rRNA processing; transferase activity; methyltransferase activity; RNA methyltransferase activity; RNA binding; methylation; RNA processing; mitochondrion; protein binding; rRNA (guanosine-2'-O-)-methyltransferase activity; mitochondrial matrix
ENSG00000158458	NRG2	129.886	159.056	161.464	88.9036	81.2235	96.2712	119.467	-0.635743	0.232392	0.000503647	0.00255394	protein_coding	; GO:0010469; GO:0007399; GO:0005576; GO:0016020; GO:2000145; GO:0007165; GO:0005088; GO:0046854; GO:0035556; GO:0000165; GO:0004713; GO:0051897; GO:0005615; GO:0008083; GO:0005102; GO:0046934; GO:0005886; GO:0018108; GO:0016021; GO:0038128	; positive regulation of protein kinase B signaling; plasma membrane; ERBB2 signaling pathway; extracellular region; regulation of cell motility; membrane; nervous system development; MAPK cascade; signaling receptor binding; phosphatidylinositol phosphorylation; protein tyrosine kinase activity; growth factor activity; regulation of signaling receptor activity; signal transduction; integral comp…
ENSG00000132359	RAP1GAP2	874.566	873.589	1223.71	603.916	673.66	569.887	803.222	-0.633731	0.139771	5.71294e-07	5.86457e-06	protein_coding	; GO:0031965; GO:0010977; GO:0005737; GO:0043005; GO:0008361; GO:0005096; GO:0051056; GO:0005813; GO:0005886; GO:0005515; GO:0005829; GO:0043547; GO:0048471	; plasma membrane; GTPase activator activity; nuclear membrane; negative regulation of neuron projection development; centrosome; regulation of cell size; neuron projection; protein binding; regulation of small GTPase mediated signal transduction; cytoplasm; perinuclear region of cytoplasm; cytosol; positive regulation of GTPase activity
ENSG00000121743	GJA3	330.772	297.671	324.37	188.725	197.79	203.923	257.209	-0.633668	0.150083	2.39477e-06	2.13335e-05	protein_coding	GO:0005921; GO:0007601; GO:0030054; GO:0007267; GO:0005243; GO:0005886; GO:0055085; GO:0005922; GO:0016020; GO:0007154; GO:0016021	plasma membrane; gap junction; integral component of membrane; visual perception; cell-cell signaling; gap junction channel activity; cell junction; membrane; cell communication; connexin complex; transmembrane transport
ENSG00000125977	EIF2S2	7356.42	6865.97	7487.45	4422.69	4777.66	4708.77	5936.49	-0.633569	0.0567642	7.26235e-30	8.60248e-28	protein_coding	GO:0008135; GO:0005850; GO:0005737; GO:0003723; GO:0006413; GO:0006412; GO:0003743; GO:0005515; GO:0001701; GO:0002176; GO:0055085; GO:0046872; GO:0005829; GO:0008584	translation; metal ion binding; male gonad development; translation factor activity, RNA binding; RNA binding; translation initiation factor activity; protein binding; cytoplasm; translational initiation; cytosol; in utero embryonic development; transmembrane transport; male germ cell proliferation; eukaryotic translation initiation factor 2 complex
ENSG00000073536	NLE1	3222.78	2843.45	3005.13	1980.15	1968.85	1847.03	2477.9	-0.63353	0.0694451	8.14808e-21	4.66193e-19	protein_coding	GO:0042273; GO:0090263; ; GO:0045930; GO:0048705; GO:0000027; GO:0005634; GO:0061484; GO:0001826; GO:2001268; GO:0001756; GO:0007219; GO:0001822; GO:0005730	; nucleus; ribosomal large subunit biogenesis; positive regulation of canonical Wnt signaling pathway; negative regulation of mitotic cell cycle; somitogenesis; skeletal system morphogenesis; inner cell mass cell differentiation; negative regulation of cysteine-type endopeptidase activity involved in apoptotic signaling pathway; nucleolus; Notch signaling pathway; ribosomal large subunit assembly…
ENSG00000004478	FKBP4	17343.3	17851.3	17033.8	10689.2	11442.4	11422	14297	-0.632914	0.0472129	7.23957e-42	2.03271e-39	protein_coding	; GO:0000413; GO:0010977; GO:0030850; GO:0043005; GO:0005524; GO:0031115; GO:0005528; GO:0031111; GO:0048471; GO:0016853; GO:0003723; GO:0005525; GO:0048156; GO:0031503; GO:0042995; GO:0005515; GO:0005829; GO:0005856; GO:0032767; GO:0030424; GO:0005739; GO:0003755; GO:0035259; GO:0032991; GO:0005634; GO:0030521; GO:0005654; GO:0005874; GO:0006463; GO:0061077; GO:1900034; GO:0030674; GO:0051219; G…	; steroid hormone receptor complex assembly; axonal growth cone; cell projection; ATP binding; RNA binding; neuron projection; copper-dependent protein binding; cytosol; microtubule; glucocorticoid receptor binding; nucleus; neuronal cell body; nucleoplasm; embryo implantation; cytoskeleton; reproductive structure development; protein binding, bridging; negative regulation of microtubule polymeri…
ENSG00000110321	EIF4G2	33975	32532	35331.6	20680.1	21819.8	22841.4	27863.3	-0.632802	0.052594	2.58888e-34	4.00536e-32	protein_coding	; GO:0008135; GO:0006413; GO:0003743; GO:0045773; GO:0060999; GO:0003729; GO:0007507; GO:0016020; GO:0003723; GO:0005515; GO:0010507; GO:0005829; GO:0006446; GO:0005913; GO:0006417; GO:0016281; GO:0030424; GO:0006412; GO:0045727; GO:0030307; GO:0008219; GO:0007050; GO:0045296; GO:0034645	; mRNA binding; RNA binding; translation initiation factor activity; membrane; cytosol; cell-cell adherens junction; positive regulation of translation; eukaryotic translation initiation factor 4F complex; regulation of translation; translational initiation; axon; cadherin binding; regulation of translational initiation; negative regulation of autophagy; protein binding; heart development; positi…
ENSG00000162408	NOL9	1967.13	1949.81	2146.37	1223.5	1478.28	1147.92	1652.17	-0.63177	0.09798	1.22241e-11	2.60678e-10	protein_coding	; GO:0000460; GO:0003723; GO:0005524; GO:0005634; GO:0006364; GO:0005515; GO:0000448; GO:0000166; GO:0005654; GO:0016740; GO:0045111; GO:0016020; GO:0016310; GO:0051731; GO:0005730; GO:0016301	kinase activity; cleavage in ITS2 between 5.8S rRNA and LSU-rRNA of tricistronic rRNA transcript (SSU-rRNA, 5.8S rRNA, LSU-rRNA); nucleus; ; nucleoplasm; rRNA processing; transferase activity; ATP binding; nucleolus; phosphorylation; polynucleotide 5'-hydroxyl-kinase activity; RNA binding; nucleotide binding; membrane; protein binding; maturation of 5.8S rRNA; intermediate filament cytoskeleton
ENSG00000153898	MCOLN2	325.933	249.421	341.36	183.446	191.595	185.338	246.182	-0.631717	0.176358	3.17663e-05	0.000222173	protein_coding	; GO:0005262; GO:0072345; GO:0005764; GO:0016020; GO:0034220; GO:0015031; GO:0051259; GO:0051209; GO:0006811; GO:0070588; GO:0035926; GO:0031902; GO:0055038; GO:2000343; GO:0032722; GO:0005261; GO:0071642; GO:1905517; GO:1990266; GO:0071639; GO:0006816; GO:0016021; GO:0005886; GO:0002250; GO:0045087; GO:0005768; GO:0055037; GO:0002376; GO:0098655; GO:0071651	; plasma membrane; immune system process; recycling endosome membrane; protein transport; membrane; protein complex oligomerization; NAADP-sensitive calcium-release channel activity; calcium ion transmembrane transport; late endosome membrane; chemokine (C-C motif) ligand 2 secretion; positive regulation of macrophage inflammatory protein 1 alpha production; cation channel activity; neutrophil mi…
ENSG00000111300	NAA25	2055.48	2132.03	2599.98	1550.41	1482.76	1264.29	1847.49	-0.631499	0.105252	2.08307e-10	3.77793e-09	protein_coding	; GO:0005794; GO:0005737; GO:0031416; GO:0005829; GO:0017196; GO:0004596	; NatB complex; N-terminal peptidyl-methionine acetylation; Golgi apparatus; cytoplasm; cytosol; peptide alpha-N-acetyltransferase activity
ENSG00000125630	POLR1B	3733.29	3749.99	3016.07	2332.17	2136.94	2222.82	2865.21	-0.630294	0.0876052	6.83367e-14	1.91874e-12	protein_coding	; GO:0001054; GO:0005736; GO:0005730; GO:0006361; GO:0017126; GO:0005515; GO:0016779; GO:0016740; GO:0005829; GO:0032549; GO:0009303; GO:0045815; GO:0003899; GO:0006351; GO:0005634; GO:0005654; GO:0003677; GO:0007566; GO:0046872; GO:0006363	; metal ion binding; transferase activity; nucleotidyltransferase activity; nucleolus; DNA binding; termination of RNA polymerase I transcription; rRNA transcription; cytosol; nucleus; nucleoplasm; embryo implantation; RNA polymerase I complex; ribonucleoside binding; nucleologenesis; transcription, DNA-templated; transcription initiation from RNA polymerase I promoter; protein binding; RNA polym…
ENSG00000070669	ASNS	1299.22	1272.16	1225.02	824.906	837.644	760.639	1036.6	-0.629989	0.0831506	3.95325e-15	1.26454e-13	protein_coding	; GO:0009612; GO:0005524; GO:0043066; GO:0036499; GO:0032354; GO:0006529; GO:0042149; GO:0070981; GO:0016874; GO:0005515; GO:0045931; GO:0004066; GO:0005829; GO:0001889; GO:0009416; GO:0043200; GO:0031667; GO:0031427; GO:0000166; GO:0006541; GO:0009636; GO:0006520; GO:0042803; GO:0032870; GO:0008652; GO:0048037	; response to amino acid; negative regulation of apoptotic process; ATP binding; asparagine synthase (glutamine-hydrolyzing) activity; cofactor binding; positive regulation of mitotic cell cycle; asparagine biosynthetic process; cytosol; cellular response to hormone stimulus; response to follicle-stimulating hormone; glutamine metabolic process; cellular amino acid biosynthetic process; cellular …
ENSG00000104691	UBXN8	497.204	459.04	577.345	334.068	302.823	324.248	415.788	-0.629223	0.134355	2.78967e-07	3.05173e-06	protein_coding	; GO:0007338; GO:0016021; GO:0030176; GO:0004523; GO:0005783; GO:0005515; GO:0030433; GO:0005654; GO:0003676; GO:0016020; GO:0090502; GO:0005730; GO:0005789	; nucleoplasm; RNA-DNA hybrid ribonuclease activity; integral component of endoplasmic reticulum membrane; nucleic acid binding; RNA phosphodiester bond hydrolysis, endonucleolytic; endoplasmic reticulum; integral component of membrane; nucleolus; endoplasmic reticulum membrane; membrane; protein binding; ubiquitin-dependent ERAD pathway; single fertilization
ENSG00000119707	RBM25	7346.12	7365.12	7975.55	4698.73	5093.36	4793.59	6212.08	-0.628393	0.0571051	4.11429e-29	4.55335e-27	protein_coding	; GO:0008380; GO:0005737; GO:0003723; GO:0005634; GO:0016607; GO:0003729; GO:0006397; GO:0005515; GO:0003676; GO:0000381; GO:0042981	; nucleus; regulation of alternative mRNA splicing, via spliceosome; RNA splicing; nucleic acid binding; mRNA binding; mRNA processing; regulation of apoptotic process; RNA binding; protein binding; cytoplasm; nuclear speck
ENSG00000163655	GMPS	3490.6	3419.27	3220.18	2237.05	2116.21	2165.81	2774.85	-0.626693	0.0609875	1.02543e-25	8.68579e-24	protein_coding	; GO:0006541; GO:0003922; GO:0006177; GO:0005737; GO:0009168; GO:0003921; GO:0005524; GO:0016462; GO:0016874; GO:0000166; GO:0006164; GO:0005829; GO:0009113	; GMP biosynthetic process; GMP synthase (glutamine-hydrolyzing) activity; ligase activity; GMP synthase activity; purine nucleobase biosynthetic process; ATP binding; purine nucleotide biosynthetic process; glutamine metabolic process; nucleotide binding; cytoplasm; purine ribonucleoside monophosphate biosynthetic process; cytosol; pyrophosphatase activity
ENSG00000138095	LRPPRC	8780.86	8455.96	8165.23	5763.83	5508.53	5081.26	6959.28	-0.626522	0.0596959	1.03245e-26	9.48724e-25	protein_coding	GO:0070129; ; GO:0047497; GO:0000794; GO:0048487; GO:0016020; GO:0048471; GO:0003723; GO:0000961; GO:0005640; GO:0005515; GO:0005637; GO:0005856; GO:1990904; GO:0051028; GO:0008017; GO:0005739; GO:0005634; GO:0005654; GO:0042645; GO:0005874; GO:0031625; GO:0005737; GO:0003697; GO:0003677	; RNA binding; DNA binding; membrane; beta-tubulin binding; microtubule; mitochondrion transport along microtubule; nucleus; condensed nuclear chromosome; nucleoplasm; mitochondrial nucleoid; nuclear outer membrane; cytoskeleton; ubiquitin protein ligase binding; nuclear inner membrane; ribonucleoprotein complex; microtubule binding; single-stranded DNA binding; mRNA transport; protein binding; p…
ENSG00000156502	SUPV3L1	1701.09	1974.82	1753.04	1164.01	1051.96	1252.21	1482.86	-0.626452	0.0917694	9.66714e-13	2.3833e-11	protein_coding	; GO:0005759; GO:0005524; GO:0035945; GO:0043066; GO:0034458; GO:0070827; GO:0016817; GO:0070584; GO:0003725; GO:0003723; GO:0004004; GO:0005515; GO:0032508; GO:0000958; GO:0003678; GO:0016787; GO:0005739; GO:0006401; GO:0000965; GO:0005634; GO:0000166; GO:0042645; GO:2000827; GO:0035946; GO:0045025; GO:0030307; GO:0004386; GO:0006310; GO:0042803; GO:0003677; GO:0000962	; DNA duplex unwinding; negative regulation of apoptotic process; ATP binding; RNA binding; DNA binding; mitochondrial RNA 3'-end processing; mitochondrial ncRNA surveillance; DNA helicase activity; 3'-5' RNA helicase activity; mitochondrial matrix; nucleus; chromatin maintenance; hydrolase activity, acting on acid anhydrides; mitochondrial nucleoid; RNA catabolic process; hydrolase activity; mit…
ENSG00000116350	SRSF4	5654.77	5508.84	5746.08	3675.02	3534.88	3701.09	4636.78	-0.625664	0.0506121	4.90465e-36	8.54452e-34	protein_coding	; GO:0008380; GO:0003676; GO:0003723; GO:0000398; GO:0045292; GO:0016607; GO:0005515; GO:0006406; GO:0005634; GO:0005654; GO:0032868; GO:0006405; GO:0000375; GO:1990825; GO:0006397; GO:0048025; GO:0031124; GO:0000381	; mRNA processing; RNA binding; mRNA cis splicing, via spliceosome; nucleus; regulation of alternative mRNA splicing, via spliceosome; nucleoplasm; mRNA 3'-end processing; RNA export from nucleus; nucleic acid binding; mRNA splicing, via spliceosome; sequence-specific mRNA binding; RNA splicing, via transesterification reactions; mRNA export from nucleus; protein binding; negative regulation of m…
ENSG00000169330	MINAR1	101.673	113.631	103.12	74.3132	50.1394	58.5237	83.5668	-0.625575	0.290091	0.00219907	0.00918085	protein_coding	; GO:0016525; GO:0001525; GO:0010977; GO:0030308; GO:0008285; GO:0005886; GO:0005515; GO:0031397; GO:0016020; GO:0016021; GO:0032007	; negative regulation of cell proliferation; plasma membrane; negative regulation of TOR signaling; negative regulation of neuron projection development; integral component of membrane; negative regulation of angiogenesis; angiogenesis; membrane; protein binding; negative regulation of protein ubiquitination; negative regulation of cell growth
ENSG00000146731	CCT6A	16583.4	16086.8	16209.3	10651.6	10180.5	10760.6	13412	-0.624823	0.0437958	4.11993e-47	1.45271e-44	protein_coding	GO:0005832; ; GO:0005874; GO:0005737; GO:0003723; GO:0005524; GO:0006457; GO:0071987; GO:0070062; GO:0032212; GO:1904874; GO:0005515; GO:1904871; GO:0050821; GO:0000166; GO:0005829; GO:1904851; GO:0051082	; positive regulation of establishment of protein localization to telomere; positive regulation of telomere maintenance via telomerase; chaperonin-containing T-complex; positive regulation of telomerase RNA localization to Cajal body; protein folding; ATP binding; extracellular exosome; unfolded protein binding; WD40-repeat domain binding; RNA binding; nucleotide binding; protein binding; cytopla…
ENSG00000106688	SLC1A1	132.237	86.6123	109.031	75.2978	55.0337	53.5096	85.287	-0.624396	0.314313	0.00305957	0.012198	protein_coding	; GO:0098712; GO:0005313; GO:0042883; GO:1903712; GO:0016020; GO:0014047; GO:0140009; GO:0016595; GO:0070779; GO:0051260; GO:0005515; GO:0055085; GO:0015813; GO:0006811; GO:0033229; GO:0010460; GO:0005314; GO:0005887; GO:0016324; GO:0051938; GO:0015293; GO:1902476; GO:0007268; GO:0015501; GO:0070062; GO:0005886; GO:0046872; GO:0015108; GO:0006865; GO:0016021; GO:0015171	; protein homooligomerization; plasma membrane; amino acid transport; metal ion binding; integral component of plasma membrane; cysteine transmembrane transport; membrane; high-affinity glutamate transmembrane transporter activity; L-glutamate transmembrane transporter activity; positive regulation of heart rate; symporter activity; L-glutamate import across plasma membrane; cysteine transport; i…
ENSG00000003989	SLC7A2	2451.42	2357.16	2061.23	1427.01	1523.15	1455.13	1879.18	-0.623388	0.0809668	1.54376e-15	5.14427e-14	protein_coding	GO:0015174; GO:0030054; GO:0006809; GO:0016020; GO:1902023; GO:0002537; GO:0061459; GO:0015181; GO:0043030; GO:0000064; GO:0055085; GO:1903401; GO:0050727; GO:0097638; GO:0005887; GO:0015809; GO:0015189; GO:0006520; GO:0005886; GO:0042116; GO:1903352; GO:0022857; GO:0006865; GO:0016021; GO:0015171	plasma membrane; amino acid transport; macrophage activation; L-arginine transmembrane transporter activity; integral component of plasma membrane; regulation of inflammatory response; transmembrane transporter activity; arginine transmembrane transporter activity; membrane; L-ornithine transmembrane transporter activity; L-ornithine transmembrane transport; nitric oxide production involved in in…
ENSG00000204604	ZNF468	717.089	756.044	652.099	450.189	446.499	454.413	579.389	-0.623309	0.107064	6.18653e-10	1.03418e-08	protein_coding	; GO:0006355; GO:0006357; GO:0005634; GO:0003677; GO:0046872; GO:0003676; GO:0000981	; regulation of transcription, DNA-templated; nucleus; DNA-binding transcription factor activity, RNA polymerase II-specific; nucleic acid binding; metal ion binding; regulation of transcription by RNA polymerase II; DNA binding
ENSG00000180739	S1PR5	151.202	137.979	146.499	88.7948	83.1799	89.5628	116.203	-0.622598	0.22301	0.000445864	0.00229548	protein_coding	GO:0003376; GO:0007186; GO:0007165; GO:0005886; GO:0045664; GO:0016020; GO:0004930; GO:0016021; GO:0038036	plasma membrane; sphingosine-1-phosphate receptor activity; signal transduction; integral component of membrane; sphingosine-1-phosphate receptor signaling pathway; regulation of neuron differentiation; G protein-coupled receptor activity; membrane; G protein-coupled receptor signaling pathway
ENSG00000084774	CAD	6290.85	6166.54	6789.98	4067.48	4274.85	4113.28	5283.83	-0.62208	0.0564968	6.91885e-29	7.54703e-27	protein_coding	; GO:0008152; GO:0031100; GO:0006221; GO:0005524; GO:0046134; GO:0019240; GO:0006807; GO:0014075; GO:0016810; GO:0007507; GO:0051414; GO:0016020; GO:0007565; GO:0042802; GO:0044205; GO:0016812; GO:0017144; GO:0043195; GO:0016874; GO:0004672; GO:0004070; GO:0042995; GO:0016363; GO:0016740; GO:0005829; GO:0001889; GO:0007595; GO:0071364; GO:0016787; GO:0032991; GO:0035690; GO:0070335; GO:0005634; G…	; peptidyl-threonine phosphorylation; hydrolase activity, acting on carbon-nitrogen (but not peptide) bonds; amino acid binding; cell projection; metal ion binding; transferase activity; ATP binding; citrulline biosynthetic process; protein kinase activity; terminal bouton; membrane; aspartate binding; urea cycle; drug metabolic process; cytosol; 'de novo' UMP biosynthetic process; pyrimidine nuc…
ENSG00000173559	NABP1	385.832	407.362	332.197	243.476	234.4	228.168	305.239	-0.618858	0.146686	2.49075e-06	2.21106e-05	protein_coding	; GO:0010212; GO:0070876; GO:0006281; GO:0000724; GO:0003723; GO:0003697; GO:0005634; GO:0005515; GO:0003677; GO:0042795; GO:0006974; GO:0005654; GO:0007093; GO:0005829; GO:0000784	; mitotic cell cycle checkpoint; nucleus; single-stranded DNA binding; nucleoplasm; snRNA transcription by RNA polymerase II; double-strand break repair via homologous recombination; nuclear chromosome, telomeric region; RNA binding; DNA binding; protein binding; cellular response to DNA damage stimulus; cytosol; SOSS complex; DNA repair; response to ionizing radiation
ENSG00000127022	CANX	26835.6	26930.7	28510.6	17492.7	18661.8	17243.1	22612.4	-0.617052	0.0492206	5.13124e-37	9.48779e-35	protein_coding	; GO:0034185; GO:0005790; GO:0016020; GO:0005789; GO:0034975; GO:0005791; GO:0003723; GO:0019886; GO:0005515; GO:0005783; GO:0035255; GO:0042470; GO:0002474; GO:0005788; GO:0009306; GO:0030424; GO:0032839; GO:0043209; GO:0007568; GO:0005840; GO:0032991; GO:0030246; GO:0044322; GO:0044233; GO:0072583; GO:0070106; GO:0051082; GO:0005509; GO:0005737; GO:0043025; GO:0043197; GO:0006457; GO:0070062; G…	; integral component of lumenal side of endoplasmic reticulum membrane; synaptic vesicle endocytosis; metal ion binding; RNA binding; endoplasmic reticulum lumen; interleukin-27-mediated signaling pathway; membrane; dendritic spine; myelin sheath; ionotropic glutamate receptor binding; aging; neuronal cell body; apolipoprotein binding; calcium ion binding; endoplasmic reticulum; endoplasmic retic…
ENSG00000023909	GCLM	1785.64	1886.03	1769.99	1149.11	1228.65	1139.95	1493.23	-0.615485	0.0728561	3.45377e-18	1.51347e-16	protein_coding	; GO:0071372; GO:0046982; GO:0051409; GO:2001237; GO:0006536; GO:0007584; GO:0044752; GO:0035733; GO:0035729; GO:0035229; GO:0005829; GO:0017109; GO:0042493; GO:1990830; GO:0051900; GO:0006534; GO:0007568; GO:0008637; GO:0006749; GO:0035226; GO:0043524; GO:0044344; GO:0014823; GO:0030234; GO:0004357; GO:0097069; GO:0050880; GO:0006979; GO:0006750; GO:0071333	; cellular response to follicle-stimulating hormone stimulus; negative regulation of extrinsic apoptotic signaling pathway; cellular response to hepatocyte growth factor stimulus; regulation of mitochondrial depolarization; regulation of blood vessel size; cellular response to leukemia inhibitory factor; cysteine metabolic process; response to activity; cellular response to fibroblast growth fact…
ENSG00000169203	NPIPB12	159.615	277.682	254.879	174.912	114.866	118.39	183.391	-0.615412	0.268176	0.00163906	0.00711261	protein_coding	; GO:0016020; GO:0005654; GO:0016021	; nucleoplasm; integral component of membrane; membrane
ENSG00000065548	ZC3H15	4939.73	4743.84	4844.98	2960.01	3224.43	3246.15	3993.19	-0.614084	0.05763	1.95664e-27	1.90171e-25	protein_coding	; GO:0042788; GO:0005737; GO:0003723; GO:0019221; GO:0006357; GO:0005634; GO:0005515; GO:0046872; GO:0005829; GO:0045296; GO:0005730; GO:0000981; GO:0002181	; DNA-binding transcription factor activity, RNA polymerase II-specific; nucleus; cadherin binding; cytoplasmic translation; metal ion binding; polysomal ribosome; regulation of transcription by RNA polymerase II; nucleolus; RNA binding; protein binding; cytoplasm; cytokine-mediated signaling pathway; cytosol
ENSG00000171865	RNASEH1	854.586	935.366	890.418	520.677	592.561	606.466	733.346	-0.613399	0.101104	1.47433e-10	2.73608e-09	protein_coding	; GO:0000287; GO:0004519; GO:0005737; GO:0016787; GO:0003723; GO:0006401; GO:0043137; GO:0004523; GO:0004518; GO:0046872; GO:0003676; GO:0090502; GO:0004540	; hydrolase activity; magnesium ion binding; RNA-DNA hybrid ribonuclease activity; nucleic acid binding; metal ion binding; RNA phosphodiester bond hydrolysis, endonucleolytic; RNA catabolic process; nuclease activity; endonuclease activity; DNA replication, removal of RNA primer; RNA binding; ribonuclease activity; cytoplasm
ENSG00000011260	UTP18	3799.98	3552.33	3819.65	2365.5	2348.94	2536.79	3070.53	-0.613387	0.0620469	5.80155e-24	4.33315e-22	protein_coding	; GO:0031965; GO:0032040; GO:0003723; GO:0034388; GO:0016021; GO:0005634; GO:0006364; GO:0005654; GO:0016020; GO:0005730	; nucleus; nucleoplasm; nuclear membrane; rRNA processing; integral component of membrane; nucleolus; RNA binding; small-subunit processome; membrane; Pwp2p-containing subcomplex of 90S preribosome
ENSG00000139438	FAM222A	384.378	363.793	350.854	223.576	221.091	249.257	298.825	-0.612697	0.141508	1.55859e-06	1.45692e-05	protein_coding
ENSG00000085231	AK6	630.102	600.998	622.121	386.975	415.545	383.999	506.623	-0.612085	0.108315	1.76273e-09	2.77247e-08	protein_coding	GO:0046940; GO:0015030; GO:0050145; GO:0004017; GO:0005737; GO:0005524; GO:0016887; GO:0005634; GO:0005515; GO:0015949; GO:0000166; GO:0005654; GO:0016740; GO:0005829; GO:0016020; GO:0016310; GO:0016301	kinase activity; adenylate kinase activity; nucleus; nucleobase-containing small molecule interconversion; nucleoplasm; Cajal body; transferase activity; ATPase activity; ATP binding; phosphorylation; nucleotide binding; membrane; protein binding; cytoplasm; cytosol; nucleoside monophosphate kinase activity; nucleoside monophosphate phosphorylation
ENSG00000099194	SCD	22749.3	23549.5	22155	15317.1	14742.1	14573.2	18847.7	-0.611816	0.0448415	2.60373e-43	7.59187e-41	protein_coding	GO:0120162; GO:0016491; GO:0030176; GO:0045540; GO:0016020; GO:0005730; GO:0005789; GO:1903966; GO:0005515; GO:0005783; GO:0016717; GO:0006629; GO:0006631; GO:0055114; GO:0005506; GO:0006636; GO:0070542; GO:0004768; GO:0006633; GO:0032896; GO:0046872; GO:0016021; GO:0046949	metal ion binding; monounsaturated fatty acid biosynthetic process; oxidoreductase activity, acting on paired donors, with oxidation of a pair of donors resulting in the reduction of molecular oxygen to two molecules of water; nucleolus; membrane; integral component of endoplasmic reticulum membrane; endoplasmic reticulum; endoplasmic reticulum membrane; oxidation-reduction process; unsaturated f…
ENSG00000130826	DKC1	6565.96	5476.31	6377.97	3594.37	3846.15	4459.9	5053.44	-0.609963	0.0884092	5.99649e-13	1.50279e-11	protein_coding	; GO:0009451; GO:0003720; GO:0031120; GO:0006396; GO:0008283; GO:0016020; GO:0005730; GO:0001650; GO:0015030; GO:0016853; GO:0003723; GO:0032212; GO:0005515; GO:0031118; GO:0007004; GO:0031429; GO:1904874; GO:0000455; GO:0034513; GO:0072589; GO:0009982; GO:0051973; GO:0090666; GO:0005634; GO:1904871; GO:0001522; GO:0005654; GO:0090661; GO:0070034; GO:1904851; GO:1990481; GO:0005737; GO:0042254; G…	; positive regulation of establishment of protein localization to telomere; telomerase holoenzyme complex; box H/ACA snoRNP complex; nucleolus; RNA binding; telomerase activity; membrane; RNA processing; positive regulation of protein localization to Cajal body; positive regulation of telomerase RNA localization to Cajal body; pseudouridine synthesis; nucleus; nucleoplasm; positive regulation of …
ENSG00000108424	KPNB1	35383.1	37680.5	37963.3	23856.2	23737.4	24847.6	30578	-0.609676	0.0458097	1.97391e-41	5.07262e-39	protein_coding	; GO:0019054; GO:0090307; GO:0006606; GO:0005576; GO:0045540; GO:0005643; GO:0008565; GO:0016020; GO:0010494; GO:0034399; GO:0051879; GO:0015031; GO:1904813; GO:0003723; GO:0008536; GO:0035580; GO:0031291; GO:0008139; GO:0005515; GO:0045184; GO:0005635; GO:0007080; GO:0005829; GO:0006610; GO:0007079; GO:0043312; GO:0005623; GO:0006886; GO:0016032; GO:0032991; GO:0005634; GO:0019904; GO:0006607; G…	; protein import into nucleus; Ran protein signal transduction; protein import into nucleus, translocation; extracellular region; cell; protein transport; astral microtubule organization; NLS-bearing protein import into nucleus; RNA binding; membrane; host cell; cytosol; Ran GTPase binding; nuclear pore; Hsp90 protein binding; nucleus; nucleoplasm; intracellular transport of virus; specific granu…
ENSG00000023330	ALAS1	2196.54	2156.39	2201.61	1323.89	1442.92	1488.55	1801.65	-0.609475	0.070185	4.55332e-19	2.21985e-17	protein_coding	GO:0042802; GO:0009058; GO:0006782; GO:0006783; GO:0005739; GO:0005759; GO:0003824; GO:0006778; GO:0019216; GO:0005515; GO:0007005; GO:0005654; GO:0016740; GO:0005829; GO:0016746; GO:0003870; GO:0030170; GO:0033014	nucleoplasm; protoporphyrinogen IX biosynthetic process; mitochondrion organization; transferase activity; heme biosynthetic process; pyridoxal phosphate binding; porphyrin-containing compound metabolic process; 5-aminolevulinate synthase activity; tetrapyrrole biosynthetic process; mitochondrion; protein binding; catalytic activity; regulation of lipid metabolic process; cytosol; biosynthetic pr…
ENSG00000276168	RN7SL1	542.945	331.159	783.478	301.062	182.436	302.47	407.258	-0.608886	0.582629	0.0102004	0.0335849	misc_RNA
ENSG00000170684	ZNF296	134.693	154.828	169.235	91.1502	94.8907	91.3491	122.691	-0.608582	0.224711	0.000588431	0.00292613	protein_coding	GO:0000122; GO:0043565; GO:0045944; GO:0003700; GO:0001228; GO:0006355; GO:0005634; GO:0007283; GO:0003674; GO:0005575; GO:0046872; GO:0003676; GO:0000981	regulation of transcription, DNA-templated; nucleus; DNA-binding transcription factor activity; sequence-specific DNA binding; DNA-binding transcription factor activity, RNA polymerase II-specific; molecular_function; nucleic acid binding; metal ion binding; negative regulation of transcription by RNA polymerase II; spermatogenesis; positive regulation of transcription by RNA polymerase II; cellu…
ENSG00000145990	GFOD1	487.402	462.357	385.743	296.636	303.144	242.712	362.999	-0.606755	0.152805	7.30037e-06	5.87829e-05	protein_coding	; GO:0055114; GO:0016491; GO:0005515; GO:0005576	; extracellular region; oxidation-reduction process; protein binding; oxidoreductase activity
ENSG00000129007	CALML4	109.641	62.9115	90.3092	44.4791	51.3257	48.2444	67.8184	-0.605605	0.357114	0.00542818	0.0197272	protein_coding	; GO:0005634; GO:0019722; GO:0051300; GO:0005509	; spindle pole body organization; nucleus; calcium ion binding; calcium-mediated signaling
ENSG00000137054	POLR1E	836.527	904.113	871.367	542.107	561.507	586.044	716.944	-0.604577	0.0945347	1.79231e-11	3.72772e-10	protein_coding	GO:0001179; GO:0001054; GO:0001188; GO:0003899; GO:0006351; GO:0005634; GO:0003677; GO:0005654; GO:0006363; GO:0005736; GO:0045815; GO:0005730; GO:0001650; GO:0006361	RNA polymerase I activity; RNA polymerase I transcription factor binding; nucleus; DNA-directed 5'-3' RNA polymerase activity; nucleoplasm; transcription, DNA-templated; RNA polymerase I preinitiation complex assembly; nucleolus; RNA polymerase I complex; DNA binding; positive regulation of gene expression, epigenetic; transcription initiation from RNA polymerase I promoter; termination of RNA po…
ENSG00000266967	AARSD1	1029.78	987.691	1173.02	612.344	661.069	777.281	873.531	-0.60371	0.114173	1.37069e-08	1.85227e-07	protein_coding	; GO:0043039; GO:0004813; GO:0006450; GO:0005737; GO:0006412; GO:0005524; GO:0005634; GO:0106074; GO:0006419; GO:0008150; GO:0003674; GO:0000166; GO:0046872; GO:0002196; GO:0003676; GO:0004812	; molecular_function; nucleus; translation; tRNA aminoacylation; alanyl-tRNA aminoacylation; nucleic acid binding; metal ion binding; cytoplasm; aminoacyl-tRNA metabolism involved in translational fidelity; regulation of translational fidelity; ATP binding; Ser-tRNA(Ala) hydrolase activity; nucleotide binding; alanine-tRNA ligase activity; aminoacyl-tRNA ligase activity; biological_process
ENSG00000171649	ZIK1	126.356	125.853	119.805	80.9554	74.0349	67.9309	99.156	-0.603207	0.245341	0.00114652	0.00520635	protein_coding	; GO:0006355; GO:0006357; GO:0005634; GO:0003677; GO:0046872; GO:0003676; GO:0000981	; regulation of transcription, DNA-templated; nucleus; DNA-binding transcription factor activity, RNA polymerase II-specific; nucleic acid binding; metal ion binding; regulation of transcription by RNA polymerase II; DNA binding
ENSG00000087263	OGFOD1	2215.37	2357.56	2359.29	1587.12	1494.16	1448.02	1910.25	-0.602861	0.0689045	2.57392e-19	1.27535e-17	protein_coding	; GO:0031418; GO:0016491; GO:0006449; GO:0008283; GO:0010494; GO:0031544; GO:0034063; GO:0005829; GO:0055114; GO:0005634; GO:0005506; GO:0051213; GO:0018126; GO:0005737; GO:0016705; GO:0016706; GO:0019511; GO:0031543; GO:0046872	; metal ion binding; regulation of translational termination; oxidoreductase activity, acting on paired donors, with incorporation or reduction of molecular oxygen, 2-oxoglutarate as one donor, and incorporation of one atom each of oxygen into both donors; dioxygenase activity; peptidyl-proline hydroxylation; cytosol; nucleus; oxidoreductase activity, acting on paired donors, with incorporation o…
ENSG00000171763	SPATA5L1	534.962	449.649	414.896	318.929	269.862	299.55	381.308	-0.60252	0.145755	3.70494e-06	3.15586e-05	protein_coding	; GO:0005737; GO:0005524; GO:0016887; GO:0000166	; ATPase activity; ATP binding; nucleotide binding; cytoplasm
ENSG00000183527	PSMG1	1816.32	1710.39	1852.9	1163.19	1188.95	1161.51	1482.21	-0.600402	0.0713353	4.49508e-18	1.94172e-16	protein_coding	; GO:0005794; GO:0005737; GO:0070628; GO:0005634; GO:0005515; GO:0005783; GO:0021930; GO:0005654; GO:0005829; GO:0043248; GO:0080129	; nucleus; nucleoplasm; Golgi apparatus; endoplasmic reticulum; cerebellar granule cell precursor proliferation; protein binding; cytoplasm; cytosol; proteasome binding; proteasome assembly; proteasome core complex assembly
ENSG00000160208	RRP1B	8419.93	8624.39	8207.99	5517.56	5523	5544.32	6972.87	-0.600103	0.0454335	7.3019e-41	1.75732e-38	protein_coding	; GO:0008380; GO:0043065; GO:0001652; GO:0045944; GO:0006915; GO:0005730; GO:0003723; GO:0030687; GO:0030688; GO:0005515; GO:0005829; GO:0034260; GO:0043484; GO:0010923; GO:0005634; GO:0005694; GO:0005654; GO:0043923; GO:0000791; GO:0098586; GO:0000792; GO:0003713; GO:0006364; GO:0006397	chromosome; ; euchromatin; negative regulation of GTPase activity; mRNA processing; nucleolus; positive regulation of apoptotic process; RNA binding; positive regulation of transcription by RNA polymerase II; apoptotic process; cytosol; preribosome, large subunit precursor; nucleus; nucleoplasm; preribosome, small subunit precursor; cellular response to virus; rRNA processing; regulation of RNA s…
ENSG00000137571	SLCO5A1	118.887	120.754	193.097	79.3893	90.9689	79.6903	113.798	-0.599823	0.286255	0.002645	0.0107603	protein_coding	; GO:0005215; GO:0043252; GO:0015347; GO:0005886; GO:0055085; GO:0005887; GO:0016020; GO:0016021	; plasma membrane; sodium-independent organic anion transport; integral component of membrane; integral component of plasma membrane; membrane; transporter activity; sodium-independent organic anion transmembrane transporter activity; transmembrane transport
ENSG00000135655	USP15	2026.08	1450.97	1672.86	1121.15	1068.47	1128.15	1411.28	-0.599671	0.1121	9.81418e-09	1.37019e-07	protein_coding	GO:0006508; ; GO:0030509; GO:0046332; GO:0060389; GO:0061649; GO:0035520; GO:0042802; GO:0007179; GO:0016579; GO:0005515; GO:0035616; GO:0005829; GO:0005160; GO:0036459; GO:0016787; GO:0005739; GO:0005634; GO:0004197; GO:0006511; GO:0005737; GO:0003824; GO:0004843; GO:0008233; GO:0008234	; monoubiquitinated protein deubiquitination; thiol-dependent ubiquitinyl hydrolase activity; transforming growth factor beta receptor binding; protein deubiquitination; transforming growth factor beta receptor signaling pathway; cytosol; thiol-dependent ubiquitin-specific protease activity; ubiquitin modification-dependent histone binding; nucleus; BMP signaling pathway; ubiquitin-dependent prot…
ENSG00000168924	LETM1	5629.46	5384.94	5108.02	3289.7	3625.86	3644.1	4447.01	-0.599398	0.0633682	3.77473e-22	2.35524e-20	protein_coding	GO:0051560; ; GO:0006851; GO:0015369; GO:0016020; GO:0051260; GO:0005515; GO:0042407; GO:0043022; GO:0006811; GO:0005739; GO:0099093; GO:0005509; GO:0006816; GO:0005743; GO:0034214; GO:0015297; GO:0046872; GO:0016021	; protein hexamerization; protein homooligomerization; antiporter activity; metal ion binding; membrane; calcium ion binding; cristae formation; calcium ion transport; calcium:proton antiporter activity; ribosome binding; ion transport; integral component of membrane; mitochondrial calcium ion transmembrane transport; protein binding; mitochondrial inner membrane; calcium export from the mitochon…
ENSG00000257497	AC121761.1	56.5794	52.0925	35.9302	20.2206	23.4819	27.3198	35.9374	-0.599202	0.522625	0.0103612	0.0340035	antisense
ENSG00000116922	C1orf109	1504.57	1519.27	1582.06	1030.98	1066.18	904.091	1267.86	-0.598945	0.0854661	2.8534e-13	7.43356e-12	protein_coding	GO:0005515; ; GO:0005737; GO:0005634	cytoplasm; ; nucleus; protein binding
ENSG00000123545	NDUFAF4	1205.42	1134.31	1267.33	850.339	749.678	747.863	992.488	-0.598793	0.0922463	9.81765e-12	2.1326e-10	protein_coding	; GO:0031966; GO:0032981; GO:0005739; GO:0010257; GO:0005516; GO:0005515; GO:0005743; GO:0016020	; NADH dehydrogenase complex assembly; mitochondrial respiratory chain complex I assembly; mitochondrial membrane; protein binding; membrane; calmodulin binding; mitochondrion; mitochondrial inner membrane
ENSG00000277586	NEFL	3231.79	2944.43	2720.73	2187.15	1758.61	1845.8	2448.08	-0.597983	0.0931682	1.56351e-11	3.28337e-10	protein_coding	; GO:0046982; GO:0043005; GO:0010033; GO:0043274; GO:0051412; GO:0043434; GO:0042802; GO:0000226; GO:0021987; GO:0033693; GO:0005088; GO:0019896; GO:0005515; GO:0000165; GO:0050772; GO:0005829; GO:0050885; GO:0008089; GO:0021766; GO:0048812; GO:0030424; GO:0005882; GO:0014012; GO:0005198; GO:0021510; GO:0005883; GO:0045105; GO:0040011; GO:0030426; GO:0043209; GO:0051258; GO:1904115; GO:0019904; G…	locomotion; ; response to sodium arsenite; spinal cord development; intermediate filament; regulation of axon diameter; axonal transport of mitochondrion; structural constituent of cytoskeleton; anterograde axonal transport; intermediate filament polymerization or depolymerization; axon development; microtubule cytoskeleton organization; neuromuscular process controlling balance; neuron projectio…
ENSG00000104131	EIF3J	3257.43	2924.21	3363	2066.86	2056.25	2127.39	2632.53	-0.597877	0.0694092	8.90038e-19	4.17794e-17	protein_coding	; GO:0005852; GO:0005737; GO:0006413; GO:0016282; GO:0006412; GO:0033290; GO:0003743; GO:0005515; GO:0005829; GO:0001732; GO:0002183	; translation; formation of cytoplasmic translation initiation complex; eukaryotic 43S preinitiation complex; eukaryotic translation initiation factor 3 complex; translation initiation factor activity; cytoplasmic translational initiation; cytoplasm; translational initiation; cytosol; protein binding; eukaryotic 48S preinitiation complex
ENSG00000172766	NAA16	419.722	505.057	427.992	203.011	323.708	316.864	366.059	-0.597141	0.187654	0.000140063	0.000828898	protein_coding	; GO:0045893; GO:0016407; GO:0005737; GO:0070062; GO:0005634; GO:0043066; GO:0005515; GO:0031415; GO:0006474; GO:0050821; GO:0005829; GO:0043022; GO:0005667; GO:0017196; GO:0004596	; nucleus; negative regulation of apoptotic process; N-terminal peptidyl-methionine acetylation; protein stabilization; extracellular exosome; transcription factor complex; acetyltransferase activity; N-terminal protein amino acid acetylation; protein binding; NatA complex; cytoplasm; cytosol; peptide alpha-N-acetyltransferase activity; positive regulation of transcription, DNA-templated; ribosom…
ENSG00000105245	NUMBL	559.696	526.129	598.337	312.614	392.267	374.197	460.54	-0.596973	0.129795	4.66344e-07	4.88646e-06	protein_coding	GO:0021849; GO:0007275; ; GO:0019538; GO:0030900; GO:0005737; GO:0019221; GO:0034332; GO:0007409; GO:0007399; GO:0005515; GO:0050769; GO:0007405; GO:0021670	; nervous system development; neuroblast division in subventricular zone; neuroblast proliferation; protein metabolic process; axonogenesis; forebrain development; lateral ventricle development; positive regulation of neurogenesis; adherens junction organization; protein binding; cytoplasm; cytokine-mediated signaling pathway; multicellular organism development
ENSG00000205534	SMG1P2	106.63	79.9991	67.8681	42.6879	42.4481	55.6154	65.8748	-0.596532	0.357149	0.0058342	0.0209865	unprocessed_pseudogene
ENSG00000131188	PRR7	222.037	184.768	226.4	118.953	136.229	136.918	170.884	-0.595455	0.194366	0.000208777	0.00117545	protein_coding	GO:0043065; GO:0044389; GO:0043005; GO:1990782; GO:0044877; GO:0016020; GO:0014069; GO:0048471; GO:0045202; GO:2001269; GO:0042995; GO:0005515; GO:0002376; GO:0005634; GO:0030425; GO:0010942; GO:0045211; GO:0005737; GO:0036041; GO:0016021; GO:0005886; GO:0031397; GO:0002250; GO:0030217; GO:0030054	plasma membrane; ubiquitin-like protein ligase binding; cell projection; immune system process; positive regulation of apoptotic process; neuron projection; membrane; T cell differentiation; negative regulation of protein ubiquitination; nucleus; protein tyrosine kinase binding; positive regulation of cell death; long-chain fatty acid binding; synapse; integral component of membrane; perinuclear …
ENSG00000010165	EEF1AKNMT	1776.47	1858.95	1714.28	1253.56	1112.5	1147.24	1477.17	-0.592648	0.0778589	3.19366e-15	1.02807e-13	protein_coding	; GO:0032259; GO:0008168; GO:0005515; GO:0016740	; transferase activity; methyltransferase activity; methylation; protein binding
ENSG00000108829	LRRC59	11201.4	11179.4	11281.9	7390.32	7211.08	7642.12	9317.71	-0.592513	0.0444101	1.63367e-41	4.34555e-39	protein_coding	; GO:0043231; GO:0005737; GO:0003723; GO:0005634; GO:0005783; GO:0031090; GO:0005635; GO:0042645; GO:0045296; GO:0016020; GO:0016021; GO:0005789	; nucleus; cadherin binding; mitochondrial nucleoid; organelle membrane; integral component of membrane; endoplasmic reticulum; nuclear envelope; RNA binding; endoplasmic reticulum membrane; membrane; cytoplasm; intracellular membrane-bounded organelle
ENSG00000162231	NXF1	2111.71	1970.56	2158.69	1209.89	1461.89	1410.04	1720.47	-0.592429	0.0859668	6.57105e-13	1.63865e-11	protein_coding	; GO:0005829; GO:0016973; GO:0005737; GO:0003723; GO:0016032; GO:0042405; GO:0000346; GO:0005634; GO:0016607; GO:0005515; GO:0003729; GO:0005643; GO:0005654; GO:0003676; GO:0006405; GO:0006406; GO:0051028	nuclear pore; ; nucleus; nucleoplasm; mRNA transport; nucleic acid binding; RNA export from nucleus; mRNA binding; viral process; RNA binding; mRNA export from nucleus; protein binding; transcription export complex; cytoplasm; poly(A)+ mRNA export from nucleus; cytosol; nuclear speck; nuclear inclusion body
ENSG00000198805	PNP	2469.81	2365.94	2504.3	1667.98	1615.41	1549.9	2028.89	-0.591737	0.0651658	1.31521e-20	7.33134e-19	protein_coding	; GO:0034418; GO:0043101; GO:0016757; GO:0005576; GO:0042278; GO:1904813; GO:0042102; GO:0016763; GO:0006738; GO:0009116; GO:0034774; GO:0006148; GO:0046638; GO:0006139; GO:0005829; GO:0005856; GO:0016740; GO:0005622; GO:0042493; GO:0004731; GO:0001882; GO:0043312; GO:0002060; GO:0006955; GO:0005634; GO:0042301; GO:0005737; GO:0008144; GO:0003824; GO:0034356; GO:0070062; GO:0006195; GO:0070970	nucleobase-containing compound metabolic process; ; extracellular region; transferase activity; positive regulation of alpha-beta T cell differentiation; purine nucleobase binding; drug binding; cytosol; intracellular; nucleus; purine-containing compound salvage; nucleoside binding; cytoskeleton; purine nucleoside metabolic process; transferase activity, transferring pentosyl groups; nucleoside m…
ENSG00000138363	ATIC	5987.81	5499.23	6316.86	3846.99	3875.72	4002.81	4921.57	-0.59169	0.0623202	2.7193e-22	1.71792e-20	protein_coding	; GO:0008152; GO:0031100; GO:0004643; GO:0006164; GO:0016020; GO:0021987; GO:0046654; GO:0003360; GO:0009116; GO:0016740; GO:0005829; GO:0006139; GO:0006189; GO:0003937; GO:0009168; GO:0016787; GO:0010035; GO:0046452; GO:0098761; GO:0003824; GO:0042803; GO:0070062; GO:0005886; GO:0009259; GO:0021549; GO:0045296	nucleobase-containing compound metabolic process; ; plasma membrane; transferase activity; membrane; dihydrofolate metabolic process; cytosol; cerebellum development; phosphoribosylaminoimidazolecarboxamide formyltransferase activity; cellular response to interleukin-7; animal organ regeneration; IMP cyclohydrolase activity; metabolic process; nucleoside metabolic process; catalytic activity; res…
ENSG00000104356	POP1	1093.69	1076.64	1283.26	623.034	777.08	831.332	947.507	-0.591439	0.121015	1.13903e-07	1.33359e-06	protein_coding	; GO:0030681; GO:0003723; GO:0016787; GO:0090501; GO:0016078; GO:0005615; GO:0005634; GO:0005655; GO:0005515; GO:0000171; GO:0005654; GO:0004526; GO:0000172; GO:0090502; GO:0005730; GO:0008033; GO:0001682	; hydrolase activity; nucleus; nucleoplasm; extracellular space; nucleolar ribonuclease P complex; RNA phosphodiester bond hydrolysis, endonucleolytic; tRNA catabolic process; ribonuclease MRP complex; RNA phosphodiester bond hydrolysis; ribonuclease MRP activity; nucleolus; ribonuclease P activity; RNA binding; tRNA 5'-leader removal; protein binding; multimeric ribonuclease P complex; tRNA proc…
ENSG00000258441	LINC00641	766.512	810.402	657.108	536.437	457.898	449.93	613.048	-0.591291	0.123081	1.67359e-07	1.91077e-06	processed_transcript
ENSG00000184162	NR2C2AP	419.433	407.369	456.505	271.711	290.143	263.593	351.459	-0.591268	0.131696	8.05245e-07	7.97982e-06	protein_coding	; GO:0005634; GO:0005515; GO:0005654; GO:0006367	; nucleus; nucleoplasm; protein binding; transcription initiation from RNA polymerase II promoter
ENSG00000138035	PNPT1	2220.4	2163.4	2157.82	1358.88	1474.15	1471.23	1807.65	-0.590983	0.067389	2.2223e-19	1.10474e-17	protein_coding	; GO:0035458; GO:0060416; GO:0061014; GO:0006396; GO:0035928; GO:0000175; GO:0070207; GO:0070584; GO:0003676; GO:0016020; GO:0005789; GO:0071850; GO:0008266; GO:0004654; GO:0042788; GO:0003723; GO:0043457; GO:0051260; GO:0006402; GO:0005515; GO:0034599; GO:0016779; GO:0000958; GO:0035927; GO:0016740; GO:0005829; GO:0090503; GO:0035198; GO:0051591; GO:0016787; GO:0005739; GO:0000957; GO:0005758; G…	; protein homooligomerization; poly(U) RNA binding; nuclear polyadenylation-dependent mRNA catabolic process; nucleotidyltransferase activity; transferase activity; mRNA processing; mRNA catabolic process; nucleic acid phosphodiester bond hydrolysis; RNA binding; mitochondrial RNA 3'-end processing; response to cAMP; membrane; RNA processing; cytosol; negative regulation of growth; nucleus; respo…
ENSG00000164077	MON1A	684.973	745.14	655.211	483.663	443.736	429.056	573.63	-0.590253	0.110164	9.57486e-09	1.33944e-07	protein_coding	; GO:0005515; GO:0035658; GO:0005085; GO:0005829; GO:0009306	; guanyl-nucleotide exchange factor activity; protein secretion; Mon1-Ccz1 complex; protein binding; cytosol
ENSG00000171453	POLR1C	1421.73	1444.93	1594.28	883.456	1014.75	1019.73	1229.81	-0.590035	0.0897185	5.81464e-12	1.30032e-10	protein_coding	GO:0046983; ; GO:0006360; GO:0005666; GO:0001056; GO:0001054; GO:0003899; GO:0006351; GO:0005634; GO:0006383; GO:0005515; GO:0003677; GO:0006363; GO:0005654; GO:0005829; GO:0005736; GO:0045815; GO:0006361	RNA polymerase III complex; protein dimerization activity; nucleus; RNA polymerase III activity; DNA-directed 5'-3' RNA polymerase activity; nucleoplasm; RNA polymerase I activity; ; transcription, DNA-templated; RNA polymerase I complex; DNA binding; positive regulation of gene expression, epigenetic; protein binding; transcription by RNA polymerase I; transcription initiation from RNA polymeras…
ENSG00000262202	AC007952.4	36.9942	50.232	45.9108	22.4673	18.9662	24.3927	33.1605	-0.589764	0.528911	0.0108547	0.0352568	lincRNA
ENSG00000106105	GARS	5389.81	5398.74	5861.19	3658.54	3937.09	3373.14	4603.08	-0.589454	0.0686883	1.13226e-18	5.29855e-17	protein_coding	GO:0046983; GO:0006418; ; GO:0005759; GO:0005524; GO:0005576; GO:0030141; GO:0015966; GO:0042802; GO:0016874; GO:0042995; GO:0005515; GO:0005829; GO:0004812; GO:0004820; GO:0030424; GO:0016787; GO:0005739; GO:0006412; GO:0000166; GO:0005737; GO:0070150; GO:0004081; GO:0070062; GO:0006426	; glycyl-tRNA aminoacylation; cell projection; extracellular region; ATP binding; secretory granule; aminoacyl-tRNA ligase activity; cytosol; mitochondrial matrix; glycine-tRNA ligase activity; bis(5'-nucleosyl)-tetraphosphatase (asymmetrical) activity; axon; identical protein binding; hydrolase activity; protein dimerization activity; nucleotide binding; protein binding; cytoplasm; diadenosine t…
ENSG00000247626	MARS2	680.041	665.109	635.765	445.976	383.839	457.607	544.723	-0.589153	0.11404	2.72542e-08	3.52885e-07	protein_coding	GO:0006418; GO:0005737; GO:0005739; GO:0005759; GO:0006412; GO:0005524; GO:0016874; GO:0000166; GO:0006431; GO:0004812; GO:0004825	translation; tRNA aminoacylation for protein translation; ligase activity; ATP binding; methionyl-tRNA aminoacylation; nucleotide binding; mitochondrion; aminoacyl-tRNA ligase activity; cytoplasm; methionine-tRNA ligase activity; mitochondrial matrix
ENSG00000072756	TRNT1	263.16	319.517	334.395	186.204	218.275	174.09	249.274	-0.588715	0.174316	7.38773e-05	0.000471632	protein_coding	; GO:0005759; GO:0005524; GO:0006396; GO:0042780; GO:0052927; GO:0003723; GO:0016779; GO:0001680; GO:0016740; GO:0005622; GO:0005739; GO:0000166; GO:0005654; GO:0034062; GO:1990180; GO:0052929; GO:0000049; GO:0052928; GO:0008033	; CTP:3'-cytidine-tRNA cytidylyltransferase activity; nucleotidyltransferase activity; transferase activity; ATP binding; RNA binding; RNA processing; intracellular; mitochondrial matrix; nucleoplasm; ATP:3'-cytidine-cytidine-tRNA adenylyltransferase activity; CTP:tRNA cytidylyltransferase activity; 5'-3' RNA polymerase activity; nucleotide binding; tRNA 3'-end processing; tRNA processing; tRNA 3…
ENSG00000155100	OTUD6B	759.989	806.03	851.949	467.07	531.513	572.82	664.895	-0.587994	0.110848	1.30357e-08	1.76944e-07	protein_coding	; GO:0006508; GO:0036459; GO:0016281; GO:0016787; GO:0008283; GO:0016579; GO:0043248; GO:0008233; GO:0008234	; hydrolase activity; thiol-dependent ubiquitinyl hydrolase activity; eukaryotic translation initiation factor 4F complex; proteolysis; cell proliferation; protein deubiquitination; proteasome assembly; cysteine-type peptidase activity; peptidase activity
ENSG00000111142	METAP2	8298.31	8024.15	9056.6	5462.26	5609.12	5707.25	7026.28	-0.587805	0.0576755	2.70113e-25	2.22579e-23	protein_coding	GO:0006508; ; GO:0005737; GO:0003723; GO:0016787; GO:0008235; GO:0016485; GO:0022400; GO:0005886; GO:0018206; GO:0070084; GO:0031365; GO:0046872; GO:0070006; GO:0005829; GO:0004177; GO:0008233	N-terminal protein amino acid modification; hydrolase activity; protein initiator methionine removal; ; plasma membrane; aminopeptidase activity; metalloaminopeptidase activity; metal ion binding; metalloexopeptidase activity; RNA binding; regulation of rhodopsin mediated signaling pathway; cytoplasm; proteolysis; cytosol; peptidyl-methionine modification; peptidase activity; protein processing
ENSG00000121716	PILRB	114.715	156.585	148.669	66.5689	86.3883	98.3757	111.884	-0.586827	0.26893	0.00228044	0.00946771	protein_coding	; GO:0005886; GO:0005515; GO:0005887; GO:0007169; GO:0042288; GO:0016020; GO:0050776; GO:0007171; GO:0016021	; plasma membrane; activation of transmembrane receptor protein tyrosine kinase activity; transmembrane receptor protein tyrosine kinase signaling pathway; integral component of membrane; integral component of plasma membrane; membrane; protein binding; regulation of immune response; MHC class I protein binding
ENSG00000166133	RPUSD2	668.32	649.189	508.604	345.522	370.266	451.836	498.956	-0.586102	0.150117	1.01129e-05	7.87531e-05	protein_coding	; GO:0009451; GO:0009982; GO:0003723; GO:0008150; GO:0005575; GO:0001522; GO:0000455	RNA modification; ; pseudouridine synthase activity; RNA binding; cellular_component; biological_process; pseudouridine synthesis; enzyme-directed rRNA pseudouridine synthesis
ENSG00000044574	HSPA5	16238.3	15656.6	16493	10278.8	10997.7	10834.3	13416.4	-0.585288	0.0471251	2.57305e-36	4.58971e-34	protein_coding	GO:0030176; GO:0005789; GO:0005925; GO:0034975; GO:0042149; GO:0044183; GO:0042623; GO:0005783; GO:0043022; GO:0032991; GO:0071320; GO:0000166; GO:0030968; GO:1903891; GO:0009314; GO:0001554; GO:0006986; GO:0016887; GO:0030512; GO:0036499; GO:0009986; GO:0051402; GO:0035437; GO:0008180; GO:0005515; GO:0036500; GO:0021680; GO:0060904; GO:1903895; GO:0051085; GO:0005788; GO:0005739; GO:1903894; GO:…	endoplasmic reticulum lumen; positive regulation of protein ubiquitination; myelin sheath; response to cocaine; negative regulation of transforming growth factor beta receptor signaling pathway; IRE1-mediated unfolded protein response; misfolded protein binding; toxin transport; endoplasmic reticulum unfolded protein response; neuron apoptotic process; cerebellum structural organization; ATPase a…
ENSG00000235823	OLMALINC	376.432	326.483	349.847	210.028	222.063	241.885	287.79	-0.584867	0.147469	7.92892e-06	6.31067e-05	lincRNA
ENSG00000177181	RIMKLA	770.234	706.916	820.751	514.555	526.51	457.078	632.674	-0.58473	0.110444	1.38088e-08	1.86437e-07	protein_coding	GO:0005737; GO:0005524; GO:0016874; GO:0072590; GO:0008652; GO:0000166; GO:0046872; GO:0005829; GO:0006464	cellular protein modification process; metal ion binding; ligase activity; ATP binding; nucleotide binding; cellular amino acid biosynthetic process; cytoplasm; N-acetyl-L-aspartate-L-glutamate ligase activity; cytosol
ENSG00000164105	SAP30	829.106	686.504	685.668	456.086	489.507	485.903	605.462	-0.583495	0.11583	5.42712e-08	6.71723e-07	protein_coding	; GO:0000122; GO:0006355; GO:0016575; GO:0000118; GO:0005634; GO:0005515; GO:0003677; GO:0005654; GO:0046872; GO:0004407; GO:0003714; GO:0035914	; regulation of transcription, DNA-templated; nucleus; nucleoplasm; transcription corepressor activity; metal ion binding; skeletal muscle cell differentiation; negative regulation of transcription by RNA polymerase II; DNA binding; histone deacetylase complex; protein binding; histone deacetylase activity; histone deacetylation
ENSG00000109819	PPARGC1A	154.543	127.691	152.571	87.7522	67.4239	107.091	116.179	-0.581568	0.26545	0.00223173	0.00929091	protein_coding	; GO:0120162; GO:0030331; GO:2000184; GO:0014850; GO:0051552; GO:0030374; GO:1901863; GO:1904640; GO:0045722; GO:0045893; GO:0071356; GO:0030521; GO:0042752; GO:2001171; GO:0031490; GO:0010628; GO:0003682; GO:0045820; GO:0043014; GO:1990841; GO:0071313; GO:0001666; GO:0035865; GO:1990844; GO:1901215; GO:0005102; GO:0014070; GO:0008380; GO:0003676; GO:0022626; GO:0003723; GO:2000272; GO:0035066; G…	; cellular response to follicle-stimulating hormone stimulus; cerebellum development; cellular response to thyroid hormone stimulus; response to muscle activity; positive regulation of ATP biosynthetic process; gluconeogenesis; cellular response to hypoxia; cellular glucose homeostasis; negative regulation of mitochondrial fission; androgen receptor signaling pathway; response to cold; cellular r…
ENSG00000132603	NIP7	1917.82	2083.03	1781.5	1293.49	1200.53	1324.72	1600.18	-0.581531	0.0828151	2.8154e-13	7.35985e-12	protein_coding	; GO:0042273; GO:0003723; GO:0042255; GO:0042254; GO:0005634; GO:0030687; GO:0005515; GO:0005829; GO:0005730	; nucleus; ribosomal large subunit biogenesis; nucleolus; RNA binding; ribosome assembly; protein binding; cytosol; ribosome biogenesis; preribosome, large subunit precursor
ENSG00000117597	UTP25	1082.17	1191.02	1210.17	729.414	800.18	763.273	962.704	-0.581521	0.0891923	8.66005e-12	1.89198e-10	protein_coding	GO:0007275; GO:0032040; GO:0003723; GO:0019843; GO:0005634; GO:0006364; GO:0005515; GO:0031648; GO:0030163; GO:0034511; GO:0040019; GO:0005654; GO:0000462; GO:0005730	maturation of SSU-rRNA from tricistronic rRNA transcript (SSU-rRNA, 5.8S rRNA, LSU-rRNA); nucleus; protein catabolic process; nucleoplasm; positive regulation of embryonic development; rRNA processing; U3 snoRNA binding; nucleolus; rRNA binding; RNA binding; protein binding; small-subunit processome; protein destabilization; multicellular organism development
ENSG00000277117	FP565260.3	106.63	76.4508	90.8267	45.864	53.6447	57.6694	71.8476	-0.580182	0.317274	0.00476254	0.017625	protein_coding	; GO:0042130; GO:0042102; GO:0009897; GO:0071222; GO:0007165; GO:0007166; GO:0006955; GO:0005886; GO:0031295; GO:0016020; GO:0036464; GO:0016021; GO:0009986	; plasma membrane; external side of plasma membrane; positive regulation of T cell proliferation; signal transduction; integral component of membrane; cell surface; cell surface receptor signaling pathway; immune response; membrane; negative regulation of T cell proliferation; cellular response to lipopolysaccharide; cytoplasmic ribonucleoprotein granule; T cell costimulation
ENSG00000135069	PSAT1	2172.71	2137.65	2076.46	1405.99	1334.51	1493.2	1770.09	-0.580177	0.0707868	3.13496e-17	1.22191e-15	protein_coding	GO:0003824; GO:0004648; GO:0006564; GO:0070062; GO:0008615; GO:0008483; GO:0008652; GO:0016740; GO:0005829	pyridoxine biosynthetic process; transferase activity; extracellular exosome; transaminase activity; cellular amino acid biosynthetic process; O-phospho-L-serine:2-oxoglutarate aminotransferase activity; catalytic activity; cytosol; L-serine biosynthetic process
ENSG00000116455	WDR77	5519.5	4974.49	5261.87	3646.09	3453.28	3370.31	4370.92	-0.579871	0.0606145	1.38693e-22	8.98658e-21	protein_coding	; GO:0005794; GO:0005737; GO:0008285; GO:0016274; GO:1903508; GO:0006357; GO:0034709; GO:0005634; GO:0060528; GO:0060770; GO:0005515; GO:0030374; GO:0005654; GO:0005829; GO:0035246; GO:0008327; GO:0008284	; negative regulation of cell proliferation; nucleus; nucleoplasm; positive regulation of nucleic acid-templated transcription; protein-arginine N-methyltransferase activity; nuclear receptor transcription coactivator activity; peptidyl-arginine N-methylation; Golgi apparatus; methyl-CpG binding; methylosome; regulation of transcription by RNA polymerase II; negative regulation of epithelial cell…
ENSG00000005100	DHX33	2465.09	2660.62	2387.37	1631.35	1674.15	1680.72	2083.22	-0.579017	0.0678213	1.73889e-18	7.9413e-17	protein_coding	; GO:0051092; GO:0045943; GO:0006413; GO:0005524; GO:0003729; GO:1900227; GO:0003676; GO:0000182; GO:0005730; GO:0003725; GO:0003723; GO:0005515; GO:0043023; GO:0016787; GO:0032481; GO:0033613; GO:0005634; GO:0043410; GO:0000166; GO:0005654; GO:0061702; GO:0034459; GO:0004386; GO:0005737; GO:0072559	; activating transcription factor binding; mRNA binding; ATP binding; nucleolus; RNA binding; positive regulation of NF-kappaB transcription factor activity; positive regulation of transcription by RNA polymerase I; nucleus; nucleoplasm; rDNA binding; translational initiation; hydrolase activity; nucleic acid binding; inflammasome complex; positive regulation of NLRP3 inflammasome complex assembl…
ENSG00000151576	QTRT2	1932.02	1830.68	1517.89	1165.42	1240.84	1059.7	1457.76	-0.578616	0.102977	2.27709e-09	3.53381e-08	protein_coding	GO:0101030; ; GO:0006400; GO:0005737; GO:0005739; GO:0016763; GO:0046982; GO:0032991; GO:0008479; GO:0042803; GO:0005741; GO:0046872; GO:0016020; GO:0008033	; protein heterodimerization activity; queuine tRNA-ribosyltransferase activity; tRNA modification; metal ion binding; tRNA-guanine transglycosylation; transferase activity, transferring pentosyl groups; mitochondrial outer membrane; protein-containing complex; membrane; mitochondrion; cytoplasm; tRNA processing; protein homodimerization activity
ENSG00000137760	ALKBH8	837.859	864.728	801.099	560.775	525.076	564.037	692.262	-0.578488	0.0960821	2.08817e-10	3.77815e-09	protein_coding	; GO:0008152; GO:0016491; GO:0008168; GO:0006974; GO:0003676; GO:0003723; GO:0005515; GO:0016740; GO:0005829; GO:0055114; GO:0030488; GO:0032259; GO:0016300; GO:0005634; GO:0005506; GO:0005654; GO:0002098; GO:0016604; GO:0005737; GO:0003824; GO:0016706; GO:0000049; GO:0008270; GO:0046872	; metal ion binding; transferase activity; oxidoreductase activity, acting on paired donors, with incorporation or reduction of molecular oxygen, 2-oxoglutarate as one donor, and incorporation of one atom each of oxygen into both donors; RNA binding; cellular response to DNA damage stimulus; cytosol; nucleus; nucleoplasm; nuclear body; metabolic process; oxidation-reduction process; methylation; …
ENSG00000136045	PWP1	3075.9	2999.18	3156.36	2033.31	1994.94	2114.79	2562.41	-0.578026	0.0596074	3.94091e-23	2.67947e-21	protein_coding	; GO:0005794; GO:0033140; GO:0042254; GO:0006351; GO:0005634; GO:0034773; GO:0005694; GO:1990889; GO:1901838; GO:2000738; GO:0005730	chromosome; ; nucleus; positive regulation of transcription of nucleolar large rRNA by RNA polymerase I; Golgi apparatus; transcription, DNA-templated; positive regulation of stem cell differentiation; nucleolus; histone H4-K20 trimethylation; H4K20me3 modified histone binding; ribosome biogenesis; negative regulation of peptidyl-serine phosphorylation of STAT protein
ENSG00000144674	GOLGA4	2712.76	2579.61	2538.24	1731.04	1824.39	1644.74	2171.8	-0.577623	0.0677711	1.97463e-18	8.96385e-17	protein_coding	GO:0043231; ; GO:0005794; GO:0005737; GO:0000139; GO:0016192; GO:0043001; GO:0070062; GO:0005515; GO:0045773; GO:0005802; GO:0051020; GO:0005829; GO:0016020	; vesicle-mediated transport; Golgi apparatus; extracellular exosome; GTPase binding; Golgi membrane; positive regulation of axon extension; trans-Golgi network; membrane; protein binding; cytoplasm; cytosol; Golgi to plasma membrane protein transport; intracellular membrane-bounded organelle
ENSG00000050405	LIMA1	1989.02	1955.65	2023.94	1379.75	1327.58	1259.1	1655.84	-0.577238	0.0692428	9.49464e-18	3.96578e-16	protein_coding	; GO:0001725; GO:0008202; GO:0051015; GO:0003779; GO:0015629; GO:0016020; GO:0005925; GO:0005903; GO:0008203; GO:0031526; GO:0005515; GO:0006629; GO:0005856; GO:0005829; GO:0042632; GO:0032154; GO:0031529; GO:0005737; GO:0051017; GO:0030835; GO:0005886; GO:0003785; GO:0016477; GO:0001726; GO:0030299; GO:0046872; GO:0045296; GO:0030054	; plasma membrane; intestinal cholesterol absorption; actin binding; metal ion binding; brush border membrane; ruffle organization; membrane; cytosol; actin cytoskeleton; cholesterol homeostasis; cytoskeleton; brush border; stress fiber; cleavage furrow; ruffle; actin monomer binding; lipid metabolic process; actin filament bundle assembly; negative regulation of actin filament depolymerization; …
ENSG00000125351	UPF3B	1647.95	1598.62	1817.25	1140.47	1111.72	1104.99	1403.5	-0.576637	0.0785487	2.64938e-14	7.78485e-13	protein_coding	; GO:0005815; GO:0003729; GO:0003676; GO:0005730; GO:0003723; GO:0000398; GO:0005515; GO:0005829; GO:0006406; GO:0017056; GO:0051028; GO:0005634; GO:0000184; GO:0005654; GO:0006405; GO:0045727; GO:0035145; GO:0005737; GO:0031124	; mRNA binding; nucleolus; RNA binding; microtubule organizing center; cytosol; exon-exon junction complex; nucleus; nucleoplasm; mRNA 3'-end processing; nuclear-transcribed mRNA catabolic process, nonsense-mediated decay; positive regulation of translation; RNA export from nucleus; structural constituent of nuclear pore; mRNA transport; nucleic acid binding; mRNA splicing, via spliceosome; mRNA …
ENSG00000108375	RNF43	418.979	481.147	411.058	276.237	283.425	291.48	360.388	-0.57654	0.132676	1.58178e-06	1.47769e-05	protein_coding	; GO:0007275; GO:0004842; GO:0016020; GO:0072089; GO:0005789; GO:0030178; GO:0016055; GO:0005515; GO:0005783; GO:0005635; GO:0016740; GO:0016567; GO:0038018; GO:0005634; GO:0005887; GO:0006511; GO:0061630; GO:0005886; GO:0046872; GO:0005109; GO:0016021	; plasma membrane; Wnt signaling pathway; metal ion binding; transferase activity; protein ubiquitination; integral component of plasma membrane; ubiquitin-protein transferase activity; membrane; nucleus; negative regulation of Wnt signaling pathway; ubiquitin protein ligase activity; endoplasmic reticulum; endoplasmic reticulum membrane; ubiquitin-dependent protein catabolic process; multicellul…
ENSG00000134697	GNL2	4673.68	4405.82	5156.35	3323.75	3036.86	3098.22	3949.11	-0.576513	0.0708245	4.95193e-17	1.91534e-15	protein_coding	; GO:0003924; GO:0005525; GO:0003723; GO:0042254; GO:0016021; GO:0005634; GO:0008150; GO:0000166; GO:0016020; GO:0005730	; nucleus; GTP binding; integral component of membrane; GTPase activity; nucleolus; RNA binding; nucleotide binding; membrane; biological_process; ribosome biogenesis
ENSG00000134107	BHLHE40	1008.75	1036.4	1155.09	739.599	707.297	662.987	885.021	-0.576141	0.0953054	1.72115e-10	3.167e-09	protein_coding	GO:0046983; ; GO:0043425; GO:0046982; GO:0007219; GO:0032922; GO:0045892; GO:0003700; GO:0001102; GO:0043153; GO:0001227; GO:0005515; GO:0009416; GO:0000980; GO:0000981; GO:0043565; GO:0000122; GO:0070888; GO:0006355; GO:0008134; GO:0005634; GO:0019904; GO:0007623; GO:0030154; GO:1990837; GO:0043433; GO:0016604; GO:0005737; GO:0043426; GO:0050767; GO:0000977; GO:0042803; GO:0003677; GO:0000978; G…	; regulation of transcription, DNA-templated; DNA-binding transcription factor activity, RNA polymerase II-specific; bHLH transcription factor binding; DNA binding; RNA polymerase II distal enhancer sequence-specific DNA binding; DNA-binding transcription repressor activity, RNA polymerase II-specific; protein heterodimerization activity; nucleus; sequence-specific DNA binding; RNA polymerase II …
ENSG00000136271	DDX56	3669.6	3542.23	3562.89	2444.36	2353.77	2391.04	2993.98	-0.575801	0.0548429	1.11247e-26	1.01611e-24	protein_coding	; GO:0010976; GO:0004386; GO:0003723; GO:0016787; GO:0005524; GO:0042254; GO:0004004; GO:0005634; GO:0006364; GO:0000166; GO:0003676; GO:0016020; GO:0005730	; hydrolase activity; nucleus; nucleic acid binding; rRNA processing; helicase activity; ATP binding; nucleolus; RNA binding; nucleotide binding; positive regulation of neuron projection development; membrane; ATP-dependent RNA helicase activity; ribosome biogenesis
ENSG00000124802	EEF1E1	1215.25	1036.91	1202.07	766.666	794.394	714.876	955.028	-0.575458	0.0972589	3.99533e-10	6.93897e-09	protein_coding	; GO:0043065; GO:2000774; GO:0006418; GO:0005737; GO:0008285; GO:0006412; GO:0016021; GO:0005634; GO:0017101; GO:0005515; GO:0005654; GO:0005829; GO:0016020; GO:0043517; GO:0005730	; negative regulation of cell proliferation; nucleus; translation; nucleoplasm; integral component of membrane; nucleolus; positive regulation of apoptotic process; aminoacyl-tRNA synthetase multienzyme complex; protein binding; positive regulation of DNA damage response, signal transduction by p53 class mediator; cytoplasm; membrane; cytosol; positive regulation of cellular senescence; tRNA amin…
ENSG00000105576	TNPO2	3096.34	3396.63	3635.39	2263.55	2334.34	2132.66	2809.82	-0.574693	0.0740509	1.06004e-15	3.58757e-14	protein_coding	; GO:0015031; GO:0031965; GO:0005623; GO:0005737; GO:0006886; GO:0008536; GO:0005634; GO:0008139; GO:0005515; GO:0006606; GO:0006607; GO:0008565; GO:0006610; GO:0034399	ribosomal protein import into nucleus; ; nucleus; nuclear membrane; protein import into nucleus; cell; protein transport; intracellular protein transport; protein transporter activity; NLS-bearing protein import into nucleus; nuclear periphery; protein binding; cytoplasm; Ran GTPase binding; nuclear localization sequence binding
ENSG00000204568	MRPS18B	2749.58	2457.7	2732.71	1760.38	1694.8	1827.9	2203.85	-0.573864	0.071124	8.95565e-17	3.40315e-15	protein_coding	; GO:0032543; GO:0005739; GO:0006412; GO:0005840; GO:0070126; GO:0005763; GO:0005515; GO:0003735; GO:0005743; GO:0005654; GO:0070125; GO:0030054	; translation; ribosome; nucleoplasm; mitochondrial translational elongation; structural constituent of ribosome; mitochondrial translational termination; mitochondrial small ribosomal subunit; mitochondrial translation; cell junction; mitochondrion; protein binding; mitochondrial inner membrane
ENSG00000153107	ANAPC1	5928.24	5728.84	5659.47	4075.17	3687.16	3809.89	4814.8	-0.573451	0.0565264	4.45807e-25	3.61461e-23	protein_coding	GO:0007049; ; GO:0016567; GO:0031145; GO:0061630; GO:0005634; GO:1901990; GO:0005680; GO:0005654; GO:0007091; GO:0005829; GO:0051301; GO:0070979	; cell cycle; nucleus; nucleoplasm; ubiquitin protein ligase activity; metaphase/anaphase transition of mitotic cell cycle; cell division; protein ubiquitination; anaphase-promoting complex-dependent catabolic process; protein K11-linked ubiquitination; anaphase-promoting complex; cytosol; regulation of mitotic cell cycle phase transition
ENSG00000182199	SHMT2	5242.03	5331.68	5613.95	3508.28	3719.31	3579.15	4499.07	-0.572523	0.0544491	6.48036e-27	5.99117e-25	protein_coding	GO:0070129; ; GO:0019264; GO:1903715; GO:0008168; GO:0005759; GO:0006545; GO:0006565; GO:0015630; GO:0008284; GO:0016020; GO:0008732; GO:0042802; GO:0004372; GO:0051289; GO:0005515; GO:0016740; GO:0035999; GO:1904482; GO:0051262; GO:0005739; GO:0032259; GO:0005758; GO:0046653; GO:0005634; GO:0006730; GO:0042645; GO:0006544; GO:0006563; GO:0070905; GO:0003682; GO:0005737; GO:0002082; GO:0016597; G…	glycine biosynthetic process from serine; cobalt ion binding; serine binding; ; amino acid binding; transferase activity; protein tetramerization; glycine biosynthetic process; membrane; positive regulation of cell proliferation; one-carbon metabolic process; mitochondrial matrix; nucleus; BRISC complex; mitochondrial nucleoid; cellular response to tetrahydrofolate; chromatin binding; L-serine me…
ENSG00000112379	ARFGEF3	591.908	651.156	652.732	403.288	399.192	443.947	523.704	-0.571932	0.111934	3.82511e-08	4.83302e-07	protein_coding	GO:0030133; GO:0005086; GO:0030658; GO:0005737; GO:0010923; GO:0032012; GO:0005085; GO:0016020; GO:0031410; GO:0016021	ARF guanyl-nucleotide exchange factor activity; guanyl-nucleotide exchange factor activity; transport vesicle; negative regulation of phosphatase activity; integral component of membrane; cytoplasmic vesicle; transport vesicle membrane; regulation of ARF protein signal transduction; membrane; cytoplasm
ENSG00000254093	PINX1	1057.37	969.413	976.755	657.01	655.519	677.444	832.252	-0.571735	0.0889077	1.58551e-11	3.32496e-10	protein_coding	; GO:0000776; GO:0044877; GO:0003676; GO:0070198; GO:1902570; GO:0005730; GO:0008285; GO:0051972; GO:1904357; GO:0005515; GO:0005819; GO:0000781; GO:0007080; GO:0007004; GO:0000784; GO:1904744; GO:0000775; GO:1904751; GO:0032211; GO:0010521; GO:0005634; GO:0005694; GO:0031647; GO:0070034; GO:0010972; GO:0000228; GO:0051974; GO:0031397; GO:0000777	chromosome; ; negative regulation of telomerase activity; protein localization to nucleolus; nuclear chromosome; chromosome, telomeric region; nucleolus; negative regulation of protein ubiquitination; kinetochore; nucleus; chromosome, centromeric region; condensed chromosome kinetochore; negative regulation of telomere maintenance via telomere lengthening; spindle; negative regulation of telomere…
ENSG00000131398	KCNC3	514.125	501.511	510.509	330.686	328.869	342.477	421.363	-0.571732	0.115265	8.42379e-08	1.01046e-06	protein_coding	GO:0005938; GO:0034765; GO:0032809; GO:0042734; GO:0006813; GO:0016020; GO:0071805; GO:0005249; GO:0045202; GO:0051260; GO:0042995; GO:0008076; GO:0055085; GO:0005856; GO:0006811; GO:0051262; GO:0030424; GO:0005216; GO:0032590; GO:0030425; GO:0005267; GO:0005737; GO:0043204; GO:0043025; GO:0032591; GO:0016021; GO:0005886; GO:0005244; GO:0005251; GO:0030054	protein homooligomerization; plasma membrane; cell projection; perikaryon; protein tetramerization; membrane; potassium ion transmembrane transport; regulation of ion transmembrane transport; neuronal cell body; cytoskeleton; delayed rectifier potassium channel activity; axon; ion transport; synapse; potassium ion transport; voltage-gated potassium channel complex; potassium channel activity; pre…
ENSG00000081189	MEF2C	610.56	786.793	797.47	553.15	483.09	380.88	601.991	-0.571425	0.156258	2.67889e-05	0.000190334	protein_coding	; GO:0007275; GO:2001013; GO:0030279; GO:0030501; GO:2000987; GO:0045893; GO:0003700; GO:0044212; GO:0030318; GO:0035914; GO:0003138; GO:1904753; GO:0016251; GO:0032991; GO:0003151; GO:0048704; GO:1905563; GO:0010628; GO:0003682; GO:0048643; GO:0071864; GO:0016528; GO:0050853; GO:0060297; GO:0055007; GO:0042100; GO:0006915; GO:0042826; GO:0045669; GO:0001228; GO:0005515; GO:0016607; GO:0000165; G…	; epithelial cell proliferation involved in renal tubule morphogenesis; positive regulation of cardiac muscle cell proliferation; negative regulation of vascular associated smooth muscle cell migration; nuclear chromatin; nervous system development; DNA-binding transcription activator activity, RNA polymerase II-specific; ventricular cardiac muscle cell differentiation; MAPK cascade; positive reg…
ENSG00000140263	SORD	1560.63	1635.51	1615.72	1055.56	1066.43	1087.21	1336.84	-0.570579	0.0712823	1.54191e-16	5.75823e-15	protein_coding	; GO:0016491; GO:0006062; GO:0006006; GO:0046370; GO:0030317; GO:0016020; GO:0046688; GO:0042802; GO:0003939; GO:0019640; GO:0006060; GO:0006970; GO:0042995; GO:0051287; GO:0005829; GO:0031966; GO:0042493; GO:0046526; GO:0046686; GO:0009725; GO:0055114; GO:0005739; GO:0031667; GO:0031514; GO:0030246; GO:0005615; GO:0051160; GO:0005929; GO:0070062; GO:0008270; GO:0046872; GO:0051164	; cell projection; metal ion binding; NAD binding; membrane; glucose metabolic process; cytosol; response to hormone; flagellated sperm motility; L-iditol 2-dehydrogenase activity; mitochondrial membrane; oxidation-reduction process; sorbitol catabolic process; identical protein binding; carbohydrate binding; L-xylitol catabolic process; response to drug; glucuronate catabolic process to xylulose…
ENSG00000088876	ZNF343	590.921	527.393	464.822	296.148	389.029	337.935	434.375	-0.570453	0.147397	1.20736e-05	9.23613e-05	protein_coding	; GO:0006355; GO:0006357; GO:0005634; GO:0005515; GO:0003677; GO:0046872; GO:0003676; GO:0000981	; regulation of transcription, DNA-templated; nucleus; DNA-binding transcription factor activity, RNA polymerase II-specific; nucleic acid binding; metal ion binding; regulation of transcription by RNA polymerase II; DNA binding; protein binding
ENSG00000262712	AC012676.1	66.372	62.3249	74.8546	42.6879	36.126	35.1255	52.9151	-0.570171	0.366024	0.00743026	0.0256918	sense_intronic
ENSG00000072310	SREBF1	935.104	868.194	1067.76	692.583	565.391	631.09	793.354	-0.570016	0.115467	9.25893e-08	1.10278e-06	protein_coding	; GO:0046983; GO:0030522; GO:0045944; GO:0010867; GO:0004879; GO:0033993; GO:0045540; GO:0008202; GO:0044877; GO:0031065; GO:0016020; GO:0031410; GO:0043434; GO:0032810; GO:0005789; GO:1903146; GO:1903214; GO:0014070; GO:0005794; GO:0012507; GO:0045893; GO:0008203; GO:0003700; GO:0001228; GO:0046676; GO:0005515; GO:0005783; GO:0032869; GO:0071398; GO:0005635; GO:0008047; GO:0000139; GO:0006629; G…	; regulation of transcription, DNA-templated; DNA-binding transcription factor activity, RNA polymerase II-specific; sterol response element binding; Golgi apparatus; response to lipid; lung development; response to cAMP; DNA binding; membrane; positive regulation of transcription by RNA polymerase II; cytosol; intracellular membrane-bounded organelle; DNA-binding transcription activator activity…
ENSG00000239900	ADSL	4837.77	4383.82	4361.17	2901.18	2972.01	3201.81	3776.29	-0.569292	0.0659151	7.5117e-19	3.5703e-17	protein_coding	; GO:0014850; GO:0009060; GO:0044208; GO:0006167; GO:0009156; GO:0006164; GO:0004018; GO:0007584; GO:0006163; GO:0005829; GO:0006189; GO:0016829; GO:0051262; GO:0070626; GO:0009168; GO:0009152; GO:0042594; GO:0003824; GO:0001666	; aerobic respiration; purine ribonucleotide biosynthetic process; 'de novo' AMP biosynthetic process; protein tetramerization; ribonucleoside monophosphate biosynthetic process; cytosol; response to muscle activity; catalytic activity; response to hypoxia; response to starvation; purine nucleotide biosynthetic process; purine ribonucleoside monophosphate biosynthetic process; 'de novo' IMP biosy…
ENSG00000157654	PALM2-AKAP2	139.815	189.827	181.222	120.357	101.585	94.7351	137.924	-0.568566	0.234065	0.00134877	0.00597083	protein_coding	; GO:0016020; GO:0008360	; regulation of cell shape; membrane
ENSG00000103550	KNOP1	2999.83	2676.58	2923.58	2024.83	1829	1891.82	2390.94	-0.568479	0.0714941	2.34209e-16	8.55683e-15	protein_coding	; GO:0005730; GO:0005634; GO:0003723	nucleolus; ; nucleus; RNA binding
ENSG00000033050	ABCF2	6030.79	5869.67	5796.08	3686.52	4053.89	4126.94	4927.32	-0.56727	0.058529	4.54686e-23	3.06398e-21	protein_coding	; GO:0005215; GO:0005524; GO:0016887; GO:0000166; GO:0016020; GO:0005740	; ATPase activity; ATP binding; nucleotide binding; membrane; transporter activity; mitochondrial envelope
ENSG00000198952	SMG5	7960.33	7971.41	7708.48	5404.03	5332.17	5151.79	6588.04	-0.567186	0.0470727	2.47706e-34	3.87187e-32	protein_coding	GO:0051721; ; GO:0032210; GO:0042826; GO:0005515; GO:0007004; GO:0005829; GO:0006406; GO:0032204; GO:0043021; GO:0005634; GO:0000184; GO:0070034; GO:0031625; GO:0004540; GO:0005737; GO:0043487; GO:0090501; GO:0042162; GO:0035303; GO:0005697	; regulation of telomere maintenance; telomerase holoenzyme complex; cytosol; nucleus; nuclear-transcribed mRNA catabolic process, nonsense-mediated decay; regulation of telomere maintenance via telomerase; protein phosphatase 2A binding; ribonucleoprotein complex binding; ubiquitin protein ligase binding; regulation of RNA stability; histone deacetylase binding; RNA phosphodiester bond hydrolysi…
ENSG00000100813	ACIN1	7075.66	7324.62	7583.64	4986.02	4924.41	4869.91	6127.38	-0.566266	0.0491777	1.47602e-31	1.86495e-29	protein_coding	; GO:0008380; GO:0061574; GO:0006915; GO:0003676; GO:0005730; GO:0003723; GO:0016607; GO:0005515; GO:0005829; GO:0045657; GO:0005634; GO:0030218; GO:0005654; GO:0030263; GO:0016887; GO:0005886; GO:0019899; GO:0006397	; plasma membrane; mRNA processing; nucleolus; RNA binding; apoptotic process; cytosol; apoptotic chromosome condensation; nucleus; nucleoplasm; erythrocyte differentiation; positive regulation of monocyte differentiation; nucleic acid binding; ASAP complex; ATPase activity; protein binding; nuclear speck; RNA splicing; enzyme binding
ENSG00000120705	ETF1	10859.8	11221.4	10759.7	7233.96	7401.57	7463.93	9156.71	-0.566081	0.0440667	1.22005e-38	2.6054e-36	protein_coding	; GO:0018444; GO:0003747; GO:0005737; GO:0003723; GO:0006412; GO:0006449; GO:1990825; GO:0005515; GO:0000184; GO:0016149; GO:0002184; GO:0005829; GO:0008079; GO:0006479; GO:0043022; GO:0006415	; translation; nuclear-transcribed mRNA catabolic process, nonsense-mediated decay; translation release factor activity, codon specific; translation termination factor activity; sequence-specific mRNA binding; regulation of translational termination; translational termination; protein methylation; RNA binding; translation release factor activity; cytoplasmic translational termination; protein bin…
ENSG00000055044	NOP58	4295.28	4254.89	4202.99	2866.55	2778.32	2927.2	3554.2	-0.565689	0.0527003	9.26914e-28	9.49586e-26	protein_coding	; GO:0051117; GO:0016020; GO:0005730; GO:0001650; GO:0048254; GO:0015030; GO:0003723; GO:0005515; GO:0005829; GO:0030515; GO:0032040; GO:0005634; GO:0005654; GO:0031428; GO:0042254; GO:0070761; GO:0005732; GO:0006364; GO:0001094	; small nucleolar ribonucleoprotein complex; nucleolus; RNA binding; membrane; small-subunit processome; snoRNA binding; cytosol; nucleus; nucleoplasm; Cajal body; rRNA processing; box C/D snoRNP complex; pre-snoRNP complex; protein binding; snoRNA localization; ribosome biogenesis; TFIID-class transcription factor complex binding; ATPase binding; fibrillar center
ENSG00000169981	ZNF35	367.711	372.686	476.134	242.356	306.462	231.984	332.889	-0.565551	0.170122	9.4263e-05	0.000584546	protein_coding	; GO:0005623; GO:0043565; GO:0003700; GO:0071300; GO:0006355; GO:0006357; GO:0005634; GO:0007283; GO:0003677; GO:0046872; GO:0003676; GO:0048471; GO:0000981	; DNA-binding transcription factor activity; nucleus; sequence-specific DNA binding; DNA-binding transcription factor activity, RNA polymerase II-specific; cellular response to retinoic acid; regulation of transcription, DNA-templated; nucleic acid binding; cell; metal ion binding; regulation of transcription by RNA polymerase II; DNA binding; perinuclear region of cytoplasm; spermatogenesis
ENSG00000105447	GRWD1	3737.88	3819.87	3818.31	2502.36	2541.71	2601.75	3170.31	-0.565313	0.0533863	4.45362e-27	4.22036e-25	protein_coding	; GO:0003682; GO:0006260; GO:0003723; GO:0032991; GO:0005634; GO:0005515; GO:0005694; GO:0042393; GO:0003688; GO:0006337; GO:0005829; GO:0006334; GO:0005730	chromosome; ; nucleus; DNA replication origin binding; chromatin binding; DNA replication; nucleolus; histone binding; RNA binding; protein-containing complex; nucleosome assembly; protein binding; nucleosome disassembly; cytosol
ENSG00000134369	NAV1	618.685	667.431	681.034	388.78	457.285	450.992	544.034	-0.565193	0.114474	9.65491e-08	1.14455e-06	protein_coding	; GO:0007275; GO:0001764; GO:0001578; GO:0005737; GO:0005856; GO:0007399; GO:0043194; GO:0030154; GO:0005874; GO:0022008; GO:0015630	; neuron migration; nervous system development; cytoskeleton; axon initial segment; cell differentiation; microtubule cytoskeleton; cytoplasm; neurogenesis; microtubule bundle formation; microtubule; multicellular organism development
ENSG00000123358	NR4A1	412.792	302.389	327.75	257.748	186.864	220.316	284.643	-0.563982	0.184878	0.000221174	0.0012388	protein_coding	; GO:0043065; GO:0046982; GO:0030522; GO:0043154; GO:0045944; GO:0001938; GO:0004879; GO:0006915; GO:0045786; GO:0035767; GO:0003707; GO:0006367; GO:0045893; GO:0035924; GO:0003700; GO:0001228; GO:0071310; GO:0007165; GO:0071376; GO:0005515; GO:0005829; GO:0035914; GO:0000981; GO:0043565; GO:0006355; GO:0035259; GO:0008134; GO:0005634; GO:0005654; GO:0005667; GO:0031965; GO:0061469; GO:0044344; G…	; regulation of transcription, DNA-templated; DNA-binding transcription factor activity, RNA polymerase II-specific; metal ion binding; steroid hormone mediated signaling pathway; cellular response to fibroblast growth factor stimulus; transcription factor complex; positive regulation of apoptotic process; DNA binding; fat cell differentiation; cytosol; apoptotic process; positive regulation of t…
ENSG00000106348	IMPDH1	2389.84	2343.23	2365.21	1631.61	1580.95	1556.69	1977.92	-0.563491	0.0618074	1.008e-20	5.68155e-19	protein_coding	; GO:0016491; GO:0005576; GO:0006164; GO:0003676; GO:1904813; GO:0003723; GO:0034774; GO:0005829; GO:0043312; GO:0035578; GO:0009168; GO:0055114; GO:0003938; GO:0005634; GO:0000166; GO:0046651; GO:0006177; GO:0005737; GO:0003824; GO:0003677; GO:0046872; GO:0006183	; metal ion binding; extracellular region; RNA binding; DNA binding; cytosol; nucleus; lymphocyte proliferation; oxidation-reduction process; catalytic activity; GMP biosynthetic process; nucleic acid binding; purine nucleotide biosynthetic process; nucleotide binding; ficolin-1-rich granule lumen; oxidoreductase activity; cytoplasm; purine ribonucleoside monophosphate biosynthetic process; neutr…
ENSG00000007392	LUC7L	1502.79	1488.91	1546.81	990.244	1052.03	996.921	1262.95	-0.563347	0.0739824	3.44805e-15	1.10761e-13	protein_coding	; GO:0042802; GO:0005515; GO:0003729; GO:0045843; GO:0071004; GO:0005685; GO:0050733; GO:0006376	; RS domain binding; mRNA splice site selection; negative regulation of striated muscle tissue development; U1 snRNP; mRNA binding; protein binding; U2-type prespliceosome; identical protein binding
ENSG00000061936	SFSWAP	1931.8	2132.51	2200.61	1430.56	1489.11	1263.23	1741.3	-0.563239	0.0856828	6.27373e-12	1.39271e-10	protein_coding	; GO:0008380; GO:0000380; GO:0003723; GO:0006396; GO:0000395; GO:0005634; GO:0005515; GO:0006397; GO:0048025	; nucleus; RNA splicing; alternative mRNA splicing, via spliceosome; mRNA processing; mRNA 5'-splice site recognition; RNA binding; protein binding; RNA processing; negative regulation of mRNA splicing, via spliceosome
ENSG00000124208	TMEM189-UBE2V1	748.59	706.039	540.949	388.684	464.219	445.899	549.063	-0.563206	0.143717	1.00972e-05	7.86993e-05	protein_coding	GO:0006301; GO:0070534; GO:0005634; GO:0061631; GO:0005654; GO:0016020; GO:0016021	nucleus; ubiquitin conjugating enzyme activity; nucleoplasm; protein K63-linked ubiquitination; integral component of membrane; membrane; postreplication repair
ENSG00000130829	DUSP9	571.791	486.863	534.669	311.309	364.367	368.65	439.608	-0.56156	0.129288	1.66827e-06	1.54895e-05	protein_coding	; GO:0004721; GO:0016311; GO:0000188; GO:0005737; GO:0016787; GO:0016791; GO:0005634; GO:0008138; GO:0006470; GO:0005515; GO:0035335; GO:0017017; GO:0004725; GO:0000165; GO:0000187; GO:0005829; GO:0007254	; hydrolase activity; nucleus; activation of MAPK activity; MAPK cascade; JNK cascade; protein dephosphorylation; protein tyrosine phosphatase activity; inactivation of MAPK activity; phosphoprotein phosphatase activity; peptidyl-tyrosine dephosphorylation; MAP kinase tyrosine/serine/threonine phosphatase activity; protein tyrosine/serine/threonine phosphatase activity; protein binding; dephospho…
ENSG00000198000	NOL8	2031.66	1715.73	1926.26	1234.05	1368	1182.46	1576.36	-0.56145	0.0895412	4.57045e-11	9.05846e-10	protein_coding	; GO:0003723; GO:0005634; GO:0006364; GO:0005515; GO:1902570; GO:0003676; GO:1990904; GO:0005730	; nucleus; nucleic acid binding; protein localization to nucleolus; rRNA processing; nucleolus; RNA binding; protein binding; ribonucleoprotein complex
ENSG00000126749	EMG1	2267.83	1959.38	2323	1418.79	1512.23	1450.85	1822.01	-0.560667	0.0818921	9.78485e-13	2.4045e-11	protein_coding	; GO:0008168; GO:0005730; GO:0003723; GO:0017126; GO:0042274; GO:0005515; GO:0016740; GO:0032040; GO:0032259; GO:0001824; GO:0005634; GO:0070475; GO:0005654; GO:0070037; GO:0005737; GO:0019843; GO:0042254; GO:0006364	; blastocyst development; transferase activity; rRNA base methylation; nucleolus; rRNA (pseudouridine) methyltransferase activity; RNA binding; small-subunit processome; nucleus; nucleoplasm; rRNA processing; rRNA binding; methylation; nucleologenesis; ribosomal small subunit biogenesis; methyltransferase activity; protein binding; cytoplasm; ribosome biogenesis
ENSG00000277161	PIGW	1205.64	1396.89	1388.76	933.192	801.066	926.727	1108.71	-0.56035	0.0979662	1.33403e-09	2.12464e-08	protein_coding	GO:0008374; GO:0016254; GO:0032216; GO:0006506; GO:0005783; GO:0072659; GO:0016746; GO:0016740; GO:0006505; GO:0016020; GO:0016021; GO:0005789	GPI anchor metabolic process; glucosaminyl-phosphotidylinositol O-acyltransferase activity; transferase activity; integral component of membrane; endoplasmic reticulum; GPI anchor biosynthetic process; protein localization to plasma membrane; O-acyltransferase activity; endoplasmic reticulum membrane; membrane; preassembly of GPI anchor in ER membrane; transferase activity, transferring acyl grou…
ENSG00000143028	SYPL2	456.102	445.239	427.093	308.199	275.412	292.724	367.462	-0.558975	0.1267	1.22262e-06	1.16734e-05	protein_coding	; GO:0008021; GO:0021762; GO:0006874; GO:0016020; GO:0016021	; synaptic vesicle; integral component of membrane; cellular calcium ion homeostasis; membrane; substantia nigra development
ENSG00000108592	FTSJ3	6087.67	6238.1	6665.23	4151.08	4145.16	4516.57	5300.63	-0.558866	0.0598054	1.42282e-21	8.59474e-20	protein_coding	; GO:0008168; GO:0005730; GO:0003723; GO:0008650; GO:0030687; GO:0030688; GO:0005515; GO:0008649; GO:0016740; GO:0032259; GO:0001510; GO:0016435; GO:0005634; GO:0000453; GO:0000466; GO:0042254; GO:0031167; GO:0006364; GO:0000463	; transferase activity; nucleolus; RNA binding; rRNA methyltransferase activity; preribosome, large subunit precursor; nucleus; rRNA (uridine-2'-O-)-methyltransferase activity; preribosome, small subunit precursor; rRNA processing; methylation; enzyme-directed rRNA 2'-O-methylation; methyltransferase activity; maturation of 5.8S rRNA from tricistronic rRNA transcript (SSU-rRNA, 5.8S rRNA, LSU-rRN…
ENSG00000115758	ODC1	12434.9	12294	12290	8337.76	8191.08	8530.69	10346.4	-0.558181	0.0419857	3.54639e-41	8.8148e-39	protein_coding	; GO:0006596; GO:0006595; GO:0005575; GO:0008284; GO:0048471; GO:0016831; GO:0005515; GO:0009615; GO:0005829; GO:0001822; GO:0016829; GO:0009446; GO:0042176; GO:0005737; GO:0003824; GO:0042803; GO:0004586; GO:0033387; GO:0006521	; polyamine biosynthetic process; regulation of protein catabolic process; positive regulation of cell proliferation; cytosol; kidney development; putrescine biosynthetic process; catalytic activity; protein binding; ornithine decarboxylase activity; cellular_component; cytoplasm; perinuclear region of cytoplasm; protein homodimerization activity; response to virus; regulation of cellular amino a…
ENSG00000124228	DDX27	3262.52	3164.96	3413.08	2293.06	2150.22	2195.18	2746.5	-0.557833	0.0611843	9.94853e-21	5.62834e-19	protein_coding	; GO:0004386; GO:0003723; GO:0016787; GO:0005524; GO:0042254; GO:0005634; GO:0006364; GO:0005515; GO:0005694; GO:0000166; GO:0003676; GO:0005730	chromosome; hydrolase activity; nucleus; ; nucleic acid binding; rRNA processing; helicase activity; ATP binding; nucleolus; RNA binding; nucleotide binding; protein binding; ribosome biogenesis
ENSG00000101361	NOP56	8772.58	8522.21	9668.55	6225.04	6002.01	5974.67	7527.51	-0.557808	0.0586011	2.45523e-22	1.56413e-20	protein_coding	; GO:0032040; GO:0031428; GO:0005737; GO:0003723; GO:0042254; GO:0070761; GO:0005634; GO:0006364; GO:0005515; GO:0005732; GO:0005654; GO:0045296; GO:0016020; GO:1990226; GO:0030515; GO:0005730; GO:0001650	pre-snoRNP complex; ; nucleus; cadherin binding; nucleoplasm; box C/D snoRNP complex; rRNA processing; small nucleolar ribonucleoprotein complex; nucleolus; RNA binding; membrane; small-subunit processome; cytoplasm; protein binding; snoRNA binding; histone methyltransferase binding; fibrillar center; ribosome biogenesis
ENSG00000183431	SF3A3	7233.6	7883.84	8503.18	5089.62	5309.21	5511.93	6588.56	-0.557778	0.0663158	5.42178e-18	2.30283e-16	protein_coding	; GO:0008380; GO:0000375; GO:0003723; GO:0005681; GO:0000389; GO:0000398; GO:0005634; GO:0016607; GO:0005515; GO:0006397; GO:0008270; GO:0071013; GO:0046872; GO:0005654; GO:0003676	; nucleus; RNA splicing; nucleoplasm; nucleic acid binding; metal ion binding; mRNA splicing, via spliceosome; mRNA processing; RNA splicing, via transesterification reactions; mRNA 3'-splice site recognition; RNA binding; protein binding; spliceosomal complex; nuclear speck; zinc ion binding; catalytic step 2 spliceosome
ENSG00000153982	GDPD1	206.069	225.645	222.818	159.527	117.958	141.167	178.864	-0.557108	0.194095	0.000420508	0.00217528	protein_coding	; GO:0005737; GO:0016787; GO:0004622; GO:0070291; GO:0046475; GO:0006644; GO:0047391; GO:0046872; GO:0008081; GO:0006629; GO:0048471; GO:0016020; GO:0016021; GO:0005789	; hydrolase activity; lipid metabolic process; glycerophospholipid catabolic process; lysophospholipase activity; N-acylethanolamine metabolic process; metal ion binding; phospholipid metabolic process; alkylglycerophosphoethanolamine phosphodiesterase activity; integral component of membrane; endoplasmic reticulum membrane; phosphoric diester hydrolase activity; membrane; perinuclear region of c…
ENSG00000164221	CCDC112	553.054	542.274	580.816	351.635	361.057	398.487	464.554	-0.556394	0.115908	1.95551e-07	2.20606e-06	protein_coding	GO:0005515;	; protein binding
ENSG00000110660	SLC35F2	1103.87	1211.76	1147.64	803.129	746.907	775.601	964.817	-0.556214	0.0854206	9.90005e-12	2.14742e-10	protein_coding	; GO:0008150; GO:0003674; GO:0055085; GO:0005575; GO:0022857; GO:0016020; GO:0016021	; molecular_function; integral component of membrane; transmembrane transporter activity; membrane; cellular_component; biological_process; transmembrane transport
ENSG00000236824	BCYRN1	41.3465	32.5578	42.9166	10.1103	26.1914	13.6599	27.7971	-0.556192	0.814465	0.0126824	0.0401525	scRNA
ENSG00000124784	RIOK1	2414.48	2484.07	2321.7	1608.2	1559.39	1704.67	2015.42	-0.555108	0.0676242	2.99142e-17	1.17199e-15	protein_coding	; GO:0005524; GO:0030490; GO:0030688; GO:0005515; GO:0042274; GO:0034708; GO:0016740; GO:0005829; GO:0006468; GO:0016301; GO:0016787; GO:0000166; GO:0005654; GO:0005737; GO:0004674; GO:0042254; GO:2000234; GO:0046872; GO:0016310	; maturation of SSU-rRNA; protein phosphorylation; metal ion binding; transferase activity; ATP binding; cytosol; positive regulation of rRNA processing; nucleoplasm; preribosome, small subunit precursor; methyltransferase complex; kinase activity; hydrolase activity; ribosomal small subunit biogenesis; protein serine/threonine kinase activity; nucleotide binding; protein binding; cytoplasm; ribo…
ENSG00000185298	CCDC137	2100.28	2166.94	2058.38	1321.49	1443.02	1496.7	1764.47	-0.554922	0.0726426	2.92076e-15	9.44234e-14	protein_coding	; GO:0003723; GO:0005515; GO:0005694; GO:0005730; GO:0001650	chromosome; ; nucleolus; RNA binding; protein binding; fibrillar center
ENSG00000166226	CCT2	14716	13977.7	14333.1	9731.82	9711.02	9736.89	12034.4	-0.554164	0.0422996	3.27935e-40	7.42112e-38	protein_coding	; GO:0051086; GO:0005524; GO:0005576; GO:0007339; GO:0005832; GO:0044183; GO:1901998; GO:0051131; GO:0032212; GO:0005515; GO:0044297; GO:0005829; GO:1904874; GO:0043312; GO:0035578; GO:0051973; GO:0043209; GO:0090666; GO:1904871; GO:0000166; GO:0050821; GO:0005874; GO:1904851; GO:0031625; GO:0051082; GO:0005737; GO:0002199; GO:0006457; GO:0070062	; positive regulation of establishment of protein localization to telomere; protein binding involved in protein folding; extracellular region; ATP binding; positive regulation of protein localization to Cajal body; cytosol; positive regulation of telomerase RNA localization to Cajal body; chaperone-mediated protein complex assembly; myelin sheath; microtubule; positive regulation of telomere main…
ENSG00000118242	MREG	320.773	330.596	327.729	192.322	259.218	181.199	268.64	-0.554075	0.174486	0.000161525	0.000936895	protein_coding	GO:0032402; GO:0090382; GO:0032991; GO:0072385; GO:0043473; GO:0035091; GO:0031902; GO:0030659; GO:0005886; GO:0033162; GO:0031300; GO:0030318; GO:0048066; GO:0016324; GO:0016020; GO:0032400; GO:0042470	late endosome membrane; minus-end-directed organelle transport along microtubule; plasma membrane; phosphatidylinositol binding; melanosome localization; intrinsic component of organelle membrane; pigmentation; developmental pigmentation; cytoplasmic vesicle membrane; phagosome maturation; melanosome membrane; apical plasma membrane; protein-containing complex; membrane; melanocyte differentiatio…
ENSG00000179115	FARSA	6522.03	6293.2	6546.1	4315.55	4313.55	4504.54	5415.83	-0.553052	0.0492086	3.65953e-30	4.40363e-28	protein_coding	GO:0043039; GO:0051290; ; GO:0005737; GO:0003723; GO:0005524; GO:0006412; GO:0016874; GO:0000049; GO:0005515; GO:0009328; GO:0000166; GO:0005829; GO:0016020; GO:0006432; GO:0004812; GO:0004826	; phenylalanine-tRNA ligase activity; tRNA aminoacylation; translation; phenylalanyl-tRNA aminoacylation; ligase activity; ATP binding; nucleotide binding; RNA binding; protein heterotetramerization; membrane; aminoacyl-tRNA ligase activity; cytoplasm; protein binding; cytosol; phenylalanine-tRNA ligase complex; tRNA binding
ENSG00000079156	OSBPL6	781.152	760.231	739.465	466.319	510.453	546.104	633.954	-0.552951	0.103946	1.29427e-08	1.75998e-07	protein_coding	; GO:0006869; GO:0016020; GO:0005789; GO:0005515; GO:0005783; GO:0005635; GO:0005829; GO:0032934; GO:0006699; GO:0008289; GO:0005634; GO:0097038; GO:0043231; GO:0031965; GO:0015918; GO:0005737; GO:0015248; GO:0005886; GO:0015485	; plasma membrane; lipid transport; perinuclear endoplasmic reticulum; cholesterol binding; membrane; cytosol; intracellular membrane-bounded organelle; nucleus; sterol binding; endoplasmic reticulum; endoplasmic reticulum membrane; nuclear membrane; bile acid biosynthetic process; lipid binding; protein binding; cytoplasm; sterol transporter activity; nuclear envelope; sterol transport
ENSG00000120526	NUDCD1	1064.24	1010.26	1081.6	746.96	688.952	684.99	879.501	-0.552947	0.0882387	4.8003e-11	9.46451e-10	protein_coding	; GO:0005737; GO:0005634; GO:0005515; GO:0005654; GO:0005829; GO:0002376	; nucleus; nucleoplasm; immune system process; protein binding; cytoplasm; cytosol
ENSG00000163714	U2SURP	6178.46	6554.25	6231.91	4282.77	4435.9	4144.76	5304.67	-0.551781	0.053038	3.01076e-26	2.63868e-24	protein_coding	; GO:0003723; GO:0006396; GO:0000398; GO:0005634; GO:0005515; GO:0005654; GO:0003676	; nucleus; nucleoplasm; nucleic acid binding; mRNA splicing, via spliceosome; RNA binding; protein binding; RNA processing
ENSG00000005175	RPAP3	2371.93	2532.13	2375.99	1556.54	1686.08	1679.09	2033.63	-0.551563	0.0677219	5.15332e-17	1.98311e-15	protein_coding	GO:0005515; ; GO:0097255; GO:0005829	; cytosol; R2TP complex; protein binding
ENSG00000198836	OPA1	2609.21	2496.27	2979.02	1977.09	1653.38	1804.77	2253.29	-0.551486	0.0890383	7.48784e-11	1.44074e-09	protein_coding	; GO:0019900; GO:0007601; GO:0031314; GO:0014850; GO:0050896; GO:0043066; GO:0006915; GO:0070584; GO:0061025; GO:1900006; GO:0016020; GO:0007005; GO:0000002; GO:0051259; GO:0005525; GO:0090398; GO:0019896; GO:0014042; GO:0005515; GO:0097749; GO:0000266; GO:0048312; GO:0061003; GO:0005829; GO:0071456; GO:0031966; GO:0090102; GO:0030061; GO:0008053; GO:0046628; GO:0003924; GO:0008017; GO:1902236; G…	; membrane tubulation; negative regulation of endoplasmic reticulum stress-induced intrinsic apoptotic signaling pathway; mitochondrial genome maintenance; negative regulation of apoptotic process; cellular response to L-glutamate; axonal transport of mitochondrion; positive regulation of mitochondrial fusion; membrane; phosphatidic acid binding; protein complex oligomerization; apoptotic process…
ENSG00000148335	NTMT1	1899.93	1876.53	2028.64	1253.02	1337.9	1329.45	1620.91	-0.551467	0.0714677	1.58407e-15	5.26705e-14	protein_coding	; GO:0008276; GO:0008168; GO:0071885; GO:0007059; GO:0042054; GO:0016571; GO:0006480; GO:0005515; GO:0016740; GO:0005829; GO:0035573; GO:0018016; GO:0032259; GO:0005634; GO:0035572; GO:0018013; GO:0005654; GO:0018012; GO:0007051; GO:0005737	; transferase activity; cytosol; nucleus; protein methyltransferase activity; nucleoplasm; N-terminal peptidyl-serine dimethylation; chromosome segregation; histone methyltransferase activity; methylation; N-terminal peptidyl-glycine methylation; N-terminal protein amino acid methylation; methyltransferase activity; protein binding; cytoplasm; histone methylation; N-terminal peptidyl-alanine trim…
ENSG00000214078	CPNE1	2796.45	2782.58	2705.88	1970.59	1651.57	1971.26	2313.05	-0.550914	0.0792919	4.86317e-13	1.2351e-11	protein_coding	GO:0006508; ; GO:1901223; GO:0045666; GO:0043122; GO:0016020; GO:0001786; GO:1903265; GO:0005215; GO:0051059; GO:0005515; GO:0051897; GO:0006629; GO:0005829; GO:0043312; GO:0016192; GO:0005634; GO:0005544; GO:0071277; GO:0005654; GO:0030154; GO:0043392; GO:0005509; GO:0031965; GO:0035577; GO:0005737; GO:0010629; GO:0004175; GO:0046474; GO:0042803; GO:0070062; GO:0005886; GO:1990138	; negative regulation of DNA binding; negative regulation of gene expression; plasma membrane; cellular response to calcium ion; positive regulation of protein kinase B signaling; neuron projection extension; membrane; transporter activity; cytosol; nucleus; glycerophospholipid biosynthetic process; nucleoplasm; calcium ion binding; endopeptidase activity; cell differentiation; positive regulatio…
ENSG00000018699	TTC27	1277.68	1320.16	1324.51	831.232	890.912	922.222	1094.45	-0.550638	0.0806538	1.15843e-12	2.82382e-11	protein_coding	; GO:0008150; GO:0003674; GO:0005575	; molecular_function; biological_process; cellular_component
ENSG00000138399	FASTKD1	757.128	751.645	751.944	506.213	476.216	534.109	629.543	-0.550292	0.0997798	4.50914e-09	6.65055e-08	protein_coding	; GO:0005739; GO:0003723; GO:0000959; GO:0004672; GO:0044528; GO:0006468; GO:0045333	; protein phosphorylation; regulation of mitochondrial mRNA stability; protein kinase activity; cellular respiration; RNA binding; mitochondrion; mitochondrial RNA metabolic process
ENSG00000166477	LEO1	1091.63	1077.35	1184.84	750.991	759.568	747.83	935.369	-0.550268	0.0854261	1.56293e-11	3.28337e-10	protein_coding	; GO:0045638; GO:1904837; GO:0019827; GO:0045944; GO:0016570; GO:0001650; GO:0001711; GO:0006368; GO:0016055; GO:0005515; GO:0016567; GO:0016593; GO:0005813; GO:0005634; GO:0005654; GO:0006378; GO:0032968; GO:1990269; GO:0031442; GO:0006366; GO:0033523; GO:0010390	; negative regulation of myeloid cell differentiation; Wnt signaling pathway; protein ubiquitination; centrosome; Cdc73/Paf1 complex; histone monoubiquitination; mRNA polyadenylation; beta-catenin-TCF complex assembly; positive regulation of transcription by RNA polymerase II; RNA polymerase II C-terminal domain phosphoserine binding; nucleus; nucleoplasm; transcription elongation from RNA polyme…
ENSG00000100823	APEX1	7249.02	6777.42	7332.37	4685.61	4737.65	5038.3	5970.06	-0.549563	0.0555644	2.97184e-24	2.26427e-22	protein_coding	; GO:0016491; GO:0071417; GO:0006286; GO:1903507; GO:0045454; GO:0003906; GO:0006974; GO:0004520; GO:0008081; GO:0080111; GO:0044877; GO:0004528; GO:0004521; GO:0048471; GO:0005730; GO:0008309; GO:0004519; GO:0003723; GO:0010243; GO:1903508; GO:0051059; GO:0016607; GO:0005783; GO:0005515; GO:0004523; GO:1900087; GO:0006284; GO:0042493; GO:0000784; GO:0016829; GO:0042981; GO:0003714; GO:0003684; G…	; double-stranded telomeric DNA binding; cellular response to organonitrogen compound; metal ion binding; RNA phosphodiester bond hydrolysis, endonucleolytic; centrosome; cell redox homeostasis; transcription factor complex; nucleolus; nucleic acid phosphodiester bond hydrolysis; RNA binding; DNA binding; transcription coactivator activity; cellular response to hydrogen peroxide; cellular respons…
ENSG00000132485	ZRANB2	4482.09	4646.8	4760.93	3280.66	3070.09	3089.36	3888.32	-0.549246	0.0560315	1.52129e-23	1.08801e-21	protein_coding	; GO:0008380; GO:0003723; GO:0003700; GO:0006355; GO:0005634; GO:0005515; GO:0006397; GO:0046872; GO:0005654	; regulation of transcription, DNA-templated; nucleus; DNA-binding transcription factor activity; RNA splicing; nucleoplasm; metal ion binding; mRNA processing; RNA binding; protein binding
ENSG00000173530	TNFRSF10D	419.994	439.995	532.965	293.198	328.747	294.664	384.927	-0.548746	0.142536	1.40139e-05	0.000105658	protein_coding	GO:0045569; GO:0007165; GO:0007166; GO:0004888; GO:0016021; GO:0043066; GO:0005886; GO:0006915; GO:0016020; GO:0050900; GO:0009986; GO:0042981	plasma membrane; TRAIL binding; negative regulation of apoptotic process; signal transduction; integral component of membrane; leukocyte migration; cell surface; cell surface receptor signaling pathway; regulation of apoptotic process; transmembrane signaling receptor activity; membrane; apoptotic process
ENSG00000082512	TRAF5	202.462	226.363	327.328	156.536	157.662	161.581	205.322	-0.547743	0.217521	0.00115096	0.00522013	protein_coding	; GO:0051092; GO:0009898; GO:0006915; GO:0042802; GO:0035631; GO:0007165; GO:0005515; GO:0005829; GO:0042981; GO:0051091; GO:0032991; GO:0005813; GO:0031996; GO:0031625; GO:0005164; GO:0005737; GO:0008270; GO:0046872; GO:0043123	; positive regulation of I-kappaB kinase/NF-kappaB signaling; metal ion binding; tumor necrosis factor receptor binding; centrosome; apoptotic process; cytosol; thioesterase binding; positive regulation of NF-kappaB transcription factor activity; ubiquitin protein ligase binding; protein-containing complex; zinc ion binding; identical protein binding; signal transduction; CD40 receptor complex; p…
ENSG00000100505	TRIM9	581.586	512.664	574.57	354.763	393.443	361.837	463.144	-0.546652	0.119353	5.79871e-07	5.94055e-06	protein_coding	; GO:0035544; GO:0008021; GO:0000149; GO:0004842; GO:0031410; GO:0045202; GO:0042995; GO:0005515; GO:0016740; GO:0005829; GO:0005856; GO:0016567; GO:0045955; GO:0030425; GO:0019904; GO:0016079; GO:0043161; GO:0005737; GO:0042803; GO:0008270; GO:0046872; GO:0030054	; cell projection; metal ion binding; transferase activity; protein ubiquitination; ubiquitin-protein transferase activity; cytosol; synaptic vesicle exocytosis; cytoskeleton; SNARE binding; synapse; protein domain specific binding; synaptic vesicle; cytoplasmic vesicle; negative regulation of SNARE complex assembly; protein binding; dendrite; cytoplasm; protein homodimerization activity; negativ…
ENSG00000170515	PA2G4	14898.3	14893	15485.1	9899.85	10405.3	10568.4	12691.6	-0.546441	0.0461639	3.7081e-33	5.30398e-31	protein_coding	; GO:0008283; GO:0043066; GO:0005576; GO:0016020; GO:0005730; GO:0003723; GO:0045892; GO:0003700; GO:0045597; GO:0005515; GO:0006417; GO:0043312; GO:0035578; GO:0005634; GO:0031625; GO:0007050; GO:0005737; GO:0070062; GO:0006364; GO:0003677; GO:0000055	; negative regulation of apoptotic process; extracellular region; nucleolus; RNA binding; DNA binding; membrane; nucleus; rRNA processing; regulation of translation; ubiquitin protein ligase binding; positive regulation of cell differentiation; cell proliferation; protein binding; ribosomal large subunit export from nucleus; cytoplasm; negative regulation of transcription, DNA-templated; DNA-bind…
ENSG00000133028	SCO1	1660.78	1689.35	1803.01	1144.73	1126.88	1218.93	1440.61	-0.546335	0.0751588	4.83576e-14	1.38601e-12	protein_coding	; GO:0006091; GO:0008535; GO:1901799; GO:0005739; GO:0030016; GO:0033617; GO:0031305; GO:0006825; GO:0005515; GO:0005743; GO:0046872; GO:0006878; GO:0005507; GO:0016020; GO:0072492; GO:0016021	; myofibril; cellular copper ion homeostasis; integral component of mitochondrial inner membrane; metal ion binding; integral component of membrane; host cell mitochondrial intermembrane space; mitochondrial respiratory chain complex IV assembly; copper ion transport; mitochondrion; membrane; mitochondrial inner membrane; protein binding; copper ion binding; generation of precursor metabolites an…
ENSG00000070814	TCOF1	14621.7	13223.4	12586	9631.43	9673.37	8060.56	11299.4	-0.546177	0.0780486	3.4547e-13	8.89307e-12	protein_coding	; GO:0046982; GO:0003723; GO:0005215; GO:0014032; GO:0097110; GO:0005634; GO:0005515; GO:0014029; GO:0001042; GO:0005829; GO:0006417; GO:0001501; GO:0005730; GO:0001650	; protein heterodimerization activity; nucleus; RNA polymerase I core binding; scaffold protein binding; neural crest formation; skeletal system development; neural crest cell development; nucleolus; regulation of translation; RNA binding; protein binding; transporter activity; cytosol; fibrillar center
ENSG00000104635	SLC39A14	4852.56	4090.01	4257.58	2959.66	2868.61	3116.45	3690.81	-0.54583	0.0737274	1.78164e-14	5.31185e-13	protein_coding	; GO:0034755; GO:0016020; GO:0006826; GO:0071578; GO:0046873; GO:0042995; GO:0055085; GO:0071577; GO:0006829; GO:0030001; GO:0006811; GO:0015093; GO:0005887; GO:0030027; GO:0005737; GO:0005886; GO:0006882; GO:0016021; GO:0005385	; cellular zinc ion homeostasis; plasma membrane; cell projection; zinc ion transmembrane transport; integral component of plasma membrane; membrane; iron ion transmembrane transport; ion transport; metal ion transport; integral component of membrane; iron ion transport; cytoplasm; zinc ion transport; lamellipodium; ferrous iron transmembrane transporter activity; zinc ion import across plasma me…
ENSG00000133641	C12orf29	853.133	860.456	821.961	483.778	637.942	569.581	704.475	-0.545481	0.116161	3.05428e-07	3.31252e-06	protein_coding	; GO:0002244	; hematopoietic progenitor cell differentiation
ENSG00000119812	FAM98A	2519.51	2712.5	2516.06	1700.65	1836.04	1727.89	2168.78	-0.544865	0.0671246	6.61713e-17	2.53356e-15	protein_coding	; GO:0003723; GO:0008276; GO:0032418; GO:1900029; GO:0005515; GO:0008284; GO:0006479; GO:0072669; GO:0010628	; protein methyltransferase activity; positive regulation of ruffle assembly; protein methylation; RNA binding; positive regulation of gene expression; protein binding; positive regulation of cell proliferation; tRNA-splicing ligase complex; lysosome localization
ENSG00000112159	MDN1	5696.97	6541.78	6081.08	4172.61	3954.55	4334.24	5130.21	-0.544581	0.0653863	1.12758e-17	4.63317e-16	protein_coding	; GO:0005737; GO:0005524; GO:0000027; GO:0016887; GO:0005634; GO:0006364; GO:0005515; GO:0065003; GO:0000166; GO:0005654; GO:0051082; GO:0005829; GO:0016020; GO:0045111; GO:0005730	; nucleus; nucleoplasm; rRNA processing; protein-containing complex assembly; ATPase activity; ATP binding; nucleolus; unfolded protein binding; nucleotide binding; ribosomal large subunit assembly; membrane; protein binding; cytoplasm; cytosol; intermediate filament cytoskeleton
ENSG00000141378	PTRH2	575.415	542.073	636.838	362.551	398.971	407.196	487.174	-0.54455	0.120136	7.35825e-07	7.37869e-06	protein_coding	; GO:2000811; GO:0005739; GO:0016787; GO:0010629; GO:0005515; GO:2000210; GO:0006915; GO:0005829; GO:0004045; GO:0016020; GO:0016021	; hydrolase activity; negative regulation of gene expression; aminoacyl-tRNA hydrolase activity; positive regulation of anoikis; integral component of membrane; negative regulation of anoikis; apoptotic process; membrane; mitochondrion; protein binding; cytosol
ENSG00000206077	ZDHHC11B	78.664	83.5261	70.0247	47.4705	51.7436	33.3729	60.8003	-0.544437	0.358351	0.0084493	0.028666	protein_coding	; GO:0005794; GO:0006612; GO:0019706; GO:0018230; GO:0005783; GO:0016746; GO:0016740; GO:0016020; GO:0016021	; transferase activity; Golgi apparatus; integral component of membrane; endoplasmic reticulum; protein targeting to membrane; peptidyl-L-cysteine S-palmitoylation; protein-cysteine S-palmitoyltransferase activity; membrane; transferase activity, transferring acyl groups
ENSG00000114867	EIF4G1	37478.7	34163.4	35833.1	22899.7	24793	25567.9	30122.6	-0.544162	0.0556303	1.90648e-23	1.35075e-21	protein_coding	GO:0008135; ; GO:0006413; GO:0005524; GO:0003743; GO:0008190; GO:0002191; GO:0003729; GO:1905606; GO:0010801; GO:0045666; GO:0008284; GO:0016020; GO:0022627; GO:0032502; GO:0007005; GO:0042802; GO:0005844; GO:0003723; GO:1905537; GO:0005515; GO:0060964; GO:1900087; GO:0010507; GO:0005829; GO:0006446; GO:0006417; GO:0031669; GO:0097009; GO:1905618; GO:0016281; GO:0016032; GO:0006412; GO:0001662; G…	; negative regulation of peptidyl-threonine phosphorylation; energy homeostasis; eukaryotic initiation factor 4E binding; regulation of polysome binding; mRNA binding; ATP binding; RNA binding; membrane; translation initiation factor activity; positive regulation of cell proliferation; cytosol; positive regulation of miRNA mediated inhibition of translation; polysome; nucleus; eukaryotic translat…
ENSG00000149218	ENDOD1	688.746	749.759	667.703	483.047	476.863	455.656	586.962	-0.543525	0.104964	2.83931e-08	3.6638e-07	protein_coding	GO:0004519; GO:0005829; GO:0002576; GO:0016787; GO:0070062; GO:0005576; GO:0004518; GO:0046872; GO:0003676; GO:0090305; GO:0016020	hydrolase activity; platelet degranulation; nucleic acid binding; metal ion binding; extracellular region; extracellular exosome; nuclease activity; endonuclease activity; nucleic acid phosphodiester bond hydrolysis; membrane; cytosol
ENSG00000111846	GCNT2	117.041	107.893	122.734	72.0838	55.1292	83.9447	93.1376	-0.543425	0.280355	0.00431041	0.0162582	protein_coding	; GO:0007275; GO:0016757; GO:0005575; GO:0008284; GO:0016020; GO:0005794; GO:0006024; GO:0007179; GO:0016740; GO:0000139; GO:0051897; GO:0010608; GO:0070374; GO:0036438; GO:0034116; GO:0006486; GO:0010718; GO:0010812; GO:0008375; GO:0030335; GO:0008109; GO:0016021	; positive regulation of protein kinase B signaling; transferase activity; Golgi apparatus; membrane; positive regulation of cell proliferation; transforming growth factor beta receptor signaling pathway; maintenance of lens transparency; positive regulation of epithelial to mesenchymal transition; Golgi membrane; multicellular organism development; posttranscriptional regulation of gene expressi…
ENSG00000027001	MIPEP	718.193	718.378	737.288	475.123	523.952	461.645	605.763	-0.543167	0.103074	1.77509e-08	2.36294e-07	protein_coding	; GO:0006508; GO:0006518; GO:0005739; GO:0016787; GO:0005759; GO:0006627; GO:0004222; GO:0046872; GO:0008237; GO:0008233	; hydrolase activity; metalloendopeptidase activity; metallopeptidase activity; protein processing involved in protein targeting to mitochondrion; metal ion binding; mitochondrion; proteolysis; peptide metabolic process; peptidase activity; mitochondrial matrix
ENSG00000005513	SOX8	186.195	207.26	173.72	115.731	117.098	130.427	155.072	-0.543142	0.198666	0.000656089	0.00319859	protein_coding	; GO:0046982; GO:0045944; GO:0046533; GO:0043066; GO:0001701; GO:0033690; GO:0014015; GO:0001755; GO:0045893; GO:0048469; GO:0045892; GO:0003700; GO:0007165; GO:0001228; GO:0072289; GO:0045165; GO:0048484; GO:0090184; GO:0090190; GO:0060018; GO:0072034; GO:0000981; GO:0008584; GO:0048709; GO:0035914; GO:0007417; GO:0001649; GO:0044798; GO:0043565; GO:0006355; GO:0008134; GO:0005634; GO:0007283; G…	; regulation of transcription, DNA-templated; DNA-binding transcription factor activity, RNA polymerase II-specific; ureter morphogenesis; positive regulation of kidney development; negative regulation of apoptotic process; positive regulation of branching involved in ureteric bud morphogenesis; RNA polymerase II core promoter sequence-specific DNA binding; DNA binding; renal vesicle induction; p…
ENSG00000064666	CNN2	1157.12	1132.1	1393.03	804.885	841.514	833.501	1027.03	-0.541712	0.0998862	7.69219e-09	1.09007e-07	protein_coding	; GO:0001725; GO:0031032; GO:0005516; GO:0005576; GO:0050765; GO:0003779; GO:0016020; GO:0032970; GO:0005925; GO:0035580; GO:0042060; GO:0005856; GO:0030097; GO:0043312; GO:1904724; GO:0010628; GO:0007010; GO:0030336; GO:0071260; GO:0005911; GO:0042127; GO:0045296; GO:0035722	; hemopoiesis; actin binding; extracellular region; cytoskeleton organization; positive regulation of gene expression; membrane; interleukin-12-mediated signaling pathway; negative regulation of phagocytosis; regulation of cell proliferation; cytoskeleton; stress fiber; specific granule lumen; tertiary granule lumen; cellular response to mechanical stimulus; cadherin binding; negative regulation …
ENSG00000116871	MAP7D1	5242.32	5157.72	5256.64	3562.57	3630.37	3513.81	4393.91	-0.541477	0.0486492	1.28541e-29	1.48774e-27	protein_coding	GO:0000226; ; GO:0005737; GO:0005819; GO:0015630; GO:0005829; GO:0005856	; cytoskeleton; spindle; microtubule cytoskeleton organization; microtubule cytoskeleton; cytoplasm; cytosol
ENSG00000142684	ZNF593	962.097	727.929	912.36	540.348	594.325	601.091	723.025	-0.541212	0.122673	1.28277e-06	1.22092e-05	protein_coding	GO:0045944; GO:0005634; GO:0030687; GO:0005515; GO:0003677; GO:0043023; GO:0008270; GO:0000055; GO:0046872; GO:0003676; GO:1903026; GO:0005730; GO:0000981	DNA-binding transcription factor activity, RNA polymerase II-specific; nucleus; nucleic acid binding; metal ion binding; negative regulation of RNA polymerase II regulatory region sequence-specific DNA binding; nucleolus; DNA binding; protein binding; positive regulation of transcription by RNA polymerase II; ribosomal large subunit export from nucleus; ribosomal large subunit binding; zinc ion b…
ENSG00000275700	AATF	3971.23	3880.42	4220.62	2718.02	2815.37	2708.36	3385.67	-0.540891	0.0582076	2.12856e-21	1.2706e-19	protein_coding	; GO:0045944; GO:0043066; GO:0006974; GO:0043522; GO:2000378; GO:0007346; GO:0005730; GO:0045893; GO:0005794; GO:0048156; GO:0003723; GO:0005515; GO:0007155; GO:0040016; GO:0019901; GO:0005634; GO:0042985; GO:0005737; GO:0042254; GO:0032929	; negative regulation of amyloid precursor protein biosynthetic process; negative regulation of apoptotic process; Golgi apparatus; nucleolus; RNA binding; regulation of mitotic cell cycle; leucine zipper domain binding; positive regulation of transcription by RNA polymerase II; cellular response to DNA damage stimulus; embryonic cleavage; negative regulation of superoxide anion generation; nucle…
ENSG00000181472	ZBTB2	821.49	803.712	801.443	560.559	530.149	550.299	677.942	-0.540839	0.0935505	9.89001e-10	1.60549e-08	protein_coding	GO:0000122; GO:0005634; GO:0001227; GO:0005515; GO:0003677; GO:0000978; GO:0046872; GO:0003676; GO:0000981	DNA-binding transcription factor activity, RNA polymerase II-specific; nucleus; nucleic acid binding; metal ion binding; negative regulation of transcription by RNA polymerase II; DNA binding; protein binding; RNA polymerase II proximal promoter sequence-specific DNA binding; DNA-binding transcription repressor activity, RNA polymerase II-specific
ENSG00000151067	CACNA1C	66.4059	33.6124	71.0332	40.668	22.3614	19.0933	42.1957	-0.540802	0.668999	0.0121915	0.0388906	protein_coding	; GO:0086064; GO:0034765; GO:0035585; GO:0005262; GO:0060402; GO:0005516; GO:0035115; GO:0007507; GO:0086007; GO:0051393; GO:0016020; GO:0014069; GO:0034220; GO:0086002; GO:0043010; GO:0045202; GO:0086012; GO:0098911; GO:0042995; GO:0005515; GO:0055085; GO:1990454; GO:0006811; GO:0086091; GO:0002520; GO:0042383; GO:0005216; GO:0010881; GO:0030018; GO:0070588; GO:0045762; GO:0030425; GO:0005891; G…	; plasma membrane; membrane depolarization during atrial cardiac muscle cell action potential; voltage-gated calcium channel activity; regulation of ventricular cardiac muscle cell action potential; cell projection; metal ion binding; membrane depolarization during AV node cell action potential; perikaryon; integral component of plasma membrane; embryonic forelimb morphogenesis; immune system dev…
ENSG00000150768	DLAT	4522.61	4246.03	4127.48	2935.11	2982.8	2889.26	3617.21	-0.540439	0.0577193	1.08006e-21	6.68404e-20	protein_coding	GO:0042802; ; GO:0045254; GO:0006099; GO:0005975; GO:0005739; GO:0005759; GO:0006090; GO:0004742; GO:0043209; GO:0034604; GO:0005515; GO:0006006; GO:0016746; GO:0016740; GO:0030431; GO:0005967; GO:0006086	; pyruvate metabolic process; pyruvate dehydrogenase complex; transferase activity; acetyl-CoA biosynthetic process from pyruvate; tricarboxylic acid cycle; myelin sheath; dihydrolipoyllysine-residue acetyltransferase activity; carbohydrate metabolic process; pyruvate dehydrogenase (NAD+) activity; sleep; mitochondrion; protein binding; glucose metabolic process; mitochondrial pyruvate dehydrogen…
ENSG00000007376	RPUSD1	2017.65	2042.01	1918.23	1311.48	1356.39	1403.74	1674.92	-0.540301	0.068971	6.60537e-16	2.27615e-14	protein_coding	GO:0009451; GO:0009982; GO:0003723; GO:0008150; GO:0003674; GO:0001522; GO:0005575	RNA modification; molecular_function; pseudouridine synthase activity; RNA binding; cellular_component; biological_process; pseudouridine synthesis
ENSG00000168389	MFSD2A	151.523	158.039	162.741	96.3958	100.686	103.437	128.804	-0.540124	0.210678	0.00105926	0.00485799	protein_coding	GO:0045056; ; GO:1990379; GO:0006656; GO:0051977; GO:0006869; GO:0016020; GO:0005789; GO:0008643; GO:0005215; GO:0005783; GO:0055085; GO:0060856; GO:0021766; GO:0005887; GO:0005548; GO:0015293; GO:0015245; GO:0071702; GO:0005886; GO:0015908; GO:0051978; GO:0016021	; establishment of blood-brain barrier; plasma membrane; organic substance transport; lipid transport; integral component of plasma membrane; lipid transport across blood brain barrier; membrane; transporter activity; symporter activity; transcytosis; phosphatidylcholine biosynthetic process; carbohydrate transport; hippocampus development; endoplasmic reticulum; endoplasmic reticulum membrane; l…
ENSG00000100462	PRMT5	6964.66	6961.39	6502.7	4333.11	4566.26	5029.3	5726.24	-0.539892	0.0650598	1.32167e-17	5.35806e-16	protein_coding	GO:0000387; GO:0035246; ; GO:0046982; GO:0090161; GO:0008168; GO:0008283; GO:0018216; GO:1903507; GO:0043985; GO:0034969; GO:0044877; GO:1904992; GO:0008327; GO:0044030; GO:0035097; GO:0032922; GO:0042802; GO:0042118; GO:0005794; GO:0016274; GO:0006325; GO:0070372; GO:0005515; GO:0048714; GO:0016740; GO:0005829; GO:0007088; GO:1901796; GO:0045596; GO:0044020; GO:0070888; GO:0032259; GO:0032991; G…	spliceosomal snRNP assembly; Golgi ribbon formation; positive regulation of oligodendrocyte differentiation; ; regulation of mitotic nuclear division; transferase activity; Golgi apparatus; peptidyl-arginine methylation; protein methylation; cytosol; positive regulation of adenylate cyclase-inhibiting dopamine receptor signaling pathway; histone methyltransferase activity (H4-R3 specific); protei…
ENSG00000174206	C12orf66	159.746	183.764	189.306	112.333	93.3872	132.232	145.128	-0.538684	0.222594	0.00152414	0.0066558	protein_coding	; GO:0042149; GO:1904262; GO:0140007; GO:0005764; GO:0016020; GO:0061462; GO:0005765; GO:0034198	; protein localization to lysosome; cellular response to amino acid starvation; negative regulation of TORC1 signaling; lysosomal membrane; membrane; lysosome; cellular response to glucose starvation; KICSTOR complex
ENSG00000135002	RFK	1225.24	1265.38	1113.59	682.181	833.512	905.987	1004.31	-0.538593	0.112933	2.39262e-07	2.64988e-06	protein_coding	GO:0008531; GO:0033864; ; GO:0072593; GO:0005737; GO:0009231; GO:0005524; GO:0009398; GO:0005515; GO:0000166; GO:0046872; GO:0016740; GO:0005829; GO:0006915; GO:0016310; GO:0006771; GO:0016301	kinase activity; ; reactive oxygen species metabolic process; FMN biosynthetic process; metal ion binding; transferase activity; riboflavin metabolic process; ATP binding; phosphorylation; nucleotide binding; protein binding; apoptotic process; cytoplasm; cytosol; riboflavin kinase activity; positive regulation of NAD(P)H oxidase activity; riboflavin biosynthetic process
ENSG00000173638	SLC19A1	2605.21	2411.84	2558.26	1575.96	1733.71	1846.79	2121.96	-0.538536	0.0758524	1.7284e-13	4.62278e-12	protein_coding	; GO:0098838; GO:0051180; GO:0005542; GO:0016020; GO:0016323; GO:0015884; GO:0035461; GO:0055085; GO:1904447; GO:0008517; GO:0051958; GO:0090482; GO:0008518; GO:0005887; GO:0016324; GO:0015350; GO:0005886; GO:0046655; GO:0016021	; plasma membrane; integral component of plasma membrane; folate import across plasma membrane; methotrexate transmembrane transporter activity; membrane; vitamin transmembrane transport; vitamin transmembrane transporter activity; folic acid transport; folate:anion antiporter activity; methotrexate transport; basolateral plasma membrane; vitamin transport; folic acid transmembrane transporter ac…
ENSG00000183032	SLC25A21	228.67	259.862	326.736	180.443	174.124	172.844	223.78	-0.538094	0.184791	0.00039056	0.00204407	protein_coding	; GO:0005739; GO:0005743; GO:0055085; GO:0015742; GO:0006554; GO:0022857; GO:0016020; GO:0015139; GO:0016021	; integral component of membrane; transmembrane transporter activity; alpha-ketoglutarate transmembrane transporter activity; alpha-ketoglutarate transport; mitochondrion; membrane; mitochondrial inner membrane; lysine catabolic process; transmembrane transport
ENSG00000006194	ZNF263	995.958	974.915	888.865	551.992	732.088	634.693	796.419	-0.537931	0.116821	5.25189e-07	5.45779e-06	protein_coding	GO:0000122; GO:0043565; GO:0045892; GO:0003700; GO:0006355; GO:0005634; GO:0001227; GO:0005515; GO:0003677; GO:0046872; GO:0003676; GO:0000981	negative regulation of transcription, DNA-templated; regulation of transcription, DNA-templated; nucleus; DNA-binding transcription factor activity; DNA-binding transcription factor activity, RNA polymerase II-specific; sequence-specific DNA binding; nucleic acid binding; metal ion binding; negative regulation of transcription by RNA polymerase II; DNA binding; protein binding; DNA-binding transc…
ENSG00000115419	GLS	1929.78	2129.95	1815.86	1473.68	1168.66	1338.56	1642.75	-0.537414	0.0979112	5.31012e-09	7.71189e-08	protein_coding	; GO:0005829; GO:0007268; GO:0051289; GO:0005737; GO:0005739; GO:0016787; GO:0005759; GO:0001967; GO:0005515; GO:0006537; GO:0014047; GO:0008652; GO:0006541; GO:0004359; GO:0006543; GO:0002087	; hydrolase activity; chemical synaptic transmission; glutamine catabolic process; suckling behavior; regulation of respiratory gaseous exchange by neurological system process; glutamate biosynthetic process; glutamine metabolic process; cellular amino acid biosynthetic process; mitochondrial matrix; mitochondrion; protein binding; cytoplasm; cytosol; protein homotetramerization; glutamate secret…
ENSG00000111490	TBC1D30	145.095	186.41	182.638	108.043	118.045	99.6316	139.977	-0.537059	0.219588	0.00143892	0.00632376	protein_coding	; GO:1902018; GO:0017137; GO:0006886; GO:0005096; GO:0005886; GO:0090630; GO:0005829; GO:0043547; GO:0016020; GO:0005929; GO:0036064	; negative regulation of cilium assembly; ciliary basal body; plasma membrane; GTPase activator activity; activation of GTPase activity; Rab GTPase binding; cilium; intracellular protein transport; membrane; cytosol; positive regulation of GTPase activity
ENSG00000103047	TANGO6	1005.33	1099.85	742.737	611.815	643.858	637.819	790.235	-0.535839	0.137227	1.16123e-05	8.91019e-05	protein_coding	; GO:0016020; GO:0016021	; integral component of membrane; membrane
ENSG00000134256	CD101	42.5398	65.4758	70.6343	33.5597	35.4466	25.4424	45.5164	-0.535458	0.467218	0.0123307	0.0392358	protein_coding	; GO:0002763; GO:0016812; GO:0007166; GO:0070062; GO:0005886; GO:0016020; GO:0016021	; plasma membrane; hydrolase activity, acting on carbon-nitrogen (but not peptide) bonds, in cyclic amides; positive regulation of myeloid leukocyte differentiation; integral component of membrane; extracellular exosome; cell surface receptor signaling pathway; membrane
ENSG00000197619	ZNF615	285.969	233.874	288.421	172.823	157.133	196.457	222.446	-0.535186	0.179594	0.000317887	0.00170371	protein_coding	; GO:0006355; GO:0006357; GO:0005634; GO:0003677; GO:0046872; GO:0003676; GO:0000981	; regulation of transcription, DNA-templated; nucleus; DNA-binding transcription factor activity, RNA polymerase II-specific; nucleic acid binding; metal ion binding; regulation of transcription by RNA polymerase II; DNA binding
ENSG00000168283	BMI1	3086.05	3437.41	3807.49	2396.63	2552.45	2056.14	2889.36	-0.535078	0.0948592	2.23967e-09	3.47929e-08	protein_coding	GO:0010468; ; GO:0000151; GO:0006342; GO:0048146; GO:0036353; GO:0007379; GO:0006325; GO:0045814; GO:0005515; GO:0051443; GO:0005829; GO:0035102; GO:0030097; GO:0000122; GO:0070317; GO:0005634; GO:0005654; GO:0016604; GO:0005737; GO:1990841; GO:0071535; GO:0008270; GO:0046872; GO:0031519	; hemopoiesis; negative regulation of gene expression, epigenetic; metal ion binding; segment specification; ubiquitin ligase complex; cytosol; regulation of gene expression; nucleus; positive regulation of ubiquitin-protein transferase activity; nucleoplasm; nuclear body; PcG protein complex; PRC1 complex; negative regulation of G0 to G1 transition; chromatin organization; protein binding; promo…
ENSG00000196449	YRDC	1583.14	1475.33	1552.98	1054.84	1036.82	1056.69	1293.3	-0.534609	0.0735535	4.79334e-14	1.37645e-12	protein_coding	GO:0003725; GO:0006450; GO:0005737; GO:0005739; GO:0000049; GO:0051051; GO:0016779; GO:0016020	nucleotidyltransferase activity; regulation of translational fidelity; negative regulation of transport; membrane; mitochondrion; cytoplasm; double-stranded RNA binding; tRNA binding
ENSG00000242265	PEG10	77.2241	100.082	66.7029	56.0043	40.2101	44.4205	64.1073	-0.534486	0.359212	0.0089435	0.0299937	protein_coding	; GO:0005829; GO:0030512; GO:0005737; GO:0003723; GO:0005634; GO:0005515; GO:0003677; GO:0008270; GO:0046872; GO:0006915; GO:0003676; GO:0030154; GO:0001890	; nucleus; nucleic acid binding; metal ion binding; negative regulation of transforming growth factor beta receptor signaling pathway; RNA binding; DNA binding; cell differentiation; protein binding; apoptotic process; cytoplasm; placenta development; cytosol; zinc ion binding
ENSG00000276550	HERC2P2	384.827	439.993	266.265	263.261	216.548	220.37	298.544	-0.534132	0.202869	0.000873701	0.0041217	transcribed_unprocessed_pseudogene
ENSG00000180747	SMG1P3	181.764	169.579	168.91	120.079	119.139	93.5145	142.164	-0.533092	0.212472	0.00123748	0.00554615	transcribed_unprocessed_pseudogene
ENSG00000258947	TUBB3	626.474	631.011	557.915	388.266	436.16	397.912	506.29	-0.532888	0.115966	5.62862e-07	5.80203e-06	protein_coding	; GO:0007017; GO:0000226; GO:0000278; GO:0005525; GO:0005515; GO:0005856; GO:0003924; GO:0030424; GO:0005634; GO:0030425; GO:0000166; GO:0005874; GO:0007010; GO:0007411; GO:0005737; GO:0005200; GO:0030182; GO:0070062	; cytoskeleton organization; structural constituent of cytoskeleton; microtubule cytoskeleton organization; neuron differentiation; mitotic cell cycle; microtubule; nucleus; microtubule-based process; cytoskeleton; axon guidance; axon; GTP binding; GTPase activity; nucleotide binding; protein binding; dendrite; cytoplasm; extracellular exosome
ENSG00000109917	ZPR1	1926.53	1979.55	2231.5	1401.39	1313.54	1472.7	1720.87	-0.532832	0.0824516	1.42154e-11	3.00186e-10	protein_coding	; GO:0008380; GO:0097504; GO:0045927; GO:0008283; GO:0032797; GO:2000672; GO:0030971; GO:0005730; GO:0048471; GO:0000226; GO:0015030; GO:0007165; GO:0031641; GO:0042995; GO:0005515; GO:0042307; GO:0071364; GO:0030424; GO:0021510; GO:0001833; GO:0030426; GO:0005634; GO:0030576; GO:0061564; GO:0005654; GO:0030154; GO:0001834; GO:0010628; GO:0005737; GO:0043204; GO:0043025; GO:1902742; GO:1990261; G…	; spinal cord development; Gemini of coiled bodies; cell projection; metal ion binding; mRNA processing; perikaryon; nucleolus; positive regulation of transcription involved in G1/S transition of mitotic cell cycle; positive regulation of gene expression; microtubule cytoskeleton organization; receptor tyrosine kinase binding; axon development; nucleus; neuronal cell body; nucleoplasm; cellular r…
ENSG00000169288	MRPL1	1084.37	1101.47	1129.51	693.154	821.053	738.962	928.087	-0.532302	0.0924298	1.16873e-09	1.87915e-08	protein_coding	; GO:0015934; GO:0005739; GO:0003723; GO:0006412; GO:0005840; GO:0022625; GO:0070126; GO:0005515; GO:0003735; GO:0005743; GO:0070125; GO:0000470	large ribosomal subunit; ; translation; ribosome; mitochondrial translational elongation; mitochondrial translational termination; structural constituent of ribosome; maturation of LSU-rRNA; RNA binding; mitochondrion; protein binding; mitochondrial inner membrane; cytosolic large ribosomal subunit
ENSG00000131149	GSE1	3099.73	3003.29	2663.6	2088.1	1994.19	1913.9	2460.47	-0.532124	0.074894	1.67417e-13	4.4927e-12	protein_coding	; GO:0005515	; protein binding
ENSG00000204149	AGAP6	192.752	238.395	213.05	130.679	147.323	139.741	176.99	-0.531996	0.188611	0.000529889	0.00267005	protein_coding	GO:0043547; GO:0005096; GO:0046872; GO:0005634	metal ion binding; positive regulation of GTPase activity; nucleus; GTPase activator activity
ENSG00000125740	FOSB	61.5806	67.8985	55.7864	34.8898	34.0294	35.0797	48.2107	-0.53154	0.382453	0.0102194	0.03364	protein_coding	; GO:0009612; GO:0045944; GO:0051412; GO:0007565; GO:0003700; GO:0001228; GO:0003690; GO:0043278; GO:0042493; GO:0000981; GO:0051591; GO:0000122; GO:0043565; GO:0006355; GO:0006357; GO:0008134; GO:0005634; GO:0032570; GO:0071277; GO:0005654; GO:0043231; GO:0032870; GO:0003677; GO:0000978; GO:0006366	; regulation of transcription, DNA-templated; DNA-binding transcription factor activity, RNA polymerase II-specific; cellular response to calcium ion; response to cAMP; DNA binding; response to morphine; positive regulation of transcription by RNA polymerase II; intracellular membrane-bounded organelle; DNA-binding transcription activator activity, RNA polymerase II-specific; nucleus; sequence-sp…
ENSG00000135249	RINT1	1198.23	1404.14	1309.4	836.247	918.503	908.907	1095.91	-0.531197	0.0907371	6.62948e-10	1.10215e-08	protein_coding	GO:0007049; GO:0015031; ; GO:0005737; GO:0016192; GO:0007030; GO:1902504; GO:0005515; GO:0005783; GO:0060628; GO:0006890; GO:0070939; GO:0005829; GO:0016020; GO:0005789; GO:0048193	; cell cycle; vesicle-mediated transport; regulation of signal transduction involved in mitotic G2 DNA damage checkpoint; retrograde vesicle-mediated transport, Golgi to ER; Golgi organization; endoplasmic reticulum; protein transport; Golgi vesicle transport; endoplasmic reticulum membrane; Dsl1/NZR complex; membrane; protein binding; cytoplasm; cytosol; regulation of ER to Golgi vesicle-mediate…
ENSG00000180198	RCC1	7527.06	7124.62	7524.2	4900.45	5116.4	5243.64	6239.4	-0.530875	0.0516861	1.29045e-25	1.08098e-23	protein_coding	; GO:0046982; GO:0000794; GO:0051290; GO:0007059; GO:0051301; GO:0008536; GO:0005087; GO:0005515; GO:0051225; GO:0005085; GO:0000082; GO:0000790; GO:0007088; GO:0016032; GO:0032991; GO:0031492; GO:0005634; GO:0000785; GO:0005694; GO:0042393; GO:0043199; GO:0005654; GO:0007052; GO:0007049; GO:0031965; GO:0003682; GO:0005737; GO:0003677; GO:0031491	chromosome; ; cell cycle; regulation of mitotic nuclear division; Ran guanyl-nucleotide exchange factor activity; DNA binding; nuclear chromatin; Ran GTPase binding; protein heterodimerization activity; nucleus; condensed nuclear chromosome; nucleoplasm; chromosome segregation; chromatin binding; protein-containing complex; nucleosomal DNA binding; protein heterotetramerization; guanyl-nucleotide…
ENSG00000256087	ZNF432	203.731	179.961	174.412	128.704	111.59	120.382	153.13	-0.530863	0.198645	0.000813564	0.00387779	protein_coding	; GO:0006355; GO:0006357; GO:0005634; GO:0003677; GO:0005654; GO:0046872; GO:0003676; GO:0000981	; regulation of transcription, DNA-templated; nucleus; DNA-binding transcription factor activity, RNA polymerase II-specific; nucleoplasm; nucleic acid binding; metal ion binding; regulation of transcription by RNA polymerase II; DNA binding
ENSG00000110328	GALNT18	312.89	325.886	265.838	201.9	202.902	192.899	250.386	-0.530269	0.159632	0.000106753	0.000651821	protein_coding	; GO:0005794; GO:0004653; GO:0030246; GO:0016757; GO:0005575; GO:0006486; GO:0046872; GO:0016740; GO:0000139; GO:0006493; GO:0016020; GO:0016021	protein glycosylation; ; protein O-linked glycosylation; metal ion binding; transferase activity; Golgi apparatus; integral component of membrane; transferase activity, transferring glycosyl groups; polypeptide N-acetylgalactosaminyltransferase activity; Golgi membrane; membrane; cellular_component; carbohydrate binding
ENSG00000044524	EPHA3	204.659	221.953	188.491	159.643	112.722	124.065	168.589	-0.529929	0.209529	0.00117745	0.00531956	protein_coding	GO:0045806; GO:0043005; GO:0005524; GO:0005576; GO:0097156; GO:0016020; GO:0005003; GO:0048013; GO:0005004; GO:0010976; GO:0071300; GO:0004672; GO:0043235; GO:0005515; GO:0007155; GO:0043087; GO:0004713; GO:0016740; GO:0006468; GO:0016301; GO:0032956; GO:0010717; GO:0005769; GO:0005887; GO:0000166; GO:0097155; GO:0007411; GO:0005005; GO:0004714; GO:0005886; GO:0018108; GO:0016477; GO:0051893; GO:…	protein phosphorylation; plasma membrane; cellular response to retinoic acid; transmembrane receptor protein tyrosine kinase signaling pathway; extracellular region; transferase activity; integral component of plasma membrane; regulation of GTPase activity; ATP binding; protein kinase activity; neuron projection; membrane; fasciculation of sensory neuron axon; regulation of microtubule cytoskelet…
ENSG00000145833	DDX46	8280.53	8399.71	8593.33	5706.15	6100.05	5606.46	7114.37	-0.529718	0.0513682	8.90882e-26	7.58851e-24	protein_coding	; GO:0008380; GO:0015030; GO:0004386; GO:0003723; GO:0016787; GO:0005524; GO:0000398; GO:0005634; GO:0016607; GO:0006397; GO:0000166; GO:0005654; GO:0003676; GO:0016020; GO:0001650	; hydrolase activity; nucleus; RNA splicing; nucleoplasm; nucleic acid binding; Cajal body; mRNA splicing, via spliceosome; mRNA processing; helicase activity; ATP binding; RNA binding; nucleotide binding; membrane; nuclear speck; fibrillar center
ENSG00000114491	UMPS	2378.57	2274.36	2291.47	1611.06	1622.2	1538.14	1952.63	-0.529664	0.0638992	1.63187e-17	6.52835e-16	protein_coding	; GO:0008152; GO:0006221; GO:0004588; GO:0006222; GO:0046134; GO:0016757; GO:0007565; GO:0044205; GO:0004590; GO:0016831; GO:0009116; GO:0016740; GO:0005829; GO:0007595; GO:0016829; GO:0035690; GO:0005634; GO:0006207; GO:0005737; GO:0003824	; transferase activity; UMP biosynthetic process; cytosol; 'de novo' UMP biosynthetic process; orotidine-5'-phosphate decarboxylase activity; pyrimidine nucleoside biosynthetic process; nucleus; 'de novo' pyrimidine nucleobase biosynthetic process; nucleoside metabolic process; metabolic process; catalytic activity; transferase activity, transferring glycosyl groups; lactation; orotate phosphorib…
ENSG00000106089	STX1A	175.412	151.946	156.82	85.2083	119.275	101.523	131.697	-0.529369	0.228476	0.00201942	0.0085288	protein_coding	GO:0070044; GO:0019900; ; GO:0046982; GO:0043005; GO:0008021; GO:0000149; GO:0043008; GO:0032940; GO:0005576; GO:0030141; GO:0061025; GO:0016020; GO:0031410; GO:0014069; GO:0019869; GO:0045202; GO:0006836; GO:0019221; GO:0017156; GO:0005484; GO:0048278; GO:0035493; GO:0005515; GO:0008076; GO:0047485; GO:0045956; GO:0005829; GO:0017022; GO:0070033; GO:0001956; GO:0005623; GO:0044325; GO:0006886; G…	; calcium channel inhibitor activity; plasma membrane; synaptic vesicle docking; cell; extracellular region; integral component of plasma membrane; positive regulation of calcium ion-dependent exocytosis; neuron projection; response to gravity; secretory granule; membrane; vesicle docking; cytosol; chloride channel inhibitor activity; regulation of synaptic vesicle priming; calcium ion regulated …
ENSG00000085721	RRN3	2092.54	2039.2	2053.55	1435.02	1365.99	1451.16	1739.58	-0.528645	0.065765	1.29599e-16	4.87587e-15	protein_coding	; GO:2000142; GO:0008283; GO:0001701; GO:0005730; GO:0006361; GO:0010976; GO:0045893; GO:0006352; GO:0070063; GO:0007028; GO:0048872; GO:0005634; GO:0001042; GO:0005654; GO:0001164; GO:0001188; GO:0042254; GO:0001181; GO:1902254; GO:0007000	; regulation of DNA-templated transcription, initiation; cytoplasm organization; nucleolus; RNA polymerase I preinitiation complex assembly; DNA-templated transcription, initiation; nucleus; nucleoplasm; RNA polymerase I general transcription initiation factor activity; nucleolus organization; positive regulation of neuron projection development; RNA polymerase binding; cell proliferation; negati…
ENSG00000106305	AIMP2	1926.82	1796.02	1927.76	1279.68	1330.46	1269.48	1588.37	-0.527618	0.0704049	9.44762e-15	2.888e-13	protein_coding	; GO:0007275; GO:0006418; GO:0006915; GO:0016020; GO:0060510; GO:0008285; GO:0005515; GO:1903632; GO:0005829; GO:0031398; GO:1901216; GO:0006412; GO:0005634; GO:0017101; GO:0065003; GO:0032947; GO:0030154; GO:0005737	; membrane; protein-containing complex assembly; apoptotic process; positive regulation of protein ubiquitination; cytosol; nucleus; positive regulation of neuron death; cell differentiation; protein-containing complex scaffold activity; multicellular organism development; negative regulation of cell proliferation; aminoacyl-tRNA synthetase multienzyme complex; protein binding; cytoplasm; type II…
ENSG00000134987	WDR36	2518.67	2564	2334.06	1629.15	1815.86	1645.01	2084.46	-0.527461	0.0730658	7.55324e-14	2.10132e-12	protein_coding	; GO:0032040; GO:0007601; GO:0003723; GO:0030516; GO:0042254; GO:0034388; GO:0050896; GO:0005634; GO:0006364; GO:0008150; GO:0005575; GO:0005654; GO:0001895; GO:0005730	; nucleus; nucleoplasm; retina homeostasis; response to stimulus; regulation of axon extension; rRNA processing; nucleolus; visual perception; RNA binding; small-subunit processome; cellular_component; biological_process; ribosome biogenesis; Pwp2p-containing subcomplex of 90S preribosome
ENSG00000072041	SLC6A15	2315.48	2337.19	1875.16	1525.69	1466.67	1466.1	1831.05	-0.526213	0.0913764	1.17475e-09	1.88483e-08	protein_coding	; GO:0016020; GO:0015804; GO:0006836; GO:0005328; GO:0005298; GO:0055085; GO:0006811; GO:0006814; GO:0015820; GO:0005887; GO:1903825; GO:0015293; GO:0015824; GO:0003333; GO:0005326; GO:0005886; GO:0006865; GO:0016021; GO:0015171	; plasma membrane; amino acid transport; integral component of plasma membrane; proline:sodium symporter activity; membrane; neurotransmitter transporter activity; symporter activity; organic acid transmembrane transport; ion transport; sodium ion transport; amino acid transmembrane transporter activity; integral component of membrane; neurotransmitter transport; neutral amino acid transport; neu…
ENSG00000112787	FBRSL1	4898.41	4066.17	3785.02	2921.75	2882.24	2916.31	3578.32	-0.525946	0.0866385	1.77771e-10	3.24898e-09	protein_coding	; GO:0003723	; RNA binding
ENSG00000124787	RPP40	390.11	394.733	397.889	255.573	272.489	267.189	329.664	-0.525553	0.129814	6.70814e-06	5.45063e-05	protein_coding	; GO:0016787; GO:0090501; GO:0005634; GO:0005655; GO:0005654; GO:0004526; GO:0090502; GO:0005730; GO:0008033	; hydrolase activity; nucleus; nucleoplasm; nucleolar ribonuclease P complex; RNA phosphodiester bond hydrolysis, endonucleolytic; RNA phosphodiester bond hydrolysis; nucleolus; ribonuclease P activity; tRNA processing
ENSG00000131759	RARA	733.813	737.605	863.838	520.804	516.839	548.992	653.649	-0.523758	0.107886	1.62849e-07	1.86067e-06	protein_coding	; GO:0007275; GO:0048384; GO:0043005; GO:0033993; GO:0090575; GO:0030374; GO:0051393; GO:0045893; GO:0035264; GO:0008285; GO:0003700; GO:0044212; GO:0030852; GO:0048732; GO:0045596; GO:0000900; GO:0008584; GO:0007281; GO:0001657; GO:0031490; GO:0010628; GO:0001843; GO:0061037; GO:0003714; GO:0005102; GO:0004879; GO:0000976; GO:0003707; GO:0042826; GO:0009755; GO:0048471; GO:0009986; GO:0032355; G…	; response to vitamin A; positive regulation of cell proliferation; nuclear chromatin; response to ethanol; actin cytoskeleton; ventricular cardiac muscle cell differentiation; hippocampus development; regulation of granulocyte differentiation; cell differentiation; multicellular organism development; face development; epithelium development; hormone-mediated signaling pathway; growth plate carti…
ENSG00000274422	AC245060.5	96.8379	132.092	110.785	71.8954	71.3489	66.3481	91.5511	-0.523654	0.271354	0.00474783	0.0175791	lincRNA
ENSG00000164934	DCAF13	1898.94	1684.75	1600.83	1207.13	1168.21	1181.19	1456.84	-0.52359	0.0834988	5.07092e-11	9.9335e-10	protein_coding	; GO:0005730; GO:0016567; GO:0032040; GO:0030331; GO:0003723; GO:0043687; GO:0042254; GO:0005813; GO:0005634; GO:0006364; GO:0080008; GO:0005654; GO:0005829; GO:0000462; GO:0030054	; maturation of SSU-rRNA from tricistronic rRNA transcript (SSU-rRNA, 5.8S rRNA, LSU-rRNA); nucleus; Cul4-RING E3 ubiquitin ligase complex; nucleoplasm; rRNA processing; protein ubiquitination; centrosome; estrogen receptor binding; post-translational protein modification; nucleolus; RNA binding; cell junction; small-subunit processome; cytosol; ribosome biogenesis
ENSG00000115942	ORC2	1356.47	1819.65	1444.04	869.699	1215.77	1020.8	1287.74	-0.523135	0.134381	1.26907e-05	9.674e-05	protein_coding	; GO:0006260; GO:0000808; GO:0000122; GO:0000792; GO:0006270; GO:0005813; GO:0005634; GO:0000785; GO:0005515; GO:0003688; GO:0005664; GO:0005654; GO:0000082; GO:0016020; GO:0000784; GO:0000939	; nucleus; nucleoplasm; DNA replication origin binding; heterochromatin; origin recognition complex; G1/S transition of mitotic cell cycle; centrosome; condensed chromosome inner kinetochore; chromatin; DNA replication; nuclear chromosome, telomeric region; negative regulation of transcription by RNA polymerase II; DNA replication initiation; protein binding; membrane; nuclear origin of replicati…
ENSG00000196510	ANAPC7	3382.78	3205.04	3266.08	1948.56	2440.31	2372.33	2769.18	-0.522889	0.0844143	8.41759e-11	1.60943e-09	protein_coding	GO:0007049; GO:0019903; GO:0016567; ; GO:0005634; GO:1901990; GO:0005680; GO:0005654; GO:0070979; GO:0005829; GO:0051301; GO:0031145	; nucleus; cell cycle; nucleoplasm; cell division; protein ubiquitination; anaphase-promoting complex-dependent catabolic process; protein phosphatase binding; protein K11-linked ubiquitination; anaphase-promoting complex; cytosol; regulation of mitotic cell cycle phase transition
ENSG00000179958	DCTPP1	4541.22	4114.7	4849.11	3002.66	3028.76	3270.81	3801.21	-0.522608	0.0719849	5.42859e-14	1.5389e-12	protein_coding	; GO:0047429; GO:0042802; GO:0051289; GO:0005515; GO:0032556; GO:0005829; GO:0047840; GO:0042262; GO:0006253; GO:0016787; GO:0005739; GO:0005634; GO:0000166; GO:0000287; GO:0005737; GO:0009143; GO:0016462; GO:0046872	; metal ion binding; DNA protection; cytosol; pyrophosphatase activity; nucleus; nucleoside-triphosphate diphosphatase activity; identical protein binding; dCTP catabolic process; hydrolase activity; magnesium ion binding; pyrimidine deoxyribonucleotide binding; nucleotide binding; nucleoside triphosphate catabolic process; protein binding; cytoplasm; mitochondrion; dCTP diphosphatase activity; p…
ENSG00000116198	CEP104	1699.52	1734.59	1722.64	1147.47	1089.27	1306.98	1450.08	-0.522221	0.0842145	7.98142e-11	1.52796e-09	protein_coding	; GO:0005814; GO:0005737; GO:0005815; GO:0016595; GO:0016596; GO:0042995; GO:0005515; GO:0016594; GO:0005856; GO:0005929; GO:0000922	; spindle pole; cell projection; cytoskeleton; cilium; glycine binding; thienylcyclohexylpiperidine binding; protein binding; microtubule organizing center; cytoplasm; centriole; glutamate binding
ENSG00000126457	PRMT1	7637.04	7520.62	7931.64	5258.42	5364.68	5390.74	6517.19	-0.52154	0.0471499	3.02167e-29	3.39367e-27	protein_coding	; GO:0008276; GO:0008168; GO:0008170; GO:0018216; GO:0043985; GO:0001701; GO:0034969; GO:1900745; GO:0008284; GO:0008327; GO:0042802; GO:0003723; GO:0016274; GO:0042054; GO:0016571; GO:0051260; GO:0005515; GO:0016740; GO:0005829; GO:0035242; GO:0045652; GO:0044020; GO:0048273; GO:0032259; GO:0006355; GO:0031175; GO:0034709; GO:0005634; GO:0019919; GO:0005654; GO:0045653; GO:0006479; GO:0005737; G…	; regulation of transcription, DNA-templated; protein homooligomerization; transferase activity; peptidyl-arginine methylation; negative regulation of megakaryocyte differentiation; protein methylation; RNA binding; neuron projection development; DNA damage response, signal transduction by p53 class mediator resulting in cell cycle arrest; positive regulation of cell proliferation; cytosol; S-ade…
ENSG00000159167	STC1	86.7148	81.392	59.4572	46.0088	41.987	43.2002	59.7933	-0.520504	0.356079	0.0098914	0.0327524	protein_coding	GO:0010469; GO:0044070; GO:0005179; GO:0086004; GO:1903403; GO:0005576; GO:0006874; GO:0035988; GO:0051926; GO:0060348; GO:0071456; GO:0033280; GO:0005615; GO:0005634; GO:0071320; GO:0016324; GO:0046697; GO:0003421; GO:0030336; GO:0005737; GO:0010596; GO:0001503; GO:0071385; GO:0007566; GO:0090280; GO:0001886; GO:0014070	extracellular region; growth plate cartilage axis specification; positive regulation of calcium ion import; cellular calcium ion homeostasis; regulation of anion transport; bone development; nucleus; embryo implantation; response to vitamin D; endothelial cell morphogenesis; cellular response to cAMP; negative regulation of calcium ion transport; cellular response to glucocorticoid stimulus; cell…
ENSG00000114686	MRPL3	5793.26	5804.91	6063.47	4172.97	3982.15	4099.51	4986.05	-0.520327	0.0504267	8.67204e-26	7.42856e-24	protein_coding	; GO:0003723; GO:0005739; GO:0006412; GO:0005840; GO:0070126; GO:0003735; GO:0005743; GO:0005762; GO:0070125	; translation; ribosome; mitochondrial translational elongation; mitochondrial translational termination; structural constituent of ribosome; mitochondrial large ribosomal subunit; RNA binding; mitochondrion; mitochondrial inner membrane
ENSG00000075826	SEC31B	99.5641	59.8234	103.092	61.7026	45.2365	39.4131	68.1385	-0.519783	0.396846	0.0112334	0.0362772	protein_coding	GO:0090114; ; GO:0070971; GO:0090110; GO:0006888; GO:0016020; GO:0031410; GO:0005789; GO:0015031; GO:0012507; GO:0007029; GO:0030120; GO:0005783; GO:0000139; GO:0006886; GO:0005198; GO:0016192; GO:0005737; GO:0030127	; protein transport; membrane; endoplasmic reticulum exit site; cargo loading into COPII-coated vesicle; endoplasmic reticulum; COPII-coated vesicle budding; ER to Golgi vesicle-mediated transport; Golgi membrane; endoplasmic reticulum membrane; ER to Golgi transport vesicle membrane; intracellular protein transport; cytoplasmic vesicle; cytoplasm; endoplasmic reticulum organization; vesicle-medi…
ENSG00000197785	ATAD3A	4949.98	4769.29	5094.7	3330.65	3331.92	3602.39	4179.82	-0.519389	0.0578298	3.9728e-20	2.15127e-18	protein_coding	; GO:0005739; GO:0001558; GO:0005524; GO:0043066; GO:0005743; GO:0008270; GO:0000166; GO:0042645; GO:0016020; GO:0016021; GO:0007005	; mitochondrial nucleoid; regulation of cell growth; negative regulation of apoptotic process; mitochondrion organization; integral component of membrane; ATP binding; nucleotide binding; mitochondrion; membrane; mitochondrial inner membrane; zinc ion binding
ENSG00000168439	STIP1	15750.8	16142.9	15554	10418.9	11452.1	11078.3	13399.5	-0.519324	0.0494398	1.37549e-26	1.24881e-24	protein_coding	; GO:0005794; GO:0005737; GO:0003723; GO:0043209; GO:0032991; GO:0030544; GO:0008022; GO:0005634; GO:0051087; GO:0005515; GO:0098761; GO:0005829; GO:0051879; GO:0101031	; Hsp90 protein binding; nucleus; Hsp70 protein binding; chaperone binding; protein C-terminus binding; cellular response to interleukin-7; Golgi apparatus; RNA binding; protein-containing complex; chaperone complex; protein binding; cytoplasm; cytosol; myelin sheath
ENSG00000167491	GATAD2A	5300.73	5438.71	5306.55	3556.23	3700.07	3876.73	4529.84	-0.519314	0.0538416	8.22487e-23	5.46954e-21	protein_coding	; GO:0043565; GO:0000122; GO:0045892; GO:0006355; GO:0005634; GO:0016581; GO:0016607; GO:0005515; GO:0008270; GO:0005654; GO:0046872; GO:0006306; GO:0030674; GO:0000981	; regulation of transcription, DNA-templated; nucleus; sequence-specific DNA binding; nucleoplasm; DNA-binding transcription factor activity, RNA polymerase II-specific; negative regulation of transcription, DNA-templated; NuRD complex; metal ion binding; protein binding, bridging; negative regulation of transcription by RNA polymerase II; DNA methylation; protein binding; nuclear speck; zinc ion…
ENSG00000113649	TCERG1	4227.42	5124.15	4385.96	3049.97	3378.25	3040	3867.62	-0.518386	0.0804303	1.67258e-11	3.49306e-10	protein_coding	; GO:0042802; GO:0001103; GO:0000122; GO:0003723; GO:1903508; GO:0003713; GO:0005634; GO:0005515; GO:0070063; GO:0006366; GO:0070064; GO:0005654; GO:0003714	; nucleus; RNA polymerase binding; nucleoplasm; proline-rich region binding; transcription corepressor activity; RNA polymerase II repressing transcription factor binding; negative regulation of transcription by RNA polymerase II; transcription by RNA polymerase II; RNA binding; protein binding; transcription coactivator activity; positive regulation of nucleic acid-templated transcription; ident…
ENSG00000167280	ENGASE	1066.85	1109.11	1079.88	693.13	755.752	789.314	915.673	-0.518243	0.0884091	6.58683e-10	1.09626e-08	protein_coding	; GO:0008152; GO:0005737; GO:0016787; GO:0006457; GO:0033925; GO:0016798; GO:0005829; GO:0006517	; hydrolase activity; cytoplasm; protein folding; metabolic process; hydrolase activity, acting on glycosyl bonds; protein deglycosylation; mannosyl-glycoprotein endo-beta-N-acetylglucosaminidase activity; cytosol
ENSG00000068028	RASSF1	501.566	428.608	421.683	304.089	305.426	302.765	377.356	-0.518232	0.131788	1.10834e-05	8.55636e-05	protein_coding	GO:0007049; ; GO:0007050; GO:0005737; GO:0070507; GO:0005815; GO:0007165; GO:0035556; GO:0005634; GO:0005515; GO:0005819; GO:0008270; GO:0007265; GO:0046872; GO:0015630; GO:0005874; GO:0005856; GO:0000922	; spindle pole; nucleus; cell cycle; microtubule cytoskeleton; Ras protein signal transduction; cell cycle arrest; metal ion binding; cytoskeleton; signal transduction; intracellular signal transduction; spindle; protein binding; microtubule organizing center; cytoplasm; regulation of microtubule cytoskeleton organization; zinc ion binding; microtubule
ENSG00000137819	PAQR5	186.804	190.676	177.631	100.402	112.837	144.393	152.124	-0.517972	0.214564	0.00166512	0.00721125	protein_coding	; GO:0007275; GO:0005496; GO:0008289; GO:0038023; GO:0005886; GO:0005515; GO:0030154; GO:0016020; GO:0016021; GO:0048477	; plasma membrane; steroid binding; integral component of membrane; signaling receptor activity; cell differentiation; membrane; protein binding; lipid binding; oogenesis; multicellular organism development
ENSG00000196793	ZNF239	198.878	232.116	214.198	143.039	143.531	138.265	178.338	-0.517512	0.180881	0.000492761	0.00250293	protein_coding	; GO:0000122; GO:0003723; GO:0006357; GO:0005634; GO:0001227; GO:0005515; GO:0003677; GO:0000978; GO:0046872; GO:0003676; GO:0000981	; DNA-binding transcription factor activity, RNA polymerase II-specific; nucleus; nucleic acid binding; metal ion binding; regulation of transcription by RNA polymerase II; negative regulation of transcription by RNA polymerase II; RNA binding; DNA binding; protein binding; RNA polymerase II proximal promoter sequence-specific DNA binding; DNA-binding transcription repressor activity, RNA polymer…
ENSG00000124549	BTN2A3P	85.2874	92.1499	104.941	48.3265	54.811	66.518	75.339	-0.516843	0.30468	0.00730383	0.0253534	transcribed_unprocessed_pseudogene
ENSG00000138050	THUMPD2	533.469	635.512	529.92	376.762	385.893	391.088	475.441	-0.516255	0.122614	3.42368e-06	2.94775e-05	protein_coding	; GO:0030488; GO:0003723; GO:0032259; GO:0008168; GO:0016740; GO:0016423	; tRNA methylation; transferase activity; methyltransferase activity; RNA binding; methylation; tRNA (guanine) methyltransferase activity
ENSG00000132002	DNAJB1	4073.21	4017.27	4273.76	2944	2972.41	2667.6	3491.38	-0.515294	0.0632368	5.46872e-17	2.09916e-15	protein_coding	GO:0061827; ; GO:0030900; GO:0097201; GO:0001671; GO:0051117; GO:0005730; GO:0032781; GO:0051087; GO:0030544; GO:0005515; GO:0090084; GO:0005829; GO:0051085; GO:0000122; GO:0005634; GO:0005654; GO:1900034; GO:0051082; GO:0005737; GO:0006986; GO:0043025; GO:0043197; GO:0006457; GO:0070062; GO:0045296; GO:0003714	; nucleolus; dendritic spine; cytosol; nucleus; neuronal cell body; nucleoplasm; Hsp70 protein binding; cadherin binding; response to unfolded protein; transcription corepressor activity; chaperone cofactor-dependent protein refolding; unfolded protein binding; forebrain development; protein binding; cytoplasm; chaperone binding; ATPase binding; sperm head; extracellular exosome; negative regulat…
ENSG00000109534	GAR1	1312.26	1133.01	1293.92	816.698	839.76	913.629	1051.55	-0.515053	0.0933667	4.94904e-09	7.2091e-08	protein_coding	; GO:0000454; GO:0005730; GO:0001650; GO:0015030; GO:0003723; GO:0005515; GO:0007004; GO:0031429; GO:0000784; GO:0034513; GO:0072589; GO:0005634; GO:0001522; GO:0005654; GO:0090661; GO:0070034; GO:0042254; GO:0006364; GO:0005697	; box H/ACA snoRNP complex; telomerase holoenzyme complex; nucleolus; RNA binding; pseudouridine synthesis; nucleus; nucleoplasm; box H/ACA telomerase RNP complex; Cajal body; snoRNA guided rRNA pseudouridine synthesis; rRNA processing; box H/ACA snoRNA binding; fibrillar center; telomerase RNA binding; protein binding; ribosome biogenesis; nuclear chromosome, telomeric region; telomere maintenan…
ENSG00000100296	THOC5	2133.03	2103.89	2089.19	1317.84	1618.77	1429.89	1782.1	-0.514933	0.083255	9.01879e-11	1.71572e-09	protein_coding	; GO:0008380; GO:0003729; GO:0000347; GO:0030224; GO:0003723; GO:0005515; GO:0046784; GO:0006406; GO:0000784; GO:0051028; GO:0060215; GO:0005634; GO:0005654; GO:0030154; GO:0032786; GO:0006405; GO:0005737; GO:0000228; GO:0000346; GO:0000445; GO:0006397; GO:2000002; GO:0031124	; nuclear chromosome; mRNA binding; mRNA processing; RNA binding; THO complex; negative regulation of DNA damage checkpoint; nucleus; nucleoplasm; mRNA 3'-end processing; cell differentiation; RNA export from nucleus; monocyte differentiation; primitive hemopoiesis; THO complex part of transcription export complex; mRNA transport; positive regulation of DNA-templated transcription, elongation; mR…
ENSG00000165416	SUGT1	1447.77	1430.06	1402.15	1005.29	970.67	988.361	1207.38	-0.514808	0.0733131	3.22332e-13	8.35417e-12	protein_coding	; GO:0000278; GO:0005737; GO:0032991; GO:0000151; GO:0005634; GO:0000776; GO:0005515; GO:0050821; GO:0043947; GO:0005829; GO:0031647	; nucleus; regulation of protein stability; protein stabilization; kinetochore; protein-containing complex; ubiquitin ligase complex; protein binding; cytoplasm; mitotic cell cycle; cytosol; positive regulation by host of symbiont catalytic activity
ENSG00000109089	CDR2L	1389.46	1293.01	1229.61	896.445	848.961	951.315	1101.47	-0.514621	0.0876037	6.0044e-10	1.00707e-08	protein_coding	GO:0005515	protein binding
ENSG00000164687	FABP5	650.745	575.413	791.578	424.019	381.794	540.513	560.677	-0.513976	0.16031	0.000165859	0.0009591	protein_coding	; GO:0120162; GO:0006656; GO:0005576; GO:0006006; GO:0035360; GO:0016020; GO:0014069; GO:0031392; GO:0042802; GO:0045202; GO:0099178; GO:0005515; GO:0010829; GO:0051930; GO:0005829; GO:0006629; GO:0043312; GO:0035578; GO:0008289; GO:0005615; GO:0005634; GO:0008544; GO:0005654; GO:0045211; GO:0042593; GO:0005737; GO:0070062; GO:0005886; GO:0030667; GO:0019433; GO:0001972; GO:0030054; GO:0005504	; plasma membrane; epidermis development; extracellular region; secretory granule membrane; retinoic acid binding; negative regulation of glucose transmembrane transport; membrane; glucose metabolic process; cytosol; nucleus; phosphatidylcholine biosynthetic process; nucleoplasm; regulation of retrograde trans-synaptic signaling by endocanabinoid; identical protein binding; positive regulation of…
ENSG00000169991	IFFO2	811.887	735.344	671.069	492.406	524.314	499.396	622.403	-0.513678	0.110001	4.15588e-07	4.39411e-06	protein_coding	; GO:0005198; GO:0005882	; structural molecule activity; intermediate filament
ENSG00000162413	KLHL21	1974.25	1840.12	1544.71	1178	1218.03	1285.89	1506.83	-0.513547	0.0969164	1.65547e-08	2.21734e-07	protein_coding	GO:0007049; GO:0005827; GO:0016567; GO:0031463; ; GO:0005737; GO:0043687; GO:0035853; GO:0005819; GO:0005829; GO:0005856; GO:0004842; GO:0032465; GO:0051301	; cell cycle; cell division; regulation of cytokinesis; cytoskeleton; protein ubiquitination; ubiquitin-protein transferase activity; post-translational protein modification; Cul3-RING ubiquitin ligase complex; polar microtubule; spindle; chromosome passenger complex localization to spindle midzone; cytoplasm; cytosol
ENSG00000158715	SLC45A3	200.058	250.832	207.43	152.96	139.416	140.914	181.935	-0.513123	0.188827	0.000764401	0.00366696	protein_coding	; GO:0048713; GO:0015770; GO:0008645; GO:0051119; GO:0045723; GO:0005886; GO:0055085; GO:0010907; GO:0016020; GO:0008506; GO:0016021	; regulation of oligodendrocyte differentiation; plasma membrane; sucrose transport; sucrose:proton symporter activity; integral component of membrane; hexose transmembrane transport; sugar transmembrane transporter activity; positive regulation of glucose metabolic process; positive regulation of fatty acid biosynthetic process; membrane; transmembrane transport
ENSG00000110880	CORO1C	5753.99	5346.1	4987.99	3730.34	3812.22	3637.19	4544.64	-0.51309	0.0635289	9.99868e-17	3.77114e-15	protein_coding	GO:0005938; ; GO:0010762; GO:2000394; GO:0044387; GO:0032587; GO:0051015; GO:0003779; GO:0015629; GO:0016020; GO:0006909; GO:1900027; GO:0005925; GO:0001755; GO:0010633; GO:0045202; GO:0007165; GO:0030036; GO:0010632; GO:1900024; GO:0042995; GO:0045184; GO:0005515; GO:0048365; GO:1900025; GO:0005856; GO:0016328; GO:0042383; GO:0090630; GO:0030027; GO:0016600; GO:0005737; GO:0030017; GO:0051895; G…	; negative regulation of substrate adhesion-dependent cell spreading; plasma membrane; activation of GTPase activity; ruffle membrane; actin binding; cell projection; negative regulation of epithelial cell migration; regulation of ruffle assembly; regulation of protein phosphorylation; membrane; actin cytoskeleton; negative regulation of protein kinase activity by regulation of protein phosphoryl…
ENSG00000187522	HSPA14	1516.47	1491.29	1410.36	1023.79	998.393	1039.86	1246.69	-0.512745	0.0752348	1.38772e-12	3.33449e-11	protein_coding	; GO:0005524; GO:0034620; GO:0016020; GO:0005844; GO:0044183; GO:0042623; GO:0005515; GO:0005829; GO:0051085; GO:0006450; GO:0005840; GO:0000166; GO:0051082; GO:0002181; GO:0042026; GO:0034605; GO:0005737; GO:0006986; GO:0051083; GO:0016887; GO:0051787; GO:0031072	; protein binding involved in protein folding; ATP binding; membrane; cytosol; 'de novo' cotranslational protein folding; polysome; cytoplasmic translation; regulation of translational fidelity; misfolded protein binding; protein refolding; response to unfolded protein; ribosome; chaperone cofactor-dependent protein refolding; ATPase activity; unfolded protein binding; nucleotide binding; protein…
ENSG00000159086	PAXBP1	1293.07	1243.29	1231.68	821.243	876.823	906.899	1062.17	-0.512129	0.0815464	5.00316e-11	9.83292e-10	protein_coding	; GO:0031062; GO:2000288; GO:0000122; GO:0045944; GO:0003700; GO:0006355; GO:0008134; GO:0005634; GO:0001227; GO:0014842; GO:0003677; GO:0000978; GO:0005829; GO:0007517	muscle organ development; regulation of transcription, DNA-templated; nucleus; DNA-binding transcription factor activity; ; positive regulation of myoblast proliferation; regulation of skeletal muscle satellite cell proliferation; positive regulation of histone methylation; negative regulation of transcription by RNA polymerase II; DNA binding; positive regulation of transcription by RNA polymera…
ENSG00000175467	SART1	3442.36	3575.13	3951.62	2732.68	2394.23	2487.57	3097.27	-0.511546	0.0748761	1.23205e-12	2.98885e-11	protein_coding	GO:0000387; GO:0008380; ; GO:0071013; GO:0046540; GO:0015030; GO:0005794; GO:0003723; GO:0005681; GO:0000398; GO:0045292; GO:0016607; GO:0005515; GO:0005829; GO:0000481; GO:0005634; GO:0045585; GO:0005654; GO:0005737; GO:0071005; GO:0006397	spliceosomal snRNP assembly; ; Golgi apparatus; mRNA processing; RNA binding; mRNA cis splicing, via spliceosome; cytosol; catalytic step 2 spliceosome; nucleus; nucleoplasm; Cajal body; spliceosomal complex; U2-type precatalytic spliceosome; mRNA splicing, via spliceosome; positive regulation of cytotoxic T cell differentiation; maturation of 5S rRNA; protein binding; cytoplasm; nuclear speck; R…
ENSG00000116750	UCHL5	2071.49	2443.69	2407.38	1471.95	1614.2	1698.17	1951.15	-0.511521	0.0864397	4.72688e-10	8.07742e-09	protein_coding	GO:0006508; ; GO:0030901; GO:0010951; GO:0006974; GO:0004866; GO:0031011; GO:0003723; GO:0016579; GO:0061136; GO:0005515; GO:0031597; GO:0005829; GO:0032435; GO:0021670; GO:0036459; GO:0006281; GO:0016787; GO:0005739; GO:0070628; GO:0005634; GO:0005654; GO:0006511; GO:0005737; GO:0000502; GO:0006310; GO:0004843; GO:0008233; GO:0008234; GO:0048853	; thiol-dependent ubiquitinyl hydrolase activity; regulation of proteasomal protein catabolic process; RNA binding; cellular response to DNA damage stimulus; protein deubiquitination; cytosol; thiol-dependent ubiquitin-specific protease activity; endopeptidase inhibitor activity; nucleus; nucleoplasm; forebrain morphogenesis; ubiquitin-dependent protein catabolic process; proteasome binding; midb…
ENSG00000113460	BRIX1	2936.76	2915.88	2865.63	1996.29	1953.3	2122.23	2465.02	-0.511115	0.0612487	1.08175e-17	4.48128e-16	protein_coding	; GO:0003723; GO:0000027; GO:0042254; GO:0005634; GO:0005730	; nucleus; nucleolus; RNA binding; ribosomal large subunit assembly; ribosome biogenesis
ENSG00000135972	MRPS9	2115.67	2130.22	2177.87	1454.62	1508.76	1507.13	1815.71	-0.510797	0.0635362	1.35271e-16	5.0767e-15	protein_coding	; GO:0005739; GO:0003723; GO:0006412; GO:0005840; GO:0070126; GO:0005763; GO:0005515; GO:0003735; GO:0005743; GO:0042769; GO:0070125; GO:0000462; GO:0005730	maturation of SSU-rRNA from tricistronic rRNA transcript (SSU-rRNA, 5.8S rRNA, LSU-rRNA); ; translation; ribosome; mitochondrial translational elongation; mitochondrial translational termination; structural constituent of ribosome; mitochondrial small ribosomal subunit; nucleolus; DNA damage response, detection of DNA damage; RNA binding; mitochondrion; protein binding; mitochondrial inner membra…
ENSG00000172893	DHCR7	3304.45	3282.16	3120.91	2135.77	2445.77	2169.82	2743.15	-0.510465	0.069928	4.66847e-14	1.34314e-12	protein_coding	; GO:0016491; GO:0033490; GO:0030176; GO:0001568; GO:0045540; GO:0008202; GO:0009918; GO:0016020; GO:0009791; GO:0005789; GO:0050661; GO:0035264; GO:0008203; GO:0005640; GO:0033489; GO:0005783; GO:0006629; GO:0005829; GO:0006695; GO:0016628; GO:0055114; GO:0047598; GO:0030154; GO:0016126; GO:0016132; GO:0030324; GO:0043231; GO:0006694; GO:0042127; GO:0016021	; cholesterol biosynthetic process; lung development; membrane; NADP binding; cytosol; intracellular membrane-bounded organelle; blood vessel development; sterol delta7 reductase activity; integral component of endoplasmic reticulum membrane; regulation of cell proliferation; nuclear outer membrane; endoplasmic reticulum; endoplasmic reticulum membrane; oxidation-reduction process; cell different…
ENSG00000198301	SDAD1	1587.54	1660.5	1811.23	1101.65	1161.83	1239.9	1427.11	-0.510017	0.083178	1.28878e-10	2.40055e-09	protein_coding	; GO:0015031; GO:0042273; GO:0030036; GO:0042254; GO:0005634; GO:0003674; GO:0000055; GO:0005730	; molecular_function; nucleus; ribosomal large subunit biogenesis; actin cytoskeleton organization; protein transport; nucleolus; ribosomal large subunit export from nucleus; ribosome biogenesis
ENSG00000132463	GRSF1	3994.38	3857.59	4161.91	2818.17	2756.49	2810.3	3399.81	-0.509602	0.0559085	1.19703e-20	6.6972e-19	protein_coding	; GO:0005737; GO:0003723; GO:0005739; GO:0006396; GO:0016331; GO:0005515; GO:0003729; GO:0006397; GO:0035770; GO:0009952; GO:0042645; GO:0003676; GO:0006378; GO:0008033	; ribonucleoprotein granule; mitochondrial nucleoid; nucleic acid binding; mRNA binding; mRNA processing; RNA binding; morphogenesis of embryonic epithelium; mitochondrion; RNA processing; cytoplasm; protein binding; mRNA polyadenylation; anterior/posterior pattern specification; tRNA processing
ENSG00000060339	CCAR1	5833.92	5594.35	5869.89	4140.38	4123.57	3825.79	4897.98	-0.509492	0.0549775	3.58125e-21	2.1128e-19	protein_coding	; GO:1903507; GO:0030374; GO:0006915; GO:0008284; GO:0048471; GO:0003723; GO:1903508; GO:0000398; GO:0005515; GO:0000980; GO:0006355; GO:0005634; GO:0005654; GO:0007049; GO:0005737; GO:0003713; GO:0030335; GO:0003714	; regulation of transcription, DNA-templated; cell cycle; RNA binding; RNA polymerase II distal enhancer sequence-specific DNA binding; positive regulation of cell proliferation; transcription coactivator activity; apoptotic process; nucleus; nucleoplasm; positive regulation of cell migration; nuclear receptor transcription coactivator activity; transcription corepressor activity; mRNA splicing, …
ENSG00000188976	NOC2L	11840.9	11208.9	11526.9	7717.93	8097.48	8356.84	9791.49	-0.509138	0.0496861	1.94434e-25	1.61979e-23	protein_coding	; GO:0006915; GO:0005730; GO:0042273; GO:0003723; GO:0031497; GO:0005515; GO:0005829; GO:0035067; GO:1901796; GO:2001243; GO:0002903; GO:0000122; GO:0005634; GO:0030690; GO:0042393; GO:0030691; GO:0005654; GO:0070491; GO:0003682; GO:0034644; GO:0003714; GO:0031491	; negative regulation of B cell apoptotic process; ribosomal large subunit biogenesis; cellular response to UV; nucleolus; RNA binding; apoptotic process; cytosol; nucleus; nucleoplasm; regulation of signal transduction by p53 class mediator; chromatin binding; negative regulation of intrinsic apoptotic signaling pathway; chromatin assembly; Noc1p-Noc2p complex; Noc2p-Noc3p complex; repressing tr…
ENSG00000100591	AHSA1	5120.65	5105.84	5419.19	3531.87	3681.71	3715.53	4429.13	-0.509038	0.0536345	3.55974e-22	2.23028e-20	protein_coding	; GO:0005737; GO:0001671; GO:0032781; GO:0051087; GO:0070062; GO:0005515; GO:0005783; GO:0005829; GO:0045296; GO:0051879	; Hsp90 protein binding; cadherin binding; chaperone binding; endoplasmic reticulum; extracellular exosome; positive regulation of ATPase activity; protein binding; ATPase activator activity; cytoplasm; cytosol
ENSG00000108961	RANGRF	970.232	912.805	1079.51	621.827	735.572	677.625	832.929	-0.508704	0.105381	1.94608e-07	2.19706e-06	protein_coding	; GO:0032527; GO:1900825; GO:0090226; GO:2000010; GO:0042391; GO:0006888; GO:0008565; GO:0016020; GO:0048471; GO:0015031; GO:0003254; GO:0098909; GO:2000649; GO:0005791; GO:0008536; GO:0005087; GO:1902305; GO:0005085; GO:0005829; GO:0014704; GO:0005901; GO:0002027; GO:0044325; GO:0017080; GO:0005634; GO:0005654; GO:0005737; GO:0005886; GO:1903078; GO:0098905	; plasma membrane; protein transport; Ran guanyl-nucleotide exchange factor activity; positive regulation of protein localization to cell surface; membrane; cytosol; Ran GTPase binding; sodium channel regulator activity; nucleus; protein exit from endoplasmic reticulum; nucleoplasm; regulation of membrane depolarization; regulation of heart rate; regulation of sodium ion transmembrane transporter…
ENSG00000125459	MSTO1	1687.79	1834.97	1824.59	1200.43	1233.79	1283.6	1510.86	-0.50866	0.0733658	6.1453e-13	1.53501e-11	protein_coding	; GO:0000070; GO:0005737; GO:0005739; GO:0090307; GO:0005741; GO:0003674; GO:0048311; GO:0000002; GO:0016020; GO:0007005	; molecular_function; mitochondrial genome maintenance; mitochondrion distribution; mitochondrion organization; mitotic sister chromatid segregation; mitochondrial outer membrane; mitotic spindle assembly; membrane; mitochondrion; cytoplasm
ENSG00000104611	SH2D4A	309.347	296.681	309.452	210.454	195.086	212.272	255.549	-0.507941	0.148268	8.03077e-05	0.000505868	protein_coding	; GO:0005737; GO:0010923; GO:0019902; GO:0005515; GO:0005829	; phosphatase binding; negative regulation of phosphatase activity; protein binding; cytoplasm; cytosol
ENSG00000175866	BAIAP2	798.622	888.659	764.768	574.206	523.284	590.102	689.94	-0.507863	0.105815	2.17757e-07	2.42945e-06	protein_coding	; GO:2000251; GO:0015629; GO:0016020; GO:0038096; GO:0042802; GO:0007009; GO:0007409; GO:0098609; GO:0042995; GO:0005515; GO:0070064; GO:0005829; GO:0005856; GO:0005913; GO:0008093; GO:0008286; GO:0032956; GO:0098641; GO:0048010; GO:0030838; GO:0005654; GO:0030175; GO:0005737; GO:0070062; GO:0051017; GO:0005886; GO:0008022; GO:0001726; GO:0008360; GO:0009617; GO:0051764	; plasma membrane; cell projection; filopodium; membrane; actin cytoskeleton; cytosol; cell-cell adherens junction; regulation of actin cytoskeleton organization; nucleoplasm; vascular endothelial growth factor receptor signaling pathway; cytoskeleton; response to bacterium; cadherin binding involved in cell-cell adhesion; regulation of cell shape; identical protein binding; ruffle; Fc-gamma rece…
ENSG00000124275	MTRR	1410.39	1242.87	1195.04	815.864	1014.19	810.59	1081.49	-0.507741	0.11056	6.12299e-07	6.23484e-06	protein_coding	; GO:0016491; GO:1904042; GO:0050667; GO:0016723; GO:0050660; GO:0050661; GO:0009086; GO:0005515; GO:0070402; GO:0005829; GO:0030586; GO:0033353; GO:0055114; GO:0006555; GO:0006306; GO:0071949; GO:0005737; GO:0003958; GO:0010181; GO:0050444; GO:0046655; GO:0008652; GO:0009235; GO:0043418	; NADPH binding; aquacobalamin reductase (NADPH) activity; NADP binding; cytosol; [methionine synthase] reductase activity; cellular amino acid biosynthetic process; oxidation-reduction process; cobalamin metabolic process; methionine metabolic process; methionine biosynthetic process; FAD binding; folic acid metabolic process; oxidoreductase activity, oxidizing metal ions, NAD or NADP as accepto…
ENSG00000170345	FOS	38.1584	60.1455	48.2435	23.6377	25.6353	26.6658	37.0811	-0.507649	0.505769	0.0147146	0.0453552	protein_coding	GO:0010468; GO:0034097; ; GO:0046982; GO:0009612; GO:0045944; GO:0043005; GO:0001661; GO:0007399; GO:0051412; GO:0007565; GO:0031668; GO:0016020; GO:0035902; GO:0038095; GO:0006954; GO:0045893; GO:0060395; GO:0019221; GO:0003700; GO:0001228; GO:0044212; GO:0007179; GO:0001102; GO:1902895; GO:0003690; GO:0005515; GO:0005783; GO:0005829; GO:0009416; GO:0030431; GO:0042493; GO:0000981; GO:0035914; G…	; regulation of transcription, DNA-templated; DNA-binding transcription factor activity, RNA polymerase II-specific; cellular response to calcium ion; response to immobilization stress; protein-DNA complex; transcription factor complex; R-SMAD binding; Fc-epsilon receptor signaling pathway; response to cAMP; RNA polymerase II core promoter sequence-specific DNA binding; DNA binding; response to g…
ENSG00000108561	C1QBP	15401.3	14496.7	15289.6	10508	10165.9	10958	12803.3	-0.507533	0.0492485	1.04403e-25	8.79418e-24	protein_coding	; GO:0008380; GO:0043065; GO:0032695; GO:0070131; GO:0005759; GO:0090023; GO:0042256; GO:0050687; GO:0005080; GO:0003729; GO:0005576; GO:0006915; GO:0039536; GO:0016020; GO:0005730; GO:0009986; GO:2000510; GO:0031690; GO:0097177; GO:0014065; GO:0005515; GO:0006958; GO:0051897; GO:0005829; GO:0005540; GO:0000122; GO:0005739; GO:0016032; GO:0030984; GO:0008134; GO:0005634; GO:0006955; GO:0032689; G…	negative regulation of defense response to virus; ; positive regulation of protein kinase B signaling; plasma membrane; positive regulation of neutrophil chemotaxis; extracellular region; immune system process; mRNA processing; mRNA binding; nucleolus; positive regulation of apoptotic process; membrane; negative regulation of interferon-gamma production; apoptotic process; cytosol; positive regul…
ENSG00000204388	HSPA1B	136219	130523	132507	92770.9	92334.5	94918.8	113212	-0.507506	0.0380618	2.3158e-41	5.85202e-39	protein_coding	GO:0016235; GO:0051092; GO:1901673; GO:0005524; GO:0005815; GO:2001240; GO:0043066; GO:0000151; GO:0070434; GO:0005576; GO:0034620; GO:0042826; GO:0048471; GO:0005925; GO:1903265; GO:0005814; GO:1904813; GO:0032757; GO:0044183; GO:0003723; GO:0008285; GO:0055131; GO:0008180; GO:0042623; GO:0016607; GO:0005783; GO:0005515; GO:0047485; GO:0034599; GO:0001664; GO:0090084; GO:0005829; GO:0046718; GO:…	ATP metabolic process; protein binding involved in protein folding; blood microparticle; negative regulation of apoptotic process; extracellular region; positive regulation of proteasomal ubiquitin-dependent protein catabolic process; centrosome; cellular heat acclimation; ATP binding; mRNA catabolic process; RNA binding; positive regulation of gene expression; ubiquitin ligase complex; negative …
ENSG00000138678	GPAT3	279.937	248.923	240.998	181.401	172.28	158.621	213.693	-0.5075	0.168978	0.00032369	0.00173175	protein_coding	; GO:0019432; GO:0102420; GO:0016024; GO:0004366; GO:0003841; GO:0005783; GO:0008654; GO:0016746; GO:0016740; GO:0006629; GO:0006654; GO:0016020; GO:0032006; GO:0016021; GO:0005789	; lipid metabolic process; regulation of TOR signaling; triglyceride biosynthetic process; 1-acylglycerol-3-phosphate O-acyltransferase activity; transferase activity; phosphatidic acid biosynthetic process; endoplasmic reticulum; integral component of membrane; endoplasmic reticulum membrane; CDP-diacylglycerol biosynthetic process; membrane; glycerol-3-phosphate O-acyltransferase activity; sn-1…
ENSG00000105849	TWISTNB	2100.63	2007.91	1793.06	1475.98	1283.51	1334.3	1665.9	-0.507221	0.0864892	6.56635e-10	1.09406e-08	protein_coding	; GO:0001054; GO:0003899; GO:0006351; GO:0005634; GO:0005654; GO:1990830; GO:0006363; GO:0005736; GO:0045815; GO:0005730; GO:0006361	RNA polymerase I activity; ; nucleus; DNA-directed 5'-3' RNA polymerase activity; nucleoplasm; cellular response to leukemia inhibitory factor; transcription, DNA-templated; nucleolus; RNA polymerase I complex; termination of RNA polymerase I transcription; positive regulation of gene expression, epigenetic; transcription initiation from RNA polymerase I promoter
ENSG00000160049	DFFA	5068.32	5172.08	4964.01	3620.39	3541.75	3486.06	4308.77	-0.506773	0.0503486	1.22186e-24	9.59886e-23	protein_coding	GO:0043065; GO:0006915; GO:0032076; GO:0044183; GO:0007165; GO:1902511; GO:0005515; GO:0005829; GO:0005811; GO:0000790; GO:0060703; GO:0005634; GO:0019904; GO:0005654; GO:1900118; GO:0061077; GO:0005737; GO:0070242; GO:0005886; GO:0006309	plasma membrane; protein binding involved in protein folding; thymocyte apoptotic process; positive regulation of apoptotic process; negative regulation of apoptotic DNA fragmentation; nuclear chromatin; apoptotic process; cytosol; nucleus; nucleoplasm; apoptotic DNA fragmentation; negative regulation of execution phase of apoptosis; deoxyribonuclease inhibitor activity; lipid droplet; protein do…
ENSG00000084073	ZMPSTE24	4310.3	4253.66	4034.08	3032.08	2897.24	2884.86	3568.7	-0.506409	0.0562983	3.6273e-20	1.97122e-18	protein_coding	; GO:0016485; GO:0030176; GO:0032350; GO:0048145; GO:0070302; GO:0005789; GO:0035264; GO:0005783; GO:0005637; GO:0006998; GO:0006281; GO:0032991; GO:0008544; GO:0010628; GO:0043516; GO:0051276; GO:0008235; GO:0004175; GO:0043979; GO:0030327; GO:0008360; GO:0006997; GO:0061762; GO:0040014; GO:0008237; GO:1990036; GO:0044030; GO:0010506; GO:0003690; GO:0005515; GO:0044029; GO:0044255; GO:2000730; G…	; regulation of RNA polymerase II regulatory region sequence-specific DNA binding; heart morphogenesis; calcium ion import into sarcoplasmic reticulum; metalloexopeptidase activity; regulation of termination of RNA polymerase I transcription; chromosome organization; regulation of mitotic cell cycle; regulation of glucose metabolic process; regulation of histone H4-K16 acetylation; regulation of …
ENSG00000167635	ZNF146	3801.64	4053.03	3742.99	2530.88	2900.71	2656	3280.88	-0.506354	0.0681295	1.63495e-14	4.89905e-13	protein_coding	; GO:0005829; GO:0006355; GO:0006357; GO:0005634; GO:0008201; GO:0003677; GO:0008270; GO:0046872; GO:0003676; GO:0005730; GO:0000981	; DNA-binding transcription factor activity, RNA polymerase II-specific; nucleus; regulation of transcription, DNA-templated; nucleic acid binding; metal ion binding; regulation of transcription by RNA polymerase II; nucleolus; DNA binding; heparin binding; cytosol; zinc ion binding
ENSG00000090273	NUDC	9408.78	8895.98	9864.48	6472.91	6621.12	6629.73	7982.17	-0.505883	0.0526032	1.04348e-22	6.87356e-21	protein_coding	GO:0007049; GO:0007275; GO:0005874; ; GO:0005737; GO:0045296; GO:0006457; GO:0008283; GO:0005634; GO:0005515; GO:0005654; GO:0005829; GO:0005856; GO:0016020; GO:0051082; GO:0032502; GO:0016021; GO:0051301	; nucleus; cell cycle; nucleoplasm; cadherin binding; cell division; cytoskeleton; cell proliferation; integral component of membrane; protein folding; unfolded protein binding; membrane; protein binding; cytoplasm; cytosol; developmental process; microtubule; multicellular organism development
ENSG00000278053	DDX52	4035.25	3927.25	4022.02	2809.76	2989.91	2567.95	3392.02	-0.505607	0.066612	4.79168e-15	1.51042e-13	protein_coding	; GO:0004386; GO:0003723; GO:0016787; GO:0005524; GO:0005634; GO:0006364; GO:0000166; GO:0005654; GO:0003676; GO:0016020; GO:0005730	; hydrolase activity; nucleus; nucleoplasm; nucleic acid binding; rRNA processing; helicase activity; ATP binding; nucleolus; RNA binding; nucleotide binding; membrane
ENSG00000159753	CARMIL2	480.92	427.834	427.448	308.167	326.099	274.781	374.208	-0.505323	0.13427	2.24554e-05	0.000162128	protein_coding	; GO:0044354; GO:0031234; GO:0044877; GO:0007163; GO:0015629; GO:0016020; GO:0090091; GO:0042995; GO:0031252; GO:0005856; GO:0045111; GO:0044319; GO:0005543; GO:0030011; GO:1900029; GO:1902745; GO:0030027; GO:2000813; GO:0005737; GO:0061339; GO:0005886; GO:0016477; GO:0010592; GO:0001726; GO:0030335; GO:0051639	; plasma membrane; positive regulation of extracellular matrix disassembly; cell projection; cell leading edge; macropinosome; establishment or maintenance of cell polarity; membrane; positive regulation of lamellipodium organization; actin cytoskeleton; negative regulation of barbed-end actin filament capping; intermediate filament cytoskeleton; establishment or maintenance of monopolar cell pol…
ENSG00000106246	PTCD1	769.665	433.479	570.364	477.628	348.332	329.222	488.115	-0.504843	0.208363	0.00166565	0.00721148	protein_coding	; GO:0005739; GO:0003723; GO:0005759; GO:0000049; GO:0042780; GO:0008033	; RNA binding; mitochondrial matrix; tRNA 3'-end processing; mitochondrion; tRNA processing; tRNA binding
ENSG00000170854	RIOX2	1651.78	1677.74	1754.63	1195.74	1128.6	1222.47	1438.49	-0.504655	0.0732058	8.24787e-13	2.04337e-11	protein_coding	GO:0042802; ; GO:0055114; GO:0016491; GO:0005667; GO:0042254; GO:0005634; GO:0051213; GO:0016577; GO:0046872; GO:0005654; GO:0005829; GO:0032452; GO:0005730	; nucleus; nucleoplasm; histone demethylase activity; histone demethylation; metal ion binding; transcription factor complex; nucleolus; dioxygenase activity; oxidation-reduction process; oxidoreductase activity; cytosol; identical protein binding; ribosome biogenesis
ENSG00000074211	PPP2R2C	442.31	321.899	446.474	287.5	252.977	267.974	336.522	-0.504633	0.166134	0.000293648	0.00158784	protein_coding	GO:0000159; GO:0000278; GO:0004722; ; GO:0005515; GO:0070262; GO:0019888; GO:0005829; GO:0043666	; protein serine/threonine phosphatase activity; peptidyl-serine dephosphorylation; protein phosphatase type 2A complex; protein phosphatase regulator activity; protein binding; regulation of phosphoprotein phosphatase activity; mitotic cell cycle; cytosol
ENSG00000108578	BLMH	5494.15	5368.99	5599.13	3747.4	3879.29	3917.87	4667.81	-0.504228	0.0501524	1.38655e-24	1.08124e-22	protein_coding	GO:0006508; GO:0042802; GO:0005829; ; GO:0005737; GO:0016787; GO:0009636; GO:0000209; GO:0004180; GO:0070062; GO:0005634; GO:0005515; GO:0043418; GO:0004197; GO:0004177; GO:0042493; GO:0008233; GO:0008234	; hydrolase activity; nucleus; response to drug; homocysteine catabolic process; protein polyubiquitination; aminopeptidase activity; proteolysis; extracellular exosome; cytosol; protein binding; carboxypeptidase activity; cytoplasm; response to toxic substance; cysteine-type peptidase activity; cysteine-type endopeptidase activity; identical protein binding; peptidase activity
ENSG00000125454	SLC25A19	1001.91	1023.83	1071.44	753.695	716.531	680.94	874.725	-0.504223	0.088436	1.7648e-09	2.77284e-08	protein_coding	; GO:0005739; GO:0071934; GO:0030233; GO:0090422; GO:0030302; GO:0005634; GO:0031305; GO:0015234; GO:0042723; GO:0005743; GO:0055085; GO:0030974; GO:0022857; GO:0016020; GO:0016021	; nucleus; integral component of mitochondrial inner membrane; thiamine pyrophosphate transmembrane transporter activity; deoxynucleotide transmembrane transporter activity; integral component of membrane; transmembrane transporter activity; thiamine pyrophosphate transmembrane transport; deoxynucleotide transport; membrane; mitochondrial inner membrane; mitochondrion; thiamine transmembrane tran…
ENSG00000110811	P3H3	988.549	954.231	1052.86	725.165	668.147	686.388	845.889	-0.50392	0.0906642	4.02215e-09	6.00491e-08	protein_coding	; GO:0031418; GO:0055114; GO:0016491; GO:0008285; GO:1902494; GO:0032964; GO:0016705; GO:0005506; GO:0051213; GO:0017185; GO:0005783; GO:0019511; GO:0019797; GO:0046872; GO:0032963	procollagen-proline 3-dioxygenase activity; negative regulation of cell proliferation; ; peptidyl-lysine hydroxylation; collagen biosynthetic process; catalytic complex; metal ion binding; endoplasmic reticulum; oxidoreductase activity, acting on paired donors, with incorporation or reduction of molecular oxygen; L-ascorbic acid binding; iron ion binding; dioxygenase activity; oxidation-reduction…
ENSG00000185813	PCYT2	1358.63	1346.15	1445.4	909.306	960.905	1018.68	1173.18	-0.502813	0.0817258	1.14853e-10	2.16055e-09	protein_coding	; GO:0006646; GO:0009058; GO:0003824; GO:0008654; GO:0016779; GO:0005575; GO:0016740; GO:0006629; GO:0004306; GO:0005789	; phosphatidylethanolamine biosynthetic process; lipid metabolic process; nucleotidyltransferase activity; transferase activity; ethanolamine-phosphate cytidylyltransferase activity; endoplasmic reticulum membrane; cellular_component; catalytic activity; biosynthetic process; phospholipid biosynthetic process
ENSG00000119778	ATAD2B	510.124	685.14	550.946	417.177	374.457	397.823	489.278	-0.502721	0.138287	3.69666e-05	0.00025419	protein_coding	; GO:0003682; GO:0070577; GO:0045944; GO:0005524; GO:0016887; GO:0005634; GO:0042393; GO:0031936; GO:0000166; GO:0005654	; nucleus; nucleoplasm; negative regulation of chromatin silencing; chromatin binding; lysine-acetylated histone binding; ATPase activity; ATP binding; histone binding; nucleotide binding; positive regulation of transcription by RNA polymerase II
ENSG00000170734	POLH	496.87	464.846	542.828	321.364	372.971	332.476	421.893	-0.502586	0.128389	1.24903e-05	9.53083e-05	protein_coding	GO:0010225; GO:0003887; GO:0006974; GO:0006290; GO:0005657; GO:0006301; GO:0000731; GO:0042276; GO:0005515; GO:0016779; GO:0016740; GO:0005829; GO:0003684; GO:0035861; GO:0006281; GO:0070987; GO:0019985; GO:0005634; GO:0071897; GO:0005654; GO:0009314; GO:0006282; GO:0006260; GO:0071494; GO:0003677; GO:0046872	metal ion binding; transferase activity; nucleotidyltransferase activity; DNA-directed DNA polymerase activity; DNA binding; postreplication repair; regulation of DNA repair; cellular response to DNA damage stimulus; cytosol; nucleus; nucleoplasm; DNA biosynthetic process; translesion synthesis; pyrimidine dimer repair; DNA replication; damaged DNA binding; cellular response to UV-C; DNA repair; …
ENSG00000145736	GTF2H2	1398.81	1205.72	1276.84	850.619	996.444	835.588	1094	-0.502323	0.0995254	6.51946e-08	7.95877e-07	protein_coding	GO:0008135; ; GO:0033683; GO:0006974; GO:0006370; GO:1905776; GO:0003676; GO:0006367; GO:0006361; GO:0070911; GO:0006293; GO:0003700; GO:0006368; GO:0004672; GO:0006296; GO:0016607; GO:0005515; GO:0000439; GO:0047485; GO:0006468; GO:0006281; GO:0008094; GO:0008353; GO:0002031; GO:0005675; GO:0006283; GO:0006357; GO:0006412; GO:0006351; GO:0005634; GO:0006294; GO:0005654; GO:0005669; GO:0006289; G…	; protein phosphorylation; G protein-coupled receptor internalization; positive regulation of DNA helicase activity; metal ion binding; nucleotide-excision repair, preincision complex assembly; core TFIIH complex portion of holo TFIIH complex; protein kinase activity; termination of RNA polymerase I transcription; transcription factor TFIIH holo complex; nucleotide-excision repair; cellular respo…
ENSG00000204335	SP5	70.4169	28.2113	43.0613	23.769	19.4832	21.0484	34.3317	-0.501863	0.69827	0.0141738	0.0439925	protein_coding	; GO:0060349; GO:0043565; GO:0000122; GO:0006357; GO:0000977; GO:0005634; GO:0003677; GO:0071407; GO:0046872; GO:0003676; GO:0036342; GO:0000981	; DNA-binding transcription factor activity, RNA polymerase II-specific; nucleus; sequence-specific DNA binding; RNA polymerase II regulatory region sequence-specific DNA binding; nucleic acid binding; cellular response to organic cyclic compound; metal ion binding; bone morphogenesis; regulation of transcription by RNA polymerase II; negative regulation of transcription by RNA polymerase II; DNA…
ENSG00000185565	LSAMP	165.775	133.712	140.326	83.1228	99.7719	97.9886	120.116	-0.501762	0.232077	0.00317923	0.0125661	protein_coding	; GO:0016021; GO:0007399; GO:0005886; GO:0005515; GO:0007155; GO:0005576; GO:0005829; GO:0016020; GO:0031225	; plasma membrane; extracellular region; integral component of membrane; anchored component of membrane; cell adhesion; membrane; protein binding; nervous system development; cytosol
ENSG00000026103	FAS	50.1942	44.2036	42.5378	17.9235	19.3012	32.3485	34.4181	-0.50172	0.559717	0.0151554	0.0464308	protein_coding	; GO:0043065; GO:0019900; GO:0032872; GO:0097191; GO:0043066; GO:0005516; GO:0097190; GO:0005576; GO:0006915; GO:0036337; GO:0016020; GO:0009986; GO:0042802; GO:2001269; GO:0007165; GO:0006919; GO:0001934; GO:0005515; GO:0071455; GO:0005829; GO:0042981; GO:0006955; GO:0065003; GO:2001235; GO:1902041; GO:0016604; GO:0038023; GO:0004888; GO:0071260; GO:1902042; GO:0070062; GO:0031265; GO:0005886; G…	; negative regulation of extrinsic apoptotic signaling pathway via death domain receptors; plasma membrane; death-inducing signaling complex; negative regulation of apoptotic process; regulation of stress-activated MAPK cascade; extracellular region; cellular response to amino acid starvation; positive regulation of apoptotic process; membrane; protein-containing complex assembly; apoptotic proce…
ENSG00000169093	ASMTL	628.765	601.383	685.411	425.385	425.536	468.929	539.235	-0.501481	0.112268	1.14207e-06	1.09943e-05	protein_coding	; GO:0008168; GO:0032259; GO:0005515; GO:0008150; GO:0003674; GO:0016740; GO:0005829; GO:0008171; GO:0047429	; molecular_function; O-methyltransferase activity; transferase activity; nucleoside-triphosphate diphosphatase activity; methyltransferase activity; methylation; protein binding; biological_process; cytosol
ENSG00000130821	SLC6A8	1805.69	1965.81	1982.93	1356.19	1347.97	1319.82	1629.74	-0.501463	0.0710734	2.59449e-13	6.81762e-12	protein_coding	; GO:0003674; GO:0015871; GO:0016020; GO:0006836; GO:0005328; GO:0055085; GO:0006811; GO:0015881; GO:0005308; GO:0006814; GO:0015220; GO:0005887; GO:0006936; GO:0015293; GO:0005886; GO:0005309; GO:0006600; GO:0016021	; molecular_function; plasma membrane; creatine transmembrane transport; creatine metabolic process; integral component of plasma membrane; membrane; creatine:sodium symporter activity; symporter activity; choline transport; choline transmembrane transporter activity; ion transport; sodium ion transport; creatine transmembrane transporter activity; integral component of membrane; neurotransmitter…
ENSG00000135632	SMYD5	1448.9	1652.85	1531.61	1018.74	1109.07	1099.6	1310.13	-0.501371	0.0826823	2.00143e-10	3.63856e-09	protein_coding	; GO:0032259; GO:0008168; GO:0008150; GO:0003674; GO:0005575; GO:0046872; GO:0016740	; molecular_function; metal ion binding; transferase activity; methyltransferase activity; methylation; cellular_component; biological_process
ENSG00000164626	KCNK5	427.61	407.437	429.166	299.938	258.301	305.397	354.642	-0.501214	0.133604	2.39056e-05	0.000171618	protein_coding	GO:0071805; GO:0005249; GO:0005267; GO:0034765; GO:0022841; GO:0030322; GO:0006813; GO:0005887; GO:0007588; GO:0016020; GO:0005244; GO:0016021; GO:0006811	ion transport; excretion; potassium ion transport; potassium channel activity; potassium ion leak channel activity; integral component of membrane; voltage-gated ion channel activity; integral component of plasma membrane; stabilization of membrane potential; membrane; voltage-gated potassium channel activity; potassium ion transmembrane transport; regulation of ion transmembrane transport
ENSG00000130299	GTPBP3	2235.97	2067.48	2185.56	1573.45	1524.11	1447.21	1838.96	-0.500026	0.069616	1.03639e-13	2.84669e-12	protein_coding	GO:0002098; ; GO:0003924; GO:0006400; GO:0005525; GO:0005739; GO:0005737; GO:0030488; GO:0005515; GO:0000166; GO:0048568; GO:0008033	tRNA methylation; ; tRNA modification; GTP binding; GTPase activity; tRNA wobble uridine modification; embryonic organ development; nucleotide binding; mitochondrion; protein binding; cytoplasm; tRNA processing
ENSG00000178605	GTPBP6	1966.87	1925.49	1959.97	1356.46	1331.96	1413.61	1659.06	-0.499788	0.0664326	8.33208e-15	2.5677e-13	protein_coding	; GO:0005737; GO:0005525; GO:0000166; GO:0046872; GO:0043022	; GTP binding; metal ion binding; nucleotide binding; cytoplasm; ribosome binding
ENSG00000125912	NCLN	5478.57	5105.27	4938.04	3715.95	3443.69	3733.34	4402.48	-0.499779	0.0618345	9.91067e-17	3.74727e-15	protein_coding	; GO:0043254; GO:0032991; GO:0005515; GO:0005783; GO:0050821; GO:0061635; GO:0016020; GO:0009966; GO:0016021; GO:0005789	; regulation of signal transduction; endoplasmic reticulum; integral component of membrane; regulation of protein complex stability; endoplasmic reticulum membrane; regulation of protein complex assembly; protein-containing complex; membrane; protein binding; protein stabilization
ENSG00000153157	SYCP2L	147.697	94.0866	108.808	43.5028	88.3106	71.7036	92.3515	-0.499308	0.366217	0.0115379	0.0370944	protein_coding	; GO:0000780; GO:0000775; GO:0005634; GO:0005694; GO:0005654	chromosome; ; nucleus; nucleoplasm; chromosome, centromeric region; condensed nuclear chromosome, centromeric region
ENSG00000116649	SRM	6398.74	5909.82	6145.37	4396.18	4083.19	4499.99	5238.88	-0.498105	0.0586146	3.16918e-18	1.40091e-16	protein_coding	; GO:0042802; GO:0006596; GO:0006595; GO:0003824; GO:0042803; GO:0004766; GO:0005515; GO:1990830; GO:0016740; GO:0005829; GO:0008295	; polyamine biosynthetic process; cellular response to leukemia inhibitory factor; transferase activity; protein binding; spermidine synthase activity; catalytic activity; spermidine biosynthetic process; cytosol; identical protein binding; polyamine metabolic process; protein homodimerization activity
ENSG00000148426	PROSER2	987.152	719.383	669.033	544.841	489.528	574.746	664.114	-0.497357	0.149544	0.000115509	0.000699141	protein_coding	; GO:0005515	; protein binding
ENSG00000137692	DCUN1D5	2007.16	1880.5	1901.49	1317.34	1352.82	1391.43	1641.79	-0.49663	0.0687902	7.99963e-14	2.22144e-12	protein_coding	GO:0031624; ; GO:0000151; GO:0045116; GO:0032182; GO:0005515; GO:0008150; GO:0003674; GO:0005575; GO:0051443; GO:0016020; GO:0097602; GO:0016021	; molecular_function; positive regulation of ubiquitin-protein transferase activity; ubiquitin-like protein binding; protein neddylation; ubiquitin conjugating enzyme binding; integral component of membrane; ubiquitin ligase complex; membrane; protein binding; biological_process; cellular_component; cullin family protein binding
ENSG00000135678	CPM	146.407	252.777	107.812	129.687	75.8359	85.9557	133.079	-0.496339	0.374051	0.0122871	0.0391402	protein_coding	GO:0006508; ; GO:0016485; GO:0004180; GO:0005576; GO:0008237; GO:0016020; GO:0009986; GO:0004181; GO:0006518; GO:0031225; GO:0016787; GO:0005615; GO:0009653; GO:0070062; GO:0005886; GO:0008270; GO:0046872; GO:0008233; GO:0016021	metallopeptidase activity; ; plasma membrane; metal ion binding; extracellular region; membrane; carboxypeptidase activity; zinc ion binding; metallocarboxypeptidase activity; hydrolase activity; anatomical structure morphogenesis; integral component of membrane; cell surface; anchored component of membrane; protein processing; extracellular space; extracellular exosome; proteolysis; peptide meta…
ENSG00000183691	NOG	68.5482	58.604	70.8623	48.3047	35.2229	28.2955	51.6396	-0.495254	0.405864	0.013761	0.0430104	protein_coding	GO:0007275; GO:0048318; GO:0021983; GO:0001701; GO:0048570; GO:0019955; GO:0001837; GO:0042060; GO:0045596; GO:0048706; GO:0061053; GO:0003151; GO:0021915; GO:0001655; GO:0001657; GO:0010628; GO:0001839; GO:0001843; GO:0061037; GO:2000313; GO:1905006; GO:0005515; GO:0090190; GO:0030514; GO:0001649; GO:0021510; GO:0060394; GO:0007420; GO:0050679; GO:0035019; GO:0030510; GO:0060173; GO:0048762; GO:…	positive regulation of glomerulus development; embryonic skeletal joint morphogenesis; ventricular compact myocardium morphogenesis; motor neuron axon guidance; nervous system development; cell differentiation in hindbrain; pattern specification process; neural tube development; BMP signaling pathway involved in heart development; embryonic skeletal system development; cell differentiation; negat…
ENSG00000007923	DNAJC11	3920.16	4093.09	3983.08	2769.94	2915.84	2773.88	3409.33	-0.495152	0.0548817	3.10635e-20	1.70031e-18	protein_coding	; GO:0005739; GO:0061617; GO:0001401; GO:0005741; GO:0005515; GO:0042407; GO:0016020	; cristae formation; mitochondrial outer membrane; MICOS complex; mitochondrial sorting and assembly machinery complex; protein binding; membrane; mitochondrion
ENSG00000144867	SRPRB	2511.56	2707.82	2601.88	1682.76	1906.25	1901.08	2218.56	-0.495008	0.0722877	1.17947e-12	2.86588e-11	protein_coding	; GO:0005737; GO:0005525; GO:0036498; GO:0005783; GO:0000166; GO:0016020; GO:0016021; GO:0005789; GO:0005881	; cytoplasmic microtubule; GTP binding; endoplasmic reticulum; integral component of membrane; IRE1-mediated unfolded protein response; nucleotide binding; endoplasmic reticulum membrane; membrane; cytoplasm
ENSG00000100519	PSMC6	2400.24	2488.71	2496.48	1731.94	1669.26	1799.73	2097.73	-0.4945	0.0637163	1.34048e-15	4.49655e-14	protein_coding	; GO:0008540; GO:1901800; GO:0043687; GO:0005524; GO:0030163; GO:0016020; GO:0042802; GO:0016579; GO:0005515; GO:0031597; GO:0005829; GO:0036402; GO:0090261; GO:0016787; GO:0005634; GO:0045899; GO:0000166; GO:0005654; GO:0016234; GO:0030674; GO:0006511; GO:0005737; GO:0000502; GO:0070062; GO:0016887; GO:0030433; GO:0022624	; protein catabolic process; positive regulation of inclusion body assembly; ATP binding; membrane; cytosol; protein deubiquitination; nucleus; nucleoplasm; protein binding, bridging; inclusion body; ubiquitin-dependent protein catabolic process; proteasome accessory complex; identical protein binding; cytosolic proteasome complex; hydrolase activity; ATPase activity; post-translational protein m…
ENSG00000085563	ABCB1	453.208	454.439	390.267	258.166	259.865	360.766	362.785	-0.493654	0.164682	0.000345693	0.00183522	protein_coding	; GO:0005524; GO:0008559; GO:0090555; GO:0099040; GO:0090554; GO:0016020; GO:0072089; GO:0009986; GO:0005215; GO:1901529; GO:0047484; GO:0005515; GO:0055085; GO:0042493; GO:0000086; GO:0042908; GO:0000166; GO:0006855; GO:0016324; GO:0099038; GO:0042626; GO:0016887; GO:0070062; GO:0005886; GO:2001225; GO:0045332; GO:0016021	; xenobiotic transport; plasma membrane; phosphatidylcholine-translocating ATPase activity; phospholipid translocation; ATP binding; membrane; transporter activity; regulation of response to osmotic stress; xenobiotic transmembrane transporting ATPase activity; ceramide translocation; response to drug; ceramide-translocating ATPase activity; integral component of membrane; ATPase activity; cell s…
ENSG00000123095	BHLHE41	147.796	155.709	183.281	68.4166	102.438	133.038	131.78	-0.493501	0.283596	0.00727083	0.0252555	protein_coding	GO:0046983; ; GO:0043425; GO:0046982; GO:0008283; GO:0009887; GO:0007219; GO:0042826; GO:0032922; GO:0045892; GO:0001102; GO:0001227; GO:0005515; GO:0010832; GO:0000980; GO:0000981; GO:0070888; GO:0000122; GO:0010944; GO:0043565; GO:0006355; GO:0008134; GO:0005634; GO:0007623; GO:0030154; GO:1990837; GO:0043426; GO:0050767; GO:0000977; GO:0042803; GO:0003677; GO:0000978; GO:0001756; GO:0048511; G…	; regulation of transcription, DNA-templated; DNA-binding transcription factor activity, RNA polymerase II-specific; bHLH transcription factor binding; DNA binding; RNA polymerase II distal enhancer sequence-specific DNA binding; negative regulation of transcription by competitive promoter binding; DNA-binding transcription repressor activity, RNA polymerase II-specific; protein heterodimerizatio…
ENSG00000133226	SRRM1	6638.47	6948.78	6410.04	4463.51	5110.47	4498.75	5678.33	-0.493483	0.0656144	8.1689e-15	2.52254e-13	protein_coding	; GO:0008380; GO:0000375; GO:0003723; GO:0005681; GO:0000398; GO:0005634; GO:0016607; GO:0003677; GO:0006397; GO:0005515; GO:0071013; GO:0005654; GO:0016363; GO:0005829; GO:0006405; GO:0006406; GO:0031124	; nucleus; RNA splicing; nucleoplasm; mRNA 3'-end processing; mRNA splicing, via spliceosome; mRNA processing; nuclear matrix; RNA splicing, via transesterification reactions; RNA binding; DNA binding; cytosol; protein binding; mRNA export from nucleus; RNA export from nucleus; spliceosomal complex; nuclear speck; catalytic step 2 spliceosome
ENSG00000234964	FABP5P7	522.272	549.761	505.019	333.639	373.001	381.502	444.199	-0.493468	0.119338	5.16509e-06	4.28409e-05	processed_pseudogene
ENSG00000196943	NOP9	2635.39	2697.2	2428.22	1792.24	1852.54	1819.62	2204.2	-0.493198	0.0665877	2.14032e-14	6.3506e-13	protein_coding	; GO:0008150; GO:0005575; GO:0003723	biological_process; ; RNA binding; cellular_component
ENSG00000141664	ZCCHC2	473.588	662.065	404.626	272.72	333.12	408.052	425.695	-0.493192	0.201962	0.00167158	0.00723301	protein_coding	; GO:0005737; GO:0035091; GO:0008270; GO:0046872; GO:0003676	; phosphatidylinositol binding; nucleic acid binding; metal ion binding; cytoplasm; zinc ion binding
ENSG00000166986	MARS	5764.77	6234.01	5913.42	4373.48	4104.79	4178.61	5094.85	-0.49275	0.054835	4.15524e-20	2.24206e-18	protein_coding	; GO:0006418; GO:0005524; GO:0016020; GO:0005730; GO:0004825; GO:0003723; GO:0016874; GO:0032869; GO:0009303; GO:0005829; GO:0036120; GO:0004812; GO:0071364; GO:0006412; GO:0017101; GO:0000166; GO:0006431; GO:0005737; GO:0070062; GO:0000049; GO:1901838; GO:0009267	; ATP binding; nucleolus; RNA binding; membrane; aminoacyl-tRNA ligase activity; rRNA transcription; cellular response to platelet-derived growth factor stimulus; cytosol; cellular response to epidermal growth factor stimulus; tRNA aminoacylation for protein translation; nucleotide binding; methionine-tRNA ligase activity; cytoplasm; tRNA binding; methionyl-tRNA aminoacylation; positive regulatio…
ENSG00000103995	CEP152	429.608	349.115	281.653	243.885	270.34	179.578	292.363	-0.492565	0.208697	0.00203737	0.00859025	protein_coding	; GO:0005815; GO:0007099; GO:0005814; GO:0010389; GO:0005515; GO:0005829; GO:0005856; GO:0098536; GO:0000086; GO:0019901; GO:0000242; GO:0005813; GO:0005654; GO:0005737; GO:0030030; GO:0097711; GO:0098535; GO:0051298	; centrosome; microtubule organizing center; cytosol; nucleoplasm; centrosome duplication; regulation of G2/M transition of mitotic cell cycle; cytoskeleton; ciliary basal body-plasma membrane docking; cell projection organization; protein binding; cytoplasm; protein kinase binding; deuterosome; centriole replication; pericentriolar material; de novo centriole assembly involved in multi-ciliated …
ENSG00000070404	FSTL3	169.863	162.124	188.349	105.818	103.178	132.451	143.631	-0.49217	0.214592	0.00243377	0.0100356	protein_coding	; GO:0045944; GO:0043687; GO:0005576; GO:0030141; GO:0005794; GO:0048185; GO:0030325; GO:0005515; GO:0001822; GO:0002244; GO:0090101; GO:0008584; GO:0030514; GO:0005788; GO:0006357; GO:0005615; GO:0005634; GO:0001968; GO:0007283; GO:0044267; GO:0005654; GO:0032926; GO:0071248; GO:0022409; GO:0030324; GO:0044306; GO:0001503; GO:0045671	; extracellular region; Golgi apparatus; lung development; negative regulation of osteoclast differentiation; secretory granule; endoplasmic reticulum lumen; positive regulation of transcription by RNA polymerase II; male gonad development; kidney development; nucleus; negative regulation of transmembrane receptor protein serine/threonine kinase signaling pathway; nucleoplasm; negative regulation…
ENSG00000151835	SACS	3209.86	3257.33	3312.38	2385.55	2200.04	2322.14	2781.22	-0.492066	0.0591971	1.50288e-17	6.0603e-16	protein_coding	; GO:0030424; GO:0005737; GO:0005739; GO:0006457; GO:0070628; GO:0051087; GO:0030544; GO:0005634; GO:0030425; GO:0090084; GO:0070852	; Hsp70 protein binding; nucleus; chaperone binding; proteasome binding; cell body fiber; mitochondrion; dendrite; cytoplasm; protein folding; axon; negative regulation of inclusion body assembly
ENSG00000226419	SLC16A1-AS1	516.187	360.259	514.184	334.418	290.174	312.136	387.893	-0.492044	0.165992	0.00038408	0.0020122	antisense
ENSG00000133773	CCDC59	1757.96	1612.03	1839.59	1132.72	1268.95	1247.8	1476.51	-0.4918	0.0828504	4.4543e-10	7.65715e-09	protein_coding	; GO:0003723; GO:0005634; GO:0005515; GO:0044267; GO:0005654	; cellular protein metabolic process; nucleus; nucleoplasm; RNA binding; protein binding
ENSG00000119929	CUTC	1025.02	979.419	992.998	665.539	693.041	738.555	849.096	-0.491323	0.0886102	4.57266e-09	6.7246e-08	protein_coding	; GO:0005737; GO:0055070; GO:0005634; GO:0006825; GO:0005515; GO:0046872; GO:0005654; GO:0005829; GO:0005507; GO:0005730; GO:0051262	; nucleus; nucleoplasm; copper ion binding; metal ion binding; copper ion homeostasis; nucleolus; protein tetramerization; copper ion transport; protein binding; cytoplasm; cytosol
ENSG00000127863	TNFRSF19	238.11	250.491	209.9	170.556	134.053	162.569	194.28	-0.491298	0.187406	0.00105959	0.00485802	protein_coding	; GO:0001942; GO:0038023; GO:0005886; GO:0033209; GO:0006915; GO:0007254; GO:0016020; GO:0043123; GO:0005031; GO:0016021; GO:0046330	JNK cascade; ; positive regulation of JNK cascade; plasma membrane; positive regulation of I-kappaB kinase/NF-kappaB signaling; integral component of membrane; hair follicle development; tumor necrosis factor-mediated signaling pathway; tumor necrosis factor-activated receptor activity; signaling receptor activity; membrane; apoptotic process
ENSG00000173692	PSMD1	9123.69	9001.31	10235.9	6506.38	6560.88	6952.79	8063.49	-0.490919	0.0616002	2.49196e-16	9.06071e-15	protein_coding	GO:0008540; ; GO:0043687; GO:0005576; GO:0034515; GO:0016020; GO:0016579; GO:0005515; GO:0005829; GO:0050790; GO:0043312; GO:0035578; GO:0005634; GO:0042176; GO:0005654; GO:0043161; GO:0031625; GO:0005838; GO:0000502; GO:0030234; GO:0004175; GO:0022624	; extracellular region; regulation of protein catabolic process; membrane; proteasome regulatory particle; protein deubiquitination; cytosol; regulation of catalytic activity; nucleus; nucleoplasm; endopeptidase activity; ubiquitin protein ligase binding; proteasome accessory complex; post-translational protein modification; proteasome regulatory particle, base subcomplex; protein binding; neutro…
[truncated: 4,358 more rows]

## Sheet: RR - Rapa vs DMSO (sign.)
Table S1. Differential gene expression analysis in control (WT) and mTOR-RR HEK293FT cells upon rapamycin treatment.
mTOR-RR cells
Only signifficantly altered genes (adj. p-value < 0.05) are shown.
ensembl_gene_id	gene_name	RR_DMSO_1	RR_DMSO_2	RR_DMSO_3	RR_Rapa_1	RR_Rapa_2	RR_Rapa_3	baseMean	log2FoldChange	lfcSE	pvalue	padj	gene_biotype	GO_id	GO_term
ENSG00000267368	UPK3BL1	45.8634	79.692	11.7679	0	0	0	22.8872	-8.57867	2.8946	1.74657e-08	0.000382167	protein_coding	GO:0016020; GO:0016021	integral component of membrane; membrane
[truncated: 2 more rows]

## Sheet: WT - Rapa vs DMSO (all)
Table S1. Differential gene expression analysis in control (WT) and mTOR-RR HEK293FT cells upon rapamycin treatment.
[truncated: 19,194 more rows]

[truncated: 1 more sheets: RR - Rapa vs DMSO (all)]
