# Supplementary material for: Unbiased evaluation of rapamycin's specificity as an mTOR inhibitor
Source: Aging Cell. 2023 May 24;22(8):e13888. doi: 10.1111/acel.13888 (PMC10410055; doi:10.1111/acel.13888)
Supplement: Supplementary file 4 — Table S3 [file ACEL-22-e13888-s004.xlsx]

## Sheet: Gene_list
Table S3. List of genes used for the GO analysis and associated GO terms from the RNA-seq analysis.
Rapa- vs DMSO-treated WT cells.
All significantly changing genes (p-value < 0.05).
Ensembl gene ID	Gene names	log2FC_Rapa_DMSO	-log(p.value)
ENSG00000259080	AC074091.1	-7.79198	5.81303
ENSG00000255073	ZFP91-CNTF	-3.35086	12.7096
ENSG00000185710	SMG1P4	-2.37499	10.4154
ENSG00000100292	HMOX1	-2.24155	294.728
ENSG00000165061	ZMAT4	-1.89079	3.64494
ENSG00000151012	SLC7A11	-1.86696	31.1791
ENSG00000103534	TMC5	-1.79988	3.59186
ENSG00000177301	KCNA2	-1.76401	4.821
ENSG00000278619	MRM1	-1.70914	19.7372
ENSG00000233327	USP32P2	-1.61392	2.47697
ENSG00000110436	SLC1A2	-1.53423	2.76452
ENSG00000150990	DHX37	-1.49536	100.941
ENSG00000132938	MTUS2	-1.48878	2.8328
ENSG00000181418	DDN	-1.46519	11.8128
ENSG00000110104	CCDC86	-1.4373	91.6315
ENSG00000275832	ARHGAP23	-1.42408	3.56951
ENSG00000168209	DDIT4	-1.40893	33.333
ENSG00000103257	SLC7A5	-1.39103	92.142
ENSG00000077522	ACTN2	-1.39048	4.36532
ENSG00000113739	STC2	-1.37915	30.3211
ENSG00000277957	SENP3-EIF4A1	-1.35247	3.21846
ENSG00000187867	PALM3	-1.35117	17.6091
ENSG00000261884	AC040162.1	-1.3394	4.67926
ENSG00000212643	ZRSR2P1	-1.32144	2.25663
ENSG00000052749	RRP12	-1.31378	54.7381
ENSG00000229544	NKX1-2	-1.30975	4.67934
ENSG00000148082	SHC3	-1.305	2.71934
ENSG00000180448	ARHGAP45	-1.30363	4.07768
ENSG00000048162	NOP16	-1.30315	34.185
ENSG00000133316	WDR74	-1.3002	38.3687
ENSG00000165271	NOL6	-1.29934	72.6171
ENSG00000117877	CD3EAP	-1.29013	50.0657
ENSG00000155846	PPARGC1B	-1.25698	17.7217
ENSG00000141506	PIK3R5	-1.23502	2.61477
ENSG00000204394	VARS	-1.2329	98.6921
ENSG00000177453	NIM1K	-1.20498	2.0603
ENSG00000132382	MYBBP1A	-1.19379	129.142
ENSG00000111262	KCNA1	-1.19261	2.9027
ENSG00000258881	AC007040.2	-1.15238	3.54865
ENSG00000259332	ST20-MTHFS	-1.15146	4.79397
ENSG00000278139	AL358075.4	-1.13887	4.0927
ENSG00000165732	DDX21	-1.12113	174.92
ENSG00000160818	GPATCH4	-1.11671	90.0918
ENSG00000196739	COL27A1	-1.11347	10.6912
ENSG00000197355	UAP1L1	-1.11159	8.09273
ENSG00000037897	METTL1	-1.09969	23.26
ENSG00000160867	FGFR4	-1.09273	16.563
ENSG00000166166	TRMT61A	-1.08921	30.1461
ENSG00000184937	WT1	-1.08595	7.16486
ENSG00000239883	PARGP1	-1.07952	2.94678
ENSG00000283293	RN7SK	-1.07539	2.51627
ENSG00000159399	HK2	-1.07353	46.5815
ENSG00000271793	AL589666.1	-1.07196	3.0319
ENSG00000160072	ATAD3B	-1.0675	38.4378
ENSG00000134508	CABLES1	-1.06457	35.5186
ENSG00000103356	EARS2	-1.05521	24.2649
ENSG00000175832	ETV4	-1.0538	2.13356
ENSG00000114767	RRP9	-1.04936	34.9671
ENSG00000113013	HSPA9	-1.04035	113.533
ENSG00000107815	TWNK	-1.02628	35.2827
ENSG00000053372	MRTO4	-1.01804	53.2785
ENSG00000117280	RAB29	-1.01587	23.1342
ENSG00000184178	SCFD2	-1.00598	11.5182
ENSG00000169884	WNT10B	-1.00406	5.22655
ENSG00000173868	PHOSPHO1	-0.999096	3.31073
ENSG00000167994	RAB3IL1	-0.993563	6.38439
ENSG00000259479	SORD2P	-0.993017	9.48811
ENSG00000136718	IMP4	-0.992228	29.6906
ENSG00000145220	LYAR	-0.991309	42.577
ENSG00000163938	GNL3	-0.989211	70.9732
ENSG00000165548	TMEM63C	-0.986735	5.47203
ENSG00000120800	UTP20	-0.980367	51.8378
ENSG00000259726	CSPG4P11	-0.979638	4.24997
ENSG00000110092	CCND1	-0.968719	24.7018
ENSG00000135521	LTV1	-0.968247	55.1239
ENSG00000120254	MTHFD1L	-0.968175	48.1592
ENSG00000104722	NEFM	-0.961261	34.5021
ENSG00000160193	WDR4	-0.959481	25.6974
ENSG00000110172	CHORDC1	-0.95932	32.5312
ENSG00000141086	CTRL	-0.958573	1.74935
ENSG00000130810	PPAN	-0.95371	42.8281
ENSG00000006652	IFRD1	-0.948442	17.1225
ENSG00000116711	PLA2G4A	-0.948372	6.38116
ENSG00000138074	SLC5A6	-0.94822	42.1086
ENSG00000132361	CLUH	-0.946363	37.0228
ENSG00000123213	NLN	-0.944403	29.0448
ENSG00000115616	SLC9A2	-0.940495	1.92488
ENSG00000079215	SLC1A3	-0.932977	9.23152
ENSG00000080608	PUM3	-0.930975	10.3678
ENSG00000166292	TMEM100	-0.929641	2.24217
ENSG00000123360	PDE1B	-0.926184	4.6877
ENSG00000179041	RRS1	-0.924317	25.9436
ENSG00000182841	RRP7BP	-0.924162	15.4121
ENSG00000181625	SLX1B	-0.922179	2.11403
ENSG00000254673	AC110275.1	-0.918334	2.49547
ENSG00000087495	PHACTR3	-0.914535	3.02215
ENSG00000274600	RIMBP3B	-0.909402	2.15071
ENSG00000111845	PAK1IP1	-0.907809	27.0184
ENSG00000174721	FGFBP3	-0.905066	6.1521
ENSG00000111641	NOP2	-0.903568	41.6935
ENSG00000111424	VDR	-0.902457	4.08851
ENSG00000178921	PFAS	-0.897246	32.0017
ENSG00000110171	TRIM3	-0.892676	7.29368
ENSG00000059804	SLC2A3	-0.888094	20.2643
ENSG00000167721	TSR1	-0.88416	50.6434
ENSG00000101746	NOL4	-0.883963	3.26678
ENSG00000173262	SLC2A14	-0.883089	1.88723
ENSG00000164338	UTP15	-0.882396	14.1202
ENSG00000140650	PMM2	-0.882095	18.2234
ENSG00000113356	POLR3G	-0.881774	16.1074
ENSG00000283515	AC020915.5	-0.881117	4.19595
ENSG00000128626	MRPS12	-0.87816	22.3734
ENSG00000105784	RUNDC3B	-0.875847	2.72922
ENSG00000143858	SYT2	-0.874566	4.06484
ENSG00000198042	MAK16	-0.871458	21.2072
ENSG00000160214	RRP1	-0.866388	46.5303
ENSG00000129347	KRI1	-0.86552	39.7854
ENSG00000087269	NOP14	-0.861394	71.649
ENSG00000197498	RPF2	-0.857989	29.5743
ENSG00000086189	DIMT1	-0.857034	15.8517
ENSG00000101187	SLCO4A1	-0.854858	8.01501
ENSG00000184206	GOLGA6L4	-0.851874	1.82575
ENSG00000082516	GEMIN5	-0.849553	51.9484
ENSG00000112578	BYSL	-0.845417	27.9395
ENSG00000100031	GGT1	-0.844666	1.92181
ENSG00000178105	DDX10	-0.844165	17.1936
ENSG00000139292	LGR5	-0.841013	6.55675
ENSG00000134684	YARS	-0.839085	61.1398
ENSG00000148840	PPRC1	-0.838917	41.7591
ENSG00000128272	ATF4	-0.838009	61.383
ENSG00000141994	DUS3L	-0.836455	22.541
ENSG00000100029	PES1	-0.835078	53.8687
ENSG00000164362	TERT	-0.833369	3.4302
ENSG00000089048	ESF1	-0.831738	29.9243
ENSG00000100664	EIF5	-0.82749	34.9641
ENSG00000134440	NARS	-0.820015	33.3875
ENSG00000179598	PLD6	-0.818231	12.15
ENSG00000184060	ADAP2	-0.817799	7.17348
ENSG00000132768	DPH2	-0.817138	17.3548
ENSG00000164933	SLC25A32	-0.81617	11.873
ENSG00000164134	NAA15	-0.812331	68.2544
ENSG00000123600	METTL8	-0.810609	10.5692
ENSG00000076662	ICAM3	-0.809274	2.80093
ENSG00000196497	IPO4	-0.803812	54.3994
ENSG00000137124	ALDH1B1	-0.803213	21.5558
ENSG00000068654	POLR1A	-0.799584	48.5165
ENSG00000130119	GNL3L	-0.7971	20.0726
ENSG00000115053	NCL	-0.795523	87.1904
ENSG00000111364	DDX55	-0.788739	18.2573
ENSG00000142627	EPHA2	-0.781635	13.0916
ENSG00000096384	HSP90AB1	-0.779405	87.1116
ENSG00000070886	EPHA8	-0.777909	3.50347
ENSG00000130254	SAFB2	-0.777096	41.7158
ENSG00000183605	SFXN4	-0.776809	20.9369
ENSG00000111799	COL12A1	-0.775792	4.3692
ENSG00000006468	ETV1	-0.775237	3.49783
ENSG00000074410	CA12	-0.774263	3.10329
ENSG00000037474	NSUN2	-0.772979	59.6578
ENSG00000174032	SLC25A30	-0.772342	6.91169
ENSG00000132424	PNISR	-0.771953	31.8723
ENSG00000105821	DNAJC2	-0.771325	28.1205
ENSG00000107937	GTPBP4	-0.770789	35.2776
ENSG00000091986	CCDC80	-0.769072	7.94609
ENSG00000166963	MAP1A	-0.764268	20.0771
ENSG00000168827	GFM1	-0.762636	17.7764
ENSG00000125485	DDX31	-0.762539	13.8886
ENSG00000130294	KIF1A	-0.761105	7.9074
ENSG00000152661	GJA1	-0.757217	17.3707
ENSG00000205927	OLIG2	-0.756473	3.04378
ENSG00000143429	LSP1P4	-0.75419	1.70654
ENSG00000167771	RCOR2	-0.753703	6.80845
ENSG00000041802	LSG1	-0.753264	15.9864
ENSG00000100490	CDKL1	-0.75076	1.96485
ENSG00000124383	MPHOSPH10	-0.750095	20.5489
ENSG00000151006	PRSS53	-0.748876	1.55235
ENSG00000114648	KLHL18	-0.748598	13.7491
ENSG00000065183	WDR3	-0.74724	19.8561
ENSG00000241945	PWP2	-0.746627	26.7964
ENSG00000104980	TIMM44	-0.744862	26.137
ENSG00000177192	PUS1	-0.743002	15.8517
ENSG00000171490	RSL1D1	-0.742057	54.4982
ENSG00000204267	TAP2	-0.741814	18.9215
ENSG00000060982	BCAT1	-0.741173	26.5042
ENSG00000225648	SBDSP1	-0.740861	7.93068
ENSG00000162377	COA7	-0.739673	22.4172
ENSG00000162614	NEXN	-0.739454	4.75908
ENSG00000091127	PUS7	-0.738179	12.7141
ENSG00000129667	RHBDF2	-0.736483	3.13345
ENSG00000168661	ZNF30	-0.7357	2.99258
ENSG00000154734	ADAMTS1	-0.733166	21.1229
ENSG00000134001	EIF2S1	-0.731024	37.2543
ENSG00000058600	POLR3E	-0.731018	25.242
ENSG00000108848	LUC7L3	-0.730458	32.7785
ENSG00000101311	FERMT1	-0.729604	3.71976
ENSG00000227057	WDR46	-0.727645	25.6437
ENSG00000197961	ZNF121	-0.72697	6.15964
ENSG00000276529	AP001505.1	-0.725998	2.36634
ENSG00000283907	AD000090.1	-0.725813	3.38863
ENSG00000277879	AL391988.1	-0.725778	2.07921
ENSG00000117395	EBNA1BP2	-0.725382	27.2989
ENSG00000103932	RPAP1	-0.724375	7.92845
ENSG00000214706	IFRD2	-0.724328	30.2566
ENSG00000166197	NOLC1	-0.724101	62.7977
ENSG00000106344	RBM28	-0.72288	27.7486
ENSG00000113407	TARS	-0.72231	51.4705
ENSG00000007264	MATK	-0.720634	4.81905
ENSG00000133863	TEX15	-0.720543	5.6135
ENSG00000136933	RABEPK	-0.718205	10.8729
ENSG00000164163	ABCE1	-0.717543	46.8479
ENSG00000172733	PURG	-0.717021	2.68614
ENSG00000257218	GATC	-0.716864	12.5994
ENSG00000104907	TRMT1	-0.715603	22.7295
ENSG00000181163	NPM1	-0.715126	55.1005
ENSG00000070785	EIF2B3	-0.714197	17.9721
ENSG00000169246	NPIPB3	-0.714171	4.72948
ENSG00000168993	CPLX1	-0.711569	4.50843
ENSG00000204574	ABCF1	-0.711516	47.613
ENSG00000148677	ANKRD1	-0.710052	11.6909
ENSG00000130038	CRACR2A	-0.70747	6.13061
ENSG00000139832	RAB20	-0.707039	2.08539
ENSG00000274012	RN7SL2	-0.705573	1.61082
ENSG00000142207	URB1	-0.704957	25.099
ENSG00000269343	ZNF587B	-0.704015	3.77646
ENSG00000122965	RBM19	-0.702872	24.9223
ENSG00000188848	BEND4	-0.702786	11.3928
ENSG00000261236	BOP1	-0.702019	29.5606
ENSG00000089195	TRMT6	-0.700709	18.7193
ENSG00000134533	RERG	-0.700483	2.65854
ENSG00000071462	BUD23	-0.700231	15.1809
ENSG00000160712	IL6R	-0.699775	3.14726
ENSG00000163811	WDR43	-0.698618	26.091
ENSG00000111371	SLC38A1	-0.69851	30.8905
ENSG00000083635	NUFIP1	-0.697911	11.5152
ENSG00000067533	RRP15	-0.697297	7.88654
ENSG00000139329	LUM	-0.696198	1.52915
ENSG00000154556	SORBS2	-0.694985	4.54516
ENSG00000135917	SLC19A3	-0.694659	1.83548
ENSG00000130204	TOMM40	-0.692639	35.6406
ENSG00000122376	SHLD2	-0.69159	17.4837
ENSG00000197170	PSMD12	-0.691384	29.4213
ENSG00000116120	FARSB	-0.69048	32.5613
ENSG00000215252	GOLGA8B	-0.690411	1.95178
ENSG00000185760	KCNQ5	-0.690388	4.36112
ENSG00000140853	NLRC5	-0.689852	1.91201
ENSG00000023892	DEF6	-0.689745	2.87428
ENSG00000120694	HSPH1	-0.689163	15.0606
ENSG00000070495	JMJD6	-0.688656	12.3829
ENSG00000104369	JPH1	-0.687092	6.78945
ENSG00000103067	ESRP2	-0.686695	3.58081
ENSG00000004455	AK2	-0.686192	33.8652
ENSG00000261609	GAN	-0.685903	8.14
ENSG00000132763	MMACHC	-0.68541	7.9074
ENSG00000270800	RPS10-NUDT3	-0.684354	1.69617
ENSG00000104825	NFKBIB	-0.68272	8.77093
ENSG00000170606	HSPA4	-0.680589	59.7902
ENSG00000158805	ZNF276	-0.680531	3.57551
ENSG00000132326	PER2	-0.680296	3.40303
ENSG00000185163	DDX51	-0.680214	7.22765
ENSG00000168280	KIF5C	-0.679239	6.69866
ENSG00000141076	UTP4	-0.678355	24.5298
ENSG00000115657	ABCB6	-0.678037	3.42761
ENSG00000285565	AL671762.1	-0.677275	4.61451
ENSG00000115541	HSPE1	-0.675874	20.1628
ENSG00000187772	LIN28B	-0.673788	30.2107
ENSG00000105676	ARMC6	-0.673106	21.7327
ENSG00000135372	NAT10	-0.671611	36.8102
ENSG00000136270	TBRG4	-0.671186	23.8611
ENSG00000151014	NOCT	-0.67095	6.65616
ENSG00000263020	AL662899.2	-0.670868	2.26698
ENSG00000110721	CHKA	-0.670692	10.9258
ENSG00000138166	DUSP5	-0.670463	5.59619
ENSG00000088205	DDX18	-0.669339	40.8631
ENSG00000129932	DOHH	-0.669264	12.1569
ENSG00000100036	SLC35E4	-0.669082	3.91611
ENSG00000123064	DDX54	-0.669068	30.6777
ENSG00000247077	PGAM5	-0.668588	24.9844
ENSG00000173145	NOC3L	-0.667664	26.5901
ENSG00000134333	LDHA	-0.667171	55.0447
ENSG00000189337	KAZN	-0.666795	8.08934
ENSG00000164076	CAMKV	-0.666564	4.66993
ENSG00000166411	IDH3A	-0.66563	16.2708
ENSG00000138442	WDR12	-0.665017	8.8762
ENSG00000197860	SGTB	-0.664286	7.01138
ENSG00000148296	SURF6	-0.662906	20.4846
ENSG00000242125	SNHG3	-0.662864	5.78359
ENSG00000147872	PLIN2	-0.662181	2.50728
ENSG00000244165	P2RY11	-0.661725	4.2028
ENSG00000056487	PHF21B	-0.661466	2.63838
ENSG00000171163	ZNF692	-0.66126	2.0808
ENSG00000198604	BAZ1A	-0.661072	35.484
ENSG00000171517	LPAR3	-0.661001	5.47394
ENSG00000151131	C12orf45	-0.659718	5.47162
ENSG00000196756	SNHG17	-0.659562	5.43097
ENSG00000069482	GAL	-0.659327	12.162
ENSG00000196517	SLC6A9	-0.65906	2.15911
ENSG00000156697	UTP14A	-0.658387	16.8859
ENSG00000109519	GRPEL1	-0.658	19.1073
ENSG00000072274	TFRC	-0.656601	37.1891
ENSG00000171223	JUNB	-0.655877	3.87218
ENSG00000241404	EGFL8	-0.653682	1.65579
ENSG00000184428	TOP1MT	-0.650946	13.7369
ENSG00000133106	EPSTI1	-0.650199	1.78746
ENSG00000158417	EIF5B	-0.650196	41.2338
ENSG00000120158	RCL1	-0.64995	6.85651
ENSG00000148843	PDCD11	-0.649905	31.3518
ENSG00000196305	IARS	-0.649451	20.8255
ENSG00000135763	URB2	-0.647885	20.7659
ENSG00000156261	CCT8	-0.647461	35.4338
ENSG00000165733	BMS1	-0.647432	37.1891
ENSG00000115946	PNO1	-0.647349	13.0047
ENSG00000131876	SNRPA1	-0.645348	22.6108
ENSG00000172819	RARG	-0.64522	5.15194
ENSG00000239672	NME1	-0.644472	21.9661
ENSG00000272398	CD24	-0.644447	2.38234
ENSG00000119285	HEATR1	-0.643859	38.3421
ENSG00000144381	HSPD1	-0.643166	59.7745
ENSG00000129911	KLF16	-0.642557	8.96716
ENSG00000239322	ATP6V1B1-AS1	-0.642105	2.0808
ENSG00000115761	NOL10	-0.64121	24.891
ENSG00000160124	CCDC58	-0.640799	7.18356
ENSG00000108021	FAM208B	-0.640691	14.2397
ENSG00000169894	MUC3A	-0.639181	1.5371
ENSG00000171861	MRM3	-0.638874	12.3933
ENSG00000158458	NRG2	-0.635743	2.59279
ENSG00000132359	RAP1GAP2	-0.633731	5.23176
ENSG00000121743	GJA3	-0.633668	4.67094
ENSG00000125977	EIF2S2	-0.633569	27.0654
ENSG00000073536	NLE1	-0.63353	18.3314
ENSG00000004478	FKBP4	-0.632914	38.6919
ENSG00000110321	EIF4G2	-0.632802	31.3974
ENSG00000162408	NOL9	-0.63177	9.5839
ENSG00000153898	MCOLN2	-0.631717	3.65331
ENSG00000111300	NAA25	-0.631499	8.42275
ENSG00000125630	POLR1B	-0.630294	11.717
ENSG00000070669	ASNS	-0.629989	12.8981
ENSG00000104691	UBXN8	-0.629223	5.51545
ENSG00000119707	RBM25	-0.628393	26.3417
ENSG00000163655	GMPS	-0.626693	23.0612
ENSG00000138095	LRPPRC	-0.626522	24.0229
ENSG00000156502	SUPV3L1	-0.626452	10.6228
ENSG00000116350	SRSF4	-0.625664	33.0683
ENSG00000169330	MINAR1	-0.625575	2.03712
ENSG00000146731	CCT6A	-0.624823	43.8378
ENSG00000106688	SLC1A1	-0.624396	1.91371
ENSG00000003989	SLC7A2	-0.623388	13.2887
ENSG00000204604	ZNF468	-0.623309	7.9854
ENSG00000180739	S1PR5	-0.622598	2.63913
ENSG00000084774	CAD	-0.62208	26.1222
ENSG00000173559	NABP1	-0.618858	4.6554
ENSG00000127022	CANX	-0.617052	34.0228
ENSG00000023909	GCLM	-0.615485	15.82
ENSG00000169203	NPIPB12	-0.615412	2.14797
ENSG00000065548	ZC3H15	-0.614084	24.7209
ENSG00000171865	RNASEH1	-0.613399	8.56287
ENSG00000011260	UTP18	-0.613387	21.3632
ENSG00000139438	FAM222A	-0.612697	4.83656
ENSG00000085231	AK6	-0.612085	7.55713
ENSG00000099194	SCD	-0.611816	40.1197
ENSG00000130826	DKC1	-0.609963	10.8231
ENSG00000108424	KPNB1	-0.609676	38.2948
ENSG00000023330	ALAS1	-0.609475	16.6537
ENSG00000276168	RN7SL1	-0.608886	1.47386
ENSG00000170684	ZNF296	-0.608582	2.53371
ENSG00000145990	GFOD1	-0.606755	4.23075
ENSG00000129007	CALML4	-0.605605	1.70493
ENSG00000137054	POLR1E	-0.604577	9.42856
ENSG00000266967	AARSD1	-0.60371	6.7323
ENSG00000171649	ZIK1	-0.603207	2.28347
ENSG00000087263	OGFOD1	-0.602861	16.8944
ENSG00000171763	SPATA5L1	-0.60252	4.50088
ENSG00000183527	PSMG1	-0.600402	15.7118
ENSG00000160208	RRP1B	-0.600103	37.7551
ENSG00000137571	SLCO5A1	-0.599823	1.96818
ENSG00000135655	USP15	-0.599671	6.86322
ENSG00000168924	LETM1	-0.599398	19.628
ENSG00000257497	AC121761.1	-0.599202	1.46848
ENSG00000116922	C1orf109	-0.598945	11.1288
ENSG00000123545	NDUFAF4	-0.598793	9.67109
ENSG00000277586	NEFL	-0.597983	9.48368
ENSG00000104131	EIF3J	-0.597877	16.379
ENSG00000172766	NAA16	-0.597141	3.0815
ENSG00000105245	NUMBL	-0.596973	5.31101
ENSG00000205534	SMG1P2	-0.596532	1.67806
ENSG00000131188	PRR7	-0.595455	2.9298
ENSG00000010165	EEF1AKNMT	-0.592648	12.988
ENSG00000108829	LRRC59	-0.592513	38.362
ENSG00000162231	NXF1	-0.592429	10.7855
ENSG00000198805	PNP	-0.591737	18.1348
ENSG00000138363	ATIC	-0.59169	19.765
ENSG00000104356	POP1	-0.591439	5.87498
ENSG00000258441	LINC00641	-0.591291	5.71879
ENSG00000184162	NR2C2AP	-0.591268	5.09801
ENSG00000138035	PNPT1	-0.590983	16.9567
ENSG00000164077	MON1A	-0.590253	6.87308
ENSG00000171453	POLR1C	-0.590035	9.88595
ENSG00000262202	AC007952.4	-0.589764	1.45276
ENSG00000106105	GARS	-0.589454	16.2758
ENSG00000247626	MARS2	-0.589153	6.45237
ENSG00000072756	TRNT1	-0.588715	3.3264
ENSG00000155100	OTUD6B	-0.587994	6.75216
ENSG00000111142	METAP2	-0.587805	22.6525
ENSG00000121716	PILRB	-0.586827	2.02375
ENSG00000166133	RPUSD2	-0.586102	4.10373
ENSG00000044574	HSPA5	-0.585288	33.3382
ENSG00000235823	OLMALINC	-0.584867	4.19992
ENSG00000177181	RIMKLA	-0.58473	6.72947
ENSG00000164105	SAP30	-0.583495	6.17281
ENSG00000109819	PPARGC1A	-0.581568	2.03194
ENSG00000132603	NIP7	-0.581531	11.1331
ENSG00000117597	UTP25	-0.581521	9.72308
ENSG00000277117	FP565260.3	-0.580182	1.75387
ENSG00000135069	PSAT1	-0.580177	14.913
ENSG00000116455	WDR77	-0.579871	20.0464
ENSG00000005100	DHX33	-0.579017	16.1001
ENSG00000151576	QTRT2	-0.578616	7.45176
ENSG00000137760	ALKBH8	-0.578488	8.42272
ENSG00000136045	PWP1	-0.578026	20.572
ENSG00000144674	GOLGA4	-0.577623	16.0475
ENSG00000050405	LIMA1	-0.577238	15.4017
ENSG00000125351	UPF3B	-0.576637	12.1087
ENSG00000108375	RNF43	-0.57654	4.83042
ENSG00000134697	GNL2	-0.576513	14.7178
ENSG00000134107	BHLHE40	-0.576141	8.49935
ENSG00000136271	DDX56	-0.575801	23.9931
ENSG00000124802	EEF1E1	-0.575458	8.15871
ENSG00000105576	TNPO2	-0.574693	13.4452
ENSG00000204568	MRPS18B	-0.573864	14.4681
ENSG00000153107	ANAPC1	-0.573451	22.4419
ENSG00000182199	SHMT2	-0.572523	24.2225
ENSG00000112379	ARFGEF3	-0.571932	6.31578
ENSG00000254093	PINX1	-0.571735	9.47821
ENSG00000131398	KCNC3	-0.571732	5.99548
ENSG00000081189	MEF2C	-0.571425	3.72048
ENSG00000140263	SORD	-0.570579	14.2397
ENSG00000088876	ZNF343	-0.570453	4.03451
ENSG00000262712	AC012676.1	-0.570171	1.59021
ENSG00000072310	SREBF1	-0.570016	5.95751
ENSG00000239900	ADSL	-0.569292	16.4473
ENSG00000157654	PALM2-AKAP2	-0.568566	2.22396
ENSG00000103550	KNOP1	-0.568479	14.0677
ENSG00000033050	ABCF2	-0.56727	20.5137
ENSG00000198952	SMG5	-0.567186	31.4121
ENSG00000100813	ACIN1	-0.566266	28.7293
ENSG00000120705	ETF1	-0.566081	35.5841
ENSG00000055044	NOP58	-0.565689	25.0225
ENSG00000169981	ZNF35	-0.565551	3.23318
ENSG00000105447	GRWD1	-0.565313	24.3747
ENSG00000134369	NAV1	-0.565193	5.94137
ENSG00000123358	NR4A1	-0.563982	2.907
ENSG00000106348	IMPDH1	-0.563491	18.2455
ENSG00000007392	LUC7L	-0.563347	12.9556
ENSG00000061936	SFSWAP	-0.563239	9.85614
ENSG00000124208	TMEM189-UBE2V1	-0.563206	4.10403
ENSG00000130829	DUSP9	-0.56156	4.80996
ENSG00000198000	NOL8	-0.56145	9.04295
ENSG00000126749	EMG1	-0.560667	10.619
ENSG00000277161	PIGW	-0.56035	7.67272
ENSG00000143028	SYPL2	-0.558975	4.9328
ENSG00000108592	FTSJ3	-0.558866	19.0658
ENSG00000115758	ODC1	-0.558181	38.0548
ENSG00000124228	DDX27	-0.557833	18.2496
ENSG00000101361	NOP56	-0.557808	19.8057
ENSG00000183431	SF3A3	-0.557778	15.6377
ENSG00000153982	GDPD1	-0.557108	2.66248
ENSG00000164221	CCDC112	-0.556394	5.65638
ENSG00000110660	SLC35F2	-0.556214	9.66808
ENSG00000236824	BCYRN1	-0.556192	1.39629
ENSG00000124784	RIOK1	-0.555108	14.9311
ENSG00000185298	CCDC137	-0.554922	13.0249
ENSG00000166226	CCT2	-0.554164	37.1295
ENSG00000118242	MREG	-0.554075	3.02831
ENSG00000179115	FARSA	-0.553052	27.3562
ENSG00000079156	OSBPL6	-0.552951	6.75449
ENSG00000120526	NUDCD1	-0.552947	9.0239
ENSG00000163714	U2SURP	-0.551781	23.5786
ENSG00000005175	RPAP3	-0.551563	14.7027
ENSG00000198836	OPA1	-0.551486	8.84141
ENSG00000148335	NTMT1	-0.551467	13.2784
ENSG00000214078	CPNE1	-0.550914	10.9083
ENSG00000018699	TTC27	-0.550638	10.5492
ENSG00000138399	FASTKD1	-0.550292	7.17714
ENSG00000166477	LEO1	-0.550268	9.48368
ENSG00000100823	APEX1	-0.549563	21.6451
ENSG00000132485	ZRANB2	-0.549246	20.9634
ENSG00000173530	TNFRSF10D	-0.548746	3.9761
ENSG00000082512	TRAF5	-0.547743	2.28232
ENSG00000100505	TRIM9	-0.546652	5.22617
ENSG00000170515	PA2G4	-0.546441	30.2754
ENSG00000133028	SCO1	-0.546335	11.8582
ENSG00000070814	TCOF1	-0.546177	11.0509
ENSG00000104635	SLC39A14	-0.54583	12.2748
ENSG00000133641	C12orf29	-0.545481	5.47984
ENSG00000119812	FAM98A	-0.544865	14.5963
ENSG00000112159	MDN1	-0.544581	15.3341
ENSG00000141378	PTRH2	-0.54455	5.13202
ENSG00000206077	ZDHHC11B	-0.544437	1.54263
ENSG00000114867	EIF4G1	-0.544162	20.8694
ENSG00000149218	ENDOD1	-0.543525	6.43607
ENSG00000111846	GCNT2	-0.543425	1.78893
ENSG00000027001	MIPEP	-0.543167	6.62655
ENSG00000005513	SOX8	-0.543142	2.49504
ENSG00000064666	CNN2	-0.541712	6.96254
ENSG00000116871	MAP7D1	-0.541477	26.8275
ENSG00000142684	ZNF593	-0.541212	4.91331
ENSG00000275700	AATF	-0.540891	18.896
ENSG00000181472	ZBTB2	-0.540839	7.79439
ENSG00000151067	CACNA1C	-0.540802	1.41016
ENSG00000150768	DLAT	-0.540439	19.175
ENSG00000007376	RPUSD1	-0.540301	13.6428
ENSG00000168389	MFSD2A	-0.540124	2.31354
ENSG00000100462	PRMT5	-0.539892	15.271
ENSG00000174206	C12orf66	-0.538684	2.1768
ENSG00000135002	RFK	-0.538593	5.57677
ENSG00000173638	SLC19A1	-0.538536	11.3351
ENSG00000183032	SLC25A21	-0.538094	2.6895
ENSG00000006194	ZNF263	-0.537931	5.26298
ENSG00000115419	GLS	-0.537414	7.11284
ENSG00000111490	TBC1D30	-0.537059	2.19902
ENSG00000103047	TANGO6	-0.535839	4.05011
ENSG00000134256	CD101	-0.535458	1.40632
ENSG00000197619	ZNF615	-0.535186	2.7686
ENSG00000168283	BMI1	-0.535078	7.45851
ENSG00000196449	YRDC	-0.534609	11.8612
ENSG00000242265	PEG10	-0.534486	1.52297
ENSG00000276550	HERC2P2	-0.534132	2.38492
ENSG00000180747	SMG1P3	-0.533092	2.25601
ENSG00000258947	TUBB3	-0.532888	5.23642
ENSG00000109917	ZPR1	-0.532832	9.52261
ENSG00000169288	MRPL1	-0.532302	7.72604
ENSG00000131149	GSE1	-0.532124	11.3475
ENSG00000204149	AGAP6	-0.531996	2.57348
ENSG00000125740	FOSB	-0.53154	1.47314
ENSG00000135249	RINT1	-0.531197	7.95776
ENSG00000180198	RCC1	-0.530875	22.9662
ENSG00000256087	ZNF432	-0.530863	2.41142
ENSG00000110328	GALNT18	-0.530269	3.18587
ENSG00000044524	EPHA3	-0.529929	2.27412
ENSG00000145833	DDX46	-0.529718	23.1198
ENSG00000114491	UMPS	-0.529664	15.1852
ENSG00000106089	STX1A	-0.529369	2.06911
ENSG00000085721	RRN3	-0.528645	14.3119
ENSG00000106305	AIMP2	-0.527618	12.5394
ENSG00000134987	WDR36	-0.527461	11.6775
ENSG00000072041	SLC6A15	-0.526213	7.72473
ENSG00000112787	FBRSL1	-0.525946	8.48825
ENSG00000124787	RPP40	-0.525553	4.26355
ENSG00000131759	RARA	-0.523758	5.73033
ENSG00000274422	AC245060.5	-0.523654	1.755
ENSG00000164934	DCAF13	-0.52359	9.0029
ENSG00000115942	ORC2	-0.523135	4.01439
ENSG00000196510	ANAPC7	-0.522889	8.79333
ENSG00000179958	DCTPP1	-0.522608	11.8128
ENSG00000116198	CEP104	-0.522221	8.81589
ENSG00000126457	PRMT1	-0.52154	26.4693
ENSG00000159167	STC1	-0.520504	1.48476
ENSG00000114686	MRPL3	-0.520327	23.1291
ENSG00000075826	SEC31B	-0.519783	1.44037
ENSG00000197785	ATAD3A	-0.519389	17.6673
ENSG00000168439	STIP1	-0.519324	23.9035
ENSG00000167491	GATAD2A	-0.519314	20.262
ENSG00000113649	TCERG1	-0.518386	9.45679
ENSG00000167280	ENGASE	-0.518243	7.96009
ENSG00000068028	RASSF1	-0.518232	4.06771
ENSG00000137819	PAQR5	-0.517972	2.14199
ENSG00000196793	ZNF239	-0.517512	2.60155
ENSG00000124549	BTN2A3P	-0.516843	1.59596
ENSG00000138050	THUMPD2	-0.516255	4.53051
ENSG00000132002	DNAJB1	-0.515294	14.678
ENSG00000109534	GAR1	-0.515053	7.14212
ENSG00000100296	THOC5	-0.514933	8.76555
ENSG00000165416	SUGT1	-0.514808	11.0781
ENSG00000109089	CDR2L	-0.514621	7.99694
ENSG00000164687	FABP5	-0.513976	3.01814
ENSG00000169991	IFFO2	-0.513678	5.35713
ENSG00000162413	KLHL21	-0.513547	6.65417
ENSG00000158715	SLC45A3	-0.513123	2.43569
ENSG00000110880	CORO1C	-0.51309	14.4235
ENSG00000187522	HSPA14	-0.512745	10.477
ENSG00000159086	PAXBP1	-0.512129	9.00732
ENSG00000175467	SART1	-0.511546	10.5245
ENSG00000116750	UCHL5	-0.511521	8.09273
ENSG00000113460	BRIX1	-0.511115	15.3486
ENSG00000135972	MRPS9	-0.510797	14.2944
ENSG00000172893	DHCR7	-0.510465	11.8719
ENSG00000198301	SDAD1	-0.510017	8.61969
ENSG00000132463	GRSF1	-0.509602	18.1741
ENSG00000060339	CCAR1	-0.509492	18.6751
ENSG00000188976	NOC2L	-0.509138	22.7905
ENSG00000100591	AHSA1	-0.509038	19.6516
ENSG00000108961	RANGRF	-0.508704	5.65816
ENSG00000125459	MSTO1	-0.50866	10.8139
ENSG00000104611	SH2D4A	-0.507941	3.29596
ENSG00000175866	BAIAP2	-0.507863	5.61449
ENSG00000124275	MTRR	-0.507741	5.20517
ENSG00000170345	FOS	-0.507649	1.34337
ENSG00000108561	C1QBP	-0.507533	23.0558
ENSG00000204388	HSPA1B	-0.507506	38.2327
ENSG00000138678	GPAT3	-0.5075	2.76151
ENSG00000105849	TWISTNB	-0.507221	7.96096
ENSG00000160049	DFFA	-0.506773	22.0178
ENSG00000084073	ZMPSTE24	-0.506409	17.7053
ENSG00000167635	ZNF146	-0.506354	12.3099
ENSG00000090273	NUDC	-0.505883	20.1628
ENSG00000278053	DDX52	-0.505607	12.8209
ENSG00000159753	CARMIL2	-0.505323	3.79014
ENSG00000106246	PTCD1	-0.504843	2.14198
ENSG00000170854	RIOX2	-0.504655	10.6897
ENSG00000074211	PPP2R2C	-0.504633	2.79919
ENSG00000108578	BLMH	-0.504228	21.9661
ENSG00000125454	SLC25A19	-0.504223	7.55707
ENSG00000110811	P3H3	-0.50392	7.22149
ENSG00000185813	PCYT2	-0.502813	8.66543
ENSG00000119778	ATAD2B	-0.502721	3.59484
ENSG00000170734	POLH	-0.502586	4.02087
ENSG00000145736	GTF2H2	-0.502323	6.09915
ENSG00000204335	SP5	-0.501863	1.35662
ENSG00000185565	LSAMP	-0.501762	1.9008
ENSG00000026103	FAS	-0.50172	1.33319
ENSG00000169093	ASMTL	-0.501481	4.95883
ENSG00000130821	SLC6A8	-0.501463	11.1664
ENSG00000135632	SMYD5	-0.501371	8.43907
ENSG00000164626	KCNK5	-0.501214	3.76544
ENSG00000130299	GTPBP3	-0.500026	11.5457
ENSG00000178605	GTPBP6	-0.499788	12.5905
ENSG00000125912	NCLN	-0.499779	14.4263
ENSG00000153157	SYCP2L	-0.499308	1.43069
ENSG00000116649	SRM	-0.498105	15.8536
ENSG00000148426	PROSER2	-0.497357	3.15544
ENSG00000137692	DCUN1D5	-0.49663	11.6534
ENSG00000135678	CPM	-0.496339	1.40738
ENSG00000183691	NOG	-0.495254	1.36643
ENSG00000007923	DNAJC11	-0.495152	17.7695
ENSG00000144867	SRPRB	-0.495008	10.5427
ENSG00000100519	PSMC6	-0.4945	13.3471
ENSG00000085563	ABCB1	-0.493654	2.73631
ENSG00000123095	BHLHE41	-0.493501	1.59764
ENSG00000133226	SRRM1	-0.493483	12.5982
ENSG00000234964	FABP5P7	-0.493468	4.36814
ENSG00000196943	NOP9	-0.493198	12.1972
ENSG00000141664	ZCCHC2	-0.493192	2.14068
ENSG00000166986	MARS	-0.49275	17.6494
ENSG00000103995	CEP152	-0.492565	2.06599
ENSG00000070404	FSTL3	-0.49217	1.99846
ENSG00000151835	SACS	-0.492066	15.2175
ENSG00000226419	SLC16A1-AS1	-0.492044	2.69633
ENSG00000133773	CCDC59	-0.4918	8.11593
ENSG00000119929	CUTC	-0.491323	7.17233
ENSG00000127863	TNFRSF19	-0.491298	2.31354
ENSG00000173692	PSMD1	-0.490919	14.0428
ENSG00000117174	ZNHIT6	-0.490581	9.53554
ENSG00000184863	RBM33	-0.490063	9.67837
ENSG00000132300	PTCD3	-0.489906	9.00732
ENSG00000138646	HERC5	-0.489186	6.82646
ENSG00000189319	FAM53B	-0.489057	7.78581
ENSG00000188786	MTF1	-0.488794	2.27839
ENSG00000139926	FRMD6	-0.488686	5.71179
ENSG00000100413	POLR3H	-0.48836	15.6914
ENSG00000155438	NIFK	-0.488318	7.9074
ENSG00000170445	HARS	-0.487756	16.3832
ENSG00000146909	NOM1	-0.487214	5.22229
ENSG00000106785	TRIM14	-0.487172	7.1533
ENSG00000119699	TGFB3	-0.487166	1.59337
ENSG00000065833	ME1	-0.485504	7.17896
ENSG00000059145	UNKL	-0.485223	3.92629
ENSG00000114738	MAPKAPK3	-0.485209	13.6823
ENSG00000160256	FAM207A	-0.484947	8.00827
ENSG00000108651	UTP6	-0.483907	10.2403
ENSG00000111707	SUDS3	-0.483626	9.12567
ENSG00000086712	TXLNG	-0.483343	14.0266
ENSG00000257411	AC034102.2	-0.483316	6.8822
ENSG00000197312	DDI2	-0.483038	8.14083
ENSG00000182307	C8orf33	-0.482837	12.6623
ENSG00000104859	CLASRP	-0.482381	3.30925
ENSG00000103423	DNAJA3	-0.48221	11.6507
ENSG00000175265	GOLGA8A	-0.480584	1.87152
ENSG00000109971	HSPA8	-0.480532	33.0683
ENSG00000104714	ERICH1	-0.480373	5.64277
ENSG00000075340	ADD2	-0.479173	3.87293
ENSG00000108010	GLRX3	-0.478808	9.55304
ENSG00000156471	PTDSS1	-0.478682	12.0598
ENSG00000107833	NPM3	-0.47859	7.96096
ENSG00000135316	SYNCRIP	-0.478226	16.4244
ENSG00000113369	ARRDC3	-0.477942	2.18661
ENSG00000129521	EGLN3	-0.477592	1.93856
ENSG00000138413	IDH1	-0.47737	9.89711
ENSG00000152242	C18orf25	-0.477303	4.22056
ENSG00000132467	UTP3	-0.477273	8.22138
ENSG00000121057	AKAP1	-0.477253	11.1361
ENSG00000121361	KCNJ8	-0.476898	4.68836
ENSG00000165526	RPUSD4	-0.476555	4.20737
ENSG00000263513	FAM72C	-0.476386	2.36129
ENSG00000160392	C19orf47	-0.476375	3.37811
ENSG00000108773	KAT2A	-0.476356	17.2233
ENSG00000108671	PSMD11	-0.475908	21.1229
ENSG00000141524	TMC6	-0.475641	2.1469
ENSG00000139437	TCHP	-0.475403	2.74897
ENSG00000213593	TMX2	-0.475307	12.2748
ENSG00000020633	RUNX3	-0.475094	2.48517
ENSG00000126653	NSRP1	-0.474026	8.25567
ENSG00000237289	CKMT1B	-0.473924	5.44554
ENSG00000006634	DBF4	-0.473663	8.45718
ENSG00000076706	MCAM	-0.473215	3.01021
ENSG00000184575	XPOT	-0.473045	9.66342
ENSG00000170027	YWHAG	-0.472822	21.7963
ENSG00000071564	TCF3	-0.472561	7.08838
ENSG00000153922	CHD1	-0.472264	11.1248
ENSG00000144736	SHQ1	-0.472183	3.76615
ENSG00000198171	DDRGK1	-0.471986	11.0339
ENSG00000174173	TRMT10C	-0.471339	6.53602
ENSG00000119686	FLVCR2	-0.470859	1.31805
ENSG00000101255	TRIB3	-0.47062	3.75229
ENSG00000139233	LLPH	-0.469991	6.74407
ENSG00000261373	VPS9D1-AS1	-0.469879	8.83252
ENSG00000155275	TRMT44	-0.469842	4.75493
ENSG00000115368	WDR75	-0.469773	9.55296
ENSG00000144857	BOC	-0.469539	2.5874
ENSG00000104312	RIPK2	-0.469469	4.02717
ENSG00000145293	ENOPH1	-0.46935	10.0407
ENSG00000100138	SNU13	-0.469015	13.8055
ENSG00000155974	GRIP1	-0.468596	2.97179
ENSG00000117616	RSRP1	-0.468361	2.51546
ENSG00000134815	DHX34	-0.46828	9.45213
ENSG00000087087	SRRT	-0.468137	23.6497
ENSG00000105880	DLX5	-0.467741	1.38919
ENSG00000135090	TAOK3	-0.467532	3.16298
ENSG00000130935	NOL11	-0.46746	7.11691
ENSG00000157014	TATDN2	-0.467363	6.81915
ENSG00000226259	GTF2H2B	-0.467312	4.40268
ENSG00000128536	CDHR3	-0.467072	1.33791
ENSG00000138772	ANXA3	-0.466811	1.86606
ENSG00000011376	LARS2	-0.466673	10.3103
ENSG00000150753	CCT5	-0.46629	22.026
ENSG00000198719	DLL1	-0.465942	1.53966
ENSG00000181610	MRPS23	-0.465426	6.77028
ENSG00000255561	FDXACB1	-0.465292	1.9068
ENSG00000125733	TRIP10	-0.465262	6.24051
ENSG00000085415	SEH1L	-0.465246	7.01646
ENSG00000079134	THOC1	-0.465207	3.87968
ENSG00000130159	ECSIT	-0.465168	6.16233
ENSG00000131652	THOC6	-0.464952	6.03303
ENSG00000168872	DDX19A	-0.464741	9.82513
ENSG00000125676	THOC2	-0.464542	17.2978
ENSG00000153933	DGKE	-0.464494	3.14406
ENSG00000264885	AC026271.3	-0.464393	2.32652
ENSG00000106263	EIF3B	-0.464057	20.7329
ENSG00000181788	SIAH2	-0.463987	2.76115
ENSG00000127804	METTL16	-0.463761	8.88501
ENSG00000253488	SINHCAFP3	-0.463718	1.7857
ENSG00000109265	KIAA1211	-0.463535	2.49637
ENSG00000223802	CERS1	-0.463428	6.28429
ENSG00000029363	BCLAF1	-0.463078	20.8411
ENSG00000136261	BZW2	-0.463045	9.61163
ENSG00000185818	NAT8L	-0.462867	13.4516
ENSG00000104689	TNFRSF10A	-0.46281	1.66365
ENSG00000105409	ATP1A3	-0.462342	5.43123
ENSG00000108433	GOSR2	-0.462053	7.87878
ENSG00000122386	ZNF205	-0.461137	4.75466
ENSG00000232445	AC006329.1	-0.460506	1.47288
ENSG00000186298	PPP1CC	-0.460427	15.0427
ENSG00000081803	CADPS2	-0.460318	3.57657
ENSG00000174177	CTU2	-0.460176	2.70908
ENSG00000090621	PABPC4	-0.460114	25.6289
ENSG00000116016	EPAS1	-0.45975	4.34066
ENSG00000108883	EFTUD2	-0.45912	16.129
ENSG00000168003	SLC3A2	-0.458724	11.9368
ENSG00000023191	RNH1	-0.458629	11.0524
ENSG00000129422	MTUS1	-0.45846	4.11783
ENSG00000148300	REXO4	-0.458384	9.92404
ENSG00000249590	AC004832.3	-0.458284	1.37207
ENSG00000132481	TRIM47	-0.45823	1.38337
ENSG00000006704	GTF2IRD1	-0.458172	3.48979
ENSG00000101391	CDK5RAP1	-0.458142	5.62169
ENSG00000159228	CBR1	-0.457926	7.55194
ENSG00000105559	PLEKHA4	-0.457769	1.73847
ENSG00000204172	AGAP9	-0.457762	2.00355
ENSG00000212123	PRR22	-0.457526	2.00622
ENSG00000205220	PSMB10	-0.457374	2.74855
ENSG00000204389	HSPA1A	-0.456623	24.92
ENSG00000089682	RBM41	-0.456518	4.05477
ENSG00000100416	TRMU	-0.456156	9.55703
ENSG00000073008	PVR	-0.455834	7.21682
ENSG00000101544	ADNP2	-0.455491	4.60766
ENSG00000114331	ACAP2	-0.455342	4.83958
ENSG00000149256	TENM4	-0.45533	1.41034
ENSG00000139641	ESYT1	-0.455262	14.1214
ENSG00000006062	MAP3K14	-0.455239	2.53014
ENSG00000108179	PPIF	-0.455164	15.7974
ENSG00000055483	USP36	-0.45512	8.85188
ENSG00000197417	SHPK	-0.455002	4.80165
ENSG00000183137	CEP57L1	-0.454339	3.81511
ENSG00000049759	NEDD4L	-0.454271	4.78435
ENSG00000153993	SEMA3D	-0.454123	2.09713
ENSG00000123136	DDX39A	-0.454016	13.5529
ENSG00000143702	CEP170	-0.453763	10.8297
ENSG00000277363	SRCIN1	-0.453415	3.33165
ENSG00000136875	PRPF4	-0.452503	13.4399
ENSG00000171793	CTPS1	-0.452176	18.2894
ENSG00000176058	TPRN	-0.451916	5.76125
ENSG00000282936	AC004706.3	-0.451906	1.31151
ENSG00000164086	DUSP7	-0.4518	5.13577
ENSG00000138385	SSB	-0.451312	15.7848
ENSG00000198917	SPOUT1	-0.451293	5.84322
ENSG00000155393	HEATR3	-0.451046	5.98439
ENSG00000250479	CHCHD10	-0.450866	11.6971
ENSG00000117523	PRRC2C	-0.450751	9.28485
ENSG00000130713	EXOSC2	-0.450512	10.3247
ENSG00000115816	CEBPZ	-0.450468	6.26856
ENSG00000154127	UBASH3B	-0.450326	1.78077
ENSG00000183943	PRKX	-0.450142	2.84278
ENSG00000074800	ENO1	-0.45004	25.3225
ENSG00000107949	BCCIP	-0.449884	16.658
ENSG00000043514	TRIT1	-0.449635	3.27456
ENSG00000213599	SLX1A-SULT1A3	-0.449276	1.63726
ENSG00000091527	CDV3	-0.448897	18.4781
ENSG00000186654	PRR5	-0.448855	3.60676
ENSG00000058729	RIOK2	-0.448727	5.9984
ENSG00000172216	CEBPB	-0.448346	2.89721
ENSG00000169684	CHRNA5	-0.447991	6.16643
ENSG00000230373	GOLGA6L5P	-0.447883	1.39587
ENSG00000187555	USP7	-0.447536	12.5227
ENSG00000039123	MTREX	-0.447339	13.3112
ENSG00000031081	ARHGAP31	-0.447238	1.46438
ENSG00000145191	EIF2B5	-0.446956	6.41241
ENSG00000185238	PRMT3	-0.446848	8.49355
ENSG00000184675	AMER1	-0.446765	4.36963
ENSG00000198915	RASGEF1A	-0.446752	1.77769
ENSG00000108963	DPH1	-0.446729	7.91044
ENSG00000188735	TMEM120B	-0.446201	3.27783
ENSG00000161217	PCYT1A	-0.444771	4.72956
ENSG00000148634	HERC4	-0.444734	5.94294
ENSG00000139405	RITA1	-0.444686	8.34768
ENSG00000228300	C19orf24	-0.44454	5.18223
ENSG00000175376	EIF1AD	-0.444303	4.55892
ENSG00000178163	ZNF518B	-0.444283	5.78993
ENSG00000155229	MMS19	-0.443975	6.78945
ENSG00000126953	TIMM8A	-0.443623	3.93727
ENSG00000230453	ANKRD18B	-0.443239	1.42244
ENSG00000148459	PDSS1	-0.442798	3.99029
ENSG00000110435	PDHX	-0.442636	6.48087
ENSG00000183196	CHST6	-0.442254	2.09136
ENSG00000099821	POLRMT	-0.441971	8.63589
ENSG00000196656	AC004057.1	-0.441847	3.5867
ENSG00000100796	PPP4R3A	-0.441846	13.8386
ENSG00000145216	FIP1L1	-0.441671	4.06466
ENSG00000140968	IRF8	-0.441459	1.70881
ENSG00000085872	CHERP	-0.441084	7.62809
ENSG00000275740	AC091959.3	-0.441046	4.75168
ENSG00000154814	OXNAD1	-0.440987	3.85881
ENSG00000100941	PNN	-0.440923	12.8161
ENSG00000167775	CD320	-0.440582	12.0828
ENSG00000113319	RASGRF2	-0.440505	1.66274
ENSG00000162129	CLPB	-0.440218	7.32924
ENSG00000152700	SAR1B	-0.43971	8.27687
ENSG00000028310	BRD9	-0.439606	8.4628
ENSG00000186073	C15orf41	-0.439551	1.59484
ENSG00000188725	SMIM15	-0.438492	5.91717
ENSG00000080200	CRYBG3	-0.437412	3.75798
ENSG00000163629	PTPN13	-0.437325	5.128
ENSG00000170088	TMEM192	-0.436966	4.09449
ENSG00000249896	LINC02495	-0.436855	1.31531
ENSG00000064651	SLC12A2	-0.43652	5.8947
ENSG00000153207	AHCTF1	-0.436314	7.37258
ENSG00000068438	FTSJ1	-0.435866	6.82704
ENSG00000124496	TRERF1	-0.435473	2.41725
ENSG00000234912	SNHG20	-0.434708	1.67013
ENSG00000176531	PHLDB3	-0.434616	1.83766
ENSG00000105197	TIMM50	-0.434379	13.0549
ENSG00000166886	NAB2	-0.433865	2.67328
ENSG00000203995	ZYG11A	-0.433556	2.89256
ENSG00000141456	PELP1	-0.433449	15.1473
ENSG00000163743	RCHY1	-0.433345	2.88317
ENSG00000161091	MFSD12	-0.433003	6.80811
ENSG00000157483	MYO1E	-0.432731	1.97396
ENSG00000141101	NOB1	-0.431717	11.1466
ENSG00000100219	XBP1	-0.431595	7.31694
ENSG00000119912	IDE	-0.431576	9.64711
ENSG00000239789	MRPS17	-0.43136	4.29283
ENSG00000142544	CTU1	-0.430661	2.56222
ENSG00000150961	SEC24D	-0.430646	2.64745
ENSG00000196236	XPNPEP3	-0.430643	2.08576
ENSG00000006744	ELAC2	-0.429979	15.2005
ENSG00000166579	NDEL1	-0.429463	3.32273
ENSG00000128335	APOL2	-0.429451	4.24608
ENSG00000184371	CSF1	-0.429257	1.90471
ENSG00000120438	TCP1	-0.428639	13.9276
ENSG00000188342	GTF2F2	-0.428544	4.90779
ENSG00000048991	R3HDM1	-0.428441	5.73181
ENSG00000110851	PRDM4	-0.428176	7.68586
ENSG00000112996	MRPS30	-0.428121	8.31355
ENSG00000100304	TTLL12	-0.428003	15.9051
ENSG00000114529	C3orf52	-0.427422	2.45457
ENSG00000165819	METTL3	-0.426652	7.72473
ENSG00000115364	MRPL19	-0.425903	7.69316
ENSG00000172115	CYCS	-0.425575	11.9146
ENSG00000102967	DHODH	-0.425557	2.82494
ENSG00000102096	PIM2	-0.424893	4.10624
ENSG00000120685	PROSER1	-0.424317	2.97528
ENSG00000173451	THAP2	-0.424292	1.32027
ENSG00000137776	SLTM	-0.424283	6.77294
ENSG00000113643	RARS	-0.423901	16.2366
ENSG00000174669	SLC29A2	-0.423866	3.36074
ENSG00000167703	SLC43A2	-0.4238	2.93308
ENSG00000185418	TARSL2	-0.423532	3.86573
ENSG00000036672	USP2	-0.423524	2.90468
ENSG00000103326	CAPN15	-0.423135	7.82593
ENSG00000110619	CARS	-0.422839	4.12623
ENSG00000123130	ACOT9	-0.422789	4.2912
ENSG00000100764	PSMC1	-0.422749	8.35955
ENSG00000105671	DDX49	-0.42274	6.79668
ENSG00000151304	SRFBP1	-0.422654	3.17113
ENSG00000137547	MRPL15	-0.42218	10.6319
ENSG00000280987	MATR3	-0.422079	4.93052
ENSG00000086200	IPO11	-0.421993	7.79107
ENSG00000047315	POLR2B	-0.421924	18.8036
ENSG00000136830	FAM129B	-0.421887	9.165
ENSG00000118965	WDR35	-0.421391	6.0643
ENSG00000198900	TOP1	-0.420689	21.3328
ENSG00000121440	PDZRN3	-0.420344	2.59279
ENSG00000124571	XPO5	-0.420187	9.80796
ENSG00000176170	SPHK1	-0.420053	1.91331
ENSG00000138398	PPIG	-0.419898	8.07692
ENSG00000079785	DDX1	-0.419469	17.477
ENSG00000099995	SF3A1	-0.419069	11.1682
ENSG00000117360	PRPF3	-0.419037	6.26489
ENSG00000131242	RAB11FIP4	-0.41881	3.85361
ENSG00000153187	HNRNPU	-0.418768	22.3864
ENSG00000105227	PRX	-0.418203	1.55649
ENSG00000173588	CEP83	-0.418046	2.40055
ENSG00000161980	POLR3K	-0.417432	6.80237
ENSG00000270647	TAF15	-0.417089	5.26665
ENSG00000105281	SLC1A5	-0.416833	13.669
ENSG00000004660	CAMKK1	-0.416324	2.25571
ENSG00000178896	EXOSC4	-0.416134	4.55984
ENSG00000149115	TNKS1BP1	-0.416046	5.94251
ENSG00000177469	CAVIN1	-0.415886	5.44439
ENSG00000132275	RRP8	-0.415717	3.97991
ENSG00000146223	RPL7L1	-0.41568	19.2962
ENSG00000241978	AKAP2	-0.415012	3.78549
ENSG00000137822	TUBGCP4	-0.414777	10.6221
ENSG00000109320	NFKB1	-0.414551	4.41659
ENSG00000196937	FAM3C	-0.414078	3.73005
ENSG00000130489	SCO2	-0.413833	3.58749
ENSG00000142002	DPP9	-0.413738	8.19884
ENSG00000242114	MTFP1	-0.413577	4.11928
ENSG00000151929	BAG3	-0.41345	8.28604
ENSG00000105401	CDC37	-0.413229	16.0249
ENSG00000187607	ZNF286A	-0.413228	7.4442
ENSG00000137285	TUBB2B	-0.413042	15.2376
ENSG00000135829	DHX9	-0.413036	16.4519
ENSG00000197381	ADARB1	-0.412765	2.12998
ENSG00000067334	DNTTIP2	-0.412481	10.2326
ENSG00000067225	PKM	-0.412053	16.4975
ENSG00000121690	DEPDC7	-0.411863	1.71321
ENSG00000004534	RBM6	-0.411677	7.36299
ENSG00000131467	PSME3	-0.411601	20.6445
ENSG00000113312	TTC1	-0.411118	10.2855
ENSG00000141385	AFG3L2	-0.410963	9.15726
ENSG00000128805	ARHGAP22	-0.410539	2.96599
ENSG00000157193	LRP8	-0.410398	2.34496
ENSG00000065150	IPO5	-0.409817	19.1029
ENSG00000123892	RAB38	-0.409339	1.54089
ENSG00000186193	SAPCD2	-0.40924	8.87091
ENSG00000241015	TPM3P9	-0.408048	1.78145
ENSG00000134186	PRPF38B	-0.407922	10.4226
ENSG00000016082	ISL1	-0.407298	2.50258
ENSG00000164778	EN2	-0.406858	6.52146
ENSG00000133731	IMPA1	-0.406691	4.78389
ENSG00000173545	ZNF622	-0.4065	7.07259
ENSG00000126602	TRAP1	-0.406008	13.5426
ENSG00000111203	ITFG2	-0.405843	2.93157
ENSG00000069345	DNAJA2	-0.405792	11.5457
ENSG00000271303	SRXN1	-0.405761	5.9081
ENSG00000108588	CCDC47	-0.405743	15.6914
ENSG00000105835	NAMPT	-0.405725	5.79286
ENSG00000081181	ARG2	-0.405524	5.32825
ENSG00000170832	USP32	-0.405486	5.21637
ENSG00000070047	PHRF1	-0.405247	7.84069
ENSG00000140455	USP3	-0.405141	2.58608
ENSG00000184967	NOC4L	-0.405042	5.59357
ENSG00000112320	SOBP	-0.404812	2.74259
ENSG00000266094	RASSF5	-0.404499	2.38021
ENSG00000144029	MRPS5	-0.404403	9.64165
ENSG00000128050	PAICS	-0.404106	15.8843
ENSG00000112739	PRPF4B	-0.403881	12.3705
ENSG00000226887	ERVMER34-1	-0.403239	1.5046
ENSG00000101442	ACTR5	-0.403157	3.3489
ENSG00000134809	TIMM10	-0.402958	4.96012
ENSG00000100890	KIAA0391	-0.402951	5.78459
ENSG00000120699	EXOSC8	-0.40294	4.32634
ENSG00000126368	NR1D1	-0.40263	1.51049
ENSG00000258388	PPT2-EGFL8	-0.40256	1.45897
ENSG00000100263	RHBDD3	-0.402545	4.31237
ENSG00000103194	USP10	-0.402504	10.9226
ENSG00000114302	PRKAR2A	-0.402465	6.06977
ENSG00000135974	C2orf49	-0.402089	2.86649
ENSG00000121274	TENT4B	-0.401984	3.65331
ENSG00000135720	DYNC1LI2	-0.401552	7.77492
ENSG00000088448	ANKRD10	-0.401335	1.5353
ENSG00000149100	EIF3M	-0.401323	12.8589
ENSG00000124831	LRRFIP1	-0.40121	8.42272
ENSG00000105220	GPI	-0.401056	19.9095
ENSG00000115307	AUP1	-0.401027	10.1767
ENSG00000075618	FSCN1	-0.401016	9.72075
ENSG00000185842	DNAH14	-0.400699	2.31195
ENSG00000249459	ZNF286B	-0.400534	1.76034
ENSG00000230124	ACBD6	-0.400284	4.8074
ENSG00000125877	ITPA	-0.399509	6.37906
ENSG00000083312	TNPO1	-0.39935	8.10603
ENSG00000011243	AKAP8L	-0.399304	6.16451
ENSG00000162222	TTC9C	-0.399262	1.67113
ENSG00000196199	MPHOSPH8	-0.398899	4.3409
ENSG00000113569	NUP155	-0.398293	12.1934
ENSG00000103168	TAF1C	-0.398259	2.557
ENSG00000215301	DDX3X	-0.397895	17.1403
ENSG00000198624	CCDC69	-0.397684	3.38658
ENSG00000103512	NOMO1	-0.39707	9.32319
ENSG00000265354	TIMM23	-0.397004	11.6854
ENSG00000139116	KIF21A	-0.396897	2.44494
ENSG00000100504	PYGL	-0.396473	14.0677
ENSG00000115970	THADA	-0.396322	4.16557
ENSG00000086102	NFX1	-0.395687	5.1457
ENSG00000273604	EPOP	-0.39553	6.5382
ENSG00000180900	SCRIB	-0.395277	10.49
ENSG00000167862	MRPL58	-0.395043	4.77356
ENSG00000254615	AC027031.2	-0.394693	1.41121
ENSG00000147224	PRPS1	-0.394389	11.1954
ENSG00000134769	DTNA	-0.394024	4.15291
ENSG00000139372	TDG	-0.393581	10.0191
ENSG00000147996	CBWD5	-0.393122	3.04047
ENSG00000113282	CLINT1	-0.393073	13.661
ENSG00000146963	LUC7L2	-0.393028	9.66778
ENSG00000127334	DYRK2	-0.392919	3.59011
ENSG00000060069	CTDP1	-0.392869	4.47759
ENSG00000143401	ANP32E	-0.392444	10.0271
ENSG00000139697	SBNO1	-0.392289	8.31355
ENSG00000166200	COPS2	-0.392191	8.43517
ENSG00000122786	CALD1	-0.392187	11.8113
ENSG00000164941	INTS8	-0.392102	4.05698
ENSG00000165684	SNAPC4	-0.391802	3.99496
ENSG00000172366	MCRIP2	-0.391562	2.38186
ENSG00000168010	ATG16L2	-0.391404	1.39875
ENSG00000163931	TKT	-0.391297	13.1741
ENSG00000136448	NMT1	-0.39048	12.4346
ENSG00000226950	DANCR	-0.390479	3.47469
ENSG00000151917	BEND6	-0.390427	1.313
ENSG00000104835	SARS2	-0.390354	3.04397
ENSG00000157895	C12orf43	-0.390263	5.74999
ENSG00000168883	USP39	-0.39013	11.2554
ENSG00000108344	PSMD3	-0.38997	17.0119
ENSG00000015133	CCDC88C	-0.389963	2.36937
ENSG00000138660	AP1AR	-0.389952	3.03179
ENSG00000204220	PFDN6	-0.389896	3.33165
ENSG00000131187	F12	-0.389541	1.6616
ENSG00000116754	SRSF11	-0.389479	12.4922
ENSG00000134758	RNF138	-0.389246	8.65314
ENSG00000112031	MTRF1L	-0.389012	3.22421
ENSG00000061794	MRPS35	-0.388955	4.90845
ENSG00000154743	TSEN2	-0.388831	2.29619
ENSG00000189410	SH2D5	-0.38871	1.37901
ENSG00000134461	ANKRD16	-0.388486	1.75199
ENSG00000073670	ADAM11	-0.388168	1.96948
ENSG00000020256	ZFP64	-0.388058	5.61813
ENSG00000115484	CCT4	-0.387717	17.3236
ENSG00000159593	NAE1	-0.387398	10.0752
ENSG00000101019	UQCC1	-0.387385	2.55695
ENSG00000086061	DNAJA1	-0.387347	14.7205
ENSG00000145246	ATP10D	-0.387236	3.18587
ENSG00000183741	CBX6	-0.387053	14.0102
ENSG00000198157	HMGN5	-0.38695	5.63248
ENSG00000181026	AEN	-0.386418	6.4816
ENSG00000139044	B4GALNT3	-0.386383	3.96439
ENSG00000167702	KIFC2	-0.386271	1.42552
ENSG00000180228	PRKRA	-0.386233	4.09463
ENSG00000085719	CPNE3	-0.38593	6.09767
ENSG00000109920	FNBP4	-0.385889	3.7399
ENSG00000234545	FAM133B	-0.385786	5.46956
ENSG00000075426	FOSL2	-0.385702	2.71383
ENSG00000278615	C11orf98	-0.385586	3.63823
ENSG00000254087	LYN	-0.385343	4.30226
ENSG00000164506	STXBP5	-0.385054	2.55886
ENSG00000154380	ENAH	-0.384861	13.8979
ENSG00000031698	SARS	-0.384521	14.4376
ENSG00000163006	CCDC138	-0.384167	6.40957
ENSG00000233016	SNHG7	-0.383936	2.2065
ENSG00000128059	PPAT	-0.383657	5.77013
ENSG00000174013	FBXO45	-0.383638	4.6963
ENSG00000112365	ZBTB24	-0.383547	4.08439
ENSG00000110768	GTF2H1	-0.382965	4.51747
ENSG00000184916	JAG2	-0.38252	3.07384
ENSG00000274276	CBSL	-0.382333	6.75352
ENSG00000107372	ZFAND5	-0.382287	3.72742
ENSG00000133858	ZFC3H1	-0.382232	3.69899
ENSG00000103226	NOMO3	-0.382187	4.63969
ENSG00000082153	BZW1	-0.382131	9.65354
ENSG00000285258	ATXN7	-0.382057	1.35859
ENSG00000073060	SCARB1	-0.381535	4.32374
ENSG00000162851	TFB2M	-0.380647	1.64471
ENSG00000160633	SAFB	-0.380577	10.5799
ENSG00000189007	ADAT2	-0.380514	2.3807
ENSG00000224189	HAGLR	-0.380081	1.64123
ENSG00000169598	DFFB	-0.379514	1.83321
ENSG00000101146	RAE1	-0.379074	4.80627
ENSG00000174780	SRP72	-0.378943	10.0106
ENSG00000198406	BZW1P2	-0.378912	2.591
ENSG00000161179	YDJC	-0.378636	6.25119
ENSG00000123737	EXOSC9	-0.378454	5.02372
ENSG00000040199	PHLPP2	-0.378432	1.86968
ENSG00000006712	PAF1	-0.378368	9.07293
ENSG00000136636	KCTD3	-0.378358	5.83074
ENSG00000168259	DNAJC7	-0.378286	6.87308
ENSG00000204104	TRAF3IP1	-0.378205	2.8294
ENSG00000163166	IWS1	-0.378154	8.08883
ENSG00000143801	PSEN2	-0.377953	2.73578
ENSG00000204560	DHX16	-0.377673	8.13002
ENSG00000164815	ORC5	-0.377641	3.31933
ENSG00000204390	HSPA1L	-0.37754	2.04081
ENSG00000147642	SYBU	-0.377478	1.38811
ENSG00000149428	HYOU1	-0.377419	8.38714
ENSG00000068120	COASY	-0.377271	4.54595
ENSG00000162368	CMPK1	-0.375811	7.65995
ENSG00000154719	MRPL39	-0.375488	4.12131
ENSG00000167258	CDK12	-0.375379	11.7544
ENSG00000177479	ARIH2	-0.375361	8.87758
ENSG00000143570	SLC39A1	-0.375329	11.1679
ENSG00000137842	TMEM62	-0.375319	1.92092
ENSG00000124532	MRS2	-0.375245	5.9082
ENSG00000163697	APBB2	-0.374936	3.27317
ENSG00000139842	CUL4A	-0.374798	7.41575
ENSG00000067248	DHX29	-0.374792	6.26579
ENSG00000161813	LARP4	-0.374707	6.3876
ENSG00000182810	DDX28	-0.374628	3.96053
ENSG00000196365	LONP1	-0.374196	11.3351
ENSG00000120253	NUP43	-0.373864	4.56341
ENSG00000250462	LRRC37BP1	-0.372749	2.91788
ENSG00000115211	EIF2B4	-0.372611	5.11619
ENSG00000177542	SLC25A22	-0.371748	5.41271
ENSG00000138674	SEC31A	-0.371177	7.0836
ENSG00000001630	CYP51A1	-0.371156	10.2587
ENSG00000107651	SEC23IP	-0.371111	8.68149
ENSG00000082269	FAM135A	-0.370778	3.65496
ENSG00000136002	ARHGEF4	-0.370624	1.60274
ENSG00000160439	RDH13	-0.370534	3.06408
ENSG00000025800	KPNA6	-0.370475	5.49657
ENSG00000081721	DUSP12	-0.370269	2.19109
ENSG00000104218	CSPP1	-0.370254	3.22421
ENSG00000149136	SSRP1	-0.37018	18.1052
ENSG00000133398	MED10	-0.370162	3.85361
ENSG00000169045	HNRNPH1	-0.369902	15.6188
ENSG00000147471	PLPBP	-0.369688	3.04839
ENSG00000258429	PDF	-0.369584	3.14406
ENSG00000112208	BAG2	-0.369265	4.4254
ENSG00000165632	TAF3	-0.369044	5.59792
ENSG00000187953	PMS2CL	-0.369002	1.98976
ENSG00000107581	EIF3A	-0.368756	17.4644
ENSG00000185480	PARPBP	-0.368647	3.40458
ENSG00000107371	EXOSC3	-0.368425	3.0253
ENSG00000131711	MAP1B	-0.368335	6.16483
ENSG00000080819	CPOX	-0.368209	6.1699
ENSG00000165832	TRUB1	-0.367975	5.50726
ENSG00000168172	HOOK3	-0.367763	3.62625
ENSG00000171574	ZNF584	-0.367653	1.67926
ENSG00000147180	ZNF711	-0.367646	4.64648
ENSG00000152147	GEMIN6	-0.367598	2.54371
ENSG00000167962	ZNF598	-0.367388	5.98528
ENSG00000164902	PHAX	-0.366806	8.38714
ENSG00000164070	HSPA4L	-0.366709	6.97174
ENSG00000133121	STARD13	-0.366671	1.38441
ENSG00000198130	HIBCH	-0.366658	3.10056
ENSG00000132429	POPDC3	-0.366555	1.5463
ENSG00000185909	KLHDC8B	-0.366287	2.4925
ENSG00000100522	GNPNAT1	-0.366071	4.27172
ENSG00000141905	NFIC	-0.366066	3.85399
ENSG00000140750	ARHGAP17	-0.366056	7.61709
ENSG00000182389	CACNB4	-0.365461	1.39041
ENSG00000119335	SET	-0.365447	19.1453
ENSG00000105248	YJU2	-0.365358	4.06701
ENSG00000099204	ABLIM1	-0.365351	5.71184
ENSG00000113716	HMGXB3	-0.365207	9.94817
ENSG00000181924	COA4	-0.36517	4.15227
ENSG00000212719	C17orf51	-0.365067	5.11222
ENSG00000188211	NCR3LG1	-0.365061	3.71051
ENSG00000164151	ICE1	-0.364854	8.2578
ENSG00000011052	NME1-NME2	-0.364756	1.55784
ENSG00000128191	DGCR8	-0.364629	5.01212
ENSG00000155506	LARP1	-0.364306	5.37844
ENSG00000211460	TSN	-0.364257	4.96724
ENSG00000154310	TNIK	-0.363756	2.19103
ENSG00000131473	ACLY	-0.36359	12.7977
ENSG00000165238	WNK2	-0.362997	4.68677
ENSG00000168566	SNRNP48	-0.362657	3.42449
ENSG00000065000	AP3D1	-0.362641	15.5339
ENSG00000175556	LONRF3	-0.362536	1.77356
ENSG00000151806	GUF1	-0.362508	6.71784
ENSG00000174718	KIAA1551	-0.362496	2.38269
ENSG00000198885	ITPRIPL1	-0.361858	3.35129
ENSG00000103342	GSPT1	-0.361627	10.4941
ENSG00000163798	SLC4A1AP	-0.361492	5.83765
ENSG00000214338	SOGA3	-0.361314	1.38548
ENSG00000130348	QRSL1	-0.361186	5.0256
ENSG00000151239	TWF1	-0.360932	5.66246
ENSG00000175602	CCDC85B	-0.360685	3.92388
ENSG00000161204	ABCF3	-0.360528	3.59902
ENSG00000101935	AMMECR1	-0.360333	5.92354
ENSG00000198920	KIAA0753	-0.360155	1.60026
ENSG00000204152	TIMM23B	-0.360085	1.40641
ENSG00000069998	HDHD5	-0.360069	6.06781
ENSG00000119616	FCF1	-0.360041	5.2324
ENSG00000076351	SLC46A1	-0.360036	4.76812
ENSG00000123505	AMD1	-0.360033	7.60517
ENSG00000171492	LRRC8D	-0.359698	3.74682
ENSG00000099783	HNRNPM	-0.359626	16.4975
ENSG00000119718	EIF2B2	-0.359515	5.90036
ENSG00000145919	BOD1	-0.359427	5.5307
ENSG00000101557	USP14	-0.35919	7.37594
ENSG00000089006	SNX5	-0.359182	8.55135
ENSG00000142864	SERBP1	-0.359136	12.7457
ENSG00000122547	EEPD1	-0.359086	1.5332
ENSG00000092068	SLC7A8	-0.358962	3.62617
ENSG00000144161	ZC3H8	-0.358902	2.34496
ENSG00000082438	COBLL1	-0.358421	1.76016
ENSG00000151461	UPF2	-0.358341	4.21571
ENSG00000137955	RABGGTB	-0.358156	4.77414
ENSG00000117500	TMED5	-0.358127	9.44788
ENSG00000142396	ERVK3-1	-0.357896	3.36491
ENSG00000153956	CACNA2D1	-0.357894	2.14818
ENSG00000137817	PARP6	-0.357706	2.20668
ENSG00000157106	SMG1	-0.357681	3.67383
ENSG00000074582	BCS1L	-0.357498	4.21382
ENSG00000131584	ACAP3	-0.357071	1.57221
ENSG00000158987	RAPGEF6	-0.356989	4.52281
ENSG00000111981	ULBP1	-0.356708	2.38174
ENSG00000151532	VTI1A	-0.356651	2.20876
ENSG00000139263	LRIG3	-0.356516	3.57656
ENSG00000111011	RSRC2	-0.356176	3.20852
ENSG00000184056	VPS33B	-0.355906	1.99081
ENSG00000107443	CCNJ	-0.35577	4.95837
ENSG00000154174	TOMM70	-0.355718	10.109
ENSG00000281398	SNHG4	-0.355646	2.23752
ENSG00000121579	NAA50	-0.355276	9.86383
ENSG00000105364	MRPL4	-0.354999	7.13173
ENSG00000112473	SLC39A7	-0.354656	9.66778
ENSG00000243725	TTC4	-0.354459	6.20023
ENSG00000140743	CDR2	-0.354388	3.103
ENSG00000187239	FNBP1	-0.35426	4.98112
ENSG00000039523	RIPOR1	-0.354045	4.19804
ENSG00000198646	NCOA6	-0.353918	5.73071
ENSG00000121644	DESI2	-0.353608	8.00979
ENSG00000114268	PFKFB4	-0.353485	1.72276
ENSG00000079246	XRCC5	-0.353333	7.10131
ENSG00000126524	SBDS	-0.352992	7.03369
ENSG00000180817	PPA1	-0.352588	10.4338
ENSG00000122643	NT5C3A	-0.352503	1.74091
ENSG00000117528	ABCD3	-0.352032	6.4992
ENSG00000225921	NOL7	-0.351907	6.27581
ENSG00000090447	TFAP4	-0.351759	2.6927
ENSG00000125484	GTF3C4	-0.351662	9.13221
ENSG00000110107	PRPF19	-0.351486	13.9552
ENSG00000268350	FAM156A	-0.351414	1.60341
ENSG00000087903	RFX2	-0.351382	1.38393
ENSG00000154217	PITPNC1	-0.350954	2.38507
ENSG00000102753	KPNA3	-0.350908	8.09368
ENSG00000136699	SMPD4	-0.350852	8.0526
ENSG00000198393	ZNF26	-0.350538	1.68084
ENSG00000087206	UIMC1	-0.350232	2.58794
ENSG00000114850	SSR3	-0.350221	4.97193
ENSG00000011021	CLCN6	-0.350188	1.82884
ENSG00000104969	SGTA	-0.350012	10.3969
ENSG00000133706	LARS	-0.350001	8.26226
ENSG00000105202	FBL	-0.349926	11.8505
ENSG00000089060	SLC8B1	-0.349904	1.63179
ENSG00000158711	ELK4	-0.349887	1.49516
ENSG00000122085	MTERF4	-0.349769	3.64371
ENSG00000136628	EPRS	-0.349418	10.3058
ENSG00000133612	AGAP3	-0.349365	5.78405
ENSG00000112130	RNF8	-0.349177	4.54516
ENSG00000101220	C20orf27	-0.348904	6.42633
ENSG00000104824	HNRNPL	-0.3488	16.3908
ENSG00000057757	PITHD1	-0.348612	5.05095
ENSG00000183054	RGPD6	-0.348498	3.83424
ENSG00000167536	DHRS13	-0.348438	3.72972
ENSG00000032219	ARID4A	-0.348169	2.69889
ENSG00000196700	ZNF512B	-0.348149	7.55767
ENSG00000171928	TVP23B	-0.347802	3.03535
ENSG00000107938	EDRF1	-0.347796	4.25669
ENSG00000096063	SRPK1	-0.347681	5.24086
ENSG00000134375	TIMM17A	-0.347678	6.80794
ENSG00000185515	BRCC3	-0.347366	5.0072
ENSG00000254470	AP5B1	-0.347219	4.16989
ENSG00000160877	NACC1	-0.347047	4.31415
ENSG00000091140	DLD	-0.346945	3.20734
ENSG00000174469	CNTNAP2	-0.346929	3.17761
ENSG00000185246	PRPF39	-0.346735	2.15125
ENSG00000122140	MRPS2	-0.346387	8.01606
ENSG00000103966	EHD4	-0.346136	5.79251
ENSG00000254726	MEX3A	-0.346106	3.353
ENSG00000102103	PQBP1	-0.345936	5.23466
ENSG00000151247	EIF4E	-0.345843	4.35631
ENSG00000074695	LMAN1	-0.345786	6.50745
ENSG00000198720	ANKRD13B	-0.345758	3.29718
ENSG00000117133	RPF1	-0.345684	6.77687
ENSG00000165689	ENTR1	-0.34521	3.26794
ENSG00000134453	RBM17	-0.344852	6.53398
ENSG00000170248	PDCD6IP	-0.344579	5.44429
ENSG00000171612	SLC25A33	-0.344529	4.20431
ENSG00000152642	GPD1L	-0.344414	2.80232
ENSG00000124508	BTN2A2	-0.344388	2.67191
ENSG00000165525	NEMF	-0.344318	4.52767
ENSG00000050344	NFE2L3	-0.343979	2.99039
ENSG00000143319	ISG20L2	-0.343972	6.42633
ENSG00000105127	AKAP8	-0.343885	1.82555
ENSG00000055332	EIF2AK2	-0.343764	5.09255
ENSG00000116141	MARK1	-0.343532	1.5587
ENSG00000133740	E2F5	-0.343272	2.51507
ENSG00000132953	XPO4	-0.343178	4.76081
ENSG00000118246	FASTKD2	-0.3429	3.63823
ENSG00000177425	PAWR	-0.342791	5.10665
ENSG00000103035	PSMD7	-0.342551	9.23047
ENSG00000215251	FASTKD5	-0.342456	3.53277
ENSG00000093144	ECHDC1	-0.342207	5.17245
ENSG00000101811	CSTF2	-0.342097	6.43306
ENSG00000144645	OSBPL10	-0.342079	1.46618
ENSG00000255639	AC005833.1	-0.341735	1.36115
ENSG00000128641	MYO1B	-0.341379	5.22229
ENSG00000177380	PPFIA3	-0.341375	1.93296
ENSG00000119862	LGALSL	-0.34118	1.52915
ENSG00000064313	TAF2	-0.34117	4.82037
ENSG00000140807	NKD1	-0.34115	1.4771
ENSG00000205571	SMN2	-0.340989	3.31006
ENSG00000115233	PSMD14	-0.340891	6.95941
ENSG00000122257	RBBP6	-0.340406	9.04742
ENSG00000134899	ERCC5	-0.340386	2.5642
ENSG00000078269	SYNJ2	-0.340318	3.58183
ENSG00000111361	EIF2B1	-0.340317	5.63774
ENSG00000120910	PPP3CC	-0.340264	1.61512
ENSG00000137812	KNL1	-0.340235	2.28531
ENSG00000180957	PITPNB	-0.340014	5.83421
ENSG00000116127	ALMS1	-0.340002	3.27057
ENSG00000161960	EIF4A1	-0.339477	15.7022
ENSG00000108559	NUP88	-0.338893	3.00536
ENSG00000030066	NUP160	-0.338882	9.01472
ENSG00000090905	TNRC6A	-0.338797	6.58843
ENSG00000152465	NMT2	-0.338612	3.44819
ENSG00000136444	RSAD1	-0.338212	4.42107
ENSG00000173153	ESRRA	-0.338103	2.88888
ENSG00000171497	PPID	-0.337925	5.52741
ENSG00000151338	MIPOL1	-0.33738	2.05144
ENSG00000075413	MARK3	-0.33727	5.73939
ENSG00000213782	DDX47	-0.33721	6.75836
ENSG00000163728	TTC14	-0.336999	2.57457
ENSG00000160714	UBE2Q1	-0.336778	7.18905
ENSG00000232677	LINC00665	-0.336711	1.49615
ENSG00000151465	CDC123	-0.33663	9.72845
ENSG00000068878	PSME4	-0.336513	5.86556
ENSG00000047932	GOPC	-0.336358	5.55274
ENSG00000134759	ELP2	-0.33617	6.30126
ENSG00000183474	GTF2H2C	-0.336131	4.91631
ENSG00000147687	TATDN1	-0.336045	2.38492
ENSG00000165792	METTL17	-0.335715	5.09801
ENSG00000115524	SF3B1	-0.335111	5.1042
ENSG00000186141	POLR3C	-0.334317	3.62866
ENSG00000108064	TFAM	-0.334265	8.4899
ENSG00000100294	MCAT	-0.334258	5.20237
ENSG00000134824	FADS2	-0.334237	6.15546
ENSG00000068001	HYAL2	-0.334082	3.4205
ENSG00000165138	ANKS6	-0.333966	4.44918
ENSG00000163507	CIP2A	-0.333706	4.74323
ENSG00000163904	SENP2	-0.333609	3.29949
ENSG00000168890	TMEM150A	-0.333177	1.33791
ENSG00000184205	TSPYL2	-0.332232	3.31823
ENSG00000099625	CBARP	-0.332204	1.44197
ENSG00000125651	GTF2F1	-0.331894	9.1212
ENSG00000162924	REL	-0.33179	1.60602
ENSG00000166478	ZNF143	-0.331789	1.92011
ENSG00000144635	DYNC1LI1	-0.331773	4.30102
ENSG00000137513	NARS2	-0.331737	3.19255
ENSG00000125482	TTF1	-0.331719	4.03196
ENSG00000184226	PCDH9	-0.331666	6.0975
ENSG00000241258	CRCP	-0.331588	2.12679
ENSG00000136463	TACO1	-0.33114	6.21387
ENSG00000166974	MAPRE2	-0.330978	3.17697
ENSG00000083896	YTHDC1	-0.330895	2.78943
ENSG00000143756	FBXO28	-0.330575	4.74323
ENSG00000204054	LINC00963	-0.330374	1.65564
ENSG00000197976	AKAP17A	-0.330304	4.56383
ENSG00000026652	AGPAT4	-0.330174	1.60743
ENSG00000188522	FAM83G	-0.330076	2.32369
ENSG00000166261	ZNF202	-0.329637	1.59936
ENSG00000132434	LANCL2	-0.329562	2.23833
ENSG00000223705	NSUN5P1	-0.329479	1.57297
ENSG00000119231	SENP5	-0.329385	1.57533
ENSG00000100220	RTCB	-0.329282	5.78877
ENSG00000152413	HOMER1	-0.329277	3.42123
ENSG00000138073	PREB	-0.329192	7.34852
ENSG00000137824	RMDN3	-0.329133	2.90215
ENSG00000107404	DVL1	-0.328988	7.44579
ENSG00000125257	ABCC4	-0.328984	3.38077
ENSG00000082212	ME2	-0.328933	3.96842
ENSG00000168096	ANKS3	-0.328677	2.03377
ENSG00000162664	ZNF326	-0.328579	4.65175
ENSG00000173744	AGFG1	-0.328556	5.82188
ENSG00000105607	GCDH	-0.328536	3.50117
ENSG00000131828	PDHA1	-0.328528	6.07944
ENSG00000171103	TRMT61B	-0.328497	1.66366
ENSG00000112651	MRPL2	-0.328453	4.73722
ENSG00000125445	MRPS7	-0.328425	6.84436
ENSG00000128283	CDC42EP1	-0.32824	6.34941
ENSG00000278259	MYO19	-0.327659	4.5154
ENSG00000095485	CWF19L1	-0.327485	4.87697
ENSG00000153914	SREK1	-0.327184	6.32815
ENSG00000180773	SLC36A4	-0.327181	3.24352
ENSG00000152795	HNRNPDL	-0.326821	10.5117
ENSG00000173905	GOLIM4	-0.326726	6.27956
ENSG00000127870	RNF6	-0.326521	1.98352
ENSG00000165156	ZHX1	-0.326374	6.39576
ENSG00000169180	XPO6	-0.32619	7.34494
ENSG00000120832	MTERF2	-0.325927	1.48211
ENSG00000104852	SNRNP70	-0.325738	11.8295
ENSG00000164182	NDUFAF2	-0.325624	2.82647
ENSG00000147536	GINS4	-0.325541	3.66951
ENSG00000159459	UBR1	-0.325189	2.83426
ENSG00000213585	VDAC1	-0.32443	11.4722
ENSG00000164022	AIMP1	-0.324372	4.56653
ENSG00000198925	ATG9A	-0.324334	5.9549
ENSG00000164466	SFXN1	-0.324213	6.43849
ENSG00000136758	YME1L1	-0.324156	7.93785
ENSG00000166855	CLPX	-0.323934	3.19751
ENSG00000043039	BARX2	-0.323776	2.39965
ENSG00000198498	TMA16	-0.323719	3.19274
ENSG00000100104	SRRD	-0.323356	2.33489
ENSG00000214022	REPIN1	-0.323305	5.86985
ENSG00000158813	EDA	-0.323232	1.42907
ENSG00000165688	PMPCA	-0.323003	6.64163
ENSG00000153487	ING1	-0.322632	1.71158
ENSG00000170242	USP47	-0.322546	3.26619
ENSG00000240445	FOXO3B	-0.322439	1.5548
ENSG00000146802	TMEM168	-0.322401	1.96342
ENSG00000103343	ZNF174	-0.322373	1.89461
ENSG00000120756	PLS1	-0.322232	3.52183
ENSG00000132964	CDK8	-0.322082	2.49708
ENSG00000132256	TRIM5	-0.32205	1.37039
ENSG00000163510	CWC22	-0.322002	4.11498
ENSG00000149716	LTO1	-0.32197	1.83267
ENSG00000116161	CACYBP	-0.321875	3.66398
ENSG00000120942	UBIAD1	-0.321512	3.38795
ENSG00000013275	PSMC4	-0.321413	7.06796
ENSG00000160584	SIK3	-0.321077	1.30673
ENSG00000185104	FAF1	-0.32102	7.38789
ENSG00000120948	TARDBP	-0.321018	6.53669
ENSG00000132664	POLR3F	-0.320961	2.37536
ENSG00000176105	YES1	-0.320893	4.64014
ENSG00000080824	HSP90AA1	-0.320826	14.1505
ENSG00000185697	MYBL1	-0.320364	1.48193
ENSG00000089737	DDX24	-0.320195	8.5016
ENSG00000134265	NAPG	-0.320143	1.95887
ENSG00000013523	ANGEL1	-0.320023	2.72757
ENSG00000033011	ALG1	-0.319668	3.82224
ENSG00000204673	AKT1S1	-0.319479	6.34332
ENSG00000106554	CHCHD3	-0.319275	7.22422
ENSG00000117394	SLC2A1	-0.318803	3.20176
ENSG00000101546	RBFA	-0.318727	2.23431
ENSG00000148343	MIGA2	-0.318566	2.39091
ENSG00000095380	NANS	-0.318444	4.94712
ENSG00000114209	PDCD10	-0.31841	2.04359
ENSG00000166598	HSP90B1	-0.318229	11.8295
ENSG00000100714	MTHFD1	-0.318155	9.22476
ENSG00000106443	PHF14	-0.318074	5.86621
ENSG00000122644	ARL4A	-0.317975	1.42636
ENSG00000137267	TUBB2A	-0.317948	4.7642
ENSG00000167925	GHDC	-0.317893	3.099
ENSG00000172493	AFF1	-0.317887	2.67163
ENSG00000004961	HCCS	-0.317865	3.90116
ENSG00000173214	MFSD4B	-0.31747	1.52672
ENSG00000241506	PSMC1P1	-0.317208	2.66943
ENSG00000169057	MECP2	-0.317148	5.36272
ENSG00000119318	RAD23B	-0.317043	7.91353
ENSG00000147383	NSDHL	-0.316754	3.0754
ENSG00000235173	HGH1	-0.316662	4.43476
ENSG00000125812	GZF1	-0.316594	1.83756
ENSG00000088038	CNOT3	-0.316395	3.20206
ENSG00000160688	FLAD1	-0.316379	4.04288
ENSG00000130956	HABP4	-0.316341	2.63934
ENSG00000082898	XPO1	-0.316165	8.13298
ENSG00000136273	HUS1	-0.316	1.48053
ENSG00000205339	IPO7	-0.315975	4.52815
ENSG00000182378	PLCXD1	-0.315431	3.04466
ENSG00000065427	KARS	-0.315296	8.66252
ENSG00000119953	SMNDC1	-0.315194	4.10403
ENSG00000128918	ALDH1A2	-0.314969	1.33432
ENSG00000126822	PLEKHG3	-0.314888	2.35075
ENSG00000013503	POLR3B	-0.314704	4.44327
ENSG00000145041	DCAF1	-0.314694	6.31369
ENSG00000179889	PDXDC1	-0.314641	4.64393
ENSG00000163932	PRKCD	-0.31456	2.50787
ENSG00000106591	MRPL32	-0.314508	2.50459
ENSG00000164209	SLC25A46	-0.314437	3.53368
ENSG00000099364	FBXL19	-0.314262	4.99722
ENSG00000109606	DHX15	-0.314249	9.85977
ENSG00000151657	KIN	-0.313996	2.51507
ENSG00000120314	WDR55	-0.313886	3.41457
ENSG00000120129	DUSP1	-0.31373	4.0144
ENSG00000169230	PRELID1	-0.313586	4.99581
ENSG00000143157	POGK	-0.313535	5.05014
ENSG00000061273	HDAC7	-0.313163	2.33949
ENSG00000042429	MED17	-0.313137	2.6092
ENSG00000084710	EFR3B	-0.312708	2.10963
ENSG00000160408	ST6GALNAC6	-0.312545	2.92213
ENSG00000100376	FAM118A	-0.312535	1.91149
ENSG00000197601	FAR1	-0.312509	4.24997
ENSG00000090615	GOLGA3	-0.312474	2.41725
ENSG00000076043	REXO2	-0.312381	2.70771
ENSG00000198707	CEP290	-0.312251	3.41155
ENSG00000160796	NBEAL2	-0.312114	2.1886
ENSG00000111737	RAB35	-0.311933	5.22169
ENSG00000131368	MRPS25	-0.311761	3.55147
ENSG00000187736	NHEJ1	-0.311537	1.98545
ENSG00000213719	CLIC1	-0.310738	6.07375
ENSG00000087191	PSMC5	-0.310587	6.14022
ENSG00000142409	ZNF787	-0.310534	2.98442
ENSG00000141499	WRAP53	-0.310343	2.5388
ENSG00000256525	POLG2	-0.310132	1.69563
ENSG00000122484	RPAP2	-0.310073	2.557
ENSG00000153976	HS3ST3A1	-0.310073	1.81633
ENSG00000204209	DAXX	-0.310043	5.17532
ENSG00000080345	RIF1	-0.30973	4.8277
ENSG00000005156	LIG3	-0.309639	4.67934
ENSG00000144559	TAMM41	-0.309587	1.62196
ENSG00000104976	SNAPC2	-0.309581	1.42437
ENSG00000148606	POLR3A	-0.309406	6.43278
ENSG00000091164	TXNL1	-0.309356	3.81792
ENSG00000010818	HIVEP2	-0.309299	1.34703
ENSG00000151893	CACUL1	-0.309159	3.42853
ENSG00000176946	THAP4	-0.309086	4.04166
ENSG00000153015	CWC27	-0.309024	3.69662
ENSG00000087266	SH3BP2	-0.30887	2.36418
ENSG00000162769	FLVCR1	-0.308852	1.45553
ENSG00000272779	AC245060.4	-0.30882	2.205
ENSG00000164048	ZNF589	-0.308808	2.89712
ENSG00000172175	MALT1	-0.30878	1.9673
ENSG00000147874	HAUS6	-0.308779	3.979
ENSG00000110060	PUS3	-0.308766	1.97647
ENSG00000129317	PUS7L	-0.308699	3.37399
ENSG00000196526	AFAP1	-0.308465	2.49997
ENSG00000196504	PRPF40A	-0.308347	10.8992
ENSG00000183666	GUSBP1	-0.308272	1.43752
ENSG00000139746	RBM26	-0.30808	6.07528
ENSG00000132510	KDM6B	-0.30775	1.39968
ENSG00000165283	STOML2	-0.307222	7.85227
ENSG00000121892	PDS5A	-0.307099	4.21571
ENSG00000077232	DNAJC10	-0.306935	6.03605
ENSG00000160685	ZBTB7B	-0.3069	1.36276
ENSG00000106009	BRAT1	-0.306472	3.96227
ENSG00000163516	ANKZF1	-0.306091	1.84592
ENSG00000189306	RRP7A	-0.305927	7.3086
ENSG00000176171	BNIP3	-0.305748	3.31933
ENSG00000171421	MRPL36	-0.305702	2.89471
ENSG00000197283	SYNGAP1	-0.305637	1.3017
ENSG00000120697	ALG5	-0.305484	1.81609
ENSG00000137486	ARRB1	-0.305412	1.99952
ENSG00000170855	TRIAP1	-0.305356	3.50347
ENSG00000171723	GPHN	-0.305325	3.33468
ENSG00000132466	ANKRD17	-0.305096	4.45283
ENSG00000186687	LYRM7	-0.305061	2.13656
ENSG00000148400	NOTCH1	-0.304955	2.05949
ENSG00000130787	HIP1R	-0.304769	2.75033
ENSG00000170802	FOXN2	-0.304725	1.60029
ENSG00000240857	RDH14	-0.304707	1.78318
ENSG00000163156	SCNM1	-0.304607	3.12914
ENSG00000147649	MTDH	-0.304036	6.58899
ENSG00000171109	MFN1	-0.303949	2.53826
ENSG00000108091	CCDC6	-0.303664	5.2531
ENSG00000129351	ILF3	-0.303627	12.1063
ENSG00000102786	INTS6	-0.303466	1.92956
ENSG00000160799	CCDC12	-0.303457	2.51088
ENSG00000121236	TRIM6	-0.303434	1.35784
ENSG00000105953	OGDH	-0.303197	6.6468
ENSG00000020426	MNAT1	-0.302509	2.87934
ENSG00000099860	GADD45B	-0.30237	1.57671
ENSG00000186834	HEXIM1	-0.302115	4.82483
ENSG00000239264	TXNDC5	-0.301945	10.3554
ENSG00000164219	PGGT1B	-0.301926	2.64745
ENSG00000167522	ANKRD11	-0.301882	5.23642
ENSG00000166813	KIF7	-0.301485	4.12844
ENSG00000077348	EXOSC5	-0.301467	3.29722
ENSG00000179094	PER1	-0.301415	3.24428
ENSG00000127191	TRAF2	-0.30139	2.85881
ENSG00000166170	BAG5	-0.301157	2.90376
ENSG00000137962	ARHGAP29	-0.300918	3.18061
ENSG00000148835	TAF5	-0.300836	2.98999
ENSG00000143493	INTS7	-0.300774	5.02542
ENSG00000183010	PYCR1	-0.300649	6.90582
ENSG00000188739	RBM34	-0.300556	3.58197
ENSG00000221914	PPP2R2A	-0.300536	4.5331
ENSG00000166788	SAAL1	-0.300115	2.94892
ENSG00000182831	C16orf72	-0.299433	5.5218
ENSG00000136381	IREB2	-0.299279	5.38461
ENSG00000105722	ERF	-0.299242	2.61166
ENSG00000140350	ANP32A	-0.299091	5.25509
ENSG00000119965	C10orf88	-0.298967	1.84639
ENSG00000134748	PRPF38A	-0.298882	7.68125
ENSG00000197345	MRPL21	-0.298535	3.09196
ENSG00000256269	HMBS	-0.298534	3.22795
ENSG00000206418	RAB12	-0.298431	2.30587
ENSG00000196562	SULF2	-0.298247	1.62923
ENSG00000143436	MRPL9	-0.298242	3.90994
ENSG00000109062	SLC9A3R1	-0.297935	4.76157
ENSG00000151726	ACSL1	-0.297568	4.44141
ENSG00000167085	PHB	-0.297459	7.28262
ENSG00000095203	EPB41L4B	-0.297457	1.35784
ENSG00000130066	SAT1	-0.297417	2.52697
ENSG00000182934	SRPRA	-0.297401	3.49615
ENSG00000183665	TRMT12	-0.297101	2.26596
ENSG00000060491	OGFR	-0.297092	4.2334
ENSG00000114023	FAM162A	-0.297063	2.81156
ENSG00000198087	CD2AP	-0.297028	5.43951
ENSG00000223572	CKMT1A	-0.296889	2.52846
ENSG00000103549	RNF40	-0.296882	5.99361
ENSG00000181830	SLC35C1	-0.296768	1.79358
ENSG00000100092	SH3BP1	-0.296718	2.62026
ENSG00000134046	MBD2	-0.296647	1.83887
ENSG00000035141	FAM136A	-0.296608	5.50307
ENSG00000101247	NDUFAF5	-0.296512	1.58289
ENSG00000170525	PFKFB3	-0.296199	4.04166
ENSG00000036257	CUL3	-0.296108	4.56065
ENSG00000062650	WAPL	-0.296047	7.1749
ENSG00000186416	NKRF	-0.295814	5.28922
ENSG00000131016	AKAP12	-0.295762	8.20122
ENSG00000140092	FBLN5	-0.295721	1.45657
ENSG00000185753	CXorf38	-0.295719	2.60571
ENSG00000130741	EIF2S3	-0.295686	8.01606
ENSG00000156675	RAB11FIP1	-0.295686	3.8797
ENSG00000134900	TPP2	-0.295587	2.27109
ENSG00000165501	LRR1	-0.295354	1.99661
ENSG00000117569	PTBP2	-0.29461	1.62141
ENSG00000121741	ZMYM2	-0.294552	2.97138
ENSG00000204856	FAM216A	-0.294452	2.48517
ENSG00000152229	PSTPIP2	-0.294428	1.62659
ENSG00000006695	COX10	-0.294338	1.90128
ENSG00000137876	RSL24D1	-0.294316	4.80748
ENSG00000173848	NET1	-0.293857	4.8267
ENSG00000150712	MTMR12	-0.293151	2.24617
ENSG00000066027	PPP2R5A	-0.293044	2.87494
ENSG00000165650	PDZD8	-0.292932	4.51951
ENSG00000112715	VEGFA	-0.292892	1.71007
ENSG00000135269	TES	-0.292604	3.22578
ENSG00000138593	SECISBP2L	-0.292556	1.87067
ENSG00000096717	SIRT1	-0.292514	3.72631
ENSG00000143748	NVL	-0.292079	3.29372
ENSG00000059588	TARBP1	-0.292055	2.24313
ENSG00000158792	SPATA2L	-0.291914	1.65579
ENSG00000163636	PSMD6	-0.291592	5.12978
ENSG00000132153	DHX30	-0.291579	8.64153
ENSG00000116337	AMPD2	-0.291568	2.13635
ENSG00000136877	FPGS	-0.291466	3.70075
ENSG00000153975	ZUP1	-0.291339	1.89399
ENSG00000124207	CSE1L	-0.291328	9.76786
ENSG00000167967	E4F1	-0.291263	1.98271
ENSG00000092439	TRPM7	-0.291204	2.20716
ENSG00000112237	CCNC	-0.291136	4.21565
ENSG00000081307	UBA5	-0.291041	1.80827
ENSG00000156304	SCAF4	-0.291028	4.40116
ENSG00000221823	PPP3R1	-0.290886	4.51565
ENSG00000156709	AIFM1	-0.290851	2.23681
ENSG00000083093	PALB2	-0.290619	1.82521
ENSG00000205476	CCDC85C	-0.290411	3.39379
ENSG00000182013	PNMA8A	-0.290402	4.69561
ENSG00000000419	DPM1	-0.290273	2.78762
ENSG00000092208	GEMIN2	-0.290172	2.14818
ENSG00000108256	NUFIP2	-0.29008	5.04845
ENSG00000158270	COLEC12	-0.289935	3.18504
ENSG00000123200	ZC3H13	-0.289739	5.68203
ENSG00000175183	CSRP2	-0.289683	4.9464
ENSG00000148175	STOM	-0.289617	2.0222
ENSG00000087365	SF3B2	-0.289595	8.68993
ENSG00000121022	COPS5	-0.28958	4.13823
ENSG00000179918	SEPHS2	-0.289493	6.48109
ENSG00000170759	KIF5B	-0.289431	9.77791
ENSG00000167394	ZNF668	-0.289423	1.58741
ENSG00000165280	VCP	-0.289183	6.93415
ENSG00000131148	EMC8	-0.288936	2.81782
ENSG00000134982	APC	-0.288566	4.09463
ENSG00000161057	PSMC2	-0.288452	4.06483
ENSG00000144895	EIF2A	-0.288366	2.00623
ENSG00000166557	TMED3	-0.288314	5.33377
ENSG00000141858	SAMD1	-0.288307	3.10147
ENSG00000105771	SMG9	-0.288218	2.38603
ENSG00000115241	PPM1G	-0.288161	7.98599
ENSG00000051108	HERPUD1	-0.288145	1.46658
ENSG00000135912	TTLL4	-0.288124	3.22405
ENSG00000178409	BEND3	-0.288109	2.22891
ENSG00000109814	UGDH	-0.288069	2.46931
ENSG00000150054	MPP7	-0.287887	1.60074
ENSG00000117143	UAP1	-0.287839	4.24563
ENSG00000072786	STK10	-0.287612	2.6649
ENSG00000160285	LSS	-0.287604	5.62287
ENSG00000100888	CHD8	-0.287539	7.07738
ENSG00000008324	SS18L2	-0.287498	1.33758
ENSG00000175110	MRPS22	-0.287458	3.41532
ENSG00000163660	CCNL1	-0.287413	1.59228
ENSG00000104687	GSR	-0.287394	4.20431
ENSG00000185838	GNB1L	-0.287229	1.698
ENSG00000113594	LIFR	-0.287095	3.28705
ENSG00000116489	CAPZA1	-0.286917	6.49744
ENSG00000092853	CLSPN	-0.286886	7.40544
ENSG00000104812	GYS1	-0.286808	2.28839
ENSG00000121864	ZNF639	-0.286542	2.32097
ENSG00000060688	SNRNP40	-0.286184	4.86697
ENSG00000149792	MRPL49	-0.285822	4.88764
ENSG00000003056	M6PR	-0.285737	2.56702
ENSG00000134852	CLOCK	-0.285655	1.46147
ENSG00000197037	ZSCAN25	-0.285362	1.90128
ENSG00000169139	UBE2V2	-0.285324	3.73252
ENSG00000188610	FAM72B	-0.285311	1.54045
ENSG00000111615	KRR1	-0.28528	4.86161
ENSG00000113575	PPP2CA	-0.28523	8.81589
ENSG00000174109	C16orf91	-0.285157	1.57463
ENSG00000198874	TYW1	-0.285043	2.26917
ENSG00000110400	NECTIN1	-0.284989	2.44586
ENSG00000198682	PAPSS2	-0.284586	3.29185
ENSG00000163468	CCT3	-0.284179	11.678
ENSG00000161654	LSM12	-0.283636	3.99554
ENSG00000069188	SDK2	-0.283479	1.5463
ENSG00000157827	FMNL2	-0.283147	2.39791
ENSG00000136950	ARPC5L	-0.282916	3.03197
ENSG00000183207	RUVBL2	-0.282877	6.73579
ENSG00000118420	UBE3D	-0.282707	1.55644
ENSG00000159131	GART	-0.282682	3.71899
ENSG00000171566	PLRG1	-0.282568	5.89645
ENSG00000084652	TXLNA	-0.282457	7.08141
ENSG00000198380	GFPT1	-0.282324	2.03704
ENSG00000103091	WDR59	-0.282042	2.54912
ENSG00000160563	MED27	-0.28203	3.31933
ENSG00000164654	MIOS	-0.281664	1.8341
ENSG00000113522	RAD50	-0.281662	5.95883
ENSG00000075914	EXOSC7	-0.281624	2.26133
ENSG00000175606	TMEM70	-0.281365	2.23992
ENSG00000010244	ZNF207	-0.28122	5.73709
ENSG00000164610	RP9	-0.281076	1.5391
ENSG00000165916	PSMC3	-0.280479	7.73324
ENSG00000091136	LAMB1	-0.280331	2.76028
ENSG00000074603	DPP8	-0.28025	2.3125
ENSG00000127314	RAP1B	-0.280007	3.07333
ENSG00000148187	MRRF	-0.279955	2.48654
ENSG00000102390	PBDC1	-0.279897	1.9587
ENSG00000023572	GLRX2	-0.279663	1.37623
ENSG00000108591	DRG2	-0.279649	3.73708
ENSG00000141367	CLTC	-0.279626	7.14212
ENSG00000124193	SRSF6	-0.279601	6.85931
ENSG00000116096	SPR	-0.279384	2.41854
ENSG00000166181	API5	-0.279383	7.57991
ENSG00000114993	RTKN	-0.27934	1.67862
ENSG00000110713	NUP98	-0.279326	3.21144
ENSG00000183072	NKX2-5	-0.279316	2.97039
ENSG00000197713	RPE	-0.279276	3.40947
ENSG00000163319	MRPS18C	-0.279208	1.43561
ENSG00000139197	PEX5	-0.278982	3.87901
ENSG00000107560	RAB11FIP2	-0.278918	1.34402
ENSG00000103415	HMOX2	-0.278553	2.23523
ENSG00000143727	ACP1	-0.278529	3.64494
ENSG00000168807	SNTB2	-0.278522	1.49819
ENSG00000139645	ANKRD52	-0.278441	3.25214
ENSG00000189046	ALKBH2	-0.277954	1.49438
ENSG00000100523	DDHD1	-0.277799	1.76197
ENSG00000116212	LRRC42	-0.277755	3.10056
ENSG00000070501	POLB	-0.277717	1.6334
ENSG00000213965	NUDT19	-0.277513	2.10844
ENSG00000183323	CCDC125	-0.277202	1.37628
ENSG00000171365	CLCN5	-0.276772	1.62487
ENSG00000047578	KIAA0556	-0.276584	1.43671
ENSG00000113615	SEC24A	-0.276402	2.79792
ENSG00000138698	RAP1GDS1	-0.276252	2.38934
ENSG00000211455	STK38L	-0.276065	1.82398
ENSG00000124444	ZNF576	-0.275694	1.68163
ENSG00000125962	ARMCX5	-0.27552	1.56907
ENSG00000170234	PWWP2A	-0.275472	2.29081
ENSG00000163527	STT3B	-0.275426	4.32739
ENSG00000174705	SH3PXD2B	-0.275425	2.4835
ENSG00000072736	NFATC3	-0.275402	3.03267
ENSG00000184432	COPB2	-0.275333	8.21425
ENSG00000169764	UGP2	-0.274858	2.49527
ENSG00000156735	BAG4	-0.274757	1.8499
ENSG00000111252	SH2B3	-0.274266	1.44895
ENSG00000276644	DACH1	-0.274212	3.76615
ENSG00000077238	IL4R	-0.273922	1.49475
ENSG00000135698	MPHOSPH6	-0.27387	2.86844
ENSG00000105618	PRPF31	-0.273847	3.81653
ENSG00000167670	CHAF1A	-0.273798	3.12143
ENSG00000171824	EXOSC10	-0.273702	6.4005
ENSG00000198026	ZNF335	-0.273669	1.9944
ENSG00000134318	ROCK2	-0.273594	4.69578
ENSG00000125844	RRBP1	-0.273473	4.99425
ENSG00000177189	RPS6KA3	-0.273394	4.11373
ENSG00000160087	UBE2J2	-0.273368	4.95837
ENSG00000172315	TP53RK	-0.273272	1.92689
ENSG00000132330	SCLY	-0.273251	1.9333
ENSG00000057608	GDI2	-0.27323	7.61719
ENSG00000128908	INO80	-0.272803	1.89061
ENSG00000131051	RBM39	-0.272802	5.14591
ENSG00000172062	SMN1	-0.272654	2.06467
ENSG00000165219	GAPVD1	-0.272598	3.31297
ENSG00000109133	TMEM33	-0.272374	2.7725
ENSG00000143106	PSMA5	-0.272364	3.53968
ENSG00000159079	CFAP298	-0.272152	2.49701
ENSG00000158526	TSR2	-0.272095	2.73848
ENSG00000116752	BCAS2	-0.27179	3.31019
ENSG00000149658	YTHDF1	-0.271584	4.15886
ENSG00000011007	ELOA	-0.271509	5.61406
ENSG00000156256	USP16	-0.271481	4.34085
ENSG00000003756	RBM5	-0.271414	1.64047
ENSG00000139180	NDUFA9	-0.271411	3.50041
ENSG00000004487	KDM1A	-0.271385	8.4902
ENSG00000168495	POLR3D	-0.270501	3.13019
ENSG00000135097	MSI1	-0.270495	2.03173
ENSG00000136868	SLC31A1	-0.270384	3.89166
ENSG00000099849	RASSF7	-0.270359	1.50751
ENSG00000142556	ZNF614	-0.270322	1.77183
ENSG00000176853	FAM91A1	-0.270313	3.48406
ENSG00000102241	HTATSF1	-0.270233	6.52919
ENSG00000106683	LIMK1	-0.270135	2.10382
ENSG00000185414	MRPL30	-0.269977	2.76115
ENSG00000269955	C7orf55-LUC7L2	-0.269824	1.89135
ENSG00000169515	CCDC8	-0.269628	3.32604
ENSG00000162642	C1orf52	-0.269609	2.06467
ENSG00000104731	KLHDC4	-0.269341	2.10189
ENSG00000065613	SLK	-0.269302	3.78604
ENSG00000227345	PARG	-0.269258	3.64371
ENSG00000198783	ZNF830	-0.269204	1.76908
ENSG00000124541	RRP36	-0.269203	3.80195
ENSG00000018610	CXorf56	-0.269125	1.96831
ENSG00000103876	FAH	-0.26901	1.62845
ENSG00000164535	DAGLB	-0.26884	2.10185
ENSG00000105176	URI1	-0.268692	3.69555
ENSG00000152556	PFKM	-0.268683	3.14001
ENSG00000185252	ZNF74	-0.268241	2.90434
ENSG00000181817	LSM10	-0.268148	2.23773
ENSG00000156110	ADK	-0.268123	2.90432
ENSG00000121653	MAPK8IP1	-0.268055	2.79998
ENSG00000211456	SACM1L	-0.268041	2.27572
ENSG00000135297	MTO1	-0.268013	1.47839
ENSG00000115514	TXNDC9	-0.267715	2.07366
ENSG00000065911	MTHFD2	-0.267648	5.37986
ENSG00000101266	CSNK2A1	-0.267566	4.44572
ENSG00000174953	DHX36	-0.267313	2.97059
ENSG00000182224	CYB5D1	-0.267096	2.03837
ENSG00000173465	SSSCA1	-0.267072	1.84518
ENSG00000168575	SLC20A2	-0.26707	2.10319
ENSG00000008394	MGST1	-0.266939	1.94705
ENSG00000162980	ARL5A	-0.266885	2.60848
ENSG00000174842	GLMN	-0.266832	1.9722
ENSG00000186470	BTN3A2	-0.266768	2.00827
ENSG00000120029	ARMH3	-0.266669	2.52203
ENSG00000132305	IMMT	-0.266501	6.44292
ENSG00000075856	SART3	-0.266227	4.38049
ENSG00000132286	TIMM10B	-0.266222	2.09496
ENSG00000137074	APTX	-0.266166	1.92305
ENSG00000164975	SNAPC3	-0.26616	1.47201
ENSG00000232119	MCTS1	-0.266097	1.74212
ENSG00000170322	NFRKB	-0.265639	3.37264
ENSG00000184110	EIF3C	-0.265574	5.44421
ENSG00000116898	MRPS15	-0.265515	2.63263
ENSG00000155329	ZCCHC10	-0.265452	1.9468
ENSG00000140157	NIPA2	-0.265077	3.27901
ENSG00000106028	SSBP1	-0.265065	4.23862
ENSG00000214753	HNRNPUL2	-0.265024	3.98996
ENSG00000101181	MTG2	-0.264806	2.33726
ENSG00000125901	MRPS26	-0.264733	3.23522
ENSG00000136819	C9orf78	-0.264671	3.18061
ENSG00000146414	SHPRH	-0.264242	2.63263
ENSG00000106638	TBL2	-0.263918	3.06104
ENSG00000123562	MORF4L2	-0.263915	8.14121
ENSG00000169967	MAP3K2	-0.263879	1.85737
ENSG00000107951	MTPAP	-0.263711	2.40355
ENSG00000139496	NUP58	-0.263457	3.59992
ENSG00000078699	CBFA2T2	-0.263404	1.42505
ENSG00000163681	SLMAP	-0.26336	2.63101
ENSG00000088766	CRLS1	-0.263317	2.51351
ENSG00000164284	GRPEL2	-0.263223	2.80532
ENSG00000008952	SEC62	-0.262936	2.35631
ENSG00000108587	GOSR1	-0.262936	3.95988
ENSG00000108055	SMC3	-0.262749	6.99795
ENSG00000151491	EPS8	-0.262562	1.91685
ENSG00000071994	PDCD2	-0.262562	3.79014
ENSG00000068137	PLEKHH3	-0.262546	1.90919
ENSG00000137713	PPP2R1B	-0.262468	3.49141
ENSG00000171444	MCC	-0.262409	2.51797
ENSG00000067177	PHKA1	-0.262357	3.57841
ENSG00000173598	NUDT4	-0.262356	2.27742
ENSG00000169299	PGM2	-0.262285	2.90276
ENSG00000143033	MTF2	-0.262183	3.01021
ENSG00000065054	SLC9A3R2	-0.262178	2.8191
ENSG00000133313	CNDP2	-0.26215	2.92056
ENSG00000127947	PTPN12	-0.262117	2.32652
ENSG00000136944	LMX1B	-0.262021	1.8366
ENSG00000169957	ZNF768	-0.261912	5.60269
ENSG00000142751	GPN2	-0.261911	2.2036
ENSG00000182944	EWSR1	-0.261747	6.30068
ENSG00000111581	NUP107	-0.26171	4.90611
ENSG00000198791	CNOT7	-0.26164	3.25436
ENSG00000213337	ANKRD39	-0.26162	1.69013
ENSG00000168502	MTCL1	-0.261569	1.34609
ENSG00000145725	PPIP5K2	-0.261404	1.34626
ENSG00000140320	BAHD1	-0.26131	3.0066
ENSG00000117481	NSUN4	-0.261203	1.90544
ENSG00000161714	PLCD3	-0.260878	2.37223
ENSG00000165757	JCAD	-0.260791	3.04515
ENSG00000112249	ASCC3	-0.260574	2.56893
ENSG00000122566	HNRNPA2B1	-0.260523	8.52966
ENSG00000117477	CCDC181	-0.260397	1.39789
ENSG00000065615	CYB5R4	-0.2603	2.54889
ENSG00000213533	STIMATE	-0.260198	1.66928
ENSG00000172534	HCFC1	-0.260149	2.74772
ENSG00000169016	E2F6	-0.26008	1.70192
ENSG00000197930	ERO1A	-0.259963	3.83137
ENSG00000105993	DNAJB6	-0.259797	5.52471
ENSG00000159199	ATP5MC1	-0.259645	2.82214
ENSG00000140284	SLC27A2	-0.259511	1.34327
ENSG00000058262	SEC61A1	-0.259458	5.53278
ENSG00000118900	UBN1	-0.259401	2.53997
ENSG00000119599	DCAF4	-0.259309	1.46111
ENSG00000078043	PIAS2	-0.259205	1.79938
ENSG00000100167	SEPT3	-0.259198	2.38234
ENSG00000125166	GOT2	-0.259189	7.71473
ENSG00000157833	GAREM2	-0.258857	1.60384
ENSG00000184220	CMSS1	-0.258828	2.5619
ENSG00000198563	DDX39B	-0.2588	6.80685
ENSG00000100650	SRSF5	-0.258633	3.90711
ENSG00000079691	CARMIL1	-0.258523	1.64475
ENSG00000204386	NEU1	-0.258483	4.71622
ENSG00000138381	ASNSD1	-0.258235	3.22525
ENSG00000174099	MSRB3	-0.258071	1.63887
ENSG00000158411	MITD1	-0.257966	1.31321
ENSG00000085224	ATRX	-0.257836	2.21248
ENSG00000110075	PPP6R3	-0.257791	3.38152
ENSG00000073578	SDHA	-0.257732	3.59283
ENSG00000184661	CDCA2	-0.257701	2.54592
ENSG00000071127	WDR1	-0.257525	3.9066
ENSG00000087995	METTL2A	-0.257294	3.0976
ENSG00000108819	PPP1R9B	-0.257255	5.35994
ENSG00000116691	MIIP	-0.257218	1.7956
ENSG00000129493	HEATR5A	-0.256895	1.82575
ENSG00000130312	MRPL34	-0.256849	1.81106
ENSG00000130803	ZNF317	-0.256701	2.26897
ENSG00000134744	TUT4	-0.256504	1.99181
ENSG00000186660	ZFP91	-0.256478	4.89674
ENSG00000141425	RPRD1A	-0.256324	6.31085
ENSG00000181090	EHMT1	-0.256071	3.20376
ENSG00000169136	ATF5	-0.255937	2.00719
ENSG00000168288	MMADHC	-0.255901	3.42074
ENSG00000134371	CDC73	-0.255778	1.8394
ENSG00000122882	ECD	-0.255694	3.30831
ENSG00000118971	CCND2	-0.255476	3.62613
ENSG00000011405	PIK3C2A	-0.255373	1.86426
ENSG00000153037	SRP19	-0.254922	2.27377
ENSG00000196776	CD47	-0.254636	2.60976
ENSG00000140259	MFAP1	-0.254413	2.89535
ENSG00000103365	GGA2	-0.253415	3.45991
ENSG00000130779	CLIP1	-0.253387	3.07504
ENSG00000159023	EPB41	-0.253264	1.71979
ENSG00000083520	DIS3	-0.252938	6.35829
ENSG00000132600	PRMT7	-0.252709	2.97951
ENSG00000196419	XRCC6	-0.252461	7.34394
ENSG00000064102	INTS13	-0.25231	2.22944
ENSG00000180667	YOD1	-0.252295	2.49537
ENSG00000122958	VPS26A	-0.252251	2.73414
ENSG00000132773	TOE1	-0.252175	2.04005
ENSG00000122729	ACO1	-0.251804	2.86988
ENSG00000141504	SAT2	-0.251799	1.40738
ENSG00000115762	PLEKHB2	-0.251649	4.51678
ENSG00000072415	MPP5	-0.251529	2.88529
ENSG00000137463	MGARP	-0.251362	1.34161
ENSG00000147416	ATP6V1B2	-0.251237	3.44701
ENSG00000157020	SEC13	-0.250867	3.81463
ENSG00000143543	JTB	-0.250585	3.82746
ENSG00000136856	SLC2A8	-0.250456	1.46112
ENSG00000090060	PAPOLA	-0.250412	4.39499
ENSG00000130309	COLGALT1	-0.250351	2.87757
ENSG00000156030	ELMSAN1	-0.250116	1.87301
ENSG00000136111	TBC1D4	-0.250004	4.38373
ENSG00000135414	GDF11	-0.249463	2.23752
ENSG00000135900	MRPL44	-0.249384	2.27762
ENSG00000077235	GTF3C1	-0.248974	2.91919
ENSG00000119777	TMEM214	-0.248899	2.86243
ENSG00000181744	DIPK2A	-0.248847	1.87436
ENSG00000146918	NCAPG2	-0.248709	3.31168
ENSG00000068796	KIF2A	-0.248382	3.43002
ENSG00000112576	CCND3	-0.248319	3.13283
ENSG00000115866	DARS	-0.248286	2.72524
ENSG00000175166	PSMD2	-0.248128	6.11948
ENSG00000124783	SSR1	-0.248089	4.655
ENSG00000086827	ZW10	-0.248031	2.57416
ENSG00000034152	MAP2K3	-0.24801	1.82601
ENSG00000116874	WARS2	-0.247967	1.95022
ENSG00000124226	RNF114	-0.247944	2.03167
ENSG00000197780	TAF13	-0.247909	1.52895
ENSG00000178104	PDE4DIP	-0.247884	3.25678
ENSG00000103061	SLC7A6OS	-0.247239	1.38941
ENSG00000151503	NCAPD3	-0.247154	5.24069
[truncated: 3,011 more rows]

## Sheet: GOTERM_BP_FAT
Category	Term	Count	%	PValue	Genes	List Total	Pop Hits	Pop Total	Fold Enrichment	Bonferroni	Benjamini	FDR	Gene name
GOTERM_BP_FAT	GO:0042254~ribosome biogenesis	235	4.77739	1.44677e-86	ENSG00000197498, ENSG00000175467, ENSG00000171421, ENSG00000167721, ENSG00000146109, ENSG00000166197, ENSG00000088930, ENSG00000164338, ENSG00000146223, ENSG00000141456, ENSG00000058729, ENSG00000184967, ENSG00000131653, ENSG00000052749, ENSG00000122140, ENSG00000137876, ENSG00000115268, ENSG00000135698, ENSG00000001497, ENSG00000165792, ENSG00000143748, ENSG00000126749, ENSG00000101546, ENSG0000…	4373	312	19176	3.30287	1.68115e-82	1.68101e-82	1.58856e-80	RPF2, SART1, MRPL36, TSR1, ABT1, NOLC1, XRN2, UTP15, RPL7L1, PELP1, RIOK2, NOC4L, TRAF7, RRP12, MRPS2, RSL24D1, RPS15, MPHOSPH6, LAS1L, METTL17, NVL, EMG1, RBFA, WDR43, DIMT1, RPS14, RPL23A, DDX3X, NLE1, NOL8, RRP15, RRP9, RRP8, DHX30, GNL2, UTP25, NHP2, LTO1, MRTO4, PIN4, NOP14, METTL16, RRS1, HEATR3, RPS19, NOP53, TFB2M, BOP1, EXOSC5, NIP7, NSUN5, SURF6, BYSL, PRKDC, CDKN2A, DDX51, LYAR, TENT4B…
GOTERM_BP_FAT	GO:0022613~ribonucleoprotein complex biogenesis	328	6.66802	9.36491e-83	ENSG00000075856, ENSG00000151131, ENSG00000197498, ENSG00000175467, ENSG00000171421, ENSG00000151014, ENSG00000023734, ENSG00000134597, ENSG00000167721, ENSG00000142541, ENSG00000146109, ENSG00000166197, ENSG00000079785, ENSG00000088930, ENSG00000164338, ENSG00000146223, ENSG00000100462, ENSG00000106682, ENSG00000141456, ENSG00000058729, ENSG00000147677, ENSG00000184967, ENSG00000131653, ENSG0000…	4373	536	19176	2.68341	1.0882e-78	5.44055e-79	5.14134e-77	SART3, C12orf45, RPF2, SART1, MRPL36, NOCT, STRAP, RBMX2, TSR1, RPL13A, ABT1, NOLC1, DDX1, XRN2, UTP15, RPL7L1, PRMT5, EIF4H, PELP1, RIOK2, EIF3H, NOC4L, TRAF7, PUF60, RRP12, MRPS2, EIF2S1, RSL24D1, PTBP2, RPS15, AGO2, MPHOSPH6, LAS1L, MCTS1, METTL17, NVL, EMG1, RBFA, DICER1, WDR43, DIMT1, RPS14, EIF3J, PATL1, RPL23A, DDX3X, NLE1, NOL8, RRP15, G3BP1, RRP9, RRP8, DHX30, GNL2, UTP25, NHP2, LTO1, MR…
GOTERM_BP_FAT	GO:0034660~ncRNA metabolic process	319	6.48506	1.97783e-70	ENSG00000133706, ENSG00000144161, ENSG00000197498, ENSG00000077235, ENSG00000175467, ENSG00000167721, ENSG00000146109, ENSG00000138035, ENSG00000116120, ENSG00000166197, ENSG00000079785, ENSG00000088930, ENSG00000164338, ENSG00000146223, ENSG00000161980, ENSG00000100220, ENSG00000141456, ENSG00000058729, ENSG00000142544, ENSG00000184967, ENSG00000052749, ENSG00000113407, ENSG00000137513, ENSG0000…	4373	557	19176	2.51139	2.29824e-66	7.66013e-67	7.23885e-65	LARS, ZC3H8, RPF2, GTF3C1, SART1, TSR1, ABT1, PNPT1, FARSB, NOLC1, DDX1, XRN2, UTP15, RPL7L1, POLR3K, RTCB, PELP1, RIOK2, CTU1, NOC4L, RRP12, TARS, NARS2, RARS, RPS15, AGO2, MPHOSPH6, LAS1L, INTS3, NVL, KHSRP, BRF1, EMG1, RBFA, DICER1, WDR43, DIMT1, RPS14, DDX3X, GARS, NOL8, TRMT44, RRP15, SND1, RRP9, RRP8, TSEN2, THADA, UTP25, SNAPC4, NCL, NHP2, MRTO4, PIN4, NOP14, METTL16, RRS1, TCOF1, INTS6, R…
GOTERM_BP_FAT	GO:0034470~ncRNA processing	257	5.22464	4.71178e-67	ENSG00000197498, ENSG00000175467, ENSG00000167721, ENSG00000146109, ENSG00000166197, ENSG00000079785, ENSG00000088930, ENSG00000164338, ENSG00000146223, ENSG00000161980, ENSG00000100220, ENSG00000141456, ENSG00000058729, ENSG00000142544, ENSG00000184967, ENSG00000052749, ENSG00000115268, ENSG00000123908, ENSG00000135698, ENSG00000001497, ENSG00000143624, ENSG00000143748, ENSG00000126749, ENSG0000…	4373	412	19176	2.73536	5.47509e-63	1.10333e-63	1.04265e-61	RPF2, SART1, TSR1, ABT1, NOLC1, DDX1, XRN2, UTP15, RPL7L1, POLR3K, RTCB, PELP1, RIOK2, CTU1, NOC4L, RRP12, RPS15, AGO2, MPHOSPH6, LAS1L, INTS3, NVL, EMG1, RBFA, DICER1, WDR43, DIMT1, RPS14, DDX3X, NOL8, TRMT44, RRP15, RRP9, RRP8, TSEN2, THADA, UTP25, NHP2, MRTO4, PIN4, NOP14, METTL16, RRS1, INTS6, RPS19, NOP53, TFB2M, BOP1, EXOSC5, NSUN5, LARP7, BYSL, ANKRD16, PRKDC, SSB, CDKN2A, DDX51, NSUN2, LY…
GOTERM_BP_FAT	GO:0006364~rRNA processing	177	3.59829	4.74794e-67	ENSG00000213782, ENSG00000123064, ENSG00000142937, ENSG00000130713, ENSG00000197498, ENSG00000039123, ENSG00000107937, ENSG00000175467, ENSG00000083520, ENSG00000167721, ENSG00000145414, ENSG00000146109, ENSG00000166197, ENSG00000117174, ENSG00000088930, ENSG00000105193, ENSG00000160256, ENSG00000164338, ENSG00000107371, ENSG00000130826, ENSG00000146223, ENSG00000182841, ENSG00000141456, ENSG0000…	4373	231	19176	3.36	5.51711e-63	1.10333e-63	1.04265e-61	DDX47, DDX54, RPS8, EXOSC2, RPF2, MTREX, GTPBP4, SART1, DIS3, TSR1, NAF1, ABT1, NOLC1, ZNHIT6, XRN2, RPS16, FAM207A, UTP15, EXOSC3, DKC1, RPL7L1, RRP7BP, PELP1, RIOK2, WDR74, NOC4L, UTP3, DDX10, RRP12, RPS24, NOL6, MDN1, RPS15, ERI2, RPL35, MPHOSPH6, LAS1L, EXOSC10, WDR12, NVL, UTP20, EMG1, RBFA, WDR43, DIMT1, RPS14, RPL27, NPM3, NOL8, PPAN, RRP15, RRP9, RRP8, WDR46, NIFK, EXOSC8, UTP25, NHP2, MR…
GOTERM_BP_FAT	GO:0016072~rRNA metabolic process	194	3.94389	4.87026e-66	ENSG00000197498, ENSG00000077235, ENSG00000175467, ENSG00000167721, ENSG00000146109, ENSG00000166197, ENSG00000088930, ENSG00000164338, ENSG00000146223, ENSG00000141456, ENSG00000058729, ENSG00000184967, ENSG00000052749, ENSG00000115268, ENSG00000135698, ENSG00000001497, ENSG00000143748, ENSG00000185024, ENSG00000126749, ENSG00000101546, ENSG00000163811, ENSG00000086189, ENSG00000164587, ENSG0000…	4373	269	19176	3.16248	5.65924e-62	9.43126e-63	8.91258e-61	RPF2, GTF3C1, SART1, TSR1, ABT1, NOLC1, XRN2, UTP15, RPL7L1, PELP1, RIOK2, NOC4L, RRP12, RPS15, MPHOSPH6, LAS1L, NVL, BRF1, EMG1, RBFA, WDR43, DIMT1, RPS14, NOL8, RRP15, RRP9, RRP8, UTP25, NCL, NHP2, MRTO4, PIN4, NOP14, METTL16, RRS1, TCOF1, RPS19, NOP53, TFB2M, BOP1, EXOSC5, NSUN5, BYSL, PRKDC, CDKN2A, DDX51, POLR1E, LYAR, TENT4B, RPP40, EIF4A3, RRP36, POLR1B, RIOK1, TSR2, RRP1B, EXOSC4, GTF3C3,…
GOTERM_BP_FAT	GO:0044085~cellular component biogenesis	1159	23.5617	2.19357e-58	ENSG00000183527, ENSG00000133028, ENSG00000179029, ENSG00000016082, ENSG00000113657, ENSG00000135446, ENSG00000134597, ENSG00000109390, ENSG00000128918, ENSG00000100109, ENSG00000034510, ENSG00000146109, ENSG00000151929, ENSG00000168137, ENSG00000166197, ENSG00000100106, ENSG00000160410, ENSG00000108064, ENSG00000090447, ENSG00000183775, ENSG00000070831, ENSG00000058729, ENSG00000147677, ENSG0000…	4373	3453	19176	1.47186	2.54892e-54	3.64101e-55	3.44077e-53	PSMG1, SCO1, TMEM107, ISL1, DPYSL3, CDK4, RBMX2, NDUFC1, ALDH1A2, TFIP11, TMSB10, ABT1, BAG3, SETD5, NOLC1, TRIOBP, SHKBP1, TFAM, TFAP4, KCTD16, CDC42, RIOK2, EIF3H, MRPS2, ARPC3, H1F0, RSL24D1, NRP1, MPHOSPH6, MFSD2A, PIK3C2A, EMG1, NUP210, SMC3, PRKCD, DIMT1, KPNA3, RNF5, IFT27, YME1L1, NEFM, HSPA5, HSPD1, MCOLN1, MAP4, RRP9, DHX30, PAXIP1, PWWP2A, CCNB2, SSBP3, AGFG1, TBC1D30, PIN4, EIF3L, NOP…
GOTERM_BP_FAT	GO:0002181~cytoplasmic translation	114	2.31754	1.89153e-38	ENSG00000108107, ENSG00000165819, ENSG00000142937, ENSG00000110700, ENSG00000114867, ENSG00000136937, ENSG00000142541, ENSG00000105193, ENSG00000106682, ENSG00000271793, ENSG00000147677, ENSG00000138326, ENSG00000241343, ENSG00000115268, ENSG00000065548, ENSG00000136942, ENSG00000060138, ENSG00000144713, ENSG00000232119, ENSG00000221983, ENSG00000108298, ENSG00000232112, ENSG00000164587, ENSG0000…	4373	159	19176	3.14403	2.19796e-34	2.74722e-35	2.59613e-33	RPL28, METTL3, RPS8, RPS13, EIF4G1, NCBP1, RPL13A, RPS16, EIF4H, AL589666.1, EIF3H, RPS24, RPL36A, RPS15, ZC3H15, RPL35, YBX3, RPL32, MCTS1, UBA52, RPL19, TMA7, RPS14, RPL21, RPS11, EIF3J, RPS3, RPL23A, RPL27, EIF2B3, DHX9, RPL37, DHX36, RPL36, RPL39, RPL41, EIF3L, RPL30, RPS2, RPL18, RPL38, RPS19, SYNCRIP, HNRNPD, RPS5, RPL4, RPL10A, RPS27, RPL31, SSB, RPL22, DRG2, EIF3C, RPL5, DRG1, RPLP0, RPL1…
GOTERM_BP_FAT	GO:0043933~macromolecular complex subunit organization	719	14.6168	1.0582e-36	ENSG00000042493, ENSG00000183527, ENSG00000183648, ENSG00000133028, ENSG00000016082, ENSG00000114867, ENSG00000178057, ENSG00000158445, ENSG00000023734, ENSG00000135446, ENSG00000134597, ENSG00000150961, ENSG00000109390, ENSG00000100109, ENSG00000128918, ENSG00000146109, ENSG00000034510, ENSG00000079785, ENSG00000055332, ENSG00000100106, ENSG00000160410, ENSG00000156261, ENSG00000108064, ENSG0000…	4373	2106	19176	1.49709	1.22962e-32	1.36613e-33	1.291e-31	CAPG, PSMG1, NDUFB1, SCO1, ISL1, EIF4G1, NDUFAF3, KCNB1, STRAP, CDK4, RBMX2, SEC24D, NDUFC1, TFIP11, ALDH1A2, ABT1, TMSB10, DDX1, EIF2AK2, TRIOBP, SHKBP1, CCT8, TFAM, FERMT1, NDUFA6, TFAP4, PRMT5, KCTD16, CDC42, MAPK3, HIST3H2A, EIF3H, USP16, MRPS2, ARPC3, EHD4, EIF2S1, H1F0, RSL24D1, NUP107, MED10, CFL1, MFSD2A, PIK3C2A, NUP210, KIAA1211, DICER1, CHMP5, PRKCD, CBY1, KPNA3, TMSB15B, BBS12, YME1L1…
GOTERM_BP_FAT	GO:0016071~mRNA metabolic process	311	6.32242	2.13763e-34	ENSG00000075856, ENSG00000070047, ENSG00000092199, ENSG00000104824, ENSG00000006712, ENSG00000175467, ENSG00000151014, ENSG00000023734, ENSG00000134597, ENSG00000004534, ENSG00000100109, ENSG00000138035, ENSG00000079785, ENSG00000088930, ENSG00000100462, ENSG00000122257, ENSG00000100461, ENSG00000179950, ENSG00000113649, ENSG00000117569, ENSG00000135457, ENSG00000123908, ENSG00000131652, ENSG0000…	4373	725	19176	1.88105	2.48393e-30	2.48372e-31	2.34712e-29	SART3, PHRF1, HNRNPC, HNRNPL, PAF1, SART1, NOCT, STRAP, RBMX2, RBM6, TFIP11, PNPT1, DDX1, XRN2, PRMT5, RBBP6, RBM23, PUF60, TCERG1, PTBP2, TFCP2, AGO2, THOC6, KHDRBS3, SMG1, SRSF4, PAXBP1, KHSRP, DICER1, SRRM2, PATL1, SND1, RBM17, MLH1, PLRG1, ZC3HAV1, PRPF40A, PRPF4, DHX36, TSEN2, AHCYL1, NCL, MRTO4, BARD1, METTL16, SNRPD2, SF3A3, RNH1, RBM41, HSPA8, RBM28, ZC3H13, EFTUD2, ADARB1, PRMT7, NUP98, …
GOTERM_BP_FAT	GO:0065003~macromolecular complex assembly	642	13.0514	2.42968e-34	ENSG00000042493, ENSG00000183527, ENSG00000183648, ENSG00000133028, ENSG00000016082, ENSG00000114867, ENSG00000178057, ENSG00000158445, ENSG00000023734, ENSG00000135446, ENSG00000134597, ENSG00000150961, ENSG00000109390, ENSG00000100109, ENSG00000128918, ENSG00000146109, ENSG00000034510, ENSG00000079785, ENSG00000055332, ENSG00000100106, ENSG00000160410, ENSG00000156261, ENSG00000108064, ENSG0000…	4373	1857	19176	1.51601	2.82329e-30	2.5664e-31	2.42526e-29	CAPG, PSMG1, NDUFB1, SCO1, ISL1, EIF4G1, NDUFAF3, KCNB1, STRAP, CDK4, RBMX2, SEC24D, NDUFC1, TFIP11, ALDH1A2, ABT1, TMSB10, DDX1, EIF2AK2, TRIOBP, SHKBP1, CCT8, TFAM, FERMT1, NDUFA6, TFAP4, PRMT5, KCTD16, CDC42, MAPK3, EIF3H, USP16, MRPS2, ARPC3, EHD4, EIF2S1, H1F0, RSL24D1, NUP107, MED10, MFSD2A, PIK3C2A, NUP210, KIAA1211, DICER1, PRKCD, CBY1, KPNA3, TMSB15B, BBS12, YME1L1, DDX3X, KCTD3, HSPA5, …
GOTERM_BP_FAT	GO:0070727~cellular macromolecule localization	665	13.519	3.52956e-31	ENSG00000185825, ENSG00000179029, ENSG00000196961, ENSG00000104825, ENSG00000158445, ENSG00000150961, ENSG00000151929, ENSG00000034510, ENSG00000166197, ENSG00000079785, ENSG00000108187, ENSG00000148400, ENSG00000156261, ENSG00000125885, ENSG00000101311, ENSG00000070831, ENSG00000058729, ENSG00000025800, ENSG00000068654, ENSG00000103966, ENSG00000134243, ENSG00000114850, ENSG00000099250, ENSG0000…	4373	1983	19176	1.47054	4.10135e-27	3.4175e-28	3.22955e-26	BCAP31, TMEM107, AP2A1, NFKBIB, KCNB1, SEC24D, BAG3, TMSB10, NOLC1, DDX1, PBLD, NOTCH1, CCT8, MCM8, FERMT1, CDC42, RIOK2, KPNA6, POLR1A, EHD4, SORT1, SSR3, NRP1, GOPC, NUP107, SMG1, XBP1, CSE1L, TOMM22, PRKCD, KPNA3, DNAJA1, LZTFL1, TMSB15B, IFT27, TMEM250, BBS12, DDX3X, TCTEX1D2, FAM126A, HSPA5, HSPD1, SKP1, GNL3, SGTA, EHD1, CELSR1, KIAA0753, PLRG1, ATG9A, AGFG1, DHX36, STX17, TBC1D30, MZT1, SH…
GOTERM_BP_FAT	GO:0034613~cellular protein localization	661	13.4377	4.66383e-31	ENSG00000185825, ENSG00000179029, ENSG00000196961, ENSG00000104825, ENSG00000158445, ENSG00000150961, ENSG00000151929, ENSG00000034510, ENSG00000166197, ENSG00000079785, ENSG00000108187, ENSG00000148400, ENSG00000156261, ENSG00000125885, ENSG00000101311, ENSG00000070831, ENSG00000058729, ENSG00000025800, ENSG00000068654, ENSG00000103966, ENSG00000134243, ENSG00000114850, ENSG00000099250, ENSG0000…	4373	1970	19176	1.47134	5.41936e-27	4.16838e-28	3.93914e-26	BCAP31, TMEM107, AP2A1, NFKBIB, KCNB1, SEC24D, BAG3, TMSB10, NOLC1, DDX1, PBLD, NOTCH1, CCT8, MCM8, FERMT1, CDC42, RIOK2, KPNA6, POLR1A, EHD4, SORT1, SSR3, NRP1, GOPC, NUP107, SMG1, XBP1, CSE1L, TOMM22, PRKCD, KPNA3, DNAJA1, LZTFL1, TMSB15B, IFT27, TMEM250, BBS12, DDX3X, TCTEX1D2, FAM126A, HSPA5, HSPD1, SKP1, GNL3, SGTA, EHD1, CELSR1, KIAA0753, PLRG1, ATG9A, AGFG1, STX17, TBC1D30, MZT1, SH3PXD2B,…
GOTERM_BP_FAT	GO:0006259~DNA metabolic process	419	8.51799	7.59436e-31	ENSG00000156384, ENSG00000198900, ENSG00000099385, ENSG00000100109, ENSG00000079785, ENSG00000156261, ENSG00000125885, ENSG00000177084, ENSG00000100462, ENSG00000070831, ENSG00000102882, ENSG00000181218, ENSG00000122257, ENSG00000094804, ENSG00000122376, ENSG00000112319, ENSG00000115947, ENSG00000189060, ENSG00000171792, ENSG00000115942, ENSG00000113522, ENSG00000170345, ENSG00000157106, ENSG0000…	4373	1112	19176	1.6523	8.82464e-27	6.30277e-28	5.95614e-26	SFR1, TOP1, BCL7C, TFIP11, DDX1, CCT8, MCM8, POLE, PRMT5, CDC42, MAPK3, HIST3H2A, RBBP6, CDC6, SHLD2, EYA4, ORC4, H1F0, RHNO1, ORC2, RAD50, FOS, SMG1, DFFB, DICER1, SMC3, PRKCD, CLSPN, GGN, HSPD1, USP1, GNL3, ING5, MLH1, PAXIP1, MYC, DHX36, DCLRE1A, LTO1, SEM1, PMS2P1, GINS4, NME1, MORF4L2, FAM208A, EXOSC5, CDCA5, USP47, PRKDC, BMI1, PSME4, LIG3, KIAA1551, UBE2V2, CDKN2A, PARG, INO80, CETN2, TENT…
GOTERM_BP_FAT	GO:0007005~mitochondrion organization	253	5.14332	4.38373e-30	ENSG00000183648, ENSG00000185825, ENSG00000133028, ENSG00000178057, ENSG00000198589, ENSG00000007923, ENSG00000175224, ENSG00000138399, ENSG00000109390, ENSG00000086758, ENSG00000138035, ENSG00000151929, ENSG00000144848, ENSG00000169100, ENSG00000108064, ENSG00000184983, ENSG00000106554, ENSG00000130204, ENSG00000170581, ENSG00000169230, ENSG00000141682, ENSG00000100216, ENSG00000122386, ENSG0000…	4373	575	19176	1.92944	5.09389e-26	3.39564e-27	3.20889e-25	NDUFB1, BCAP31, SCO1, NDUFAF3, LRBA, DNAJC11, ATG13, FASTKD1, NDUFC1, HUWE1, PNPT1, BAG3, ATG3, SLC25A6, TFAM, NDUFA6, CHCHD3, TOMM40, STAT2, PRELID1, PMAIP1, TOMM22, ZNF205, ALKBH7, PPIF, TSC2, YME1L1, TOP3A, HSPD1, MUL1, TIMM13, UQCC2, MYC, ATG9A, TMEM126B, MIEF2, COX17, TMEM14A, CHCHD10, TIMM8A, NDUFA3, BCL2L11, NDUFS8, PMPCA, RCC1L, LETMD1, HIP1R, HTT, AIP, TOMM70, NDUFB5, TIMM10B, LIG3, SREB…
GOTERM_BP_FAT	GO:0042274~ribosomal small subunit biogenesis	66	1.34174	1.8285e-28	ENSG00000158526, ENSG00000142937, ENSG00000119285, ENSG00000171863, ENSG00000135521, ENSG00000167721, ENSG00000120158, ENSG00000171858, ENSG00000146109, ENSG00000160256, ENSG00000105193, ENSG00000125445, ENSG00000164934, ENSG00000182841, ENSG00000058729, ENSG00000272047, ENSG00000065183, ENSG00000132467, ENSG00000150990, ENSG00000241945, ENSG00000138326, ENSG00000115268, ENSG00000233927, ENSG0000…	4373	80	19176	3.6177	2.12472e-24	1.32784e-25	1.25481e-23	TSR2, RPS8, HEATR1, RPS7, LTV1, TSR1, RCL1, RPS21, ABT1, FAM207A, RPS16, MRPS7, DCAF13, RRP7BP, RIOK2, GTF2H5, WDR3, UTP3, DHX37, PWP2, RPS24, RPS15, RPS28, FCF1, RPS6, NAT10, SNU13, UTP20, METTL17, EMG1, RRP7A, WDR43, RPS14, UTP6, IMP4, NGDN, NPM1, WDR46, NOP9, UTP25, UTP4, NOP14, XRCC5, RRS1, RPL38, TBL3, RPS19, KRI1, MPHOSPH10, RPS25, DDX52, SURF6, SRFBP1, RPS5, BYSL, PRKDC, NOM1, NOL10, RPS27…
GOTERM_BP_FAT	GO:0022607~cellular component assembly	967	19.6585	3.01198e-28	ENSG00000183527, ENSG00000133028, ENSG00000179029, ENSG00000016082, ENSG00000113657, ENSG00000135446, ENSG00000134597, ENSG00000109390, ENSG00000128918, ENSG00000100109, ENSG00000034510, ENSG00000146109, ENSG00000151929, ENSG00000100106, ENSG00000160410, ENSG00000108064, ENSG00000090447, ENSG00000183775, ENSG00000070831, ENSG00000147677, ENSG00000122140, ENSG00000111229, ENSG00000189060, ENSG0000…	4373	3177	19176	1.33471	3.49992e-24	2.0586e-25	1.94539e-23	PSMG1, SCO1, TMEM107, ISL1, DPYSL3, CDK4, RBMX2, NDUFC1, ALDH1A2, TFIP11, TMSB10, ABT1, BAG3, TRIOBP, SHKBP1, TFAM, TFAP4, KCTD16, CDC42, EIF3H, MRPS2, ARPC3, H1F0, RSL24D1, NRP1, MFSD2A, PIK3C2A, NUP210, SMC3, PRKCD, KPNA3, RNF5, IFT27, YME1L1, NEFM, HSPA5, HSPD1, MCOLN1, MAP4, DHX30, PAXIP1, PWWP2A, CCNB2, SSBP3, AGFG1, TBC1D30, EIF3L, CHCHD10, RRS1, BCL2L11, LCMT1, OGFOD1, ZNF703, FAM208A, AP3…
GOTERM_BP_FAT	GO:0051641~cellular localization	932	18.9469	3.94577e-28	ENSG00000179029, ENSG00000077238, ENSG00000167283, ENSG00000135441, ENSG00000197930, ENSG00000109390, ENSG00000034510, ENSG00000151929, ENSG00000166197, ENSG00000100345, ENSG00000125885, ENSG00000070831, ENSG00000058729, ENSG00000025800, ENSG00000099250, ENSG00000132182, ENSG00000163932, ENSG00000102753, ENSG00000100360, ENSG00000122591, ENSG00000044574, ENSG00000144381, ENSG00000090432, ENSG0000…	4373	3043	19176	1.34305	4.58499e-24	2.547e-25	2.40692e-23	TMEM107, IL4R, ATP5MG, BLOC1S1, ERO1A, NDUFC1, TMSB10, BAG3, NOLC1, MYH9, MCM8, CDC42, RIOK2, KPNA6, NRP1, NUP210, PRKCD, KPNA3, IFT27, FAM126A, HSPA5, HSPD1, MUL1, GNL3, MCOLN1, MAP4, TAP1, SGTA, CELSR1, PLRG1, AGFG1, TBC1D30, CHCHD10, RRS1, TIMM8A, EDEM1, FAM208A, AP3D1, TOMM70, UBE2O, NDUFB5, BYSL, COPZ1, CDKN2A, NUP153, SGSM3, SYBU, BICD2, PTPN11, VPS51, ZDHHC12, SSR1, ROCK2, CD63, SLC9A3R2, …
GOTERM_BP_FAT	GO:0033554~cellular response to stress	676	13.7426	1.50246e-27	ENSG00000185825, ENSG00000016082, ENSG00000114867, ENSG00000156384, ENSG00000104824, ENSG00000139921, ENSG00000197930, ENSG00000077232, ENSG00000099385, ENSG00000168259, ENSG00000196715, ENSG00000100109, ENSG00000151929, ENSG00000099381, ENSG00000079785, ENSG00000055332, ENSG00000101557, ENSG00000145495, ENSG00000148400, ENSG00000125885, ENSG00000177084, ENSG00000090447, ENSG00000070831, ENSG0000…	4373	2077	19176	1.42721	1.74586e-23	9.18793e-25	8.68263e-23	BCAP31, ISL1, EIF4G1, SFR1, HNRNPL, TMX1, ERO1A, DNAJC10, BCL7C, DNAJC7, VKORC1L1, TFIP11, BAG3, SETD1A, DDX1, EIF2AK2, USP14, MARCH6, NOTCH1, MCM8, POLE, TFAP4, CDC42, MAPK3, HIST3H2A, RBBP6, SHLD2, EYA4, ZNF580, USP16, EIF2S1, RHNO1, RAD50, FOS, SMG1, NET1, XBP1, MFSD2A, ZDHHC16, SMC3, ADNP2, PRKCD, CLSPN, KREMEN1, ZMIZ1, CBX5, DNAJA1, RNF5, ALKBH7, PPIF, GSTM2, DDX3X, ID2, RASGRF2, GGN, HSPA5,…
GOTERM_BP_FAT	GO:0008380~RNA splicing	205	4.16751	2.66233e-27	ENSG00000075856, ENSG00000092199, ENSG00000110700, ENSG00000104824, ENSG00000175467, ENSG00000023734, ENSG00000134597, ENSG00000004534, ENSG00000100109, ENSG00000138398, ENSG00000079785, ENSG00000100462, ENSG00000100220, ENSG00000100461, ENSG00000179950, ENSG00000113649, ENSG00000117569, ENSG00000131652, ENSG00000131773, ENSG00000116350, ENSG00000159086, ENSG00000088247, ENSG00000167978, ENSG0000…	4373	447	19176	2.01106	3.09362e-23	1.54668e-24	1.46162e-22	SART3, HNRNPC, RPS13, HNRNPL, SART1, STRAP, RBMX2, RBM6, TFIP11, PPIG, DDX1, PRMT5, RTCB, RBM23, PUF60, TCERG1, PTBP2, THOC6, KHDRBS3, SRSF4, PAXBP1, KHSRP, SRRM2, RBM17, PLRG1, PRPF40A, PRPF4, TSEN2, NCL, METTL16, SNRPD2, SF3A3, RBM41, HSPA8, RBM28, ZC3H13, EFTUD2, PRMT7, NUP98, TRA2B, SNRPA1, SYNCRIP, YJU2, DHX15, NOVA1, LARP7, SCNM1, HOXB-AS3, THRAP3, EIF4A3, ESRP2, RRP1B, SRRM1, CIRBP, CLNS1A…
GOTERM_BP_FAT	GO:0008104~protein localization	829	16.853	3.75649e-27	ENSG00000214357, ENSG00000179029, ENSG00000016082, ENSG00000034510, ENSG00000151929, ENSG00000166197, ENSG00000100345, ENSG00000125885, ENSG00000070831, ENSG00000058729, ENSG00000025800, ENSG00000114739, ENSG00000111224, ENSG00000099250, ENSG00000132182, ENSG00000163932, ENSG00000102753, ENSG00000100360, ENSG00000122591, ENSG00000044574, ENSG00000144381, ENSG00000115616, ENSG00000163938, ENSG0000…	4373	2663	19176	1.36509	4.36505e-23	2.07842e-24	1.96411e-22	NEURL1B, TMEM107, ISL1, TMSB10, BAG3, NOLC1, MYH9, MCM8, CDC42, RIOK2, KPNA6, ACVR2B, PARP11, NRP1, NUP210, PRKCD, KPNA3, IFT27, FAM126A, HSPA5, HSPD1, SLC9A2, GNL3, MCOLN1, TAP1, SGTA, CELSR1, PLRG1, AKAP3, AGFG1, TBC1D30, CHCHD10, RRS1, TIMM8A, EDEM1, FAM208A, AP3D1, TOMM70, BYSL, PDCD6IP, COPZ1, CDKN2A, NUP153, SGSM3, SYBU, CETN2, BICD2, PTPN11, VPS51, ZDHHC12, SSR1, ROCK2, CD63, SLC9A3R2, SEC…
GOTERM_BP_FAT	GO:0034622~cellular macromolecular complex assembly	462	9.39215	9.87352e-27	ENSG00000042493, ENSG00000183527, ENSG00000183648, ENSG00000133028, ENSG00000114867, ENSG00000178057, ENSG00000023734, ENSG00000134597, ENSG00000150961, ENSG00000109390, ENSG00000146109, ENSG00000034510, ENSG00000079785, ENSG00000100106, ENSG00000108064, ENSG00000184983, ENSG00000100462, ENSG00000147677, ENSG00000122140, ENSG00000111229, ENSG00000134001, ENSG00000189060, ENSG00000137876, ENSG0000…	4373	1308	19176	1.54886	1.1473e-22	5.21457e-24	4.92779e-22	CAPG, PSMG1, NDUFB1, SCO1, EIF4G1, NDUFAF3, STRAP, RBMX2, SEC24D, NDUFC1, ABT1, TMSB10, DDX1, TRIOBP, TFAM, NDUFA6, PRMT5, EIF3H, MRPS2, ARPC3, EIF2S1, H1F0, RSL24D1, NUP107, MED10, PIK3C2A, KIAA1211, DICER1, PRKCD, TMSB15B, BBS12, DDX3X, HSPD1, RNF135, CARMIL2, DHX30, TMEM126B, MZT1, MRTO4, EIF3L, SNRPD2, RRS1, SEM1, SF3A3, OGFOD1, BOP1, AP3D1, NDUFB5, PRKDC, OCLN, COX7A2, NUP153, MED27, VASP, D…
GOTERM_BP_FAT	GO:0006397~mRNA processing	231	4.69608	3.81894e-26	ENSG00000075856, ENSG00000070047, ENSG00000092199, ENSG00000104824, ENSG00000006712, ENSG00000175467, ENSG00000023734, ENSG00000134597, ENSG00000004534, ENSG00000100109, ENSG00000138035, ENSG00000079785, ENSG00000088930, ENSG00000100462, ENSG00000122257, ENSG00000100461, ENSG00000179950, ENSG00000113649, ENSG00000117569, ENSG00000131652, ENSG00000131773, ENSG00000116350, ENSG00000159086, ENSG0000…	4373	535	19176	1.89338	4.43761e-22	1.92923e-23	1.82313e-21	SART3, PHRF1, HNRNPC, HNRNPL, PAF1, SART1, STRAP, RBMX2, RBM6, TFIP11, PNPT1, DDX1, XRN2, PRMT5, RBBP6, RBM23, PUF60, TCERG1, PTBP2, THOC6, KHDRBS3, SRSF4, PAXBP1, KHSRP, SRRM2, RBM17, PLRG1, PRPF40A, PRPF4, DHX36, TSEN2, AHCYL1, NCL, BARD1, METTL16, SNRPD2, SF3A3, RBM41, HSPA8, RBM28, ZC3H13, EFTUD2, ADARB1, PRMT7, NUP98, TRA2B, SNRPA1, SYNCRIP, YJU2, DHX15, NOVA1, LARP7, PDE12, SCNM1, TENT4B, P…
GOTERM_BP_FAT	GO:0046907~intracellular transport	591	12.0146	5.32385e-26	ENSG00000183648, ENSG00000185825, ENSG00000077238, ENSG00000167283, ENSG00000196961, ENSG00000104825, ENSG00000135441, ENSG00000158445, ENSG00000189195, ENSG00000150961, ENSG00000109390, ENSG00000151929, ENSG00000166197, ENSG00000108187, ENSG00000148400, ENSG00000144043, ENSG00000101311, ENSG00000184983, ENSG00000070831, ENSG00000102882, ENSG00000058729, ENSG00000025800, ENSG00000134243, ENSG0000…	4373	1785	19176	1.45187	6.18632e-22	2.57741e-23	2.43566e-21	NDUFB1, BCAP31, IL4R, ATP5MG, AP2A1, NFKBIB, BLOC1S1, KCNB1, BTBD8, SEC24D, NDUFC1, BAG3, NOLC1, PBLD, NOTCH1, TEX261, FERMT1, NDUFA6, CDC42, MAPK3, RIOK2, KPNA6, SORT1, SSR3, GOPC, NUP107, SMG1, XBP1, CSE1L, TOMM22, NUP210, CHMP5, PRKCD, PHAX, KPNA3, IFT27, BBS12, TCTEX1D2, HSPA5, HSPD1, TAP1, SGTA, EHD1, AGFG1, STX17, TBC1D30, HSBP1, TIMM8A, RRS1, HEATR3, SEM1, RTN2, SUN2, GOLGA7, EDEM1, AP3D1,…
GOTERM_BP_FAT	GO:0051276~chromosome organization	466	9.47347	3.63439e-25	ENSG00000016082, ENSG00000114982, ENSG00000198900, ENSG00000099385, ENSG00000100109, ENSG00000099381, ENSG00000168137, ENSG00000079785, ENSG00000156261, ENSG00000125885, ENSG00000161860, ENSG00000032219, ENSG00000100462, ENSG00000102882, ENSG00000058729, ENSG00000181218, ENSG00000094804, ENSG00000122376, ENSG00000112319, ENSG00000156256, ENSG00000156374, ENSG00000189060, ENSG00000113522, ENSG0000…	4373	1342	19176	1.52269	4.22316e-21	1.68912e-22	1.59622e-20	ISL1, KANSL3, TOP1, BCL7C, TFIP11, SETD1A, SETD5, DDX1, CCT8, MCM8, SYCE2, ARID4A, PRMT5, MAPK3, RIOK2, HIST3H2A, CDC6, SHLD2, EYA4, USP16, PCGF6, H1F0, RAD50, NUP107, SMG1, XBP1, DFFB, SMC3, CHMP5, PRKCD, ZMIZ1, CBX5, DPY30, DDX3X, SKP1, GNL3, ING5, RRP8, MLH1, PAXIP1, PWWP2A, MYC, DHX36, DCLRE1A, HCFC1, LTO1, RRS1, LCMT1, GINS4, MORF4L2, FAM208A, CDCA5, PRKDC, BMI1, PSME4, KIAA1551, CDKN2A, PAR…
GOTERM_BP_FAT	GO:0033036~macromolecule localization	925	18.8046	1.43751e-24	ENSG00000214357, ENSG00000179029, ENSG00000016082, ENSG00000034510, ENSG00000151929, ENSG00000166197, ENSG00000100345, ENSG00000125885, ENSG00000070831, ENSG00000058729, ENSG00000025800, ENSG00000114739, ENSG00000169230, ENSG00000111224, ENSG00000099250, ENSG00000168389, ENSG00000132182, ENSG00000163932, ENSG00000163933, ENSG00000102753, ENSG00000145246, ENSG00000125652, ENSG00000100360, ENSG0000…	4373	3084	19176	1.31524	1.67039e-20	6.42402e-22	6.07072e-20	NEURL1B, TMEM107, ISL1, TMSB10, BAG3, NOLC1, MYH9, MCM8, CDC42, RIOK2, KPNA6, ACVR2B, PRELID1, PARP11, NRP1, MFSD2A, NUP210, PRKCD, RFT1, KPNA3, ATP10D, ALKBH7, IFT27, FAM126A, HSPA5, HSPD1, SLC9A2, GNL3, MCOLN1, TAP1, SGTA, CELSR1, PLRG1, AKAP3, AGFG1, TBC1D30, CHCHD10, RRS1, TIMM8A, EDEM1, FAM208A, AP3D1, TOMM70, BYSL, PDCD6IP, COPZ1, CDKN2A, NUP153, SGSM3, SYBU, CETN2, BICD2, PTPN11, VPS51, ZD…
GOTERM_BP_FAT	GO:0006886~intracellular protein transport	391	7.94877	3.23073e-24	ENSG00000185825, ENSG00000196961, ENSG00000104825, ENSG00000158445, ENSG00000150961, ENSG00000151929, ENSG00000166197, ENSG00000108187, ENSG00000148400, ENSG00000101311, ENSG00000070831, ENSG00000058729, ENSG00000025800, ENSG00000134243, ENSG00000114850, ENSG00000111581, ENSG00000157106, ENSG00000100219, ENSG00000124207, ENSG00000100216, ENSG00000163932, ENSG00000102753, ENSG00000100360, ENSG0000…	4373	1088	19176	1.57589	3.7541e-20	1.39029e-21	1.31383e-19	BCAP31, AP2A1, NFKBIB, KCNB1, SEC24D, BAG3, NOLC1, PBLD, NOTCH1, FERMT1, CDC42, RIOK2, KPNA6, SORT1, SSR3, NUP107, SMG1, XBP1, CSE1L, TOMM22, PRKCD, KPNA3, IFT27, BBS12, TCTEX1D2, HSPA5, HSPD1, SGTA, EHD1, AGFG1, STX17, TBC1D30, TIMM8A, RRS1, HEATR3, SEM1, RTN2, GOLGA7, EDEM1, AP3D1, TOMM70, TIMM10B, KIF5C, SREBF2, CDKN2A, COPZ1, ARL5A, NUP153, SGSM3, ROMO1, PTPN11, ERGIC3, ZDHHC12, SSR1, BCR, SE…
GOTERM_BP_FAT	GO:0009057~macromolecule catabolic process	456	9.27018	3.50565e-24	ENSG00000185825, ENSG00000112208, ENSG00000077232, ENSG00000151929, ENSG00000101439, ENSG00000101557, ENSG00000145495, ENSG00000148400, ENSG00000057757, ENSG00000156381, ENSG00000122257, ENSG00000182325, ENSG00000147677, ENSG00000156256, ENSG00000157106, ENSG00000100219, ENSG00000169598, ENSG00000088247, ENSG00000182670, ENSG00000100697, ENSG00000086065, ENSG00000090316, ENSG00000204308, ENSG0000…	4373	1319	19176	1.516	4.07356e-20	1.45472e-21	1.37471e-19	BCAP31, BAG2, DNAJC10, BAG3, CST3, USP14, MARCH6, NOTCH1, PITHD1, ANKRD9, RBBP6, FBXL6, EIF3H, USP16, SMG1, XBP1, DFFB, KHSRP, TTC3, DICER1, CHMP5, MAEA, RNF5, HERC4, YME1L1, HSPA5, SKP1, USP1, FBXL19, SGTA, MLH1, ZC3HAV1, DHX36, MRTO4, RNF187, TIMP2, METTL16, FUCA1, EEF1A2, EDEM1, HIPK2, SYNCRIP, EXOSC5, USP47, GLMN, PDE12, PSME4, GNS, PDCD6IP, UBE2V2, CDKN2A, SGSM3, TENT4B, TNRC6B, TIMP3, THRAP…
GOTERM_BP_FAT	GO:0045184~establishment of protein localization	617	12.5432	1.18378e-23	ENSG00000214357, ENSG00000185825, ENSG00000016082, ENSG00000196961, ENSG00000104825, ENSG00000168010, ENSG00000158445, ENSG00000150961, ENSG00000151929, ENSG00000166197, ENSG00000100345, ENSG00000108187, ENSG00000148400, ENSG00000156261, ENSG00000101311, ENSG00000070831, ENSG00000058729, ENSG00000025800, ENSG00000114739, ENSG00000134243, ENSG00000111224, ENSG00000114850, ENSG00000047932, ENSG0000…	4373	1918	19176	1.41064	1.37555e-19	4.74288e-21	4.48204e-19	NEURL1B, BCAP31, ISL1, AP2A1, NFKBIB, ATG16L2, KCNB1, SEC24D, BAG3, NOLC1, MYH9, PBLD, NOTCH1, CCT8, FERMT1, CDC42, RIOK2, KPNA6, ACVR2B, SORT1, PARP11, SSR3, GOPC, NUP107, SMG1, XBP1, CSE1L, TOMM22, NUP210, CHMP5, PRKCD, PHAX, KPNA3, DNAJA1, IFT27, BBS12, TCTEX1D2, HSPA5, HSPD1, MCOLN1, TAP1, SGTA, EHD1, MCC, ATG9A, AGFG1, STX17, TBC1D30, TIMM8A, RRS1, HEATR3, SEM1, RTN2, GOLGA7, EDEM1, AP3D1, T…
GOTERM_BP_FAT	GO:0006396~RNA processing	493	10.0224	1.42642e-23	ENSG00000104824, ENSG00000023734, ENSG00000134597, ENSG00000100109, ENSG00000146109, ENSG00000166197, ENSG00000079785, ENSG00000146223, ENSG00000161980, ENSG00000100462, ENSG00000100220, ENSG00000058729, ENSG00000122257, ENSG00000100461, ENSG00000184967, ENSG00000113649, ENSG00000135698, ENSG00000088247, ENSG00000126749, ENSG00000101546, ENSG00000100697, ENSG00000163811, ENSG00000086189, ENSG0000…	4373	1461	19176	1.47971	1.65751e-19	5.52454e-21	5.22072e-19	HNRNPL, STRAP, RBMX2, TFIP11, ABT1, NOLC1, DDX1, RPL7L1, POLR3K, PRMT5, RTCB, RIOK2, RBBP6, RBM23, NOC4L, TCERG1, MPHOSPH6, KHSRP, EMG1, RBFA, DICER1, WDR43, DIMT1, DDX3X, TRMT44, RRP15, RRP9, RBM17, RRP8, PLRG1, PRPF40A, PRPF4, THADA, DHX36, MRTO4, PIN4, SPOUT1, NOP14, METTL16, SNRPD2, RRS1, SF3A3, INTS6, RBM41, TFB2M, ZC3H13, TRA2B, SYNCRIP, BOP1, EXOSC5, LARP7, NOVA1, ANKRD16, PRKDC, BYSL, PDE…
GOTERM_BP_FAT	GO:0044265~cellular macromolecule catabolic process	389	7.90811	1.84197e-23	ENSG00000185825, ENSG00000112208, ENSG00000077232, ENSG00000101439, ENSG00000101557, ENSG00000145495, ENSG00000057757, ENSG00000156381, ENSG00000122257, ENSG00000182325, ENSG00000147677, ENSG00000156256, ENSG00000157106, ENSG00000100219, ENSG00000169598, ENSG00000088247, ENSG00000182670, ENSG00000100697, ENSG00000086065, ENSG00000090316, ENSG00000204308, ENSG00000148634, ENSG00000136758, ENSG0000…	4373	1090	19176	1.56495	2.14037e-19	6.90382e-21	6.52414e-19	BCAP31, BAG2, DNAJC10, CST3, USP14, MARCH6, PITHD1, ANKRD9, RBBP6, FBXL6, EIF3H, USP16, SMG1, XBP1, DFFB, KHSRP, TTC3, DICER1, CHMP5, MAEA, RNF5, HERC4, YME1L1, HSPA5, SKP1, USP1, FBXL19, SGTA, MLH1, ZC3HAV1, DHX36, MRTO4, RNF187, METTL16, EDEM1, HIPK2, SYNCRIP, EXOSC5, USP47, GLMN, PDE12, PSME4, PDCD6IP, UBE2V2, CDKN2A, TENT4B, TNRC6B, THRAP3, ZER1, PSMD13, CTSH, PRPF19, DCP2, RAB12, CUL1, VPS11…
GOTERM_BP_FAT	GO:0042273~ribosomal large subunit biogenesis	58	1.1791	5.62199e-23	ENSG00000198301, ENSG00000197498, ENSG00000107937, ENSG00000117133, ENSG00000117174, ENSG00000100029, ENSG00000146223, ENSG00000133316, ENSG00000131653, ENSG00000137876, ENSG00000112159, ENSG00000136942, ENSG00000001497, ENSG00000118246, ENSG00000138442, ENSG00000088205, ENSG00000143748, ENSG00000100138, ENSG00000188976, ENSG00000182899, ENSG00000198042, ENSG00000198242, ENSG00000073536, ENSG0000…	4373	74	19176	3.43696	6.53275e-19	2.04131e-20	1.92904e-18	SDAD1, RPF2, GTPBP4, RPF1, ZNHIT6, PES1, RPL7L1, WDR74, TRAF7, RSL24D1, MDN1, RPL35, LAS1L, FASTKD2, WDR12, DDX18, NVL, SNU13, NOC2L, RPL35A, MAK16, RPL23A, NLE1, PPAN, RRP15, NOL9, NPM1, DHX30, NIFK, ZNF622, LTO1, MRTO4, NHP2, EBNA1BP2, MRPL1, GTF3A, RRS1, HEATR3, URB1, RPL38, NOP53, RPL7A, RSL1D1, BOP1, NIP7, PAK1IP1, SURF6, NOP2, RPL10A, BRIX1, RPL3, RPL5, NOP16, RPL26, FTSJ3, RPLP0, RPL10, DD…
GOTERM_BP_FAT	GO:0071826~ribonucleoprotein complex subunit organization	154	3.13072	8.63408e-23	ENSG00000075856, ENSG00000102241, ENSG00000151131, ENSG00000136937, ENSG00000197498, ENSG00000175467, ENSG00000083635, ENSG00000151014, ENSG00000023734, ENSG00000134597, ENSG00000204272, ENSG00000145414, ENSG00000142541, ENSG00000100109, ENSG00000146109, ENSG00000079785, ENSG00000117174, ENSG00000100462, ENSG00000106682, ENSG00000182841, ENSG00000147677, ENSG00000131653, ENSG00000179950, ENSG0000…	4373	323	19176	2.09072	1.00328e-18	3.03998e-20	2.8728e-18	SART3, HTATSF1, C12orf45, NCBP1, RPF2, SART1, NUFIP1, NOCT, STRAP, RBMX2, NBDY, NAF1, RPL13A, TFIP11, ABT1, DDX1, ZNHIT6, PRMT5, EIF4H, RRP7BP, EIF3H, TRAF7, PUF60, MRPS2, CELF2, EIF2S1, RSL24D1, LSM3, PTBP2, MDN1, RPS15, AGO2, HSP90AB1, MCTS1, DICER1, RPS14, EIF3J, PATL1, GFM2, RPL23A, DDX3X, NLE1, PPAN, DHX9, MRRF, G3BP1, VCP, DHX30, MRTO4, EIF3L, XRCC5, RRS1, SNRPD2, SF3A3, RPL38, RPS19, MTIF2…
GOTERM_BP_FAT	GO:0022618~ribonucleoprotein complex assembly	144	2.92742	6.91414e-22	ENSG00000075856, ENSG00000102241, ENSG00000151131, ENSG00000136937, ENSG00000197498, ENSG00000175467, ENSG00000083635, ENSG00000151014, ENSG00000023734, ENSG00000134597, ENSG00000204272, ENSG00000145414, ENSG00000142541, ENSG00000146109, ENSG00000079785, ENSG00000117174, ENSG00000100462, ENSG00000106682, ENSG00000182841, ENSG00000147677, ENSG00000131653, ENSG00000179950, ENSG00000122140, ENSG0000…	4373	299	19176	2.11188	8.03423e-18	2.36281e-19	2.23286e-17	SART3, HTATSF1, C12orf45, NCBP1, RPF2, SART1, NUFIP1, NOCT, STRAP, RBMX2, NBDY, NAF1, RPL13A, ABT1, DDX1, ZNHIT6, PRMT5, EIF4H, RRP7BP, EIF3H, TRAF7, PUF60, MRPS2, CELF2, EIF2S1, RSL24D1, LSM3, PTBP2, MDN1, RPS15, AGO2, HSP90AB1, MCTS1, DICER1, RPS14, EIF3J, PATL1, RPL23A, DDX3X, NLE1, PPAN, DHX9, G3BP1, DHX30, MRTO4, EIF3L, XRCC5, RRS1, SNRPD2, SF3A3, RPL38, RPS19, NOP53, GEMIN2, OGFOD1, LUC7L2,…
GOTERM_BP_FAT	GO:0033365~protein localization to organelle	342	6.95263	2.1902e-21	ENSG00000157911, ENSG00000185825, ENSG00000179029, ENSG00000197496, ENSG00000197498, ENSG00000104825, ENSG00000006712, ENSG00000175224, ENSG00000186480, ENSG00000086758, ENSG00000151929, ENSG00000166197, ENSG00000079785, ENSG00000108187, ENSG00000148400, ENSG00000125885, ENSG00000156261, ENSG00000039523, ENSG00000101311, ENSG00000180921, ENSG00000276168, ENSG00000141577, ENSG00000025800, ENSG0000…	4373	950	19176	1.57863	2.54502e-17	7.27085e-19	6.87098e-17	PEX10, BCAP31, TMEM107, SLC2A10, RPF2, NFKBIB, PAF1, ATG13, INSIG1, HUWE1, BAG3, NOLC1, DDX1, PBLD, NOTCH1, MCM8, CCT8, RIPOR1, FERMT1, FAM83H, RN7SL1, CEP131, KPNA6, DVL1, TGFBR1, TOMM40, POLR1A, SORT1, PACS1, BOD1, SSR3, NRP1, NUP107, SRP9, NUP58, FAM149B1, XBP1, CSE1L, NVL, TOMM22, PRKCD, KPNA3, WDR83OS, DNAJA1, SPG11, LZTFL1, TSC2, DDX3X, NOL8, DIAPH1, HSPA5, HSPD1, SKP1, GNL3, TIMM13, EHD1, …
GOTERM_BP_FAT	GO:0015031~protein transport	575	11.6894	3.87879e-21	ENSG00000214357, ENSG00000185825, ENSG00000016082, ENSG00000196961, ENSG00000104825, ENSG00000168010, ENSG00000158445, ENSG00000150961, ENSG00000151929, ENSG00000166197, ENSG00000100345, ENSG00000108187, ENSG00000148400, ENSG00000101311, ENSG00000070831, ENSG00000058729, ENSG00000025800, ENSG00000114739, ENSG00000134243, ENSG00000111224, ENSG00000114850, ENSG00000047932, ENSG00000111581, ENSG0000…	4373	1802	19176	1.39924	4.50715e-17	1.25188e-18	1.18303e-16	NEURL1B, BCAP31, ISL1, AP2A1, NFKBIB, ATG16L2, KCNB1, SEC24D, BAG3, NOLC1, MYH9, PBLD, NOTCH1, FERMT1, CDC42, RIOK2, KPNA6, ACVR2B, SORT1, PARP11, SSR3, GOPC, NUP107, SMG1, XBP1, CSE1L, TOMM22, NUP210, CHMP5, PRKCD, PHAX, KPNA3, IFT27, BBS12, TCTEX1D2, HSPA5, HSPD1, MCOLN1, TAP1, SGTA, EHD1, ATG9A, AGFG1, STX17, TBC1D30, TIMM8A, RRS1, HEATR3, SEM1, RTN2, GOLGA7, EDEM1, AP3D1, TOMM70, TIMM10B, KIF…
GOTERM_BP_FAT	GO:0006839~mitochondrial transport	144	2.92742	4.8085e-21	ENSG00000183648, ENSG00000185825, ENSG00000089060, ENSG00000204390, ENSG00000196683, ENSG00000167283, ENSG00000175224, ENSG00000204152, ENSG00000109390, ENSG00000086758, ENSG00000168653, ENSG00000151929, ENSG00000138035, ENSG00000137463, ENSG00000170606, ENSG00000165264, ENSG00000169100, ENSG00000184983, ENSG00000105197, ENSG00000165943, ENSG00000130204, ENSG00000241468, ENSG00000131495, ENSG0000…	4373	304	19176	2.07715	5.58748e-17	1.51e-18	1.42696e-16	NDUFB1, BCAP31, SLC8B1, HSPA1L, TOMM7, ATP5MG, ATG13, TIMM23B, NDUFC1, HUWE1, NDUFS5, BAG3, PNPT1, MGARP, HSPA4, NDUFB6, SLC25A6, NDUFA6, TIMM50, MOAP1, TOMM40, ATP5MF, NDUFA2, NDUFS1, NDUFB10, PMAIP1, HSPA1A, CPT2, TOMM22, ZNF205, TIMM22, SFXN1, SLC25A24, ALKBH7, PPIF, SLC25A22, PINK1, HSPD1, SLC25A30, TIMM13, MUL1, MT-ND4, PITRM1, SLC25A36, ATP5PD, NDUFB8, AGK, TMEM14A, CHCHD10, STOML2, SLC25A2…
GOTERM_BP_FAT	GO:0009123~nucleoside monophosphate metabolic process	168	3.41533	6.09493e-21	ENSG00000091140, ENSG00000074800, ENSG00000183648, ENSG00000127540, ENSG00000167283, ENSG00000172115, ENSG00000035687, ENSG00000109390, ENSG00000168653, ENSG00000159131, ENSG00000165264, ENSG00000184983, ENSG00000102125, ENSG00000178741, ENSG00000156411, ENSG00000141959, ENSG00000241468, ENSG00000131495, ENSG00000023228, ENSG00000171314, ENSG00000140990, ENSG00000204389, ENSG00000204388, ENSG0000…	4373	377	19176	1.9541	7.08231e-17	1.86361e-18	1.76111e-16	DLD, ENO1, NDUFB1, UQCR11, ATP5MG, CYCS, ADSS, NDUFC1, NDUFS5, GART, NDUFB6, NDUFA6, TAZ, COX5A, ATP5MPL, PFKL, ATP5MF, NDUFA2, NDUFS1, PGAM1, NDUFB10, HSPA1A, HSPA1B, CHCHD2, GPI, DMAC2L, PPIF, GMPS, RPTOR, IMPDH1, JMJD8, PINK1, VPS9D1, MT-ND4, VCP, PAICS, COX6A1, DTYMK, UQCC2, MYC, COX5B, LDHA, MT-CO1, ATP5PD, ATP6V1B2, NDUFB8, CHCHD10, STOML2, ATP5MC1, HIF1A, NIPSNAP2, NDUFA3, NDUFA9, NDUFS8, …
GOTERM_BP_FAT	GO:0033043~regulation of organelle organization	488	9.92072	1.23101e-20	ENSG00000042493, ENSG00000016082, ENSG00000180370, ENSG00000114982, ENSG00000099385, ENSG00000151929, ENSG00000099381, ENSG00000168137, ENSG00000034510, ENSG00000169100, ENSG00000100106, ENSG00000156261, ENSG00000100462, ENSG00000070831, ENSG00000102882, ENSG00000058729, ENSG00000094804, ENSG00000170581, ENSG00000111229, ENSG00000189060, ENSG00000169230, ENSG00000113522, ENSG00000110492, ENSG0000…	4373	1486	19176	1.44006	1.43043e-16	3.66747e-18	3.46577e-16	CAPG, ISL1, PAK2, KANSL3, BCL7C, BAG3, SETD1A, SETD5, TMSB10, SLC25A6, TRIOBP, CCT8, PRMT5, CDC42, MAPK3, RIOK2, CDC6, STAT2, ARPC3, H1F0, PRELID1, RAD50, MDK, NRP1, SMG1, XBP1, KIAA1211, ZNF205, CHMP5, PRKCD, RNF5, PPIF, TMSB15B, TCTEX1D2, MUL1, GNL3, MAP4, CARMIL2, RRP8, CELSR1, PAXIP1, PWWP2A, MYC, DHX36, HCFC1, TBC1D30, TMEM14A, CHCHD10, BCL2L11, NEXN, LCMT1, FAM208A, CDCA5, LIG3, OCLN, SREBF…
GOTERM_BP_FAT	GO:0006403~RNA localization	118	2.39886	1.75244e-20	ENSG00000130713, ENSG00000136937, ENSG00000242265, ENSG00000145414, ENSG00000138035, ENSG00000117174, ENSG00000107371, ENSG00000156261, ENSG00000130826, ENSG00000058729, ENSG00000155561, ENSG00000040341, ENSG00000132507, ENSG00000132341, ENSG00000165271, ENSG00000196313, ENSG00000111224, ENSG00000082898, ENSG00000112159, ENSG00000115268, ENSG00000111581, ENSG00000131652, ENSG00000157106, ENSG0000…	4373	232	19176	2.23035	2.03633e-16	5.09039e-18	4.81044e-16	EXOSC2, NCBP1, PEG10, NAF1, PNPT1, ZNHIT6, EXOSC3, CCT8, DKC1, RIOK2, NUP205, STAU2, EIF5A, RAN, NOL6, POM121, PARP11, XPO1, MDN1, RPS15, NUP107, THOC6, SMG1, NUP58, SEH1L, THOC1, EXOSC10, KHSRP, NUP210, XPOT, PCID2, RAE1, PHAX, AKAP8L, CCT6A, THOC5, NUP62CL, DHX9, DHX36, AGFG1, NHP2, LRPPRC, SEM1, RRS1, NUP188, NUP98, UPF2, UPF3B, KIF5C, SSB, NOP58, ZC3H11A, NUP153, NSUN2, CETN2, BICD2, TSC1, SL…
GOTERM_BP_FAT	GO:0015833~peptide transport	587	11.9333	1.88649e-20	ENSG00000214357, ENSG00000185825, ENSG00000016082, ENSG00000160404, ENSG00000196961, ENSG00000104825, ENSG00000168010, ENSG00000158445, ENSG00000150961, ENSG00000151929, ENSG00000166197, ENSG00000100345, ENSG00000108187, ENSG00000148400, ENSG00000101311, ENSG00000070831, ENSG00000058729, ENSG00000025800, ENSG00000114739, ENSG00000134243, ENSG00000111224, ENSG00000114850, ENSG00000047932, ENSG0000…	4373	1859	19176	1.38464	2.1921e-16	5.34612e-18	5.0521e-16	NEURL1B, BCAP31, ISL1, TOR2A, AP2A1, NFKBIB, ATG16L2, KCNB1, SEC24D, BAG3, NOLC1, MYH9, PBLD, NOTCH1, FERMT1, CDC42, RIOK2, KPNA6, ACVR2B, SORT1, PARP11, SSR3, GOPC, NUP107, SMG1, XBP1, CSE1L, TOMM22, NUP210, CHMP5, PRKCD, PHAX, KPNA3, DNAJA1, IFT27, BBS12, TCTEX1D2, HSPA5, HSPD1, MCOLN1, TAP1, SGTA, EHD1, ATG9A, AGFG1, STX17, TBC1D30, TIMM8A, RRS1, HEATR3, SEM1, RTN2, GOLGA7, EDEM1, AP3D1, TOMM7…
GOTERM_BP_FAT	GO:0006399~tRNA metabolic process	107	2.17524	2.35055e-20	ENSG00000125484, ENSG00000101391, ENSG00000133706, ENSG00000130713, ENSG00000134759, ENSG00000077235, ENSG00000196449, ENSG00000204394, ENSG00000116120, ENSG00000079785, ENSG00000107371, ENSG00000130826, ENSG00000161980, ENSG00000100220, ENSG00000142544, ENSG00000185418, ENSG00000113407, ENSG00000099899, ENSG00000137513, ENSG00000113643, ENSG00000135297, ENSG00000132463, ENSG00000116874, ENSG0000…	4373	202	19176	2.3228	2.73134e-16	6.50263e-18	6.14501e-16	GTF3C4, CDK5RAP1, LARS, EXOSC2, ELP2, GTF3C1, YRDC, VARS, FARSB, DDX1, EXOSC3, DKC1, POLR3K, RTCB, CTU1, TARSL2, TARS, TRMT2A, NARS2, RARS, MTO1, GRSF1, WARS2, KARS, C2orf49, EXOSC10, FAM98A, BRF1, DICER1, PUS7, TRUB1, GARS, TRMT44, TSEN2, THADA, EXOSC8, EARS2, LARS2, MARS2, SARS2, TYW1, ANKRD16, TRMT112, IARS2, TRIT1, EXOSC9, SSB, METTL2B, NSUN2, TYW3, RPP40, ADAT2, TRMT12, TRMT10C, PTCD1, CTU2,…
GOTERM_BP_FAT	GO:0051649~establishment of localization in cell	686	13.9459	4.57296e-20	ENSG00000183648, ENSG00000185825, ENSG00000077238, ENSG00000167283, ENSG00000196961, ENSG00000104825, ENSG00000197930, ENSG00000135441, ENSG00000158445, ENSG00000189195, ENSG00000150961, ENSG00000109390, ENSG00000151929, ENSG00000166197, ENSG00000100345, ENSG00000108187, ENSG00000148400, ENSG00000144043, ENSG00000101311, ENSG00000184983, ENSG00000070831, ENSG00000102882, ENSG00000058729, ENSG0000…	4373	2244	19176	1.34054	5.31378e-16	1.23566e-17	1.1677e-15	NDUFB1, BCAP31, IL4R, ATP5MG, AP2A1, NFKBIB, ERO1A, BLOC1S1, KCNB1, BTBD8, SEC24D, NDUFC1, BAG3, NOLC1, MYH9, PBLD, NOTCH1, TEX261, FERMT1, NDUFA6, CDC42, MAPK3, RIOK2, KPNA6, SORT1, SSR3, GOPC, NUP107, SMG1, CFL1, XBP1, CSE1L, TOMM22, NUP210, CHMP5, PRKCD, PHAX, KPNA3, NR4A1, GSTM2, IFT27, BBS12, TCTEX1D2, HSPA5, HSPD1, MCOLN1, MAP4, TAP1, SGTA, EHD1, MLH1, AGFG1, STX17, TBC1D30, HSBP1, TIMM8A, …
GOTERM_BP_FAT	GO:0006974~cellular response to DNA damage stimulus	329	6.68835	5.23249e-20	ENSG00000177885, ENSG00000174013, ENSG00000156384, ENSG00000099385, ENSG00000177889, ENSG00000119401, ENSG00000100109, ENSG00000086758, ENSG00000099381, ENSG00000141570, ENSG00000079785, ENSG00000125885, ENSG00000177084, ENSG00000090447, ENSG00000181218, ENSG00000122257, ENSG00000102882, ENSG00000122376, ENSG00000112319, ENSG00000075624, ENSG00000156256, ENSG00000131778, ENSG00000129691, ENSG0000…	4373	921	19176	1.56644	6.08016e-16	1.38173e-17	1.30574e-15	GRB2, FBXO45, SFR1, BCL7C, UBE2N, TRIM32, TFIP11, HUWE1, SETD1A, CBX8, DDX1, MCM8, POLE, TFAP4, HIST3H2A, RBBP6, MAPK3, SHLD2, EYA4, ACTB, USP16, CHD1L, ASH2L, RHNO1, RAD50, ATAD5, SMG1, IGHMBP2, APTX, EXD2, PMAIP1, FOXO3, INTS3, ZDHHC16, PAGR1, MCTS1, TDG, SMC3, PRKCD, CLSPN, TAF9B, CBX5, HMGB2, DNAJA1, RPTOR, ALKBH7, RPS3, POLD4, TOP3A, USP10, ERCC1, GGN, USP1, TOP2A, MLH1, CSNK1E, PAXIP1, MYC,…
GOTERM_BP_FAT	GO:0042886~amide transport	595	12.096	5.86044e-20	ENSG00000214357, ENSG00000185825, ENSG00000016082, ENSG00000160404, ENSG00000196961, ENSG00000104825, ENSG00000168010, ENSG00000158445, ENSG00000150961, ENSG00000151929, ENSG00000166197, ENSG00000100345, ENSG00000108187, ENSG00000148400, ENSG00000101311, ENSG00000070831, ENSG00000058729, ENSG00000025800, ENSG00000114739, ENSG00000134243, ENSG00000111224, ENSG00000114850, ENSG00000047932, ENSG0000…	4373	1898	19176	1.37467	6.80983e-16	1.51317e-17	1.42995e-15	NEURL1B, BCAP31, ISL1, TOR2A, AP2A1, NFKBIB, ATG16L2, KCNB1, SEC24D, BAG3, NOLC1, MYH9, PBLD, NOTCH1, FERMT1, CDC42, RIOK2, KPNA6, ACVR2B, SORT1, PARP11, SSR3, GOPC, NUP107, SMG1, XBP1, CSE1L, TOMM22, NUP210, CHMP5, PRKCD, PHAX, KPNA3, DNAJA1, IFT27, BBS12, TCTEX1D2, HSPA5, HSPD1, MCOLN1, TAP1, SGTA, EHD1, ATG9A, AGFG1, STX17, TBC1D30, TIMM8A, RRS1, HEATR3, SEM1, RTN2, GOLGA7, EDEM1, AP3D1, TOMM7…
GOTERM_BP_FAT	GO:0030490~maturation of SSU-rRNA	46	0.935149	9.50274e-20	ENSG00000158526, ENSG00000136718, ENSG00000142937, ENSG00000129460, ENSG00000119285, ENSG00000227057, ENSG00000196943, ENSG00000117597, ENSG00000167721, ENSG00000171858, ENSG00000120158, ENSG00000146109, ENSG00000141076, ENSG00000087269, ENSG00000105193, ENSG00000160256, ENSG00000179041, ENSG00000183751, ENSG00000105372, ENSG00000164934, ENSG00000058729, ENSG00000272047, ENSG00000129347, ENSG0000…	4373	56	19176	3.60204	1.10422e-15	2.40027e-17	2.26826e-15	TSR2, IMP4, RPS8, NGDN, HEATR1, WDR46, NOP9, UTP25, TSR1, RPS21, RCL1, ABT1, UTP4, NOP14, RPS16, FAM207A, RRS1, TBL3, RPS19, DCAF13, RIOK2, GTF2H5, KRI1, WDR3, UTP3, MPHOSPH10, DHX37, PWP2, DDX52, SRFBP1, BYSL, NOL10, RPS28, NOB1, FCF1, NAT10, SNU13, UTP20, NOL11, WDR43, RPP40, RPS14, UTP6, RRP36, RIOK1, BMS1
GOTERM_BP_FAT	GO:0055086~nucleobase-containing small molecule metabolic process	271	5.50925	1.41028e-19	ENSG00000183648, ENSG00000130313, ENSG00000155850, ENSG00000121281, ENSG00000065135, ENSG00000167283, ENSG00000157353, ENSG00000172992, ENSG00000151014, ENSG00000133027, ENSG00000109390, ENSG00000157593, ENSG00000186364, ENSG00000184983, ENSG00000178741, ENSG00000099810, ENSG00000171793, ENSG00000179958, ENSG00000099256, ENSG00000171314, ENSG00000139372, ENSG00000163931, ENSG00000105220, ENSG0000…	4373	725	19176	1.63912	1.63875e-15	3.4864e-17	3.29466e-15	NDUFB1, PGLS, SLC26A2, ADCY7, GNAI3, ATP5MG, FUK, DCAKD, NOCT, PEMT, NDUFC1, SLC35B2, NUDT17, NDUFA6, COX5A, MTAP, CTPS1, DCTPP1, PRTFDC1, PGAM1, TDG, TKT, GPI, RPTOR, PPIF, IMPDH1, GARS, JMJD8, VPS9D1, DTYMK, SULT1A1, FPGS, UQCC2, MYC, RPE, LDHA, MT-CO1, AHCYL1, ATP5PD, ATP6V1B2, TIMP2, CHCHD10, ATP5MC1, NAXE, NDUFA3, NDUFS8, NME1, UCK2, HSPA8, COX6C, COX8A, ADK, NDUFB5, BEND3, PDE12, PFKM, COX7…
GOTERM_BP_FAT	GO:0070647~protein modification by small protein conjugation or removal	370	7.52185	3.99735e-19	ENSG00000075856, ENSG00000214357, ENSG00000075975, ENSG00000174013, ENSG00000112208, ENSG00000064961, ENSG00000152348, ENSG00000166192, ENSG00000006712, ENSG00000004897, ENSG00000177889, ENSG00000119401, ENSG00000135686, ENSG00000167962, ENSG00000012963, ENSG00000142784, ENSG00000036257, ENSG00000086758, ENSG00000143756, ENSG00000141570, ENSG00000114062, ENSG00000162032, ENSG00000144848, ENSG0000…	4373	1078	19176	1.50509	4.64492e-15	9.67609e-17	9.14394e-15	SART3, NEURL1B, MKRN2, FBXO45, BAG2, HMG20B, ATG10, SENP8, PAF1, CDC27, UBE2N, TRIM32, KLHL36, ZNF598, UBR7, WDTC1, CUL3, HUWE1, FBXO28, CBX8, UBE3A, SPSB3, ATG3, USP14, MARCH6, NUB1, ANKRD9, TMEM129, UBE2Q2, LIMK1, CDC42, RBBP6, E4F1, FBXL6, CTU1, PCGF2, TRAF7, TGFBR1, USP16, PCGF6, RPS15, MED10, BTBD1, CAND2, UBE2H, UNKL, TTC3, ZMIZ1, MAEA, DNAJA1, RNF5, HERC4, RPS3, DDX3X, USP10, RPL37, HSPA5,…
GOTERM_BP_FAT	GO:0051128~regulation of cellular component organization	848	17.2393	5.14115e-19	ENSG00000016082, ENSG00000077238, ENSG00000113657, ENSG00000114982, ENSG00000135446, ENSG00000100109, ENSG00000034510, ENSG00000151929, ENSG00000168137, ENSG00000101439, ENSG00000100106, ENSG00000100345, ENSG00000070831, ENSG00000058729, ENSG00000094804, ENSG00000111229, ENSG00000189060, ENSG00000169230, ENSG00000099250, ENSG00000168389, ENSG00000122386, ENSG00000163932, ENSG00000183762, ENSG0000…	4373	2899	19176	1.2827	5.97401e-15	1.21908e-16	1.15204e-14	ISL1, IL4R, DPYSL3, KANSL3, CDK4, TFIP11, TMSB10, BAG3, SETD5, CST3, TRIOBP, MYH9, CDC42, RIOK2, CDC6, ARPC3, H1F0, PRELID1, NRP1, MFSD2A, ZNF205, PRKCD, KREMEN1, RNF5, HSPA5, MUL1, GNL3, MAP4, ING5, PAXIP1, CELSR1, PWWP2A, MYC, TBC1D30, CHCHD10, BCL2L11, NEXN, LCMT1, NME1, OGFOD1, FAM208A, CUX2, TOMM70, USP47, PRKDC, LIG3, PARVA, PDCD6IP, CDKN2A, INO80, LYAR, ZBTB7B, TENT4B, DRG1, BICD2, PTPN11,…
GOTERM_BP_FAT	GO:0009161~ribonucleoside monophosphate metabolic process	158	3.21203	7.47901e-19	ENSG00000091140, ENSG00000074800, ENSG00000183648, ENSG00000127540, ENSG00000167283, ENSG00000172115, ENSG00000035687, ENSG00000109390, ENSG00000168653, ENSG00000159131, ENSG00000165264, ENSG00000184983, ENSG00000102125, ENSG00000178741, ENSG00000156411, ENSG00000141959, ENSG00000241468, ENSG00000131495, ENSG00000023228, ENSG00000171314, ENSG00000140990, ENSG00000204389, ENSG00000204388, ENSG0000…	4373	361	19176	1.91924	8.69062e-15	1.73797e-16	1.64239e-14	DLD, ENO1, NDUFB1, UQCR11, ATP5MG, CYCS, ADSS, NDUFC1, NDUFS5, GART, NDUFB6, NDUFA6, TAZ, COX5A, ATP5MPL, PFKL, ATP5MF, NDUFA2, NDUFS1, PGAM1, NDUFB10, HSPA1A, HSPA1B, CHCHD2, GPI, DMAC2L, PPIF, GMPS, RPTOR, IMPDH1, JMJD8, PINK1, VPS9D1, MT-ND4, VCP, PAICS, COX6A1, UQCC2, MYC, COX5B, LDHA, MT-CO1, ATP5PD, ATP6V1B2, NDUFB8, CHCHD10, STOML2, ATP5MC1, HIF1A, NIPSNAP2, NDUFA3, NDUFA9, NDUFS8, PPAT, P…
GOTERM_BP_FAT	GO:0009126~purine nucleoside monophosphate metabolic process	152	3.09006	1.23563e-18	ENSG00000091140, ENSG00000074800, ENSG00000183648, ENSG00000127540, ENSG00000167283, ENSG00000172115, ENSG00000035687, ENSG00000109390, ENSG00000168653, ENSG00000159131, ENSG00000165264, ENSG00000184983, ENSG00000102125, ENSG00000178741, ENSG00000156411, ENSG00000141959, ENSG00000241468, ENSG00000131495, ENSG00000023228, ENSG00000171314, ENSG00000140990, ENSG00000204389, ENSG00000204388, ENSG0000…	4373	344	19176	1.9376	1.4358e-14	2.81505e-16	2.66023e-14	DLD, ENO1, NDUFB1, UQCR11, ATP5MG, CYCS, ADSS, NDUFC1, NDUFS5, GART, NDUFB6, NDUFA6, TAZ, COX5A, ATP5MPL, PFKL, ATP5MF, NDUFA2, NDUFS1, PGAM1, NDUFB10, HSPA1A, HSPA1B, CHCHD2, GPI, DMAC2L, PPIF, GMPS, RPTOR, IMPDH1, JMJD8, PINK1, VPS9D1, MT-ND4, VCP, PAICS, COX6A1, UQCC2, MYC, COX5B, LDHA, MT-CO1, ATP5PD, ATP6V1B2, NDUFB8, CHCHD10, STOML2, ATP5MC1, HIF1A, NIPSNAP2, NDUFA3, NDUFA9, NDUFS8, PPAT, P…
GOTERM_BP_FAT	GO:0007049~cell cycle	546	11.0998	2.04432e-18	ENSG00000114867, ENSG00000065135, ENSG00000135446, ENSG00000099385, ENSG00000166197, ENSG00000100106, ENSG00000100345, ENSG00000125885, ENSG00000161860, ENSG00000177084, ENSG00000090447, ENSG00000100462, ENSG00000070831, ENSG00000102882, ENSG00000058729, ENSG00000182325, ENSG00000094804, ENSG00000259132, ENSG00000156256, ENSG00000092621, ENSG00000171792, ENSG00000113522, ENSG00000172757, ENSG0000…	4373	1740	19176	1.37601	2.3755e-14	4.56788e-16	4.31667e-14	EIF4G1, GNAI3, CDK4, BCL7C, NOLC1, TRIOBP, MYH9, MCM8, SYCE2, POLE, TFAP4, PRMT5, CDC42, MAPK3, RIOK2, FBXL6, CDC6, AL132780.3, USP16, PHGDH, RHNO1, RAD50, CFL1, SMC3, CHMP5, PRKCD, CLSPN, PMF1, NR4A1, MAEA, TMEM250, DDX3X, ID2, CEP152, KLHL18, MAP4, PPP1CA, MAPK6, RRP8, MLH1, PAXIP1, KIAA0753, PLRG1, MYC, CCNB2, PRPF40A, DCLRE1A, HCFC1, MZT1, SPOUT1, TIMP2, FOXN3, RRS1, BCL2L11, SUN2, LCMT1, FAM…
GOTERM_BP_FAT	GO:0009167~purine ribonucleoside monophosphate metabolic process	151	3.06973	2.4194e-18	ENSG00000091140, ENSG00000074800, ENSG00000183648, ENSG00000127540, ENSG00000167283, ENSG00000172115, ENSG00000035687, ENSG00000109390, ENSG00000168653, ENSG00000159131, ENSG00000165264, ENSG00000184983, ENSG00000102125, ENSG00000178741, ENSG00000156411, ENSG00000141959, ENSG00000241468, ENSG00000131495, ENSG00000023228, ENSG00000171314, ENSG00000140990, ENSG00000204389, ENSG00000204388, ENSG0000…	4373	343	19176	1.93046	2.81134e-14	5.30396e-16	5.01227e-14	DLD, ENO1, NDUFB1, UQCR11, ATP5MG, CYCS, ADSS, NDUFC1, NDUFS5, GART, NDUFB6, NDUFA6, TAZ, COX5A, ATP5MPL, PFKL, ATP5MF, NDUFA2, NDUFS1, PGAM1, NDUFB10, HSPA1A, HSPA1B, CHCHD2, GPI, DMAC2L, PPIF, GMPS, RPTOR, IMPDH1, JMJD8, PINK1, VPS9D1, MT-ND4, VCP, PAICS, COX6A1, UQCC2, MYC, COX5B, LDHA, MT-CO1, ATP5PD, ATP6V1B2, NDUFB8, CHCHD10, STOML2, ATP5MC1, HIF1A, NIPSNAP2, NDUFA3, NDUFA9, NDUFS8, PPAT, P…
GOTERM_BP_FAT	GO:0009141~nucleoside triphosphate metabolic process	155	3.15105	2.91027e-18	ENSG00000091140, ENSG00000074800, ENSG00000183648, ENSG00000127540, ENSG00000065135, ENSG00000167283, ENSG00000172115, ENSG00000109390, ENSG00000168653, ENSG00000165264, ENSG00000184983, ENSG00000102125, ENSG00000178741, ENSG00000156411, ENSG00000141959, ENSG00000241468, ENSG00000171793, ENSG00000179958, ENSG00000132341, ENSG00000131495, ENSG00000023228, ENSG00000171314, ENSG00000140990, ENSG0000…	4373	356	19176	1.90924	3.38173e-14	6.26192e-16	5.91754e-14	DLD, ENO1, NDUFB1, UQCR11, GNAI3, ATP5MG, CYCS, NDUFC1, NDUFS5, NDUFB6, NDUFA6, TAZ, COX5A, ATP5MPL, PFKL, ATP5MF, CTPS1, DCTPP1, RAN, NDUFA2, NDUFS1, PGAM1, NDUFB10, HSPA1A, HSPA1B, CHCHD2, GPI, DMAC2L, PPIF, RPTOR, IMPDH1, JMJD8, PINK1, VPS9D1, MT-ND4, VCP, COX6A1, DTYMK, UQCC2, MYC, COX5B, LDHA, MT-CO1, ATP5PD, ATP6V1B2, NDUFB8, CHCHD10, STOML2, ATP5MC1, HIF1A, NIPSNAP2, NDUFA3, NDUFA9, NDUFS8…
GOTERM_BP_FAT	GO:0072594~establishment of protein localization to organelle	198	4.02521	4.24262e-18	ENSG00000157911, ENSG00000185825, ENSG00000197496, ENSG00000104825, ENSG00000175224, ENSG00000086758, ENSG00000151929, ENSG00000108187, ENSG00000148400, ENSG00000156261, ENSG00000101311, ENSG00000276168, ENSG00000025800, ENSG00000106799, ENSG00000130204, ENSG00000134243, ENSG00000114850, ENSG00000111581, ENSG00000143742, ENSG00000100219, ENSG00000124207, ENSG00000100216, ENSG00000163932, ENSG0000…	4373	495	19176	1.75404	4.92993e-14	8.96273e-16	8.46982e-14	PEX10, BCAP31, SLC2A10, NFKBIB, ATG13, HUWE1, BAG3, PBLD, NOTCH1, CCT8, FERMT1, RN7SL1, KPNA6, TGFBR1, TOMM40, SORT1, SSR3, NUP107, SRP9, XBP1, CSE1L, TOMM22, PRKCD, KPNA3, DNAJA1, SPG11, TSC2, HSPA5, HSPD1, TIMM13, SGTA, SEC61A1, TIMM8A, HEATR3, NUP188, PMPCA, HSPA8, NUP98, EDEM1, AP3D1, AIP, TOMM70, TIMM10B, SREBF2, CDKN2A, NDUFA13, NUP153, TERT, ROMO1, GLI3, RUVBL2, SRP14, ZPR1, LEPROT, TARDBP…
GOTERM_BP_FAT	GO:0009117~nucleotide metabolic process	251	5.10266	4.57358e-18	ENSG00000183648, ENSG00000130313, ENSG00000155850, ENSG00000121281, ENSG00000065135, ENSG00000167283, ENSG00000157353, ENSG00000172992, ENSG00000151014, ENSG00000109390, ENSG00000157593, ENSG00000186364, ENSG00000184983, ENSG00000178741, ENSG00000171793, ENSG00000179958, ENSG00000171314, ENSG00000139372, ENSG00000163931, ENSG00000105220, ENSG00000141564, ENSG00000108179, ENSG00000106348, ENSG0000…	4373	673	19176	1.63545	5.3145e-14	9.48936e-16	8.96748e-14	NDUFB1, PGLS, SLC26A2, ADCY7, GNAI3, ATP5MG, FUK, DCAKD, NOCT, NDUFC1, SLC35B2, NUDT17, NDUFA6, COX5A, CTPS1, DCTPP1, PGAM1, TDG, TKT, GPI, RPTOR, PPIF, IMPDH1, GARS, JMJD8, VPS9D1, DTYMK, SULT1A1, UQCC2, MYC, RPE, LDHA, MT-CO1, ATP5PD, ATP6V1B2, TIMP2, CHCHD10, ATP5MC1, NAXE, NDUFA3, NDUFS8, NME1, UCK2, HSPA8, COX6C, COX8A, ADK, NDUFB5, BEND3, PDE12, PFKM, COX7A2, SLC25A13, NDUFS7, AK8, PARG, ND…
GOTERM_BP_FAT	GO:0000278~mitotic cell cycle	329	6.68835	5.89902e-18	ENSG00000114867, ENSG00000151491, ENSG00000135446, ENSG00000004897, ENSG00000099385, ENSG00000036257, ENSG00000166197, ENSG00000143878, ENSG00000177084, ENSG00000090447, ENSG00000100462, ENSG00000070831, ENSG00000167967, ENSG00000058729, ENSG00000182325, ENSG00000094804, ENSG00000075624, ENSG00000156256, ENSG00000145919, ENSG00000113522, ENSG00000119772, ENSG00000176208, ENSG00000151247, ENSG0000…	4373	947	19176	1.52344	6.85466e-14	1.20247e-15	1.13634e-13	EIF4G1, EPS8, CDK4, CDC27, BCL7C, CUL3, NOLC1, RHOB, POLE, TFAP4, PRMT5, CDC42, E4F1, RIOK2, FBXL6, CDC6, ACTB, USP16, BOD1, RAD50, DNMT3A, ATAD5, EIF4E, SEH1L, CFL1, INTS3, SMC3, CHMP5, CLSPN, RPTOR, DDX3X, NLE1, ID2, CLIP1, KLHL18, MAP4, PLRG1, MYC, CCNB2, ANAPC11, MZT1, TUBB2B, BARD1, TIMP2, FOXN3, SMARCD3, RRS1, SUN2, LCMT1, NOP53, PIM2, AKAP8, CCNB3, FAM208A, HTT, CDCA5, KLHL22, USP47, CCND3…
GOTERM_BP_FAT	GO:0009124~nucleoside monophosphate biosynthetic process	86	1.74832	6.06731e-18	ENSG00000074800, ENSG00000183648, ENSG00000099624, ENSG00000167283, ENSG00000004455, ENSG00000135002, ENSG00000169020, ENSG00000154723, ENSG00000035687, ENSG00000173915, ENSG00000109390, ENSG00000143799, ENSG00000168653, ENSG00000168610, ENSG00000159131, ENSG00000102967, ENSG00000165264, ENSG00000084774, ENSG00000184983, ENSG00000102125, ENSG00000128951, ENSG00000156411, ENSG00000239900, ENSG0000…	4373	156	19176	2.41742	7.05022e-14	1.21545e-15	1.1486e-13	ENO1, NDUFB1, ATP5F1D, ATP5MG, AK2, RFK, ATP5ME, ATP5PF, ADSS, ATP5MD, NDUFC1, PARP1, NDUFS5, STAT3, GART, DHODH, NDUFB6, CAD, NDUFA6, TAZ, DUT, ATP5MPL, ADSL, ATP5MF, APRT, NDUFA2, NDUFS1, NDUFS3, ATIC, NDUFB10, ALDOA, UMPS, ADSSL1, PRPS1, DMAC2L, GMPS, CMPK1, AK1, ATP5F1E, SDHA, IMPDH1, DCTD, PINK1, TYMS, VPS9D1, MT-ND3, IMPDH2, MT-ND4, VCP, PAICS, TMSB4X, PPARGC1A, MYC, ATP5PD, NDUFB8, STOML2,…
GOTERM_BP_FAT	GO:0032543~mitochondrial translation	75	1.5247	9.8561e-18	ENSG00000131368, ENSG00000174173, ENSG00000106246, ENSG00000130312, ENSG00000101391, ENSG00000163319, ENSG00000137547, ENSG00000171421, ENSG00000136897, ENSG00000204316, ENSG00000143436, ENSG00000154719, ENSG00000125445, ENSG00000239789, ENSG00000122140, ENSG00000198015, ENSG00000175110, ENSG00000112996, ENSG00000116874, ENSG00000135972, ENSG00000118246, ENSG00000132300, ENSG00000204822, ENSG0000…	4373	128	19176	2.56939	1.14528e-13	1.94098e-15	1.83424e-13	MRPS25, TRMT10C, PTCD1, MRPL34, CDK5RAP1, MRPS18C, MRPL15, MRPL36, MRPL50, MRPL38, MRPL9, MRPL39, MRPS7, MRPS17, MRPS2, MRPL42, MRPS22, MRPS30, WARS2, MRPS9, FASTKD2, PTCD3, MRPL53, MTRF1L, MRPS28, MRPL12, MRPL32, GFM1, GFM2, DAP3, MRPL35, MRPL44, GARS, TUFM, MRPL57, MRPL49, UQCC2, MRPL3, MRPL45, MRPL37, MRPS5, MRPL58, MRPS26, MRPS35, MRPL43, MRPL1, C1QBP, RPUSD4, MTIF2, METTL8, EARS2, RCC1L, MRP…
GOTERM_BP_FAT	GO:0006753~nucleoside phosphate metabolic process	252	5.12299	1.46698e-17	ENSG00000183648, ENSG00000130313, ENSG00000155850, ENSG00000121281, ENSG00000065135, ENSG00000167283, ENSG00000157353, ENSG00000172992, ENSG00000151014, ENSG00000109390, ENSG00000157593, ENSG00000186364, ENSG00000184983, ENSG00000178741, ENSG00000171793, ENSG00000179958, ENSG00000171314, ENSG00000139372, ENSG00000163931, ENSG00000105220, ENSG00000141564, ENSG00000108179, ENSG00000106348, ENSG0000…	4373	682	19176	1.6203	1.70463e-13	2.8408e-15	2.68457e-13	NDUFB1, PGLS, SLC26A2, ADCY7, GNAI3, ATP5MG, FUK, DCAKD, NOCT, NDUFC1, SLC35B2, NUDT17, NDUFA6, COX5A, CTPS1, DCTPP1, PGAM1, TDG, TKT, GPI, RPTOR, PPIF, IMPDH1, GARS, JMJD8, VPS9D1, DTYMK, SULT1A1, UQCC2, MYC, RPE, LDHA, MT-CO1, ATP5PD, ATP6V1B2, TIMP2, CHCHD10, ATP5MC1, NAXE, NDUFA3, NDUFS8, NME1, UCK2, HSPA8, COX6C, COX8A, ADK, NDUFB5, BEND3, PDE12, PFKM, COX7A2, SLC25A13, NDUFS7, AK8, PARG, ND…
GOTERM_BP_FAT	GO:0071705~nitrogen compound transport	670	13.6207	1.6893e-17	ENSG00000214357, ENSG00000185825, ENSG00000016082, ENSG00000160404, ENSG00000196961, ENSG00000104825, ENSG00000168010, ENSG00000158445, ENSG00000150961, ENSG00000151929, ENSG00000166197, ENSG00000169100, ENSG00000157593, ENSG00000100345, ENSG00000108187, ENSG00000148400, ENSG00000101311, ENSG00000070831, ENSG00000058729, ENSG00000025800, ENSG00000114739, ENSG00000134243, ENSG00000111224, ENSG0000…	4373	2234	19176	1.31513	1.96297e-13	3.2177e-15	3.04074e-13	NEURL1B, BCAP31, ISL1, TOR2A, AP2A1, NFKBIB, ATG16L2, KCNB1, SEC24D, BAG3, NOLC1, SLC25A6, SLC35B2, MYH9, PBLD, NOTCH1, FERMT1, CDC42, RIOK2, KPNA6, ACVR2B, SORT1, PARP11, SSR3, GOPC, NUP107, SMG1, XBP1, CSE1L, KHSRP, TOMM22, NUP210, CHMP5, PRKCD, PHAX, KPNA3, DNAJA1, IFT27, BBS12, TCTEX1D2, SLC44A5, HSPA5, HSPD1, MCOLN1, TAP1, SGTA, EHD1, MYC, ATG9A, AGFG1, STX17, TBC1D30, SLC38A1, TIMM8A, RRS1,…
GOTERM_BP_FAT	GO:0009199~ribonucleoside triphosphate metabolic process	147	2.98841	2.509e-17	ENSG00000091140, ENSG00000074800, ENSG00000183648, ENSG00000127540, ENSG00000065135, ENSG00000167283, ENSG00000172115, ENSG00000109390, ENSG00000168653, ENSG00000165264, ENSG00000184983, ENSG00000102125, ENSG00000178741, ENSG00000156411, ENSG00000141959, ENSG00000241468, ENSG00000171793, ENSG00000132341, ENSG00000131495, ENSG00000023228, ENSG00000171314, ENSG00000140990, ENSG00000204389, ENSG0000…	4373	338	19176	1.90713	2.91546e-13	4.70195e-15	4.44336e-13	DLD, ENO1, NDUFB1, UQCR11, GNAI3, ATP5MG, CYCS, NDUFC1, NDUFS5, NDUFB6, NDUFA6, TAZ, COX5A, ATP5MPL, PFKL, ATP5MF, CTPS1, RAN, NDUFA2, NDUFS1, PGAM1, NDUFB10, HSPA1A, HSPA1B, CHCHD2, GPI, DMAC2L, PPIF, RPTOR, IMPDH1, JMJD8, PINK1, VPS9D1, MT-ND4, VCP, COX6A1, UQCC2, MYC, COX5B, LDHA, MT-CO1, ATP5PD, ATP6V1B2, NDUFB8, CHCHD10, STOML2, ATP5MC1, HIF1A, NIPSNAP2, NDUFA3, NDUFA9, NDUFS8, NME1, PGK1, U…
GOTERM_BP_FAT	GO:0009144~purine nucleoside triphosphate metabolic process	146	2.96808	3.54793e-17	ENSG00000091140, ENSG00000074800, ENSG00000183648, ENSG00000127540, ENSG00000065135, ENSG00000167283, ENSG00000172115, ENSG00000109390, ENSG00000168653, ENSG00000165264, ENSG00000184983, ENSG00000102125, ENSG00000178741, ENSG00000156411, ENSG00000141959, ENSG00000241468, ENSG00000132341, ENSG00000131495, ENSG00000023228, ENSG00000171314, ENSG00000140990, ENSG00000204389, ENSG00000204388, ENSG0000…	4373	336	19176	1.90543	4.1227e-13	6.5434e-15	6.18354e-13	DLD, ENO1, NDUFB1, UQCR11, GNAI3, ATP5MG, CYCS, NDUFC1, NDUFS5, NDUFB6, NDUFA6, TAZ, COX5A, ATP5MPL, PFKL, ATP5MF, RAN, NDUFA2, NDUFS1, PGAM1, NDUFB10, HSPA1A, HSPA1B, CHCHD2, GPI, DMAC2L, PPIF, RPTOR, IMPDH1, JMJD8, PINK1, VPS9D1, MT-ND4, VCP, COX6A1, UQCC2, MYC, COX5B, LDHA, MT-CO1, ATP5PD, ATP6V1B2, NDUFB8, CHCHD10, STOML2, ATP5MC1, HIF1A, NIPSNAP2, NDUFA3, NDUFA9, NDUFS8, NME1, PGK1, HSPA8, U…
GOTERM_BP_FAT	GO:0009205~purine ribonucleoside triphosphate metabolic process	144	2.92742	5.20263e-17	ENSG00000091140, ENSG00000074800, ENSG00000183648, ENSG00000127540, ENSG00000065135, ENSG00000167283, ENSG00000172115, ENSG00000109390, ENSG00000168653, ENSG00000165264, ENSG00000184983, ENSG00000102125, ENSG00000178741, ENSG00000156411, ENSG00000141959, ENSG00000241468, ENSG00000132341, ENSG00000131495, ENSG00000023228, ENSG00000171314, ENSG00000140990, ENSG00000204389, ENSG00000204388, ENSG0000…	4373	331	19176	1.90771	6.04546e-13	9.44521e-15	8.92576e-13	DLD, ENO1, NDUFB1, UQCR11, GNAI3, ATP5MG, CYCS, NDUFC1, NDUFS5, NDUFB6, NDUFA6, TAZ, COX5A, ATP5MPL, PFKL, ATP5MF, RAN, NDUFA2, NDUFS1, PGAM1, NDUFB10, HSPA1A, HSPA1B, CHCHD2, GPI, DMAC2L, PPIF, RPTOR, IMPDH1, JMJD8, PINK1, VPS9D1, MT-ND4, VCP, COX6A1, UQCC2, MYC, COX5B, LDHA, MT-CO1, ATP5PD, ATP6V1B2, NDUFB8, CHCHD10, STOML2, ATP5MC1, HIF1A, NIPSNAP2, NDUFA3, NDUFA9, NDUFS8, NME1, PGK1, HSPA8, U…
GOTERM_BP_FAT	GO:0045333~cellular respiration	100	2.03293	7.15845e-17	ENSG00000091140, ENSG00000183648, ENSG00000127540, ENSG00000135441, ENSG00000172115, ENSG00000109390, ENSG00000168653, ENSG00000165264, ENSG00000184983, ENSG00000102125, ENSG00000178741, ENSG00000169230, ENSG00000131495, ENSG00000023228, ENSG00000136381, ENSG00000140990, ENSG00000136143, ENSG00000106153, ENSG00000177542, ENSG00000105379, ENSG00000158828, ENSG00000198886, ENSG00000165280, ENSG0000…	4373	200	19176	2.19255	1.29008e-12	1.2796e-14	1.20923e-12	DLD, NDUFB1, UQCR11, BLOC1S1, CYCS, NDUFC1, NDUFS5, NDUFB6, NDUFA6, TAZ, COX5A, PRELID1, NDUFA2, NDUFS1, IREB2, NDUFB10, SUCLA2, CHCHD2, SLC25A22, ETFB, PINK1, MT-ND4, VCP, COX6A1, COX5B, MT-CO1, IDH1, IDH3A, SUCLG1, NDUFB8, HIF1A, CS, NDUFA3, NDUFA9, NOP53, NDUFS8, BNIP3, UQCRC2, COX6C, COX8A, NDUFA7, NDUFB2, NDUFB5, SURF1, COX7A2, SLC25A13, NDUFS7, NDUFB4, NDUFA13, IDE, UQCR10, DLAT, IDH2, UQCR…
GOTERM_BP_FAT	GO:0006413~translational initiation	70	1.42305	9.92213e-17	ENSG00000165819, ENSG00000114867, ENSG00000130956, ENSG00000136937, ENSG00000128272, ENSG00000139726, ENSG00000114784, ENSG00000142541, ENSG00000005100, ENSG00000055332, ENSG00000100664, ENSG00000149658, ENSG00000106682, ENSG00000147677, ENSG00000134001, ENSG00000175634, ENSG00000067248, ENSG00000123908, ENSG00000156976, ENSG00000151247, ENSG00000232119, ENSG00000187840, ENSG00000125977, ENSG0000…	4373	119	19176	2.57946	1.29008e-12	1.74675e-14	1.65068e-12	METTL3, EIF4G1, HABP4, NCBP1, ATF4, DENR, EIF1B, RPL13A, DHX33, EIF2AK2, EIF5, YTHDF1, EIF4H, EIF3H, EIF2S1, RPS6KB2, DHX29, AGO2, EIF4A2, EIF4E, MCTS1, EIF4EBP1, EIF2S2, EIF4B, MIF4GD, KHDRBS1, EIF3F, EIF3J, EIF4E3, RPS3, EIF2B3, DNAJC3, DDX3X, EIF2B5, NPM1, PPP1CA, EIF4G2, ABCF1, PAIP2, EIF2B4, LTO1, EIF3L, COPS5, EIF4A1, EIF3B, MTIF2, EIF2S3, IMPACT, EIF5B, EIF3M, MTOR, EIF1AD, RPS5, LARP1, EI…
GOTERM_BP_FAT	GO:0009156~ribonucleoside monophosphate biosynthetic process	81	1.64668	1.03438e-16	ENSG00000074800, ENSG00000183648, ENSG00000099624, ENSG00000167283, ENSG00000004455, ENSG00000135002, ENSG00000169020, ENSG00000154723, ENSG00000035687, ENSG00000173915, ENSG00000109390, ENSG00000143799, ENSG00000168653, ENSG00000168610, ENSG00000159131, ENSG00000102967, ENSG00000165264, ENSG00000084774, ENSG00000184983, ENSG00000102125, ENSG00000156411, ENSG00000239900, ENSG00000241468, ENSG0000…	4373	148	19176	2.39995	1.29008e-12	1.7938e-14	1.69515e-12	ENO1, NDUFB1, ATP5F1D, ATP5MG, AK2, RFK, ATP5ME, ATP5PF, ADSS, ATP5MD, NDUFC1, PARP1, NDUFS5, STAT3, GART, DHODH, NDUFB6, CAD, NDUFA6, TAZ, ATP5MPL, ADSL, ATP5MF, APRT, NDUFA2, NDUFS1, NDUFS3, ATIC, NDUFB10, ALDOA, UMPS, ADSSL1, PRPS1, DMAC2L, GMPS, CMPK1, AK1, ATP5F1E, SDHA, IMPDH1, PINK1, VPS9D1, MT-ND3, IMPDH2, MT-ND4, VCP, PAICS, TMSB4X, PPARGC1A, MYC, ATP5PD, NDUFB8, STOML2, ATP5MC1, NDUFA3,…
GOTERM_BP_FAT	GO:0071822~protein complex subunit organization	448	9.10754	1.70194e-16	ENSG00000042493, ENSG00000183527, ENSG00000183648, ENSG00000133028, ENSG00000016082, ENSG00000114867, ENSG00000178057, ENSG00000158445, ENSG00000135446, ENSG00000109390, ENSG00000100109, ENSG00000128918, ENSG00000034510, ENSG00000055332, ENSG00000100106, ENSG00000160410, ENSG00000156261, ENSG00000108064, ENSG00000101311, ENSG00000184983, ENSG00000183775, ENSG00000070831, ENSG00000156256, ENSG0000…	4373	1397	19176	1.40624	2.58016e-12	2.90806e-14	2.74813e-12	CAPG, PSMG1, NDUFB1, SCO1, ISL1, EIF4G1, NDUFAF3, KCNB1, CDK4, NDUFC1, TFIP11, ALDH1A2, TMSB10, EIF2AK2, TRIOBP, SHKBP1, CCT8, TFAM, FERMT1, NDUFA6, KCTD16, CDC42, USP16, ARPC3, EHD4, NUP107, MED10, CFL1, PIK3C2A, KIAA1211, CHMP5, PRKCD, CBY1, TMSB15B, BBS12, YME1L1, DDX3X, KCTD3, HSPA5, HSPD1, MCOLN1, PPP1CA, RNF135, EHD1, CARMIL2, PAXIP1, PWWP2A, DHX36, TMEM126B, MZT1, SH3PXD2B, SEM1, BCL2L11, …
GOTERM_BP_FAT	GO:0051052~regulation of DNA metabolic process	222	4.51311	1.99159e-16	ENSG00000092199, ENSG00000099385, ENSG00000177889, ENSG00000100109, ENSG00000141570, ENSG00000156261, ENSG00000100462, ENSG00000070831, ENSG00000122257, ENSG00000102882, ENSG00000094804, ENSG00000122376, ENSG00000112319, ENSG00000075624, ENSG00000189060, ENSG00000113522, ENSG00000176208, ENSG00000157106, ENSG00000169598, ENSG00000143748, ENSG00000108055, ENSG00000163932, ENSG00000149273, ENSG0000…	4373	588	19176	1.6556	2.58016e-12	3.35366e-14	3.16922e-12	HNRNPC, BCL7C, UBE2N, TFIP11, CBX8, CCT8, PRMT5, CDC42, RBBP6, MAPK3, CDC6, SHLD2, EYA4, ACTB, H1F0, RAD50, ATAD5, SMG1, DFFB, NVL, SMC3, PRKCD, RPS3, ERCC1, USP1, GNL3, TOP2A, ING5, MLH1, PAXIP1, MYC, DHX36, BARD1, SMARCD3, SMC6, PPP4R3B, GINS4, MORF4L2, PTGES3, FAM208A, PRKDC, LIG3, KIAA1551, UBE2V2, CDKN2A, PARG, INO80, APAF1, WAPL, TENT4B, NDFIP1, ACTR5, ATF7IP2, CDT1, RUVBL2, GJA1, DCP2, CCD…
GOTERM_BP_FAT	GO:0032446~protein modification by small protein conjugation	317	6.4444	2.36884e-16	ENSG00000214357, ENSG00000075975, ENSG00000174013, ENSG00000112208, ENSG00000064961, ENSG00000152348, ENSG00000006712, ENSG00000004897, ENSG00000177889, ENSG00000119401, ENSG00000135686, ENSG00000167962, ENSG00000012963, ENSG00000142784, ENSG00000036257, ENSG00000086758, ENSG00000143756, ENSG00000141570, ENSG00000114062, ENSG00000162032, ENSG00000144848, ENSG00000145495, ENSG00000013374, ENSG0000…	4373	922	19176	1.50767	2.58016e-12	3.93194e-14	3.71569e-12	NEURL1B, MKRN2, FBXO45, BAG2, HMG20B, ATG10, PAF1, CDC27, UBE2N, TRIM32, KLHL36, ZNF598, UBR7, WDTC1, CUL3, HUWE1, FBXO28, CBX8, UBE3A, SPSB3, ATG3, MARCH6, NUB1, ANKRD9, TMEM129, UBE2Q2, LIMK1, CDC42, RBBP6, E4F1, FBXL6, CTU1, PCGF2, TRAF7, PCGF6, RPS15, MED10, BTBD1, CAND2, UBE2H, UNKL, TTC3, MAEA, DNAJA1, RNF5, HERC4, RPS3, DDX3X, RPL37, HSPA5, SKP1, MUL1, KLHL18, GNL3, RNF135, SGTA, PAXIP1, P…
GOTERM_BP_FAT	GO:0055114~oxidation-reduction process	200	4.06587	2.51769e-16	ENSG00000183648, ENSG00000107537, ENSG00000104823, ENSG00000135441, ENSG00000109390, ENSG00000085662, ENSG00000127948, ENSG00000184983, ENSG00000167969, ENSG00000178741, ENSG00000092621, ENSG00000104812, ENSG00000169230, ENSG00000168389, ENSG00000139372, ENSG00000105135, ENSG00000196182, ENSG00000177542, ENSG00000105379, ENSG00000093144, ENSG00000095321, ENSG00000235194, ENSG00000172531, ENSG0000…	4373	516	19176	1.69965	2.58016e-12	4.12015e-14	3.89356e-12	NDUFB1, PHYH, ECH1, BLOC1S1, NDUFC1, AKR1B1, POR, NDUFA6, ECI1, COX5A, PHGDH, GYS1, PRELID1, MFSD2A, TDG, ILVBL, STK40, SLC25A22, ETFB, ECHDC1, CRAT, PPP1R3E, PPP1CA, MYC, MT-CO1, LOXL4, EHHADH, IDH3A, AKR7A2, NDUFA3, NDUFS8, NOP53, COX6C, COX8A, PTGES3, FMO4, NDUFB5, SURF1, PFKM, COX7A2, SLC25A13, NDUFS7, NDUFA13, UQCR10, NDUFA12, TRAP1, PHKB, CYBA, UQCRB, ATP5F1D, UQCRFS1, INSR, MT-CO3, G6PD, G…
GOTERM_BP_FAT	GO:0046034~ATP metabolic process	133	2.7038	3.7437e-16	ENSG00000091140, ENSG00000074800, ENSG00000183648, ENSG00000127540, ENSG00000167283, ENSG00000172115, ENSG00000109390, ENSG00000168653, ENSG00000165264, ENSG00000184983, ENSG00000102125, ENSG00000178741, ENSG00000156411, ENSG00000141959, ENSG00000241468, ENSG00000131495, ENSG00000023228, ENSG00000171314, ENSG00000140990, ENSG00000204389, ENSG00000204388, ENSG00000106153, ENSG00000105220, ENSG0000…	4373	302	19176	1.93118	3.87024e-12	6.0414e-14	5.70915e-12	DLD, ENO1, NDUFB1, UQCR11, ATP5MG, CYCS, NDUFC1, NDUFS5, NDUFB6, NDUFA6, TAZ, COX5A, ATP5MPL, PFKL, ATP5MF, NDUFA2, NDUFS1, PGAM1, NDUFB10, HSPA1A, HSPA1B, CHCHD2, GPI, DMAC2L, PPIF, RPTOR, JMJD8, PINK1, VPS9D1, MT-ND4, VCP, COX6A1, UQCC2, MYC, COX5B, LDHA, MT-CO1, ATP5PD, ATP6V1B2, NDUFB8, CHCHD10, STOML2, ATP5MC1, HIF1A, NIPSNAP2, NDUFA3, NDUFA9, NDUFS8, PGK1, HSPA8, UQCRC2, COX6C, COX8A, GALK1…
GOTERM_BP_FAT	GO:0006281~DNA repair	220	4.47245	6.41285e-16	ENSG00000156384, ENSG00000099385, ENSG00000177889, ENSG00000100109, ENSG00000086758, ENSG00000141570, ENSG00000079785, ENSG00000125885, ENSG00000177084, ENSG00000181218, ENSG00000122376, ENSG00000112319, ENSG00000075624, ENSG00000131778, ENSG00000171792, ENSG00000113522, ENSG00000157106, ENSG00000132740, ENSG00000137074, ENSG00000081177, ENSG00000143624, ENSG00000280789, ENSG00000139372, ENSG0000…	4373	587	19176	1.64348	7.74047e-12	1.0207e-13	9.64563e-12	SFR1, BCL7C, UBE2N, TFIP11, HUWE1, CBX8, DDX1, MCM8, POLE, HIST3H2A, SHLD2, EYA4, ACTB, CHD1L, RHNO1, RAD50, SMG1, IGHMBP2, APTX, EXD2, INTS3, PAGR1, TDG, SMC3, CLSPN, HMGB2, RPS3, POLD4, TOP3A, USP10, ERCC1, GGN, USP1, MLH1, CSNK1E, PAXIP1, DCLRE1A, BARD1, SMARCD3, SEM1, SMC6, PPP4R3B, NOP53, PMS2P1, GINS4, ETAA1, MORF4L2, TDP2, CDCA5, USP47, PRKDC, PSME4, LIG3, UBE2V2, PARG, RAD54L, INO80, CIB1…
GOTERM_BP_FAT	GO:0006913~nucleocytoplasmic transport	156	3.17138	7.42541e-16	ENSG00000068001, ENSG00000197496, ENSG00000136938, ENSG00000136937, ENSG00000104825, ENSG00000072062, ENSG00000139405, ENSG00000114346, ENSG00000169180, ENSG00000113013, ENSG00000151929, ENSG00000166197, ENSG00000108187, ENSG00000148400, ENSG00000183255, ENSG00000169629, ENSG00000101311, ENSG00000058729, ENSG00000025800, ENSG00000106799, ENSG00000155561, ENSG00000132341, ENSG00000165271, ENSG0000…	4373	376	19176	1.81935	9.03055e-12	1.16589e-13	1.10177e-11	HYAL2, SLC2A10, ANP32B, NCBP1, NFKBIB, PRKACA, RITA1, ECT2, XPO6, HSPA9, BAG3, NOLC1, PBLD, NOTCH1, PTTG1IP, RGPD8, FERMT1, RIOK2, KPNA6, TGFBR1, NUP205, RAN, NOL6, POM121, XPO1, MDN1, RPS15, NUP107, THOC6, HSP90AB1, SMG1, NUP58, SEH1L, XBP1, ANP32A, THOC1, CSE1L, GAS6, NUP210, XPOT, PRKCD, PCID2, RAE1, PHAX, KPNA3, AKAP8L, SPG11, THOC5, TSC2, NUP62CL, XPO4, ELAVL1, DHX9, HDAC3, AGFG1, AHCYL1, TN…
GOTERM_BP_FAT	GO:0051169~nuclear transport	156	3.17138	8.72458e-16	ENSG00000068001, ENSG00000197496, ENSG00000136938, ENSG00000136937, ENSG00000104825, ENSG00000072062, ENSG00000139405, ENSG00000114346, ENSG00000169180, ENSG00000113013, ENSG00000151929, ENSG00000166197, ENSG00000108187, ENSG00000148400, ENSG00000183255, ENSG00000169629, ENSG00000101311, ENSG00000058729, ENSG00000025800, ENSG00000106799, ENSG00000155561, ENSG00000132341, ENSG00000165271, ENSG0000…	4373	377	19176	1.81452	1.03206e-11	1.35161e-13	1.27728e-11	HYAL2, SLC2A10, ANP32B, NCBP1, NFKBIB, PRKACA, RITA1, ECT2, XPO6, HSPA9, BAG3, NOLC1, PBLD, NOTCH1, PTTG1IP, RGPD8, FERMT1, RIOK2, KPNA6, TGFBR1, NUP205, RAN, NOL6, POM121, XPO1, MDN1, RPS15, NUP107, THOC6, HSP90AB1, SMG1, NUP58, SEH1L, XBP1, ANP32A, THOC1, CSE1L, GAS6, NUP210, XPOT, PRKCD, PCID2, RAE1, PHAX, KPNA3, AKAP8L, SPG11, THOC5, TSC2, NUP62CL, XPO4, ELAVL1, DHX9, HDAC3, AGFG1, AHCYL1, TN…
GOTERM_BP_FAT	GO:0009127~purine nucleoside monophosphate biosynthetic process	74	1.50437	9.67178e-16	ENSG00000074800, ENSG00000183648, ENSG00000099624, ENSG00000167283, ENSG00000004455, ENSG00000169020, ENSG00000154723, ENSG00000035687, ENSG00000173915, ENSG00000109390, ENSG00000143799, ENSG00000168653, ENSG00000168610, ENSG00000159131, ENSG00000165264, ENSG00000184983, ENSG00000102125, ENSG00000156411, ENSG00000239900, ENSG00000241468, ENSG00000198931, ENSG00000131495, ENSG00000023228, ENSG0000…	4373	133	19176	2.43982	1.16107e-11	1.45943e-13	1.37917e-11	ENO1, NDUFB1, ATP5F1D, ATP5MG, AK2, ATP5ME, ATP5PF, ADSS, ATP5MD, NDUFC1, PARP1, NDUFS5, STAT3, GART, NDUFB6, NDUFA6, TAZ, ATP5MPL, ADSL, ATP5MF, APRT, NDUFA2, NDUFS1, NDUFS3, ATIC, NDUFB10, ALDOA, ADSSL1, DMAC2L, GMPS, AK1, ATP5F1E, SDHA, IMPDH1, PINK1, VPS9D1, MT-ND3, IMPDH2, MT-ND4, VCP, PAICS, TMSB4X, PPARGC1A, MYC, ATP5PD, NDUFB8, STOML2, ATP5MC1, NDUFA3, NDUFA9, SDHC, NDUFS8, PPAT, NDUFA7, …
GOTERM_BP_FAT	GO:0009168~purine ribonucleoside monophosphate biosynthetic process	74	1.50437	9.67178e-16	ENSG00000074800, ENSG00000183648, ENSG00000099624, ENSG00000167283, ENSG00000004455, ENSG00000169020, ENSG00000154723, ENSG00000035687, ENSG00000173915, ENSG00000109390, ENSG00000143799, ENSG00000168653, ENSG00000168610, ENSG00000159131, ENSG00000165264, ENSG00000184983, ENSG00000102125, ENSG00000156411, ENSG00000239900, ENSG00000241468, ENSG00000198931, ENSG00000131495, ENSG00000023228, ENSG0000…	4373	133	19176	2.43982	1.16107e-11	1.45943e-13	1.37917e-11	ENO1, NDUFB1, ATP5F1D, ATP5MG, AK2, ATP5ME, ATP5PF, ADSS, ATP5MD, NDUFC1, PARP1, NDUFS5, STAT3, GART, NDUFB6, NDUFA6, TAZ, ATP5MPL, ADSL, ATP5MF, APRT, NDUFA2, NDUFS1, NDUFS3, ATIC, NDUFB10, ALDOA, ADSSL1, DMAC2L, GMPS, AK1, ATP5F1E, SDHA, IMPDH1, PINK1, VPS9D1, MT-ND3, IMPDH2, MT-ND4, VCP, PAICS, TMSB4X, PPARGC1A, MYC, ATP5PD, NDUFB8, STOML2, ATP5MC1, NDUFA3, NDUFA9, SDHC, NDUFS8, PPAT, NDUFA7, …
GOTERM_BP_FAT	GO:1903047~mitotic cell cycle process	277	5.63123	1.42582e-15	ENSG00000114867, ENSG00000151491, ENSG00000135446, ENSG00000004897, ENSG00000099385, ENSG00000036257, ENSG00000143878, ENSG00000177084, ENSG00000058729, ENSG00000182325, ENSG00000094804, ENSG00000075624, ENSG00000145919, ENSG00000113522, ENSG00000151247, ENSG00000085415, ENSG00000172757, ENSG00000143624, ENSG00000108055, ENSG00000086065, ENSG00000092853, ENSG00000141564, ENSG00000215301, ENSG0000…	4373	789	19176	1.53951	1.6771e-11	2.12393e-13	2.00712e-11	EIF4G1, EPS8, CDK4, CDC27, BCL7C, CUL3, RHOB, POLE, RIOK2, FBXL6, CDC6, ACTB, BOD1, RAD50, EIF4E, SEH1L, CFL1, INTS3, SMC3, CHMP5, CLSPN, RPTOR, DDX3X, ID2, KLHL18, MAP4, PLRG1, MYC, CCNB2, ANAPC11, MZT1, BARD1, FOXN3, SMARCD3, RRS1, SUN2, LCMT1, NOP53, PIM2, AKAP8, CCNB3, FAM208A, HTT, CDCA5, KLHL22, USP47, CCND3, PRKDC, MITD1, RTKN, ADAMTS1, PDCD6IP, CHMP6, CDKN2A, CENPA, E2F6, INO80, TERT, CDK…
GOTERM_BP_FAT	GO:0016070~RNA metabolic process	1425	28.9693	1.64804e-15	ENSG00000214114, ENSG00000016082, ENSG00000241973, ENSG00000144161, ENSG00000156384, ENSG00000134595, ENSG00000077235, ENSG00000249459, ENSG00000114982, ENSG00000135446, ENSG00000134597, ENSG00000170689, ENSG00000100109, ENSG00000146109, ENSG00000151929, ENSG00000168137, ENSG00000166197, ENSG00000151923, ENSG00000108064, ENSG00000177084, ENSG00000161980, ENSG00000090447, ENSG00000070831, ENSG0000…	4373	5334	19176	1.17149	1.93512e-11	2.42387e-13	2.29057e-11	MYCBP, ISL1, PI4KA, ZC3H8, SFR1, SOX3, GTF3C1, ZNF286B, KANSL3, CDK4, RBMX2, HOXB9, TFIP11, ABT1, BAG3, SETD5, NOLC1, TIAL1, TFAM, POLE, POLR3K, TFAP4, CDC42, RBAK, RIOK2, KPNA6, ZNF580, ACVR2B, TCERG1, TARS, PCGF6, H1F0, ZNF76, RARS, ZNF280D, TFCP2, MPHOSPH6, BEND6, POLR2K, EMG1, ELF2, COMMD7, ZNF205, DIMT1, GTF2F1, MLF2, ZNF48, ZNF623, AES, TRMT44, HSPA5, GNL3, ING5, RRP9, PAXIP1, PLRG1, PWWP2A…
GOTERM_BP_FAT	GO:0000462~maturation of SSU-rRNA from tricistronic rRNA transcript (SSU-rRNA, 5.8S rRNA, LSU-rRNA)	34	0.691197	1.92984e-15	ENSG00000158526, ENSG00000142937, ENSG00000129460, ENSG00000119285, ENSG00000227057, ENSG00000196943, ENSG00000117597, ENSG00000167721, ENSG00000171858, ENSG00000120158, ENSG00000146109, ENSG00000141076, ENSG00000087269, ENSG00000105193, ENSG00000160256, ENSG00000179041, ENSG00000183751, ENSG00000105372, ENSG00000164934, ENSG00000272047, ENSG00000129347, ENSG00000132467, ENSG00000150990, ENSG0000…	4373	40	19176	3.72733	2.19313e-11	2.80285e-13	2.6487e-11	TSR2, RPS8, NGDN, HEATR1, WDR46, NOP9, UTP25, TSR1, RPS21, RCL1, ABT1, UTP4, NOP14, RPS16, FAM207A, RRS1, TBL3, RPS19, DCAF13, GTF2H5, KRI1, UTP3, DHX37, PWP2, BYSL, NOL10, FCF1, UTP20, WDR43, RPP40, RPS14, UTP6, RRP36, BMS1
GOTERM_BP_FAT	GO:0033044~regulation of chromosome organization	183	3.72027	2.47858e-15	ENSG00000075856, ENSG00000175063, ENSG00000016082, ENSG00000092199, ENSG00000113812, ENSG00000254093, ENSG00000151414, ENSG00000113810, ENSG00000006712, ENSG00000133422, ENSG00000114982, ENSG00000171148, ENSG00000004897, ENSG00000099385, ENSG00000177889, ENSG00000145414, ENSG00000036257, ENSG00000099381, ENSG00000168137, ENSG00000169189, ENSG00000153827, ENSG00000156261, ENSG00000130826, ENSG0000…	4373	469	19176	1.71103	2.83817e-11	3.55538e-13	3.35985e-11	SART3, UBE2C, ISL1, HNRNPC, ACTR8, PINX1, NEK7, SMC4, PAF1, MORC2, KANSL3, TADA3, CDC27, BCL7C, UBE2N, NAF1, CUL3, SETD1A, SETD5, NSMCE1, TRIP12, CCT8, DKC1, POT1, MAPK3, RIOK2, PTTG1, CDC6, VEGFA, CDC23, ACTB, CTR9, H1F0, KDM1A, CENPF, RAD50, SMARCA5, SMG1, UCHL5, XBP1, ATAD2B, EXOSC10, NUF2, PAXBP1, DUSP1, PCID2, AKAP8L, CCT6A, SLX1B, ERCC1, PINK1, TOP2A, GNL3, NIPBL, CENPE, RMI2, RRP8, PAXIP1,…
GOTERM_BP_FAT	GO:0030163~protein catabolic process	343	6.97296	4.3997e-15	ENSG00000127022, ENSG00000185825, ENSG00000075975, ENSG00000174013, ENSG00000128590, ENSG00000112208, ENSG00000077232, ENSG00000004897, ENSG00000177889, ENSG00000119401, ENSG00000167962, ENSG00000036257, ENSG00000086758, ENSG00000151929, ENSG00000101439, ENSG00000114062, ENSG00000162032, ENSG00000101557, ENSG00000145495, ENSG00000148400, ENSG00000013374, ENSG00000057757, ENSG00000156381, ENSG0000…	4373	1033	19176	1.45604	5.16032e-11	6.23416e-13	5.8913e-11	CANX, BCAP31, MKRN2, FBXO45, DNAJB9, BAG2, DNAJC10, CDC27, UBE2N, TRIM32, ZNF598, CUL3, HUWE1, BAG3, CST3, UBE3A, SPSB3, USP14, MARCH6, NOTCH1, NUB1, PITHD1, ANKRD9, TMEM129, RBBP6, FBXL6, RAB26, EIF3H, DVL1, USP16, EGLN2, CREBRF, PMAIP1, XBP1, UBE2H, TTC3, CHMP5, MAEA, KCTD5, RNF5, HERC4, YME1L1, USP10, HSPA5, SKP1, USP1, FBXL19, SGTA, CSNK1E, PSMB5, ANAPC11, UTP25, BARD1, RNF187, TIMP2, PSMC4, …
GOTERM_BP_FAT	GO:0050657~nucleic acid transport	95	1.93129	5.03251e-15	ENSG00000093000, ENSG00000128311, ENSG00000108424, ENSG00000198301, ENSG00000136937, ENSG00000242265, ENSG00000115875, ENSG00000159217, ENSG00000135521, ENSG00000162231, ENSG00000163166, ENSG00000138035, ENSG00000116560, ENSG00000136450, ENSG00000112081, ENSG00000058729, ENSG00000058804, ENSG00000181555, ENSG00000153187, ENSG00000040341, ENSG00000155561, ENSG00000113569, ENSG00000132507, ENSG0000…	4373	195	19176	2.13633	5.80536e-11	6.96105e-13	6.57822e-11	NUP50, TST, KPNB1, SDAD1, NCBP1, PEG10, SRSF7, IGF2BP1, LTV1, NXF1, IWS1, PNPT1, SFPQ, SRSF1, SRSF3, RIOK2, NDC1, SETD2, HNRNPU, STAU2, NUP205, NUP155, EIF5A, RAN, POM121, NOL6, PARP11, MDN1, HNRNPA3, XPO1, RPS15, NUP107, THOC6, SMG1, NUP58, SEH1L, THOC1, BCLAF1, NUP160, KHSRP, SEC13, NUP210, XPOT, ALYREF, PCID2, RAE1, PHAX, KHDRBS1, AKAP8L, THOC5, XPO5, NUP62CL, DDX39B, DHX9, NPM1, RBM8A, NOP9, …
GOTERM_BP_FAT	GO:0050658~RNA transport	95	1.93129	5.03251e-15	ENSG00000093000, ENSG00000128311, ENSG00000108424, ENSG00000198301, ENSG00000136937, ENSG00000242265, ENSG00000115875, ENSG00000159217, ENSG00000135521, ENSG00000162231, ENSG00000163166, ENSG00000138035, ENSG00000116560, ENSG00000136450, ENSG00000112081, ENSG00000058729, ENSG00000058804, ENSG00000181555, ENSG00000153187, ENSG00000040341, ENSG00000155561, ENSG00000113569, ENSG00000132507, ENSG0000…	4373	195	19176	2.13633	5.80536e-11	6.96105e-13	6.57822e-11	NUP50, TST, KPNB1, SDAD1, NCBP1, PEG10, SRSF7, IGF2BP1, LTV1, NXF1, IWS1, PNPT1, SFPQ, SRSF1, SRSF3, RIOK2, NDC1, SETD2, HNRNPU, STAU2, NUP205, NUP155, EIF5A, RAN, POM121, NOL6, PARP11, MDN1, HNRNPA3, XPO1, RPS15, NUP107, THOC6, SMG1, NUP58, SEH1L, THOC1, BCLAF1, NUP160, KHSRP, SEC13, NUP210, XPOT, ALYREF, PCID2, RAE1, PHAX, KHDRBS1, AKAP8L, THOC5, XPO5, NUP62CL, DDX39B, DHX9, NPM1, RBM8A, NOP9, …
GOTERM_BP_FAT	GO:0051236~establishment of RNA localization	96	1.95162	5.26876e-15	ENSG00000093000, ENSG00000128311, ENSG00000108424, ENSG00000198301, ENSG00000136937, ENSG00000242265, ENSG00000115875, ENSG00000159217, ENSG00000135521, ENSG00000162231, ENSG00000163166, ENSG00000138035, ENSG00000116560, ENSG00000136450, ENSG00000112081, ENSG00000058729, ENSG00000058804, ENSG00000181555, ENSG00000153187, ENSG00000040341, ENSG00000155561, ENSG00000113569, ENSG00000132507, ENSG0000…	4373	198	19176	2.1261	6.06337e-11	7.20209e-13	6.806e-11	NUP50, TST, KPNB1, SDAD1, NCBP1, PEG10, SRSF7, IGF2BP1, LTV1, NXF1, IWS1, PNPT1, SFPQ, SRSF1, SRSF3, RIOK2, NDC1, SETD2, HNRNPU, STAU2, NUP205, NUP155, EIF5A, RAN, POM121, NOL6, PARP11, MDN1, HNRNPA3, XPO1, RPS15, NUP107, THOC6, SMG1, NUP58, SEH1L, THOC1, BCLAF1, NUP160, KHSRP, SEC13, NUP210, XPOT, ALYREF, PCID2, RAE1, PHAX, KHDRBS1, AKAP8L, THOC5, XPO5, NUP62CL, DDX39B, DHX9, NPM1, RBM8A, NOP9, …
GOTERM_BP_FAT	GO:0000460~maturation of 5.8S rRNA	32	0.650539	6.03536e-15	ENSG00000198042, ENSG00000178896, ENSG00000067533, ENSG00000162408, ENSG00000130713, ENSG00000039123, ENSG00000117419, ENSG00000196943, ENSG00000120699, ENSG00000117133, ENSG00000171858, ENSG00000120158, ENSG00000146109, ENSG00000087269, ENSG00000100029, ENSG00000179041, ENSG00000107371, ENSG00000142207, ENSG00000129347, ENSG00000261236, ENSG00000253729, ENSG00000196678, ENSG00000135698, ENSG0000…	4373	37	19176	3.79251	6.96643e-11	8.06889e-13	7.62514e-11	MAK16, EXOSC4, RRP15, NOL9, EXOSC2, MTREX, ERI3, NOP9, EXOSC8, RPF1, RPS21, RCL1, ABT1, NOP14, PES1, RRS1, EXOSC3, URB1, KRI1, BOP1, PRKDC, ERI2, MPHOSPH6, LAS1L, EXOSC9, WDR12, EXOSC10, FCF1, UTP20, RPP40, FTSJ3, EXOSC7
GOTERM_BP_FAT	GO:0000375~RNA splicing, via transesterification reactions	142	2.88677	6.04177e-15	ENSG00000075856, ENSG00000102241, ENSG00000092199, ENSG00000136819, ENSG00000165819, ENSG00000136937, ENSG00000039123, ENSG00000104824, ENSG00000099783, ENSG00000117614, ENSG00000175467, ENSG00000023734, ENSG00000134597, ENSG00000004534, ENSG00000100109, ENSG00000079785, ENSG00000100462, ENSG00000183258, ENSG00000271793, ENSG00000179950, ENSG00000048740, ENSG00000004487, ENSG00000170860, ENSG0000…	4373	339	19176	1.83682	6.96643e-11	8.06889e-13	7.62514e-11	SART3, HTATSF1, HNRNPC, C9orf78, METTL3, NCBP1, MTREX, HNRNPL, HNRNPM, SYF2, SART1, STRAP, RBMX2, RBM6, TFIP11, DDX1, PRMT5, DDX41, AL589666.1, PUF60, CELF2, KDM1A, LSM3, PTBP2, BCAS2, KHDRBS3, SRSF4, PAXBP1, KHSRP, U2AF2, SRRM2, DHX9, RBM17, PLRG1, CWC27, PRPF40A, PRPF4, NCL, FAM172A, SNRPD2, SF3A3, RBM41, GEMIN2, HSPA8, EFTUD2, LUC7L2, NUP98, PRMT7, TRA2B, MPHOSPH10, SNRPA1, YJU2, PRPF4B, SYNCR…
GOTERM_BP_FAT	GO:0015980~energy derivation by oxidation of organic compounds	127	2.58183	6.28902e-15	ENSG00000091140, ENSG00000183648, ENSG00000127540, ENSG00000135441, ENSG00000172115, ENSG00000109390, ENSG00000168653, ENSG00000100504, ENSG00000165264, ENSG00000184983, ENSG00000102125, ENSG00000178741, ENSG00000104812, ENSG00000169230, ENSG00000131495, ENSG00000023228, ENSG00000136381, ENSG00000140990, ENSG00000136143, ENSG00000162688, ENSG00000106153, ENSG00000196182, ENSG00000177542, ENSG0000…	4373	292	19176	1.90721	7.35345e-11	8.30366e-13	7.84699e-11	DLD, NDUFB1, UQCR11, BLOC1S1, CYCS, NDUFC1, NDUFS5, PYGL, NDUFB6, NDUFA6, TAZ, COX5A, GYS1, PRELID1, NDUFA2, NDUFS1, IREB2, NDUFB10, SUCLA2, AGL, CHCHD2, STK40, SLC25A22, ETFB, PPP1R3E, PINK1, PPP1CA, MT-ND4, VCP, COX6A1, MYC, COX5B, MT-CO1, IDH1, IDH3A, SUCLG1, NDUFB8, UGP2, HIF1A, CS, NDUFA3, NDUFA9, NOP53, NDUFS8, BNIP3, UQCRC2, COX6C, COX8A, PHKG2, NDUFA7, PER2, PTGES3, NDUFB2, NDUFB5, GAA, S…
GOTERM_BP_FAT	GO:0006793~phosphorus metabolic process	938	19.0689	7.12566e-15	ENSG00000016082, ENSG00000121281, ENSG00000241973, ENSG00000167283, ENSG00000204310, ENSG00000040199, ENSG00000077232, ENSG00000133027, ENSG00000135446, ENSG00000109390, ENSG00000090447, ENSG00000070831, ENSG00000058729, ENSG00000094804, ENSG00000112319, ENSG00000114739, ENSG00000114738, ENSG00000171793, ENSG00000081721, ENSG00000099250, ENSG00000171314, ENSG00000168389, ENSG00000011405, ENSG0000…	4373	3349	19176	1.22819	8.25651e-11	9.30259e-13	8.79098e-11	ISL1, ADCY7, PI4KA, ATP5MG, AGPAT1, PHLPP2, DNAJC10, PEMT, CDK4, NDUFC1, TFAP4, CDC42, RIOK2, CDC6, EYA4, ACVR2B, MAPKAPK3, CTPS1, DUSP12, NRP1, PGAM1, MFSD2A, PIK3C2A, TKT, CLSPN, PRKCD, JMJD8, FAM126A, MUL1, DTYMK, SH2B3, MYC, CCNB2, RPE, MT-CO1, LDHA, ATP6V1B2, TIMP2, CHCHD10, COPS5, ATP6AP2, NME1, PMS2P1, EEF1A2, MAP4K5, PPP2R2A, LPGAT1, LAMA1, HIPK2, MOB2, ADK, NDUFB5, CCND3, GLMN, PDE12, PR…
GOTERM_BP_FAT	GO:0019693~ribose phosphate metabolic process	209	4.24883	8.58283e-15	ENSG00000183648, ENSG00000130313, ENSG00000155850, ENSG00000121281, ENSG00000065135, ENSG00000167283, ENSG00000172992, ENSG00000109390, ENSG00000157593, ENSG00000184983, ENSG00000178741, ENSG00000171793, ENSG00000171314, ENSG00000163931, ENSG00000105220, ENSG00000141564, ENSG00000108179, ENSG00000106348, ENSG00000161999, ENSG00000075399, ENSG00000196502, ENSG00000137288, ENSG00000136997, ENSG0000…	4373	562	19176	1.63075	9.93361e-11	1.10804e-12	1.04711e-10	NDUFB1, PGLS, SLC26A2, ADCY7, GNAI3, ATP5MG, DCAKD, NDUFC1, SLC35B2, NDUFA6, COX5A, CTPS1, PGAM1, TKT, GPI, RPTOR, PPIF, IMPDH1, JMJD8, VPS9D1, SULT1A1, UQCC2, MYC, RPE, LDHA, MT-CO1, ATP5PD, ATP6V1B2, TIMP2, CHCHD10, ATP5MC1, NDUFA3, NDUFS8, NME1, UCK2, HSPA8, COX6C, COX8A, ADK, NDUFB5, BEND3, PDE12, PFKM, COX7A2, SLC25A13, NDUFS7, PARG, NDUFA13, UQCR10, ENO4, ITPA, NDUFA12, UQCRB, MCCC2, PALM, …
GOTERM_BP_FAT	GO:0044257~cellular protein catabolic process	290	5.89551	1.07813e-14	ENSG00000127022, ENSG00000185825, ENSG00000075975, ENSG00000174013, ENSG00000128590, ENSG00000112208, ENSG00000077232, ENSG00000004897, ENSG00000177889, ENSG00000119401, ENSG00000167962, ENSG00000036257, ENSG00000086758, ENSG00000114062, ENSG00000162032, ENSG00000101557, ENSG00000145495, ENSG00000013374, ENSG00000057757, ENSG00000156381, ENSG00000168936, ENSG00000122257, ENSG00000182325, ENSG0000…	4373	847	19176	1.50139	1.25138e-10	1.37657e-12	1.30087e-10	CANX, BCAP31, MKRN2, FBXO45, DNAJB9, BAG2, DNAJC10, CDC27, UBE2N, TRIM32, ZNF598, CUL3, HUWE1, UBE3A, SPSB3, USP14, MARCH6, NUB1, PITHD1, ANKRD9, TMEM129, RBBP6, FBXL6, EIF3H, DVL1, USP16, PMAIP1, XBP1, UBE2H, TTC3, CHMP5, MAEA, KCTD5, RNF5, HERC4, YME1L1, USP10, HSPA5, SKP1, USP1, FBXL19, SGTA, CSNK1E, PSMB5, ANAPC11, RNF187, PSMC4, TMEM106B, NOP53, FBXO8, EDEM1, HIPK2, KLHL22, USP47, GLMN, PSME…
GOTERM_BP_FAT	GO:0043632~modification-dependent macromolecule catabolic process	251	5.10266	1.14062e-14	ENSG00000127022, ENSG00000185825, ENSG00000075975, ENSG00000174013, ENSG00000128590, ENSG00000077232, ENSG00000004897, ENSG00000177889, ENSG00000119401, ENSG00000167962, ENSG00000036257, ENSG00000086758, ENSG00000138035, ENSG00000114062, ENSG00000162032, ENSG00000101557, ENSG00000145495, ENSG00000013374, ENSG00000156381, ENSG00000168936, ENSG00000122257, ENSG00000182325, ENSG00000147677, ENSG0000…	4373	709	19176	1.55241	1.32878e-10	1.44053e-12	1.36131e-10	CANX, BCAP31, MKRN2, FBXO45, DNAJB9, DNAJC10, CDC27, UBE2N, TRIM32, ZNF598, CUL3, HUWE1, PNPT1, UBE3A, SPSB3, USP14, MARCH6, NUB1, ANKRD9, TMEM129, RBBP6, FBXL6, EIF3H, DVL1, USP16, XBP1, UBE2H, TTC3, CHMP5, MAEA, KCTD5, RNF5, HERC4, USP10, HSPA5, SKP1, USP1, FBXL19, SGTA, CSNK1E, PSMB5, ANAPC11, RNF187, PSMC4, NOP53, FBXO8, EDEM1, HIPK2, KLHL22, USP47, UBE3D, CHMP6, RNF4, UBE2V2, CDKN2A, PLAA, T…
GOTERM_BP_FAT	GO:1990542~mitochondrial transmembrane transport	79	1.60602	1.46426e-14	ENSG00000183648, ENSG00000183605, ENSG00000089060, ENSG00000075415, ENSG00000109519, ENSG00000196683, ENSG00000099624, ENSG00000167283, ENSG00000169020, ENSG00000154723, ENSG00000178537, ENSG00000204152, ENSG00000109390, ENSG00000168653, ENSG00000183172, ENSG00000170606, ENSG00000165264, ENSG00000169100, ENSG00000164933, ENSG00000184983, ENSG00000105197, ENSG00000104980, ENSG00000130204, ENSG0000…	4373	152	19176	2.27909	1.7029e-10	1.82938e-12	1.72877e-10	NDUFB1, SFXN4, SLC8B1, SLC25A3, GRPEL1, TOMM7, ATP5F1D, ATP5MG, ATP5ME, ATP5PF, SLC25A20, TIMM23B, NDUFC1, NDUFS5, SMDT1, HSPA4, NDUFB6, SLC25A6, SLC25A32, NDUFA6, TIMM50, TIMM44, TOMM40, ATP5MF, NDUFA2, NDUFS1, NDUFS3, NDUFB10, CPT2, TOMM22, TIMM22, SFXN1, ATP5F1E, SDHA, HSPD1, MT-ND3, TIMM13, MT-ND4, TIMM17A, HSP90AA1, SLC25A36, ATP5PD, AGK, NDUFB8, STOML2, SLC25A21, TIMM8A, TIMM10, NDUFA3, NDU…
GOTERM_BP_FAT	GO:0042255~ribosome assembly	45	0.91482	1.52531e-14	ENSG00000198242, ENSG00000073536, ENSG00000215301, ENSG00000130810, ENSG00000197498, ENSG00000181163, ENSG00000132153, ENSG00000053372, ENSG00000146109, ENSG00000079246, ENSG00000108561, ENSG00000179041, ENSG00000125445, ENSG00000172809, ENSG00000105372, ENSG00000105373, ENSG00000182841, ENSG00000131653, ENSG00000150990, ENSG00000241945, ENSG00000261236, ENSG00000122085, ENSG00000122140, ENSG0000…	4373	65	19176	3.03583	1.76741e-10	1.88259e-12	1.77905e-10	RPL23A, NLE1, DDX3X, PPAN, RPF2, NPM1, DHX30, MRTO4, ABT1, XRCC5, C1QBP, RRS1, MRPS7, RPL38, RPS19, NOP53, RRP7BP, TRAF7, DHX37, PWP2, BOP1, MTERF4, MRPS2, NIP7, NOP2, MRPL22, DHX29, RSL24D1, PRKDC, RPS5, MDN1, RPS15, RPS27, FASTKD2, BRIX1, RPS28, RPL3, RPL5, SBDS, RRP7A, RPLP0, RPS14, RPL10, EIF2A, DDX28
GOTERM_BP_FAT	GO:0070271~protein complex biogenesis	394	8.00976	1.57043e-14	ENSG00000042493, ENSG00000183527, ENSG00000183648, ENSG00000133028, ENSG00000016082, ENSG00000114867, ENSG00000178057, ENSG00000158445, ENSG00000135446, ENSG00000109390, ENSG00000100109, ENSG00000128918, ENSG00000034510, ENSG00000055332, ENSG00000100106, ENSG00000160410, ENSG00000156261, ENSG00000108064, ENSG00000101311, ENSG00000184983, ENSG00000183775, ENSG00000070831, ENSG00000156256, ENSG0000…	4373	1230	19176	1.40465	1.81901e-10	1.88259e-12	1.77905e-10	CAPG, PSMG1, NDUFB1, SCO1, ISL1, EIF4G1, NDUFAF3, KCNB1, CDK4, NDUFC1, TFIP11, ALDH1A2, TMSB10, EIF2AK2, TRIOBP, SHKBP1, CCT8, TFAM, FERMT1, NDUFA6, KCTD16, CDC42, USP16, ARPC3, EHD4, NUP107, MED10, PIK3C2A, KIAA1211, PRKCD, CBY1, TMSB15B, BBS12, YME1L1, DDX3X, KCTD3, HSPA5, HSPD1, MCOLN1, RNF135, EHD1, CARMIL2, PAXIP1, PWWP2A, DHX36, TMEM126B, MZT1, SH3PXD2B, SEM1, BCL2L11, LCMT1, IMPACT, NDUFB5…
GOTERM_BP_FAT	GO:0006461~protein complex assembly	394	8.00976	1.57043e-14	ENSG00000042493, ENSG00000183527, ENSG00000183648, ENSG00000133028, ENSG00000016082, ENSG00000114867, ENSG00000178057, ENSG00000158445, ENSG00000135446, ENSG00000109390, ENSG00000100109, ENSG00000128918, ENSG00000034510, ENSG00000055332, ENSG00000100106, ENSG00000160410, ENSG00000156261, ENSG00000108064, ENSG00000101311, ENSG00000184983, ENSG00000183775, ENSG00000070831, ENSG00000156256, ENSG0000…	4373	1230	19176	1.40465	1.81901e-10	1.88259e-12	1.77905e-10	CAPG, PSMG1, NDUFB1, SCO1, ISL1, EIF4G1, NDUFAF3, KCNB1, CDK4, NDUFC1, TFIP11, ALDH1A2, TMSB10, EIF2AK2, TRIOBP, SHKBP1, CCT8, TFAM, FERMT1, NDUFA6, KCTD16, CDC42, USP16, ARPC3, EHD4, NUP107, MED10, PIK3C2A, KIAA1211, PRKCD, CBY1, TMSB15B, BBS12, YME1L1, DDX3X, KCTD3, HSPA5, HSPD1, MCOLN1, RNF135, EHD1, CARMIL2, PAXIP1, PWWP2A, DHX36, TMEM126B, MZT1, SH3PXD2B, SEM1, BCL2L11, LCMT1, IMPACT, NDUFB5…
GOTERM_BP_FAT	GO:1902580~single-organism cellular localization	351	7.1356	1.57166e-14	ENSG00000127022, ENSG00000157911, ENSG00000183648, ENSG00000197496, ENSG00000077238, ENSG00000167283, ENSG00000104825, ENSG00000135441, ENSG00000158445, ENSG00000189195, ENSG00000150961, ENSG00000155974, ENSG00000109390, ENSG00000186480, ENSG00000151929, ENSG00000120756, ENSG00000108187, ENSG00000148400, ENSG00000184983, ENSG00000141458, ENSG00000101311, ENSG00000070831, ENSG00000141577, ENSG0000…	4373	1071	19176	1.43713	1.83191e-10	1.88259e-12	1.77905e-10	CANX, PEX10, NDUFB1, SLC2A10, IL4R, ATP5MG, NFKBIB, BLOC1S1, KCNB1, BTBD8, SEC24D, GRIP1, NDUFC1, INSIG1, BAG3, PLS1, PBLD, NOTCH1, NDUFA6, NPC1, FERMT1, CDC42, CEP131, RAB26, KPNA6, DVL1, TGFBR1, ACTB, TOMM40, EHD4, PACS1, IFT43, GOPC, NUP107, NPC2, XBP1, CSE1L, GAS6, TOMM22, PIP5K1C, PRKCD, PHAX, KPNA3, SPG11, TSC2, IFT27, BBS12, TCTEX1D2, FAM126A, FRMD8, HSPD1, PPFIA1, TIMM13, TAP1, EHD1, AHCY…
GOTERM_BP_FAT	GO:0016567~protein ubiquitination	291	5.91584	1.59854e-14	ENSG00000214357, ENSG00000075975, ENSG00000174013, ENSG00000112208, ENSG00000006712, ENSG00000004897, ENSG00000177889, ENSG00000119401, ENSG00000135686, ENSG00000167962, ENSG00000012963, ENSG00000142784, ENSG00000036257, ENSG00000086758, ENSG00000143756, ENSG00000141570, ENSG00000114062, ENSG00000162032, ENSG00000144848, ENSG00000145495, ENSG00000013374, ENSG00000156381, ENSG00000168936, ENSG0000…	4373	853	19176	1.49597	1.85771e-10	1.89525e-12	1.79102e-10	NEURL1B, MKRN2, FBXO45, BAG2, PAF1, CDC27, UBE2N, TRIM32, KLHL36, ZNF598, UBR7, WDTC1, CUL3, HUWE1, FBXO28, CBX8, UBE3A, SPSB3, ATG3, MARCH6, NUB1, ANKRD9, TMEM129, UBE2Q2, LIMK1, CDC42, RBBP6, E4F1, FBXL6, PCGF2, TRAF7, PCGF6, RPS15, MED10, BTBD1, CAND2, UBE2H, UNKL, TTC3, MAEA, DNAJA1, RNF5, HERC4, RPS3, DDX3X, RPL37, HSPA5, SKP1, MUL1, KLHL18, RNF135, SGTA, PAXIP1, PRR7, DTX4, ANAPC11, BARD1, …
GOTERM_BP_FAT	GO:0051726~regulation of cell cycle	385	7.82679	1.70618e-14	ENSG00000114867, ENSG00000135446, ENSG00000099385, ENSG00000148400, ENSG00000090447, ENSG00000100462, ENSG00000070831, ENSG00000058729, ENSG00000182325, ENSG00000094804, ENSG00000156256, ENSG00000171792, ENSG00000113522, ENSG00000086065, ENSG00000092853, ENSG00000123358, ENSG00000090316, ENSG00000215301, ENSG00000115738, ENSG00000114648, ENSG00000168395, ENSG00000132275, ENSG00000157212, ENSG0000…	4373	1197	19176	1.41041	1.98672e-10	2.00243e-12	1.8923e-10	EIF4G1, CDK4, BCL7C, NOTCH1, TFAP4, PRMT5, CDC42, RIOK2, FBXL6, CDC6, USP16, RHNO1, RAD50, CHMP5, CLSPN, NR4A1, MAEA, DDX3X, ID2, KLHL18, ING5, RRP8, PAXIP1, PLRG1, MYC, CCNB2, PRPF40A, HCFC1, TIMP2, FOXN3, COPS5, BCL2L11, LCMT1, MORF4L2, ZNF703, HIPK2, BOP1, CDCA5, USP47, CCND3, PRKDC, PDCD6IP, CDKN2A, INO80, ATF5, CDKN2B, CETN2, FOXC1, DRG1, PTPN11, ACTR5, RUVBL2, ROCK2, BCR, PRPF19, JUNB, INSR…
GOTERM_BP_FAT	GO:0036211~protein modification process	1107	22.5046	1.80555e-14	ENSG00000214357, ENSG00000016082, ENSG00000160408, ENSG00000166192, ENSG00000040199, ENSG00000135441, ENSG00000197930, ENSG00000077232, ENSG00000114982, ENSG00000135446, ENSG00000167280, ENSG00000135686, ENSG00000012963, ENSG00000168137, ENSG00000100106, ENSG00000145495, ENSG00000156381, ENSG00000090447, ENSG00000070831, ENSG00000058729, ENSG00000094804, ENSG00000112319, ENSG00000114739, ENSG0000…	4373	4049	19176	1.19889	2.10283e-10	2.0771e-12	1.96286e-10	NEURL1B, ISL1, ST6GALNAC6, SENP8, PHLPP2, BLOC1S1, ERO1A, DNAJC10, KANSL3, CDK4, ENGASE, KLHL36, UBR7, SETD5, TRIOBP, MARCH6, ANKRD9, TFAP4, CDC42, RIOK2, CDC6, EYA4, ACVR2B, MAPKAPK3, PCGF6, DUSP12, PARP11, NRP1, ZDHHC16, TTC3, CLSPN, PRKCD, RNF5, HSPA5, TUSC3, USP1, MUL1, GNL3, ING5, SGTA, PAXIP1, SH2B3, PWWP2A, MYC, CCNB2, RNF187, TIMP2, COPS5, ATP6AP2, LCMT1, MAP4K5, PPP2R2A, OGFOD1, LAMA1, E…
GOTERM_BP_FAT	GO:0006464~cellular protein modification process	1107	22.5046	1.80555e-14	ENSG00000214357, ENSG00000016082, ENSG00000160408, ENSG00000166192, ENSG00000040199, ENSG00000135441, ENSG00000197930, ENSG00000077232, ENSG00000114982, ENSG00000135446, ENSG00000167280, ENSG00000135686, ENSG00000012963, ENSG00000168137, ENSG00000100106, ENSG00000145495, ENSG00000156381, ENSG00000090447, ENSG00000070831, ENSG00000058729, ENSG00000094804, ENSG00000112319, ENSG00000114739, ENSG0000…	4373	4049	19176	1.19889	2.10283e-10	2.0771e-12	1.96286e-10	NEURL1B, ISL1, ST6GALNAC6, SENP8, PHLPP2, BLOC1S1, ERO1A, DNAJC10, KANSL3, CDK4, ENGASE, KLHL36, UBR7, SETD5, TRIOBP, MARCH6, ANKRD9, TFAP4, CDC42, RIOK2, CDC6, EYA4, ACVR2B, MAPKAPK3, PCGF6, DUSP12, PARP11, NRP1, ZDHHC16, TTC3, CLSPN, PRKCD, RNF5, HSPA5, TUSC3, USP1, MUL1, GNL3, ING5, SGTA, PAXIP1, SH2B3, PWWP2A, MYC, CCNB2, RNF187, TIMP2, COPS5, ATP6AP2, LCMT1, MAP4K5, PPP2R2A, OGFOD1, LAMA1, E…
GOTERM_BP_FAT	GO:0006796~phosphate-containing compound metabolic process	912	18.5404	1.95328e-14	ENSG00000016082, ENSG00000121281, ENSG00000241973, ENSG00000167283, ENSG00000204310, ENSG00000040199, ENSG00000077232, ENSG00000133027, ENSG00000135446, ENSG00000109390, ENSG00000090447, ENSG00000070831, ENSG00000058729, ENSG00000094804, ENSG00000112319, ENSG00000114739, ENSG00000114738, ENSG00000171793, ENSG00000081721, ENSG00000099250, ENSG00000171314, ENSG00000168389, ENSG00000011405, ENSG0000…	4373	3256	19176	1.22826	2.27054e-10	2.22501e-12	2.10264e-10	ISL1, ADCY7, PI4KA, ATP5MG, AGPAT1, PHLPP2, DNAJC10, PEMT, CDK4, NDUFC1, TFAP4, CDC42, RIOK2, CDC6, EYA4, ACVR2B, MAPKAPK3, CTPS1, DUSP12, NRP1, PGAM1, MFSD2A, PIK3C2A, TKT, CLSPN, PRKCD, JMJD8, FAM126A, MUL1, DTYMK, SH2B3, MYC, CCNB2, RPE, MT-CO1, LDHA, ATP6V1B2, TIMP2, CHCHD10, COPS5, ATP6AP2, NME1, PMS2P1, EEF1A2, MAP4K5, PPP2R2A, LPGAT1, LAMA1, HIPK2, MOB2, ADK, NDUFB5, CCND3, GLMN, PDE12, PR…
GOTERM_BP_FAT	GO:0022402~cell cycle process	397	8.07075	2.02913e-14	ENSG00000114867, ENSG00000135446, ENSG00000099385, ENSG00000100345, ENSG00000161860, ENSG00000177084, ENSG00000090447, ENSG00000100462, ENSG00000070831, ENSG00000058729, ENSG00000182325, ENSG00000094804, ENSG00000259132, ENSG00000092621, ENSG00000171792, ENSG00000113522, ENSG00000172757, ENSG00000108055, ENSG00000086065, ENSG00000092853, ENSG00000238227, ENSG00000215301, ENSG00000115738, ENSG0000…	4373	1243	19176	1.40055	2.36084e-10	2.28898e-12	2.16309e-10	EIF4G1, CDK4, BCL7C, MYH9, SYCE2, POLE, TFAP4, PRMT5, CDC42, RIOK2, FBXL6, CDC6, AL132780.3, PHGDH, RHNO1, RAD50, CFL1, SMC3, CHMP5, CLSPN, TMEM250, DDX3X, ID2, CEP152, KLHL18, MAP4, RRP8, MLH1, PAXIP1, KIAA0753, PLRG1, MYC, CCNB2, PRPF40A, MZT1, FOXN3, RRS1, BCL2L11, SUN2, LCMT1, FAM208A, CDCA5, USP47, CCND3, PRKDC, MITD1, RTKN, PDCD6IP, CDKN2A, INO80, E2F6, ATF5, CDKN2B, CETN2, SLC16A1, DRG1, R…
GOTERM_BP_FAT	GO:0000398~mRNA splicing, via spliceosome	139	2.82578	2.89051e-14	ENSG00000075856, ENSG00000102241, ENSG00000092199, ENSG00000136819, ENSG00000165819, ENSG00000136937, ENSG00000039123, ENSG00000104824, ENSG00000099783, ENSG00000117614, ENSG00000175467, ENSG00000023734, ENSG00000134597, ENSG00000004534, ENSG00000100109, ENSG00000079785, ENSG00000100462, ENSG00000183258, ENSG00000271793, ENSG00000179950, ENSG00000048740, ENSG00000004487, ENSG00000170860, ENSG0000…	4373	335	19176	1.81949	3.35421e-10	3.19856e-12	3.02265e-10	SART3, HTATSF1, HNRNPC, C9orf78, METTL3, NCBP1, MTREX, HNRNPL, HNRNPM, SYF2, SART1, STRAP, RBMX2, RBM6, TFIP11, DDX1, PRMT5, DDX41, AL589666.1, PUF60, CELF2, KDM1A, LSM3, PTBP2, BCAS2, KHDRBS3, SRSF4, PAXBP1, U2AF2, SRRM2, DHX9, RBM17, PLRG1, CWC27, PRPF40A, PRPF4, NCL, FAM172A, SNRPD2, SF3A3, RBM41, GEMIN2, HSPA8, EFTUD2, LUC7L2, NUP98, PRMT7, TRA2B, SNRPA1, YJU2, PRPF4B, SYNCRIP, SF3A1, PRPF38A…
GOTERM_BP_FAT	GO:0000377~RNA splicing, via transesterification reactions with bulged adenosine as nucleophile	139	2.82578	2.89051e-14	ENSG00000075856, ENSG00000102241, ENSG00000092199, ENSG00000136819, ENSG00000165819, ENSG00000136937, ENSG00000039123, ENSG00000104824, ENSG00000099783, ENSG00000117614, ENSG00000175467, ENSG00000023734, ENSG00000134597, ENSG00000004534, ENSG00000100109, ENSG00000079785, ENSG00000100462, ENSG00000183258, ENSG00000271793, ENSG00000179950, ENSG00000048740, ENSG00000004487, ENSG00000170860, ENSG0000…	4373	335	19176	1.81949	3.35421e-10	3.19856e-12	3.02265e-10	SART3, HTATSF1, HNRNPC, C9orf78, METTL3, NCBP1, MTREX, HNRNPL, HNRNPM, SYF2, SART1, STRAP, RBMX2, RBM6, TFIP11, DDX1, PRMT5, DDX41, AL589666.1, PUF60, CELF2, KDM1A, LSM3, PTBP2, BCAS2, KHDRBS3, SRSF4, PAXBP1, U2AF2, SRRM2, DHX9, RBM17, PLRG1, CWC27, PRPF40A, PRPF4, NCL, FAM172A, SNRPD2, SF3A3, RBM41, GEMIN2, HSPA8, EFTUD2, LUC7L2, NUP98, PRMT7, TRA2B, SNRPA1, YJU2, PRPF4B, SYNCRIP, SF3A1, PRPF38A…
GOTERM_BP_FAT	GO:0051603~proteolysis involved in cellular protein catabolic process	272	5.52958	4.40177e-14	ENSG00000127022, ENSG00000185825, ENSG00000075975, ENSG00000174013, ENSG00000128590, ENSG00000112208, ENSG00000077232, ENSG00000004897, ENSG00000177889, ENSG00000119401, ENSG00000167962, ENSG00000036257, ENSG00000086758, ENSG00000114062, ENSG00000162032, ENSG00000101557, ENSG00000145495, ENSG00000013374, ENSG00000057757, ENSG00000156381, ENSG00000168936, ENSG00000122257, ENSG00000182325, ENSG0000…	4373	791	19176	1.50789	5.10871e-10	4.82492e-12	4.55957e-10	CANX, BCAP31, MKRN2, FBXO45, DNAJB9, BAG2, DNAJC10, CDC27, UBE2N, TRIM32, ZNF598, CUL3, HUWE1, UBE3A, SPSB3, USP14, MARCH6, NUB1, PITHD1, ANKRD9, TMEM129, RBBP6, FBXL6, EIF3H, DVL1, USP16, PMAIP1, XBP1, UBE2H, TTC3, CHMP5, MAEA, KCTD5, RNF5, HERC4, YME1L1, USP10, HSPA5, SKP1, USP1, FBXL19, SGTA, CSNK1E, PSMB5, ANAPC11, RNF187, PSMC4, NOP53, FBXO8, EDEM1, HIPK2, KLHL22, USP47, GLMN, PSME4, UBE3D, …
GOTERM_BP_FAT	GO:0015931~nucleobase-containing compound transport	111	2.25656	6.8424e-14	ENSG00000136937, ENSG00000242265, ENSG00000152223, ENSG00000138035, ENSG00000169100, ENSG00000157593, ENSG00000058729, ENSG00000155561, ENSG00000040341, ENSG00000132507, ENSG00000132341, ENSG00000165271, ENSG00000196313, ENSG00000111224, ENSG00000082898, ENSG00000112159, ENSG00000115268, ENSG00000111581, ENSG00000174669, ENSG00000131652, ENSG00000157106, ENSG00000139496, ENSG00000085415, ENSG0000…	4373	250	19176	1.94698	7.94689e-10	7.43008e-12	7.02145e-10	NCBP1, PEG10, EPG5, PNPT1, SLC25A6, SLC35B2, RIOK2, NUP205, STAU2, EIF5A, RAN, NOL6, POM121, PARP11, XPO1, MDN1, RPS15, NUP107, SLC29A2, THOC6, SMG1, NUP58, SEH1L, THOC1, KHSRP, NUP210, XPOT, PCID2, RAE1, PHAX, AKAP8L, SLC25A24, ABCC4, THOC5, NUP62CL, DHX9, AGFG1, SLC25A36, LRPPRC, SEM1, RRS1, NUP188, NUP98, UPF2, UPF3B, KIF5C, SLC25A33, SSB, ZC3H11A, NUP153, NSUN2, CETN2, BICD2, TSC1, SLBP, EIF4…
GOTERM_BP_FAT	GO:0000469~cleavage involved in rRNA processing	26	0.528563	1.31756e-13	ENSG00000162408, ENSG00000130713, ENSG00000117419, ENSG00000196943, ENSG00000120699, ENSG00000167721, ENSG00000171858, ENSG00000145912, ENSG00000120158, ENSG00000146109, ENSG00000087269, ENSG00000179041, ENSG00000107371, ENSG00000183751, ENSG00000129347, ENSG00000261236, ENSG00000196678, ENSG00000123737, ENSG00000141101, ENSG00000171824, ENSG00000119616, ENSG00000120800, ENSG00000124787, ENSG0000…	4373	28	19176	4.07187	1.53132e-09	1.41748e-11	1.33952e-09	NOL9, EXOSC2, ERI3, NOP9, EXOSC8, TSR1, RPS21, NHP2, RCL1, ABT1, NOP14, RRS1, EXOSC3, TBL3, KRI1, BOP1, ERI2, EXOSC9, NOB1, EXOSC10, FCF1, UTP20, RPP40, RRP36, EXOSC7, BMS1
GOTERM_BP_FAT	GO:0051173~positive regulation of nitrogen compound metabolic process	663	13.4783	1.37863e-13	ENSG00000214114, ENSG00000016082, ENSG00000144161, ENSG00000186918, ENSG00000114867, ENSG00000156384, ENSG00000104824, ENSG00000134595, ENSG00000104825, ENSG00000114982, ENSG00000135446, ENSG00000099385, ENSG00000151806, ENSG00000170689, ENSG00000146109, ENSG00000166197, ENSG00000148400, ENSG00000156261, ENSG00000057757, ENSG00000032219, ENSG00000108064, ENSG00000090447, ENSG00000100462, ENSG0000…	4373	2284	19176	1.2729	1.60228e-09	1.46957e-11	1.38875e-09	MYCBP, ISL1, ZC3H8, ZNF395, EIF4G1, SFR1, HNRNPL, SOX3, NFKBIB, KANSL3, CDK4, BCL7C, GUF1, HOXB9, ABT1, NOLC1, NOTCH1, CCT8, PITHD1, ARID4A, TFAM, TFAP4, PRMT5, CDC42, MAPK3, RIOK2, SHLD2, RBM23, KPNA6, EYA4, ZNF580, USP16, TCERG1, STAT2, H1F0, ZNF33A, ZNF76, RAD50, MDK, FOS, NAA16, TFCP2, SS18L2, MED10, XBP1, KHSRP, ELF2, PRKCD, WDR43, PMF1, DIMT1, NR4A1, ZMIZ1, CHURC1, GTF2F1, DDX3X, ZNF48, ID2…
GOTERM_BP_FAT	GO:0034645~cellular macromolecule biosynthetic process	1489	30.2704	1.6858e-13	ENSG00000214114, ENSG00000016082, ENSG00000144161, ENSG00000160408, ENSG00000156384, ENSG00000134595, ENSG00000077235, ENSG00000249459, ENSG00000114982, ENSG00000135446, ENSG00000204316, ENSG00000170689, ENSG00000146109, ENSG00000151929, ENSG00000168137, ENSG00000166197, ENSG00000151923, ENSG00000125885, ENSG00000108064, ENSG00000177084, ENSG00000163923, ENSG00000161980, ENSG00000090447, ENSG0000…	4373	5669	19176	1.15177	1.95834e-09	1.78066e-11	1.68273e-09	MYCBP, ISL1, ZC3H8, ST6GALNAC6, SFR1, SOX3, GTF3C1, ZNF286B, KANSL3, CDK4, MRPL38, HOXB9, ABT1, BAG3, SETD5, NOLC1, TIAL1, MCM8, TFAM, POLE, RPL39L, POLR3K, TFAP4, CDC42, RBAK, CDC6, EIF3H, KPNA6, ZNF580, ACVR2B, MRPS2, TCERG1, TARS, PCGF6, H1F0, RSL24D1, ZNF76, PARP11, RARS, ZNF280D, TFCP2, BEND6, POLR2K, ZDHHC16, ELF2, COMMD7, SMC3, ZNF205, RPL19, GTF2F1, MLF2, ZNF48, ZNF623, AES, HSPA5, TUSC3,…
GOTERM_BP_FAT	GO:0051168~nuclear export	81	1.64668	2.37377e-13	ENSG00000136938, ENSG00000198301, ENSG00000136937, ENSG00000072062, ENSG00000139405, ENSG00000169180, ENSG00000135521, ENSG00000113013, ENSG00000162231, ENSG00000163166, ENSG00000151929, ENSG00000112081, ENSG00000058729, ENSG00000181555, ENSG00000113569, ENSG00000132341, ENSG00000196313, ENSG00000165271, ENSG00000112159, ENSG00000082898, ENSG00000115268, ENSG00000111581, ENSG00000131652, ENSG0000…	4373	164	19176	2.16581	2.75819e-09	2.48476e-11	2.34811e-09	ANP32B, SDAD1, NCBP1, PRKACA, RITA1, XPO6, LTV1, HSPA9, NXF1, IWS1, BAG3, SRSF3, RIOK2, SETD2, NUP155, RAN, POM121, NOL6, MDN1, XPO1, RPS15, NUP107, THOC6, SMG1, THOC1, DESI1, CSE1L, NUP160, GAS6, XPOT, ALYREF, PCID2, RAE1, PHAX, KHDRBS1, AKAP8L, THOC5, UBE2I, XPO5, NUP62CL, XPO4, MALT1, DDX39B, DHX9, NPM1, RBM8A, NOP9, AGFG1, AHCYL1, BARD1, STRADA, DDX19A, NUP93, SEM1, RRS1, NUP188, RANGAP1, ANK…
GOTERM_BP_FAT	GO:0006260~DNA replication	111	2.25656	2.46997e-13	ENSG00000125482, ENSG00000077514, ENSG00000197771, ENSG00000107815, ENSG00000107937, ENSG00000151657, ENSG00000154920, ENSG00000159259, ENSG00000198900, ENSG00000168411, ENSG00000100865, ENSG00000125885, ENSG00000177084, ENSG00000070831, ENSG00000122257, ENSG00000167967, ENSG00000143476, ENSG00000094804, ENSG00000198056, ENSG00000115947, ENSG00000115942, ENSG00000153147, ENSG00000176208, ENSG0000…	4373	254	19176	1.91632	2.87043e-09	2.56237e-11	2.42145e-09	TTF1, POLD3, MCMBP, TWNK, GTPBP4, KIN, EME1, CHAF1B, TOP1, RFWD3, CINP, MCM8, POLE, CDC42, RBBP6, E4F1, DTL, CDC6, PRIM1, ORC4, ORC2, SMARCA5, ATAD5, IGHMBP2, POLH, EXD2, THOC1, MCM5, RPA3, POLD4, DHX9, POLD2, ING5, ZGRF1, RMI2, ING4, STOML2, GINS4, POLE3, ETAA1, RECQL4, SUPT16H, LIG3, INO80, RRM2, WAPL, MGME1, CDT1, NAP1L1, LIG1, CIZ1, ZNF830, DBF4, JUN, ZPR1, RNASEH1, CCDC88A, CCNE2, DACH1, AP0…
GOTERM_BP_FAT	GO:0019637~organophosphate metabolic process	371	7.54218	2.92649e-13	ENSG00000183648, ENSG00000130313, ENSG00000155850, ENSG00000121281, ENSG00000241973, ENSG00000065135, ENSG00000167283, ENSG00000157353, ENSG00000204310, ENSG00000172992, ENSG00000151014, ENSG00000133027, ENSG00000109390, ENSG00000157593, ENSG00000186364, ENSG00000184983, ENSG00000070831, ENSG00000178741, ENSG00000130208, ENSG00000171793, ENSG00000179958, ENSG00000150712, ENSG00000157106, ENSG0000…	4373	1166	19176	1.39526	3.40065e-09	3.0091e-11	2.84361e-09	NDUFB1, PGLS, SLC26A2, ADCY7, PI4KA, GNAI3, ATP5MG, FUK, AGPAT1, DCAKD, NOCT, PEMT, NDUFC1, SLC35B2, NUDT17, NDUFA6, CDC42, COX5A, APOC1, CTPS1, DCTPP1, MTMR12, SMG1, PGAM1, PIGK, XBP1, MFSD2A, ABCA3, DHDDS, PIK3C2A, TDG, PIP5K1C, TKT, PRKCD, GPI, RPTOR, PPIF, IMPDH1, GARS, JMJD8, FAM126A, CHKA, SLC44A5, VPS9D1, PI4K2B, SELENOI, DTYMK, SULT1A1, UQCC2, MYC, RPE, LDHA, MT-CO1, ATP5PD, ATP6V1B2, TIM…
GOTERM_BP_FAT	GO:0009142~nucleoside triphosphate biosynthetic process	72	1.46371	2.95478e-13	ENSG00000074800, ENSG00000183648, ENSG00000099624, ENSG00000167283, ENSG00000169020, ENSG00000154723, ENSG00000173915, ENSG00000109390, ENSG00000143799, ENSG00000168653, ENSG00000168610, ENSG00000165264, ENSG00000084774, ENSG00000184983, ENSG00000102125, ENSG00000156411, ENSG00000241468, ENSG00000171793, ENSG00000131495, ENSG00000023228, ENSG00000213619, ENSG00000140990, ENSG00000149925, ENSG0000…	4373	139	19176	2.27141	3.4329e-09	3.01154e-11	2.84592e-09	ENO1, NDUFB1, ATP5F1D, ATP5MG, ATP5ME, ATP5PF, ATP5MD, NDUFC1, PARP1, NDUFS5, STAT3, NDUFB6, CAD, NDUFA6, TAZ, ATP5MPL, ATP5MF, CTPS1, NDUFA2, NDUFS1, NDUFS3, NDUFB10, ALDOA, DMAC2L, CMPK1, AK1, ATP5F1E, SDHA, IMPDH1, PINK1, TYMS, VPS9D1, MT-ND3, IMPDH2, MT-ND4, VCP, TMSB4X, PPARGC1A, DTYMK, MYC, ATP5PD, NDUFB8, STOML2, ATP5MC1, NME1-NME2, NDUFA3, NDUFA9, SDHC, NDUFS8, NME1, UCK2, NDUFA7, ADK, ND…
GOTERM_BP_FAT	GO:0000466~maturation of 5.8S rRNA from tricistronic rRNA transcript (SSU-rRNA, 5.8S rRNA, LSU-rRNA)	24	0.487904	2.99743e-13	ENSG00000261236, ENSG00000130713, ENSG00000162408, ENSG00000117419, ENSG00000196678, ENSG00000196943, ENSG00000120699, ENSG00000123737, ENSG00000171858, ENSG00000120158, ENSG00000138442, ENSG00000146109, ENSG00000171824, ENSG00000087269, ENSG00000119616, ENSG00000120800, ENSG00000100029, ENSG00000179041, ENSG00000107371, ENSG00000124787, ENSG00000142207, ENSG00000108592, ENSG00000129347, ENSG0000…	4373	25	19176	4.20969	3.48321e-09	3.02845e-11	2.86189e-09	BOP1, EXOSC2, NOL9, ERI3, ERI2, NOP9, EXOSC8, EXOSC9, RPS21, RCL1, WDR12, ABT1, EXOSC10, NOP14, FCF1, UTP20, PES1, RRS1, EXOSC3, RPP40, URB1, FTSJ3, KRI1, EXOSC7
GOTERM_BP_FAT	GO:0016569~covalent chromatin modification	199	4.04554	3.02448e-13	ENSG00000075856, ENSG00000016082, ENSG00000006712, ENSG00000114982, ENSG00000177889, ENSG00000086758, ENSG00000099381, ENSG00000168137, ENSG00000141570, ENSG00000032219, ENSG00000100462, ENSG00000102882, ENSG00000106443, ENSG00000277258, ENSG00000112319, ENSG00000075624, ENSG00000156256, ENSG00000156374, ENSG00000129691, ENSG00000145919, ENSG00000119772, ENSG00000100219, ENSG00000280789, ENSG0000…	4373	545	19176	1.60116	3.51418e-09	3.02943e-11	2.86283e-09	SART3, ISL1, PAF1, KANSL3, UBE2N, HUWE1, SETD1A, SETD5, CBX8, ARID4A, PRMT5, MAPK3, PHF14, PCGF2, EYA4, ACTB, USP16, PCGF6, ASH2L, BOD1, DNMT3A, XBP1, PAGR1, MSL1, PAXBP1, PRKCD, DPY30, SKP1, ING5, RRP8, PAXIP1, PWWP2A, PADI2, HCFC1, BARD1, PPP4R3B, MORF4L2, PRMT7, AKAP8, FAM208A, BEND3, BMI1, KIAA1551, ZBTB7B, USP3, ATF7IP2, RUVBL2, PADI3, CLNS1A, ZNF335, PHB, APBB1, IWS1, SFPQ, NELFE, ATRX, H3F…
GOTERM_BP_FAT	GO:0006325~chromatin organization	299	6.07847	3.81965e-13	ENSG00000075856, ENSG00000016082, ENSG00000092199, ENSG00000064961, ENSG00000006712, ENSG00000114982, ENSG00000198900, ENSG00000099385, ENSG00000177889, ENSG00000086758, ENSG00000099381, ENSG00000168137, ENSG00000141570, ENSG00000032219, ENSG00000100462, ENSG00000181218, ENSG00000102882, ENSG00000106443, ENSG00000277258, ENSG00000112319, ENSG00000075624, ENSG00000156256, ENSG00000131778, ENSG0000…	4373	902	19176	1.45359	4.43787e-09	3.79321e-11	3.5846e-09	SART3, ISL1, HNRNPC, HMG20B, PAF1, KANSL3, TOP1, BCL7C, UBE2N, HUWE1, SETD1A, SETD5, CBX8, ARID4A, PRMT5, HIST3H2A, MAPK3, PHF14, PCGF2, EYA4, ACTB, USP16, CHD1L, PCGF6, ASH2L, H1F0, BOD1, DNMT3A, ATAD2B, XBP1, PAGR1, MSL1, PAXBP1, TDG, PRKCD, ZMIZ1, CBX5, HMGB2, DPY30, BTAF1, SKP1, ING5, RRP8, PAXIP1, MYC, PWWP2A, PADI2, HCFC1, BARD1, SMARCD3, PPP4R3B, BRD3, ASF1B, MORF4L2, PRMT7, AKAP8, FAM208A…
GOTERM_BP_FAT	GO:1903320~regulation of protein modification by small protein conjugation or removal	122	2.48018	3.86579e-13	ENSG00000075856, ENSG00000175063, ENSG00000108106, ENSG00000112208, ENSG00000097007, ENSG00000254093, ENSG00000107937, ENSG00000170296, ENSG00000064961, ENSG00000177889, ENSG00000036257, ENSG00000086758, ENSG00000114062, ENSG00000153827, ENSG00000013374, ENSG00000183255, ENSG00000164615, ENSG00000106683, ENSG00000108465, ENSG00000106799, ENSG00000198730, ENSG00000113369, ENSG00000004487, ENSG0000…	4373	290	19176	1.84476	4.49206e-09	3.80649e-11	3.59715e-09	SART3, UBE2C, UBE2S, BAG2, ABL1, PINX1, GTPBP4, GABARAP, HMG20B, UBE2N, CUL3, HUWE1, UBE3A, TRIP12, NUB1, PTTG1IP, CAMLG, LIMK1, CDK5RAP3, TGFBR1, CTR9, ARRDC3, KDM1A, RPS15, HSP90AB1, HSPA1A, HSPA1B, U2AF2, NXN, FEM1A, ZMIZ1, CSNK2A1, DNAJA1, RPS3, HERPUD1, DDX3X, PINK1, RPL37, SKP1, VPS28, HSPA5, MUL1, GNL3, COPS7A, VCP, SGTA, PAXIP1, PRR7, HDAC3, OTUB2, COPS3, HIF1A, RASSF5, RPS2, COPS5, NOP53…
GOTERM_BP_FAT	GO:0019941~modification-dependent protein catabolic process	242	4.9197	3.99087e-13	ENSG00000127022, ENSG00000185825, ENSG00000075975, ENSG00000174013, ENSG00000128590, ENSG00000077232, ENSG00000004897, ENSG00000177889, ENSG00000119401, ENSG00000167962, ENSG00000036257, ENSG00000086758, ENSG00000114062, ENSG00000162032, ENSG00000101557, ENSG00000145495, ENSG00000013374, ENSG00000156381, ENSG00000168936, ENSG00000122257, ENSG00000182325, ENSG00000147677, ENSG00000107404, ENSG0000…	4373	697	19176	1.52251	4.63783e-09	3.89664e-11	3.68234e-09	CANX, BCAP31, MKRN2, FBXO45, DNAJB9, DNAJC10, CDC27, UBE2N, TRIM32, ZNF598, CUL3, HUWE1, UBE3A, SPSB3, USP14, MARCH6, NUB1, ANKRD9, TMEM129, RBBP6, FBXL6, EIF3H, DVL1, USP16, XBP1, UBE2H, TTC3, CHMP5, MAEA, KCTD5, RNF5, HERC4, USP10, HSPA5, SKP1, USP1, FBXL19, SGTA, CSNK1E, PSMB5, ANAPC11, RNF187, PSMC4, NOP53, FBXO8, EDEM1, HIPK2, KLHL22, USP47, UBE3D, CHMP6, RNF4, UBE2V2, CDKN2A, PLAA, NDFIP1, …
GOTERM_BP_FAT	GO:1902582~single-organism intracellular transport	274	5.57024	4.27238e-13	ENSG00000127022, ENSG00000157911, ENSG00000183648, ENSG00000197496, ENSG00000077238, ENSG00000167283, ENSG00000104825, ENSG00000135441, ENSG00000189195, ENSG00000150961, ENSG00000109390, ENSG00000186480, ENSG00000151929, ENSG00000108187, ENSG00000148400, ENSG00000184983, ENSG00000141458, ENSG00000101311, ENSG00000070831, ENSG00000141577, ENSG00000025800, ENSG00000107404, ENSG00000106799, ENSG0000…	4373	812	19176	1.4797	4.96422e-09	4.13673e-11	3.90922e-09	CANX, PEX10, NDUFB1, SLC2A10, IL4R, ATP5MG, NFKBIB, BLOC1S1, BTBD8, SEC24D, NDUFC1, INSIG1, BAG3, PBLD, NOTCH1, NDUFA6, NPC1, FERMT1, CDC42, CEP131, KPNA6, DVL1, TGFBR1, ACTB, TOMM40, IFT43, NUP107, NPC2, XBP1, CSE1L, TOMM22, PIP5K1C, PRKCD, PHAX, KPNA3, SPG11, TSC2, IFT27, BBS12, TCTEX1D2, HSPD1, TIMM13, TAP1, ATP5PD, HSBP1, SYT2, TIMM8A, HEATR3, NUP188, NDUFA3, NDUFS8, SUN2, HSPA8, SEC31B, NUP9…
GOTERM_BP_FAT	GO:1903827~regulation of cellular protein localization	214	4.35048	4.38615e-13	ENSG00000185825, ENSG00000151012, ENSG00000106688, ENSG00000197496, ENSG00000104825, ENSG00000175224, ENSG00000158445, ENSG00000186480, ENSG00000086758, ENSG00000151929, ENSG00000166197, ENSG00000120756, ENSG00000108187, ENSG00000156261, ENSG00000039523, ENSG00000101311, ENSG00000070831, ENSG00000141577, ENSG00000058729, ENSG00000107404, ENSG00000106799, ENSG00000075624, ENSG00000196396, ENSG0000…	4373	599	19176	1.56663	5.0971e-09	4.21179e-11	3.98016e-09	BCAP31, SLC7A11, SLC1A1, SLC2A10, NFKBIB, ATG13, KCNB1, INSIG1, HUWE1, BAG3, NOLC1, PLS1, PBLD, CCT8, RIPOR1, FERMT1, CDC42, CEP131, RIOK2, DVL1, TGFBR1, ACTB, PTPN1, POLR1A, GOPC, NUP58, XBP1, GAS6, NVL, PRKCD, DNAJA1, LZTFL1, TCTEX1D2, XPO4, GNL3, PPFIA1, CSNK1E, GSN, MIEF2, BARD1, ENTR1, EDEM1, VAMP2, CDCA5, STOM, LARP7, BYSL, SREBF2, TRIM8, CDKN2A, CIB1, WAPL, NSUN2, TERT, GLI3, PTPN11, ERGIC…
GOTERM_BP_FAT	GO:0072521~purine-containing compound metabolic process	208	4.2285	6.36791e-13	ENSG00000183648, ENSG00000155850, ENSG00000121281, ENSG00000065135, ENSG00000167283, ENSG00000172992, ENSG00000133027, ENSG00000109390, ENSG00000157593, ENSG00000184983, ENSG00000178741, ENSG00000099810, ENSG00000099256, ENSG00000171314, ENSG00000105220, ENSG00000141564, ENSG00000108179, ENSG00000106348, ENSG00000161999, ENSG00000075399, ENSG00000196502, ENSG00000137288, ENSG00000136997, ENSG0000…	4373	580	19176	1.57258	7.39989e-09	6.06465e-11	5.73112e-09	NDUFB1, SLC26A2, ADCY7, GNAI3, ATP5MG, DCAKD, PEMT, NDUFC1, SLC35B2, NDUFA6, COX5A, MTAP, PRTFDC1, PGAM1, GPI, RPTOR, PPIF, IMPDH1, JMJD8, VPS9D1, SULT1A1, UQCC2, MYC, LDHA, MT-CO1, AHCYL1, ATP5PD, ATP6V1B2, TIMP2, CHCHD10, ATP5MC1, NDUFA3, NDUFS8, NME1, HSPA8, COX6C, COX8A, ADK, NDUFB5, BEND3, PDE12, PFKM, COX7A2, SLC25A13, NDUFS7, PARG, NDUFA13, UQCR10, ENO4, ITPA, AHCY, NDUFA12, UQCRB, MCCC2, …
GOTERM_BP_FAT	GO:0010467~gene expression	1742	35.4137	8.99908e-13	ENSG00000016082, ENSG00000160404, ENSG00000156384, ENSG00000134595, ENSG00000249459, ENSG00000114982, ENSG00000135446, ENSG00000134597, ENSG00000170689, ENSG00000146109, ENSG00000151929, ENSG00000166197, ENSG00000151923, ENSG00000100345, ENSG00000163923, ENSG00000090447, ENSG00000146587, ENSG00000058729, ENSG00000025800, ENSG00000213015, ENSG00000122140, ENSG00000113649, ENSG00000156374, ENSG0000…	4373	6771	19176	1.12817	1.04574e-08	8.50084e-11	8.03333e-09	ISL1, TOR2A, SFR1, SOX3, ZNF286B, KANSL3, CDK4, RBMX2, HOXB9, ABT1, BAG3, NOLC1, TIAL1, MYH9, RPL39L, TFAP4, RBAK, RIOK2, KPNA6, ZNF580, MRPS2, TCERG1, PCGF6, ECEL1, RARS, ZNF76, TFCP2, BEND6, COMMD7, PRKCD, RPL19, GTF2F1, YME1L1, ZNF48, HSPA5, HSPD1, GNL3, ING5, PAXIP1, PLRG1, PWWP2A, ZC3H18, SSBP3, AGFG1, NOP14, CHCHD10, METTL16, ATP6AP2, RRS1, TCOF1, NME1, EEF1A2, OGFOD1, BHLHE40, AP3D1, FAM20…
GOTERM_BP_FAT	GO:0006605~protein targeting	200	4.06587	9.08574e-13	ENSG00000157911, ENSG00000185825, ENSG00000106688, ENSG00000197496, ENSG00000104825, ENSG00000175224, ENSG00000158445, ENSG00000086758, ENSG00000151929, ENSG00000166197, ENSG00000144848, ENSG00000108187, ENSG00000148400, ENSG00000101311, ENSG00000276168, ENSG00000025800, ENSG00000106799, ENSG00000130204, ENSG00000134243, ENSG00000114850, ENSG00000111581, ENSG00000143742, ENSG00000139496, ENSG0000…	4373	554	19176	1.58307	1.0558e-08	8.51348e-11	8.04527e-09	PEX10, BCAP31, SLC1A1, SLC2A10, NFKBIB, ATG13, KCNB1, HUWE1, BAG3, NOLC1, ATG3, PBLD, NOTCH1, FERMT1, RN7SL1, KPNA6, TGFBR1, TOMM40, SORT1, SSR3, NUP107, SRP9, NUP58, XBP1, CSE1L, TOMM22, PRKCD, KPNA3, SPG11, TSC2, HSPA5, HSPD1, TIMM13, SGTA, SEC61A1, MIEF2, TIMM8A, HEATR3, NUP188, PMPCA, HSPA8, GOLGA7, NUP98, EDEM1, AP3D1, AIP, ZDHHC24, TOMM70, STOM, TIMM10B, SREBF2, CDKN2A, NDUFA13, NUP153, CIB…
GOTERM_BP_FAT	GO:0009259~ribonucleotide metabolic process	197	4.00488	9.75064e-13	ENSG00000183648, ENSG00000155850, ENSG00000121281, ENSG00000065135, ENSG00000167283, ENSG00000172992, ENSG00000109390, ENSG00000157593, ENSG00000184983, ENSG00000178741, ENSG00000171793, ENSG00000171314, ENSG00000105220, ENSG00000141564, ENSG00000108179, ENSG00000106348, ENSG00000161999, ENSG00000075399, ENSG00000196502, ENSG00000137288, ENSG00000136997, ENSG00000134333, ENSG00000198804, ENSG0000…	4373	544	19176	1.58798	1.13308e-08	9.06342e-11	8.56496e-09	NDUFB1, SLC26A2, ADCY7, GNAI3, ATP5MG, DCAKD, NDUFC1, SLC35B2, NDUFA6, COX5A, CTPS1, PGAM1, GPI, RPTOR, PPIF, IMPDH1, JMJD8, VPS9D1, SULT1A1, UQCC2, MYC, LDHA, MT-CO1, ATP5PD, ATP6V1B2, TIMP2, CHCHD10, ATP5MC1, NDUFA3, NDUFS8, NME1, UCK2, HSPA8, COX6C, COX8A, ADK, NDUFB5, BEND3, PDE12, PFKM, COX7A2, SLC25A13, NDUFS7, PARG, NDUFA13, UQCR10, ENO4, ITPA, NDUFA12, UQCRB, MCCC2, PALM, ATP5F1D, UQCRFS1…
GOTERM_BP_FAT	GO:0006405~RNA export from nucleus	59	1.19943	1.00955e-12	ENSG00000198301, ENSG00000136937, ENSG00000135521, ENSG00000162231, ENSG00000163166, ENSG00000112081, ENSG00000058729, ENSG00000181555, ENSG00000113569, ENSG00000132341, ENSG00000196313, ENSG00000165271, ENSG00000112159, ENSG00000082898, ENSG00000115268, ENSG00000111581, ENSG00000131652, ENSG00000157106, ENSG00000079134, ENSG00000030066, ENSG00000184575, ENSG00000183684, ENSG00000126226, ENSG0000…	4373	106	19176	2.44076	1.17307e-08	9.30946e-11	8.79747e-09	SDAD1, NCBP1, LTV1, NXF1, IWS1, SRSF3, RIOK2, SETD2, NUP155, RAN, POM121, NOL6, MDN1, XPO1, RPS15, NUP107, THOC6, SMG1, THOC1, NUP160, XPOT, ALYREF, PCID2, RAE1, PHAX, KHDRBS1, AKAP8L, THOC5, XPO5, NUP62CL, DDX39B, DHX9, NPM1, RBM8A, NOP9, AGFG1, DDX19A, NUP93, SEM1, RRS1, NUP188, UPF2, NUP88, NUP133, SMG5, ZC3H11A, SSB, LSG1, PABPN1, NUP153, ABCE1, YTHDC1, NSUN2, THOC7, THOC2, DDX39A, TSC1, HNRN…
GOTERM_BP_FAT	GO:0006091~generation of precursor metabolites and energy	175	3.55763	1.07573e-12	ENSG00000091140, ENSG00000074800, ENSG00000183648, ENSG00000127540, ENSG00000023572, ENSG00000197894, ENSG00000135441, ENSG00000172115, ENSG00000109390, ENSG00000168653, ENSG00000138035, ENSG00000127948, ENSG00000085662, ENSG00000100504, ENSG00000165264, ENSG00000184983, ENSG00000102125, ENSG00000178741, ENSG00000141959, ENSG00000092621, ENSG00000104812, ENSG00000169230, ENSG00000131495, ENSG0000…	4373	469	19176	1.63623	1.24996e-08	9.84163e-11	9.30038e-09	DLD, ENO1, NDUFB1, UQCR11, GLRX2, ADH5, BLOC1S1, CYCS, NDUFC1, NDUFS5, PNPT1, POR, AKR1B1, PYGL, NDUFB6, NDUFA6, TAZ, COX5A, PFKL, PHGDH, GYS1, PRELID1, NDUFA2, NDUFS1, PGAM1, IREB2, NDUFB10, SUCLA2, AGL, CHCHD2, GPI, PPIF, RPTOR, STK40, SLC25A22, ETFB, GSR, JMJD8, PPP1R3E, PINK1, PPP1CA, MT-ND4, VCP, COX6A1, GNPDA1, UQCC2, MYC, COX5B, LDHA, MT-CO1, IDH1, COX17, IDH3A, SUCLG1, NDUFB8, AKR7A2, UGP…
GOTERM_BP_FAT	GO:0009060~aerobic respiration	57	1.15877	1.19022e-12	ENSG00000256591, ENSG00000156467, ENSG00000183648, ENSG00000105953, ENSG00000099624, ENSG00000135441, ENSG00000122729, ENSG00000198938, ENSG00000146701, ENSG00000109390, ENSG00000168653, ENSG00000165264, ENSG00000184983, ENSG00000239900, ENSG00000197444, ENSG00000131495, ENSG00000023228, ENSG00000213619, ENSG00000136381, ENSG00000140990, ENSG00000136143, ENSG00000100412, ENSG00000073578, ENSG0000…	4373	101	19176	2.47475	1.38309e-08	1.08041e-10	1.02099e-08	AP003108.2, UQCRB, NDUFB1, OGDH, ATP5F1D, BLOC1S1, ACO1, MT-CO3, MDH2, NDUFC1, NDUFS5, NDUFB6, NDUFA6, ADSL, OGDHL, NDUFA2, NDUFS1, NDUFS3, IREB2, NDUFB10, SUCLA2, ACO2, SDHA, UQCRH, MT-ND3, MT-ND4, MT-CO1, IDH1, COX10, IDH3A, SUCLG1, NDUFB8, CS, NDUFA3, NDUFA9, SDHC, NDUFS8, UQCRC2, NDUFA7, SUCLG2, NDUFB2, NDUFB5, NDUFA11, NDUFB7, SURF1, NDUFS7, NDUFB4, NDUFA13, UQCR10, DLAT, IDH2, NDUFV1, NDUFB…
GOTERM_BP_FAT	GO:0010638~positive regulation of organelle organization	246	5.00102	1.25576e-12	ENSG00000075856, ENSG00000016082, ENSG00000177885, ENSG00000006712, ENSG00000175224, ENSG00000153317, ENSG00000114982, ENSG00000004897, ENSG00000177889, ENSG00000036257, ENSG00000086758, ENSG00000156261, ENSG00000106683, ENSG00000070831, ENSG00000102882, ENSG00000106799, ENSG00000111229, ENSG00000113522, ENSG00000099250, ENSG00000141682, ENSG00000100219, ENSG00000159086, ENSG00000122386, ENSG0000…	4373	718	19176	1.50241	1.45921e-08	1.13106e-10	1.06885e-08	SART3, ISL1, GRB2, PAF1, ATG13, ASAP1, KANSL3, CDC27, UBE2N, CUL3, HUWE1, CCT8, LIMK1, CDC42, MAPK3, TGFBR1, ARPC3, RAD50, NRP1, PMAIP1, XBP1, PAXBP1, ZNF205, KIAA1211, FSCN1, PPIF, RPS3, ERCC1, CLIP1, MUL1, GNL3, CARMIL2, RRP8, PAXIP1, GSN, DHX36, CDC42EP4, MIEF2, HCFC1, ANAPC11, NCKAP1, CHCHD10, BCL2L11, ENTR1, AKAP8, WDR1, HIP1R, PFN1, FAM208A, HTT, CDCA5, OCLN, SREBF2, PDCD6IP, KIAA1551, INO8…
GOTERM_BP_FAT	GO:0006511~ubiquitin-dependent protein catabolic process	237	4.81805	1.26998e-12	ENSG00000127022, ENSG00000185825, ENSG00000075975, ENSG00000174013, ENSG00000128590, ENSG00000077232, ENSG00000004897, ENSG00000177889, ENSG00000119401, ENSG00000167962, ENSG00000036257, ENSG00000086758, ENSG00000114062, ENSG00000162032, ENSG00000101557, ENSG00000145495, ENSG00000013374, ENSG00000156381, ENSG00000168936, ENSG00000122257, ENSG00000182325, ENSG00000147677, ENSG00000107404, ENSG0000…	4373	686	19176	1.51497	1.47572e-08	1.13507e-10	1.07264e-08	CANX, BCAP31, MKRN2, FBXO45, DNAJB9, DNAJC10, CDC27, UBE2N, TRIM32, ZNF598, CUL3, HUWE1, UBE3A, SPSB3, USP14, MARCH6, NUB1, ANKRD9, TMEM129, RBBP6, FBXL6, EIF3H, DVL1, USP16, XBP1, UBE2H, TTC3, CHMP5, MAEA, KCTD5, RNF5, HERC4, USP10, HSPA5, SKP1, USP1, FBXL19, SGTA, CSNK1E, PSMB5, ANAPC11, RNF187, PSMC4, NOP53, FBXO8, EDEM1, HIPK2, KLHL22, USP47, UBE3D, CHMP6, RNF4, UBE2V2, CDKN2A, PLAA, NDFIP1, …
GOTERM_BP_FAT	GO:1901135~carbohydrate derivative metabolic process	390	7.92844	1.29524e-12	ENSG00000183648, ENSG00000121281, ENSG00000160408, ENSG00000065135, ENSG00000167283, ENSG00000196961, ENSG00000157353, ENSG00000172992, ENSG00000133027, ENSG00000167280, ENSG00000109390, ENSG00000169105, ENSG00000101439, ENSG00000157593, ENSG00000145495, ENSG00000184983, ENSG00000171793, ENSG00000173852, ENSG00000099256, ENSG00000111224, ENSG00000171314, ENSG00000163931, ENSG00000163932, ENSG0000…	4373	1249	19176	1.36924	1.50501e-08	1.14881e-10	1.08563e-08	NDUFB1, ADCY7, ST6GALNAC6, GNAI3, ATP5MG, AP2A1, FUK, DCAKD, PEMT, ENGASE, NDUFC1, CHST14, CST3, SLC35B2, MARCH6, NDUFA6, CTPS1, DPY19L1, PRTFDC1, PARP11, PGAM1, TKT, PRKCD, RFT1, RNF5, PPIF, JMJD8, VPS9D1, TUSC3, GM2A, DTYMK, FPGS, ZC3HAV1, SULT1A1, GNPDA1, MYC, RPE, MT-CO1, LDHA, ATP6V1B2, AKR7A2, TIMP2, CHCHD10, FUCA1, NME1, UCK2, COX6C, EDEM1, ADK, NDUFB5, SLC39A8, PDE12, GNS, COX7A2, PARG, A…
GOTERM_BP_FAT	GO:0018130~heterocycle biosynthetic process	1178	23.948	1.35676e-12	ENSG00000214114, ENSG00000016082, ENSG00000121281, ENSG00000144161, ENSG00000156384, ENSG00000167283, ENSG00000134595, ENSG00000077235, ENSG00000249459, ENSG00000114982, ENSG00000135446, ENSG00000109390, ENSG00000170689, ENSG00000146109, ENSG00000151929, ENSG00000168137, ENSG00000166197, ENSG00000151923, ENSG00000100104, ENSG00000108064, ENSG00000177084, ENSG00000161980, ENSG00000090447, ENSG0000…	4373	4402	19176	1.17347	1.57661e-08	1.18857e-10	1.12321e-08	MYCBP, ISL1, ADCY7, ZC3H8, SFR1, ATP5MG, SOX3, GTF3C1, ZNF286B, KANSL3, CDK4, NDUFC1, HOXB9, ABT1, BAG3, SETD5, NOLC1, TIAL1, SRRD, TFAM, POLE, POLR3K, TFAP4, RBAK, KPNA6, ZNF580, ACVR2B, TCERG1, PCGF6, H1F0, CTPS1, PRTFDC1, ZNF76, ZNF280D, TFCP2, BEND6, POLR2K, ELF2, COMMD7, ZNF205, GTF2F1, MLF2, ZNF48, ZNF623, AES, HSPA5, USP1, GNL3, ING5, PAXIP1, DTYMK, PWWP2A, MYC, SSBP3, RNF187, TIMP2, CHCHD…
GOTERM_BP_FAT	GO:1903311~regulation of mRNA metabolic process	89	1.80931	1.36053e-12	ENSG00000133226, ENSG00000136819, ENSG00000099622, ENSG00000124193, ENSG00000074201, ENSG00000110107, ENSG00000136937, ENSG00000104824, ENSG00000006712, ENSG00000151779, ENSG00000115875, ENSG00000159217, ENSG00000163166, ENSG00000138035, ENSG00000166477, ENSG00000204356, ENSG00000112081, ENSG00000122692, ENSG00000161547, ENSG00000100462, ENSG00000271793, ENSG00000100461, ENSG00000126653, ENSG0000…	4373	192	19176	2.03267	1.58099e-08	1.18857e-10	1.12321e-08	SRRM1, C9orf78, CIRBP, SRSF6, CLNS1A, PRPF19, NCBP1, HNRNPL, PAF1, NBAS, SRSF7, IGF2BP1, IWS1, PNPT1, LEO1, NELFE, SRSF3, SMU1, SRSF2, PRMT5, AL589666.1, RBM23, NSRP1, PUF60, HNRNPU, RBM5, SNRNP70, MOV10, JMJD6, CTR9, CELF2, SRPK1, SUPT5H, RBM39, SFSWAP, BAG4, AGO2, KHDRBS3, CDK11B, ACIN1, SRSF4, SF1, KHSRP, U2AF2, KHDRBS1, DDX5, ZBTB7A, DHX9, DHX34, NPM1, RBM8A, ZC3HAV1, SAFB2, DHX36, AHCYL1, TN…
GOTERM_BP_FAT	GO:0009894~regulation of catabolic process	301	6.11913	1.61118e-12	ENSG00000185825, ENSG00000075975, ENSG00000112208, ENSG00000114867, ENSG00000065135, ENSG00000175224, ENSG00000135446, ENSG00000155974, ENSG00000119401, ENSG00000086758, ENSG00000138035, ENSG00000151929, ENSG00000101439, ENSG00000114062, ENSG00000101557, ENSG00000013374, ENSG00000057757, ENSG00000141458, ENSG00000102882, ENSG00000167964, ENSG00000147677, ENSG00000107404, ENSG00000196396, ENSG0000…	4373	919	19176	1.43625	1.87216e-08	1.39704e-10	1.32021e-08	BCAP31, MKRN2, BAG2, EIF4G1, GNAI3, ATG13, CDK4, GRIP1, TRIM32, HUWE1, PNPT1, BAG3, CST3, UBE3A, USP14, NUB1, PITHD1, NPC1, MAPK3, RAB26, EIF3H, DVL1, PTPN1, EGLN2, APOC1, AGO2, SMG1, PGAM1, CREBRF, FOXO3, XBP1, MFSD2A, DFFB, PIK3C2A, KHSRP, PRKCD, RNF5, RPTOR, TSC2, JMJD8, USP10, SOGA3, MUL1, PPP1CA, SGTA, CSNK1E, ZC3HAV1, MYC, DHX36, ATP6V1B2, BARD1, TIMP2, PSMC4, BCL2L11, NOP53, EEF1A2, EDEM1,…
GOTERM_BP_FAT	GO:0031325~positive regulation of cellular metabolic process	996	20.248	1.86766e-12	ENSG00000214114, ENSG00000016082, ENSG00000144161, ENSG00000156384, ENSG00000134595, ENSG00000114982, ENSG00000133027, ENSG00000135446, ENSG00000170689, ENSG00000146109, ENSG00000151929, ENSG00000166197, ENSG00000100345, ENSG00000108064, ENSG00000090447, ENSG00000070831, ENSG00000058729, ENSG00000094804, ENSG00000122376, ENSG00000025800, ENSG00000112319, ENSG00000213015, ENSG00000114739, ENSG0000…	4373	3656	19176	1.19463	2.17017e-08	1.60743e-10	1.51903e-08	MYCBP, ISL1, ZC3H8, SFR1, SOX3, KANSL3, PEMT, CDK4, HOXB9, ABT1, BAG3, NOLC1, MYH9, TFAM, TFAP4, CDC42, RIOK2, CDC6, SHLD2, KPNA6, EYA4, ZNF580, ACVR2B, TCERG1, H1F0, PRELID1, DUSP12, ZNF76, NRP1, TFCP2, MFSD2A, PIK3C2A, ELF2, ZNF205, CLSPN, PRKCD, DIMT1, GTF2F1, ZNF48, HSPA5, HSPD1, MUL1, GNL3, ING5, SGTA, PAXIP1, PWWP2A, MYC, SSBP3, RNF187, TIMP2, CHCHD10, COPS5, BCL2L11, EEF1A2, MAP4K5, LPGAT1…
GOTERM_BP_FAT	GO:0009201~ribonucleoside triphosphate biosynthetic process	66	1.34174	2.61844e-12	ENSG00000074800, ENSG00000183648, ENSG00000099624, ENSG00000167283, ENSG00000169020, ENSG00000154723, ENSG00000173915, ENSG00000109390, ENSG00000143799, ENSG00000168653, ENSG00000168610, ENSG00000165264, ENSG00000084774, ENSG00000184983, ENSG00000102125, ENSG00000156411, ENSG00000241468, ENSG00000171793, ENSG00000131495, ENSG00000023228, ENSG00000213619, ENSG00000140990, ENSG00000149925, ENSG0000…	4373	127	19176	2.27887	3.04265e-08	2.23703e-10	2.114e-08	ENO1, NDUFB1, ATP5F1D, ATP5MG, ATP5ME, ATP5PF, ATP5MD, NDUFC1, PARP1, NDUFS5, STAT3, NDUFB6, CAD, NDUFA6, TAZ, ATP5MPL, ATP5MF, CTPS1, NDUFA2, NDUFS1, NDUFS3, NDUFB10, ALDOA, DMAC2L, ATP5F1E, SDHA, IMPDH1, PINK1, VPS9D1, MT-ND3, IMPDH2, MT-ND4, VCP, TMSB4X, PPARGC1A, MYC, ATP5PD, NDUFB8, STOML2, ATP5MC1, NME1-NME2, NDUFA3, NDUFA9, SDHC, NDUFS8, NME1, UCK2, NDUFA7, NDUFB2, NDUFB5, NDUFA11, ATP5PB,…
GOTERM_BP_FAT	GO:0009145~purine nucleoside triphosphate biosynthetic process	64	1.30108	3.39486e-12	ENSG00000074800, ENSG00000183648, ENSG00000099624, ENSG00000167283, ENSG00000169020, ENSG00000154723, ENSG00000173915, ENSG00000109390, ENSG00000143799, ENSG00000168653, ENSG00000168610, ENSG00000165264, ENSG00000184983, ENSG00000102125, ENSG00000156411, ENSG00000241468, ENSG00000131495, ENSG00000023228, ENSG00000213619, ENSG00000140990, ENSG00000149925, ENSG00000125375, ENSG00000124172, ENSG0000…	4373	122	19176	2.30038	3.9448e-08	2.87918e-10	2.72084e-08	ENO1, NDUFB1, ATP5F1D, ATP5MG, ATP5ME, ATP5PF, ATP5MD, NDUFC1, PARP1, NDUFS5, STAT3, NDUFB6, NDUFA6, TAZ, ATP5MPL, ATP5MF, NDUFA2, NDUFS1, NDUFS3, NDUFB10, ALDOA, DMAC2L, ATP5F1E, SDHA, IMPDH1, PINK1, VPS9D1, MT-ND3, IMPDH2, MT-ND4, VCP, TMSB4X, PPARGC1A, MYC, ATP5PD, NDUFB8, STOML2, ATP5MC1, NME1-NME2, NDUFA3, NDUFA9, SDHC, NDUFS8, NME1, NDUFA7, ADK, NDUFB2, NDUFB5, NDUFA11, ATP5PB, MT-CO2, NDUF…
GOTERM_BP_FAT	GO:0071166~ribonucleoprotein complex localization	52	1.05713	3.89988e-12	ENSG00000198301, ENSG00000136937, ENSG00000135521, ENSG00000162231, ENSG00000163166, ENSG00000112081, ENSG00000058729, ENSG00000181555, ENSG00000113569, ENSG00000132341, ENSG00000165271, ENSG00000112159, ENSG00000082898, ENSG00000115268, ENSG00000111581, ENSG00000131652, ENSG00000157106, ENSG00000079134, ENSG00000030066, ENSG00000184575, ENSG00000183684, ENSG00000126226, ENSG00000101146, ENSG0000…	4373	90	19176	2.53361	4.53166e-08	3.28353e-10	3.10295e-08	SDAD1, NCBP1, LTV1, NXF1, IWS1, SRSF3, RIOK2, SETD2, NUP155, RAN, NOL6, MDN1, XPO1, RPS15, NUP107, THOC6, SMG1, THOC1, NUP160, XPOT, ALYREF, PCID2, RAE1, AKAP8L, THOC5, DDX39B, NPM1, PRPF31, RBM8A, NOP9, AGFG1, DDX19A, NUP93, SEM1, RRS1, UPF2, NUP88, NUP133, SMG5, ZC3H11A, SSB, LSG1, PABPN1, ABCE1, YTHDC1, NSUN2, THOC7, THOC2, DDX39A, TSC1, HNRNPA2B1, EIF4A3
GOTERM_BP_FAT	GO:0006163~purine nucleotide metabolic process	193	3.92356	4.4517e-12	ENSG00000183648, ENSG00000155850, ENSG00000121281, ENSG00000065135, ENSG00000167283, ENSG00000172992, ENSG00000109390, ENSG00000157593, ENSG00000184983, ENSG00000178741, ENSG00000171314, ENSG00000105220, ENSG00000141564, ENSG00000108179, ENSG00000106348, ENSG00000161999, ENSG00000075399, ENSG00000196502, ENSG00000137288, ENSG00000136997, ENSG00000134333, ENSG00000198804, ENSG00000167863, ENSG0000…	4373	538	19176	1.57309	5.17283e-08	3.70481e-10	3.50106e-08	NDUFB1, SLC26A2, ADCY7, GNAI3, ATP5MG, DCAKD, NDUFC1, SLC35B2, NDUFA6, COX5A, PGAM1, GPI, RPTOR, PPIF, IMPDH1, JMJD8, VPS9D1, SULT1A1, UQCC2, MYC, LDHA, MT-CO1, ATP5PD, ATP6V1B2, TIMP2, CHCHD10, ATP5MC1, NDUFA3, NDUFS8, NME1, HSPA8, COX6C, COX8A, ADK, NDUFB5, BEND3, PDE12, PFKM, COX7A2, SLC25A13, NDUFS7, PARG, NDUFA13, UQCR10, ENO4, ITPA, NDUFA12, UQCRB, MCCC2, PALM, ATP5F1D, UQCRFS1, ATP5ME, HOO…
GOTERM_BP_FAT	GO:0007346~regulation of mitotic cell cycle	207	4.20817	4.46401e-12	ENSG00000114867, ENSG00000135446, ENSG00000004897, ENSG00000099385, ENSG00000036257, ENSG00000090447, ENSG00000100462, ENSG00000070831, ENSG00000167967, ENSG00000058729, ENSG00000094804, ENSG00000075624, ENSG00000113522, ENSG00000176208, ENSG00000151247, ENSG00000143624, ENSG00000086065, ENSG00000092853, ENSG00000090316, ENSG00000141564, ENSG00000215301, ENSG00000073536, ENSG00000115738, ENSG0000…	4373	587	19176	1.54636	5.18715e-08	3.70481e-10	3.50106e-08	EIF4G1, CDK4, CDC27, BCL7C, CUL3, TFAP4, PRMT5, CDC42, E4F1, RIOK2, CDC6, ACTB, RAD50, ATAD5, EIF4E, INTS3, CHMP5, CLSPN, MAEA, RPTOR, DDX3X, NLE1, ID2, KLHL18, PLRG1, MYC, ANAPC11, BARD1, TIMP2, FOXN3, SMARCD3, LCMT1, NOP53, PIM2, CCNB3, CDCA5, KLHL22, PIM3, USP47, CCND3, PRKDC, ADAMTS1, CHMP6, CDKN2A, INO80, TERT, CDKN2B, DRG1, FOXC1, PTPN11, CDT1, CHMP1B, INSR, ERCC3, ATRX, CDCA2, TTLL12, LSM1…
GOTERM_BP_FAT	GO:0006383~transcription from RNA polymerase III promoter	35	0.711527	5.0857e-12	ENSG00000125484, ENSG00000241258, ENSG00000144161, ENSG00000119041, ENSG00000077235, ENSG00000113356, ENSG00000145734, ENSG00000165684, ENSG00000251247, ENSG00000166478, ENSG00000148308, ENSG00000100888, ENSG00000164151, ENSG00000168495, ENSG00000122034, ENSG00000161980, ENSG00000126432, ENSG00000164975, ENSG00000179632, ENSG00000198793, ENSG00000104976, ENSG00000132382, ENSG00000116679, ENSG0000…	4373	49	19176	3.13221	5.90959e-08	4.19084e-10	3.96036e-08	GTF3C4, CRCP, ZC3H8, GTF3C3, GTF3C1, POLR3G, BDP1, SNAPC4, ZNF345, ZNF143, GTF3C5, CHD8, ICE1, POLR3D, GTF3A, POLR3K, PRDX5, SNAPC3, MAF1, MTOR, SNAPC2, MYBBP1A, IVNS1ABP, SF3B1, POLR1C, SMARCA5, POLR3F, BAZ1B, POLR2K, BRF1, POLR3H, DDX21, POLR3GL, NAB2, RPTOR
GOTERM_BP_FAT	GO:1901566~organonitrogen compound biosynthetic process	586	11.913	5.17289e-12	ENSG00000183648, ENSG00000121281, ENSG00000114867, ENSG00000160408, ENSG00000114626, ENSG00000065135, ENSG00000104824, ENSG00000167283, ENSG00000196961, ENSG00000171421, ENSG00000172992, ENSG00000133027, ENSG00000135446, ENSG00000136897, ENSG00000204316, ENSG00000151806, ENSG00000109390, ENSG00000169105, ENSG00000079785, ENSG00000151923, ENSG00000055332, ENSG00000157593, ENSG00000100104, ENSG0000…	4373	2019	19176	1.27274	6.01087e-08	4.23266e-10	3.99988e-08	NDUFB1, ADCY7, EIF4G1, ST6GALNAC6, ABTB1, GNAI3, HNRNPL, ATP5MG, AP2A1, MRPL36, DCAKD, PEMT, CDK4, MRPL50, MRPL38, GUF1, NDUFC1, CHST14, DDX1, TIAL1, EIF2AK2, SLC35B2, SRRD, RPL39L, NDUFA6, MAPK3, EIF3H, MRPS17, USP16, MRPS2, TARS, PHGDH, CTPS1, EIF2S1, NARS2, RSL24D1, PRTFDC1, RARS, MFSD2A, KHSRP, DICER1, PRKCD, RPL19, RPL21, ORMDL2, DDX3X, ALDH7A1, SLC44A5, RPL37, VPS9D1, PPP1CA, DTYMK, FPGS, G…
GOTERM_BP_FAT	GO:0009150~purine ribonucleotide metabolic process	189	3.84224	5.32383e-12	ENSG00000091140, ENSG00000074800, ENSG00000183648, ENSG00000068120, ENSG00000155850, ENSG00000127540, ENSG00000121281, ENSG00000065135, ENSG00000167283, ENSG00000172992, ENSG00000244165, ENSG00000172115, ENSG00000035687, ENSG00000109390, ENSG00000168653, ENSG00000159131, ENSG00000165264, ENSG00000157593, ENSG00000160014, ENSG00000184983, ENSG00000102125, ENSG00000178741, ENSG00000156411, ENSG0000…	4373	525	19176	1.57863	6.18632e-08	4.3257e-10	4.08781e-08	DLD, ENO1, NDUFB1, COASY, SLC26A2, UQCR11, ADCY7, GNAI3, ATP5MG, DCAKD, P2RY11, CYCS, ADSS, NDUFC1, NDUFS5, GART, NDUFB6, SLC35B2, CALM3, NDUFA6, TAZ, COX5A, ATP5MPL, PFKL, ATP5MF, RAN, NDUFA2, NDUFS1, PGAM1, NDUFB10, HSPA1A, HSPA1B, NUDT7, CHCHD2, GPI, ADCY1, DMAC2L, PPIF, GMPS, RPTOR, IMPDH1, JMJD8, PINK1, VPS9D1, MT-ND4, VCP, PAICS, COX6A1, UQCC2, SULT1A1, MYC, COX5B, LDHA, MT-CO1, ATP5PD, ATP…
GOTERM_BP_FAT	GO:0022904~respiratory electron transport chain	64	1.30108	5.41879e-12	ENSG00000091140, ENSG00000256591, ENSG00000156467, ENSG00000183648, ENSG00000127540, ENSG00000127184, ENSG00000169021, ENSG00000172115, ENSG00000198938, ENSG00000109390, ENSG00000168653, ENSG00000165264, ENSG00000184983, ENSG00000102125, ENSG00000178741, ENSG00000132382, ENSG00000131174, ENSG00000131495, ENSG00000023228, ENSG00000213619, ENSG00000140990, ENSG00000106153, ENSG00000126267, ENSG0000…	4373	123	19176	2.28167	6.29662e-08	4.37228e-10	4.13182e-08	DLD, AP003108.2, UQCRB, NDUFB1, UQCR11, COX7C, UQCRFS1, CYCS, MT-CO3, NDUFC1, NDUFS5, NDUFB6, NDUFA6, TAZ, COX5A, MYBBP1A, COX7B, NDUFA2, NDUFS1, NDUFS3, NDUFB10, CHCHD2, COX6B1, SDHA, SLC25A22, ETFB, UQCRH, PINK1, MT-ND3, MT-ND4, COX6A1, GBA, PPARGC1A, CDK1, COX4I1, MT-CO1, MT-CYB, COX5B, NDUFB8, NDUFA3, NDUFA9, SDHC, NDUFS8, UQCRC2, COX6C, COX8A, NDUFA7, NDUFB2, PLEC, NDUFB5, MT-CO2, NDUFB7, SL…
GOTERM_BP_FAT	GO:0010498~proteasomal protein catabolic process	179	3.63895	5.97112e-12	ENSG00000127022, ENSG00000185825, ENSG00000175063, ENSG00000075975, ENSG00000136813, ENSG00000108106, ENSG00000174013, ENSG00000112208, ENSG00000128590, ENSG00000198862, ENSG00000170296, ENSG00000077232, ENSG00000004897, ENSG00000167962, ENSG00000036257, ENSG00000086758, ENSG00000100505, ENSG00000166598, ENSG00000162032, ENSG00000153827, ENSG00000101557, ENSG00000145495, ENSG00000013374, ENSG0000…	4373	491	19176	1.59864	6.93843e-08	4.78472e-10	4.52158e-08	CANX, BCAP31, UBE2C, MKRN2, ECPAS, UBE2S, FBXO45, BAG2, DNAJB9, LTN1, GABARAP, DNAJC10, CDC27, ZNF598, CUL3, HUWE1, TRIM9, HSP90B1, SPSB3, TRIP12, USP14, MARCH6, NUB1, ADRM1, ANKRD9, CAMLG, TMEM129, STT3B, CCDC47, DTL, FBXL6, PSMD3, EIF3H, DVL1, CDC23, AUP1, PSMD1, XPO1, HSP90AB1, UCHL5, PSMA5, XBP1, PMAIP1, UBE2H, HSPA1A, HSPA1B, MAEA, KCTD5, RNF5, DDRGK1, HERPUD1, CD2AP, AC040162.1, RNF126, SKP…
GOTERM_BP_FAT	GO:0000723~telomere maintenance	72	1.46371	6.24818e-12	ENSG00000183207, ENSG00000092199, ENSG00000130119, ENSG00000113812, ENSG00000254093, ENSG00000172795, ENSG00000151414, ENSG00000175305, ENSG00000145414, ENSG00000143799, ENSG00000100109, ENSG00000100823, ENSG00000085224, ENSG00000120438, ENSG00000156261, ENSG00000130826, ENSG00000187778, ENSG00000089022, ENSG00000128513, ENSG00000102882, ENSG00000141499, ENSG00000129566, ENSG00000122376, ENSG0000…	4373	146	19176	2.16251	7.26044e-08	4.97244e-10	4.69897e-08	RUVBL2, HNRNPC, GNL3L, ACTR8, PINX1, DCP2, NEK7, CCNE2, NAF1, PARP1, TFIP11, APEX1, ATRX, TCP1, CCT8, DKC1, MCRS1, MAPKAPK5, POT1, MAPK3, WRAP53, TEP1, SHLD2, HNRNPU, BRCA2, RUVBL1, CCT5, RAD50, HSP90AB1, RAD51, UCHL5, EXOSC10, NAT10, CCT6A, SLX1B, RPA3, CCT7, ERCC1, GNL3, DHX36, DCLRE1A, XRCC1, HSP90AA1, TEN1, XRCC6, LTO1, NHP2, XRCC5, HUS1, SMC6, TNKS1BP1, USP7, GAR1, CCT3, RECQL4, PCNA, PTGES3…
GOTERM_BP_FAT	GO:0019438~aromatic compound biosynthetic process	1174	23.8666	6.29525e-12	ENSG00000214114, ENSG00000016082, ENSG00000121281, ENSG00000144161, ENSG00000156384, ENSG00000167283, ENSG00000134595, ENSG00000077235, ENSG00000249459, ENSG00000114982, ENSG00000135446, ENSG00000109390, ENSG00000170689, ENSG00000146109, ENSG00000151929, ENSG00000168137, ENSG00000166197, ENSG00000151923, ENSG00000100104, ENSG00000108064, ENSG00000177084, ENSG00000161980, ENSG00000090447, ENSG0000…	4373	4408	19176	1.1679	7.31514e-08	4.97582e-10	4.70216e-08	MYCBP, ISL1, ADCY7, ZC3H8, SFR1, ATP5MG, SOX3, GTF3C1, ZNF286B, KANSL3, CDK4, NDUFC1, HOXB9, ABT1, BAG3, SETD5, NOLC1, TIAL1, SRRD, TFAM, POLE, POLR3K, TFAP4, RBAK, KPNA6, ZNF580, ACVR2B, TCERG1, PCGF6, H1F0, CTPS1, PRTFDC1, ZNF76, ZNF280D, TFCP2, BEND6, POLR2K, ELF2, COMMD7, ZNF205, GTF2F1, MLF2, ZNF48, ZNF623, AES, HSPA5, USP1, GNL3, ING5, PAXIP1, DTYMK, PWWP2A, MYC, SSBP3, RNF187, TIMP2, CHCHD…
GOTERM_BP_FAT	GO:0009206~purine ribonucleoside triphosphate biosynthetic process	63	1.28075	7.79523e-12	ENSG00000074800, ENSG00000183648, ENSG00000099624, ENSG00000167283, ENSG00000169020, ENSG00000154723, ENSG00000173915, ENSG00000109390, ENSG00000143799, ENSG00000168653, ENSG00000168610, ENSG00000165264, ENSG00000184983, ENSG00000102125, ENSG00000156411, ENSG00000241468, ENSG00000131495, ENSG00000023228, ENSG00000213619, ENSG00000140990, ENSG00000149925, ENSG00000125375, ENSG00000124172, ENSG0000…	4373	121	19176	2.28315	9.05803e-08	6.11978e-10	5.78322e-08	ENO1, NDUFB1, ATP5F1D, ATP5MG, ATP5ME, ATP5PF, ATP5MD, NDUFC1, PARP1, NDUFS5, STAT3, NDUFB6, NDUFA6, TAZ, ATP5MPL, ATP5MF, NDUFA2, NDUFS1, NDUFS3, NDUFB10, ALDOA, DMAC2L, ATP5F1E, SDHA, IMPDH1, PINK1, VPS9D1, MT-ND3, IMPDH2, MT-ND4, VCP, TMSB4X, PPARGC1A, MYC, ATP5PD, NDUFB8, STOML2, ATP5MC1, NME1-NME2, NDUFA3, NDUFA9, SDHC, NDUFS8, NME1, NDUFA7, NDUFB2, NDUFB5, NDUFA11, ATP5PB, MT-CO2, NDUFB7, S…
GOTERM_BP_FAT	GO:0006611~protein export from nucleus	69	1.40272	1.22746e-11	ENSG00000136938, ENSG00000198301, ENSG00000136937, ENSG00000072062, ENSG00000169180, ENSG00000135521, ENSG00000113013, ENSG00000162231, ENSG00000163166, ENSG00000151929, ENSG00000112081, ENSG00000058729, ENSG00000181555, ENSG00000113569, ENSG00000132341, ENSG00000165271, ENSG00000112159, ENSG00000082898, ENSG00000115268, ENSG00000111581, ENSG00000131652, ENSG00000157106, ENSG00000079134, ENSG0000…	4373	139	19176	2.17677	1.42631e-07	9.5717e-10	9.0453e-08	ANP32B, SDAD1, NCBP1, PRKACA, XPO6, LTV1, HSPA9, NXF1, IWS1, BAG3, SRSF3, RIOK2, SETD2, NUP155, RAN, NOL6, MDN1, XPO1, RPS15, NUP107, THOC6, SMG1, THOC1, DESI1, CSE1L, NUP160, GAS6, XPOT, ALYREF, PCID2, RAE1, AKAP8L, THOC5, XPO5, XPO4, DDX39B, NPM1, RBM8A, NOP9, AGFG1, AHCYL1, BARD1, STRADA, DDX19A, NUP93, SEM1, RRS1, RANGAP1, ANKLE1, UPF2, NUP88, NUP133, XPO7, SMG5, CALR, ZC3H11A, SSB, LSG1, PAB…
GOTERM_BP_FAT	GO:0043161~proteasome-mediated ubiquitin-dependent protein catabolic process	166	3.37467	1.24473e-11	ENSG00000127022, ENSG00000185825, ENSG00000175063, ENSG00000075975, ENSG00000136813, ENSG00000108106, ENSG00000174013, ENSG00000128590, ENSG00000198862, ENSG00000170296, ENSG00000077232, ENSG00000004897, ENSG00000167962, ENSG00000036257, ENSG00000086758, ENSG00000100505, ENSG00000166598, ENSG00000162032, ENSG00000153827, ENSG00000101557, ENSG00000145495, ENSG00000013374, ENSG00000130706, ENSG0000…	4373	450	19176	1.61761	1.44637e-07	9.64167e-10	9.11141e-08	CANX, BCAP31, UBE2C, MKRN2, ECPAS, UBE2S, FBXO45, DNAJB9, LTN1, GABARAP, DNAJC10, CDC27, ZNF598, CUL3, HUWE1, TRIM9, HSP90B1, SPSB3, TRIP12, USP14, MARCH6, NUB1, ADRM1, ANKRD9, CAMLG, TMEM129, STT3B, CCDC47, DTL, FBXL6, PSMD3, EIF3H, DVL1, CDC23, AUP1, PSMD1, HSP90AB1, UCHL5, PSMA5, XBP1, UBE2H, HSPA1A, HSPA1B, MAEA, KCTD5, RNF5, DDRGK1, HERPUD1, CD2AP, AC040162.1, RNF126, SKP1, CSNK1A1, HSPA5, F…
GOTERM_BP_FAT	GO:0016570~histone modification	189	3.84224	1.64767e-11	ENSG00000075856, ENSG00000016082, ENSG00000125484, ENSG00000071655, ENSG00000006712, ENSG00000114982, ENSG00000171148, ENSG00000177889, ENSG00000087206, ENSG00000086758, ENSG00000099381, ENSG00000166477, ENSG00000168137, ENSG00000141570, ENSG00000153827, ENSG00000126457, ENSG00000032219, ENSG00000178691, ENSG00000100462, ENSG00000102882, ENSG00000106443, ENSG00000277258, ENSG00000112319, ENSG0000…	4373	531	19176	1.56079	1.91459e-07	1.26783e-09	1.19811e-07	SART3, ISL1, GTF3C4, MBD3, PAF1, KANSL3, TADA3, UBE2N, UIMC1, HUWE1, SETD1A, LEO1, SETD5, CBX8, TRIP12, PRMT1, ARID4A, SUZ12, PRMT5, MAPK3, PHF14, PCGF2, EYA4, VEGFA, ACTB, USP16, PCGF6, CTR9, ASH2L, KDM1A, VRK2, BOD1, SMARCA5, ELK4, NAA50, RIOX2, XBP1, MSL1, PAGR1, PAXBP1, PRKCD, MORF4L1, AKAP8L, PPP5C, DPY30, PINK1, HDAC6, SKP1, NIPBL, ING5, NCOA6, RRP8, PAXIP1, ING4, CLOCK, HDAC3, KANSL2, PWWP…
GOTERM_BP_FAT	GO:0006754~ATP biosynthetic process	58	1.1791	1.85591e-11	ENSG00000074800, ENSG00000183648, ENSG00000099624, ENSG00000167283, ENSG00000169020, ENSG00000154723, ENSG00000173915, ENSG00000109390, ENSG00000143799, ENSG00000168653, ENSG00000168610, ENSG00000165264, ENSG00000184983, ENSG00000102125, ENSG00000156411, ENSG00000241468, ENSG00000131495, ENSG00000023228, ENSG00000213619, ENSG00000140990, ENSG00000149925, ENSG00000125375, ENSG00000124172, ENSG0000…	4373	109	19176	2.33335	2.15657e-07	1.41867e-09	1.34065e-07	ENO1, NDUFB1, ATP5F1D, ATP5MG, ATP5ME, ATP5PF, ATP5MD, NDUFC1, PARP1, NDUFS5, STAT3, NDUFB6, NDUFA6, TAZ, ATP5MPL, ATP5MF, NDUFA2, NDUFS1, NDUFS3, NDUFB10, ALDOA, DMAC2L, ATP5F1E, SDHA, PINK1, VPS9D1, MT-ND3, MT-ND4, VCP, TMSB4X, PPARGC1A, MYC, ATP5PD, NDUFB8, STOML2, ATP5MC1, NDUFA3, NDUFA9, SDHC, NDUFS8, NDUFA7, NDUFB2, NDUFB5, NDUFA11, ATP5PB, MT-CO2, NDUFB7, SLC25A13, NDUFS7, NDUFB4, ATP5MC2,…
GOTERM_BP_FAT	GO:0031329~regulation of cellular catabolic process	251	5.10266	1.87067e-11	ENSG00000185825, ENSG00000075975, ENSG00000112208, ENSG00000114867, ENSG00000065135, ENSG00000175224, ENSG00000119401, ENSG00000086758, ENSG00000138035, ENSG00000151929, ENSG00000101439, ENSG00000114062, ENSG00000101557, ENSG00000013374, ENSG00000057757, ENSG00000141458, ENSG00000102882, ENSG00000147677, ENSG00000107404, ENSG00000196396, ENSG00000130208, ENSG00000123908, ENSG00000157106, ENSG0000…	4373	753	19176	1.4617	2.17372e-07	1.42061e-09	1.34248e-07	BCAP31, MKRN2, BAG2, EIF4G1, GNAI3, ATG13, TRIM32, HUWE1, PNPT1, BAG3, CST3, UBE3A, USP14, NUB1, PITHD1, NPC1, MAPK3, EIF3H, DVL1, PTPN1, APOC1, AGO2, SMG1, PGAM1, FOXO3, XBP1, MFSD2A, DFFB, PIK3C2A, KHSRP, PRKCD, RNF5, RPTOR, TSC2, USP10, SOGA3, MUL1, PPP1CA, SGTA, CSNK1E, ZC3HAV1, MYC, DHX36, ATP6V1B2, TIMP2, PSMC4, BCL2L11, NOP53, EEF1A2, PIM2, HIPK2, SYNCRIP, HTT, KLHL22, GLMN, SREBF2, MTDH, …
GOTERM_BP_FAT	GO:0050684~regulation of mRNA processing	71	1.44338	2.02235e-11	ENSG00000133226, ENSG00000136819, ENSG00000099622, ENSG00000124193, ENSG00000074201, ENSG00000110107, ENSG00000136937, ENSG00000104824, ENSG00000006712, ENSG00000115875, ENSG00000163166, ENSG00000166477, ENSG00000204356, ENSG00000112081, ENSG00000122692, ENSG00000161547, ENSG00000100462, ENSG00000100461, ENSG00000126653, ENSG00000179950, ENSG00000153187, ENSG00000003756, ENSG00000104852, ENSG0000…	4373	146	19176	2.13248	2.34997e-07	1.52582e-09	1.44191e-07	SRRM1, C9orf78, CIRBP, SRSF6, CLNS1A, PRPF19, NCBP1, HNRNPL, PAF1, SRSF7, IWS1, LEO1, NELFE, SRSF3, SMU1, SRSF2, PRMT5, RBM23, NSRP1, PUF60, HNRNPU, RBM5, SNRNP70, JMJD6, CTR9, CELF2, SRPK1, SUPT5H, RBM39, SFSWAP, KHDRBS3, CDK11B, ACIN1, SRSF4, SF1, U2AF2, KHDRBS1, DDX5, ZBTB7A, DHX9, NPM1, RBM8A, SAFB2, DHX36, AHCYL1, NCL, BARD1, CDC73, FAM172A, ZC3H14, METTL16, RBM25, C1QBP, DDX17, SAFB, HSPA8,…
GOTERM_BP_FAT	GO:0072655~establishment of protein localization to mitochondrion	64	1.30108	2.09684e-11	ENSG00000185825, ENSG00000204390, ENSG00000109519, ENSG00000196683, ENSG00000213625, ENSG00000175224, ENSG00000116688, ENSG00000204152, ENSG00000086758, ENSG00000151929, ENSG00000137463, ENSG00000170606, ENSG00000160014, ENSG00000160695, ENSG00000087088, ENSG00000100300, ENSG00000105197, ENSG00000165943, ENSG00000104980, ENSG00000130204, ENSG00000074695, ENSG00000070770, ENSG00000072310, ENSG0000…	4373	126	19176	2.22735	2.43652e-07	1.57182e-09	1.48537e-07	BCAP31, HSPA1L, GRPEL1, TOMM7, LEPROT, ATG13, MFN2, TIMM23B, HUWE1, BAG3, MGARP, HSPA4, CALM3, VPS11, BAX, TSPO, TIMM50, MOAP1, TIMM44, TOMM40, LMAN1, CSNK2A2, SREBF1, UBL5, BAG4, TOMM22, TIMM22, DNAJA1, BNIP3L, PINK1, HSPD1, TIMM13, HK2, TIMM17A, PITRM1, BCS1L, HSP90AA1, AGK, TIMM8A, TIMM10, MICALL2, PMPCA, FIS1, NPEPPS, MTERF4, BBC3, AIP, TOMM70, TIMM10B, ARIH2, NMT1, HK1, SREBF2, TIMM23, USP36…
GOTERM_BP_FAT	GO:0043484~regulation of RNA splicing	84	1.70766	2.3083e-11	ENSG00000160208, ENSG00000133226, ENSG00000136819, ENSG00000099622, ENSG00000110700, ENSG00000130956, ENSG00000124193, ENSG00000183808, ENSG00000074201, ENSG00000110107, ENSG00000136937, ENSG00000104824, ENSG00000109917, ENSG00000115875, ENSG00000197976, ENSG00000171148, ENSG00000139644, ENSG00000136450, ENSG00000112081, ENSG00000122692, ENSG00000161547, ENSG00000100462, ENSG00000100461, ENSG0000…	4373	185	19176	1.99107	2.68224e-07	1.71924e-09	1.62469e-07	RRP1B, SRRM1, C9orf78, CIRBP, RPS13, HABP4, SRSF6, RBM12B, CLNS1A, PRPF19, NCBP1, HNRNPL, ZPR1, SRSF7, AKAP17A, TADA3, TMBIM6, SRSF1, SRSF3, SMU1, SRSF2, PRMT5, RBM23, NSRP1, PUF60, HNRNPU, RBM5, SNRNP70, PRX, JMJD6, CELF2, SRPK1, RBM39, SFSWAP, PTBP2, GRSF1, KHDRBS3, CDK12, ACIN1, SRSF4, HSPA1A, HNRNPH2, SF1, U2AF2, KHDRBS1, SRSF5, DDX5, KAT2A, ZBTB7A, NPM1, RBM17, RBM8A, KAT2B, CCNL1, TAF12, NC…
GOTERM_BP_FAT	GO:0006119~oxidative phosphorylation	62	1.26042	2.78935e-11	ENSG00000091140, ENSG00000256591, ENSG00000156467, ENSG00000183648, ENSG00000127540, ENSG00000127184, ENSG00000169021, ENSG00000172115, ENSG00000198938, ENSG00000109390, ENSG00000168653, ENSG00000165264, ENSG00000184983, ENSG00000102125, ENSG00000178741, ENSG00000131174, ENSG00000131495, ENSG00000023228, ENSG00000213619, ENSG00000140990, ENSG00000106153, ENSG00000126267, ENSG00000108179, ENSG0000…	4373	121	19176	2.24691	3.24122e-07	2.06429e-09	1.95077e-07	DLD, AP003108.2, UQCRB, NDUFB1, UQCR11, COX7C, UQCRFS1, CYCS, MT-CO3, NDUFC1, NDUFS5, NDUFB6, NDUFA6, TAZ, COX5A, COX7B, NDUFA2, NDUFS1, NDUFS3, NDUFB10, CHCHD2, COX6B1, PPIF, SDHA, MSH2, UQCRH, PINK1, MT-ND3, MT-ND4, VCP, COX6A1, CDK1, MYC, COX4I1, MT-CO1, MT-CYB, COX5B, NDUFB8, CHCHD10, NIPSNAP2, NDUFA3, NDUFA9, SDHC, NDUFS8, UQCRC2, COX6C, COX8A, NDUFA7, NDUFB2, NDUFB5, PDE12, MT-CO2, NDUFB7, …
GOTERM_BP_FAT	GO:0034654~nucleobase-containing compound biosynthetic process	1148	23.3381	2.90189e-11	ENSG00000214114, ENSG00000016082, ENSG00000121281, ENSG00000144161, ENSG00000156384, ENSG00000167283, ENSG00000134595, ENSG00000077235, ENSG00000249459, ENSG00000114982, ENSG00000135446, ENSG00000109390, ENSG00000170689, ENSG00000146109, ENSG00000151929, ENSG00000168137, ENSG00000166197, ENSG00000151923, ENSG00000108064, ENSG00000177084, ENSG00000161980, ENSG00000090447, ENSG00000146587, ENSG0000…	4373	4322	19176	1.16476	3.372e-07	2.13399e-09	2.01663e-07	MYCBP, ISL1, ADCY7, ZC3H8, SFR1, ATP5MG, SOX3, GTF3C1, ZNF286B, KANSL3, CDK4, NDUFC1, HOXB9, ABT1, BAG3, SETD5, NOLC1, TIAL1, TFAM, POLE, POLR3K, TFAP4, RBAK, KPNA6, ZNF580, ACVR2B, TCERG1, PCGF6, H1F0, CTPS1, PRTFDC1, ZNF76, ZNF280D, TFCP2, BEND6, POLR2K, ELF2, COMMD7, ZNF205, GTF2F1, MLF2, ZNF48, ZNF623, AES, HSPA5, USP1, GNL3, ING5, PAXIP1, DTYMK, PWWP2A, MYC, SSBP3, RNF187, TIMP2, CHCHD10, FO…
GOTERM_BP_FAT	GO:0044770~cell cycle phase transition	190	3.86257	3.12441e-11	ENSG00000175063, ENSG00000108106, ENSG00000114867, ENSG00000151491, ENSG00000254093, ENSG00000006712, ENSG00000117614, ENSG00000214517, ENSG00000151893, ENSG00000135446, ENSG00000004897, ENSG00000099385, ENSG00000087206, ENSG00000036257, ENSG00000168411, ENSG00000160014, ENSG00000108100, ENSG00000177084, ENSG00000090447, ENSG00000058729, ENSG00000143476, ENSG00000182325, ENSG00000094804, ENSG0000…	4373	538	19176	1.54864	3.63057e-07	2.28318e-09	2.15761e-07	UBE2C, UBE2S, EIF4G1, EPS8, PINX1, PAF1, SYF2, PPME1, CACUL1, CDK4, CDC27, BCL7C, UIMC1, CUL3, RFWD3, CALM3, CCNY, POLE, TFAP4, RIOK2, DTL, FBXL6, CDC6, CDK5RAP3, CDC23, ACTB, CHMP2A, CENPF, RAD50, ATAD5, EIF4E, ANKRD17, TRIAP1, CCND1, NUF2, INTS3, PAGR1, EIF4EBP1, DUSP1, CLSPN, PCID2, AKAP8L, RPTOR, DDRGK1, PSME3, FHL1, DDX3X, ID2, KLHL18, CDK3, CENPE, PAXIP1, ING4, PLRG1, MYC, CCNB2, ANAPC11, B…
GOTERM_BP_FAT	GO:0042775~mitochondrial ATP synthesis coupled electron transport	55	1.11811	3.36113e-11	ENSG00000091140, ENSG00000256591, ENSG00000156467, ENSG00000183648, ENSG00000127540, ENSG00000127184, ENSG00000169021, ENSG00000172115, ENSG00000198938, ENSG00000109390, ENSG00000168653, ENSG00000165264, ENSG00000184983, ENSG00000102125, ENSG00000178741, ENSG00000131174, ENSG00000131495, ENSG00000023228, ENSG00000213619, ENSG00000140990, ENSG00000106153, ENSG00000126267, ENSG00000073578, ENSG0000…	4373	102	19176	2.36451	3.90562e-07	2.42565e-09	2.29225e-07	DLD, AP003108.2, UQCRB, NDUFB1, UQCR11, COX7C, UQCRFS1, CYCS, MT-CO3, NDUFC1, NDUFS5, NDUFB6, NDUFA6, TAZ, COX5A, COX7B, NDUFA2, NDUFS1, NDUFS3, NDUFB10, CHCHD2, COX6B1, SDHA, UQCRH, PINK1, MT-ND3, MT-ND4, COX6A1, CDK1, COX4I1, MT-CO1, MT-CYB, COX5B, NDUFB8, NDUFA3, NDUFA9, SDHC, NDUFS8, UQCRC2, COX6C, COX8A, NDUFA7, NDUFB2, NDUFB5, MT-CO2, NDUFB7, COX7A2, NDUFS7, NDUFB4, NDUFA4, UQCR10, NDUFV1, …
GOTERM_BP_FAT	GO:0042773~ATP synthesis coupled electron transport	55	1.11811	3.36113e-11	ENSG00000091140, ENSG00000256591, ENSG00000156467, ENSG00000183648, ENSG00000127540, ENSG00000127184, ENSG00000169021, ENSG00000172115, ENSG00000198938, ENSG00000109390, ENSG00000168653, ENSG00000165264, ENSG00000184983, ENSG00000102125, ENSG00000178741, ENSG00000131174, ENSG00000131495, ENSG00000023228, ENSG00000213619, ENSG00000140990, ENSG00000106153, ENSG00000126267, ENSG00000073578, ENSG0000…	4373	102	19176	2.36451	3.90562e-07	2.42565e-09	2.29225e-07	DLD, AP003108.2, UQCRB, NDUFB1, UQCR11, COX7C, UQCRFS1, CYCS, MT-CO3, NDUFC1, NDUFS5, NDUFB6, NDUFA6, TAZ, COX5A, COX7B, NDUFA2, NDUFS1, NDUFS3, NDUFB10, CHCHD2, COX6B1, SDHA, UQCRH, PINK1, MT-ND3, MT-ND4, COX6A1, CDK1, COX4I1, MT-CO1, MT-CYB, COX5B, NDUFB8, NDUFA3, NDUFA9, SDHC, NDUFS8, UQCRC2, COX6C, COX8A, NDUFA7, NDUFB2, NDUFB5, MT-CO2, NDUFB7, COX7A2, NDUFS7, NDUFB4, NDUFA4, UQCR10, NDUFV1, …
GOTERM_BP_FAT	GO:0071897~DNA biosynthetic process	88	1.78898	4.15656e-11	ENSG00000092199, ENSG00000152661, ENSG00000077514, ENSG00000130119, ENSG00000254093, ENSG00000172795, ENSG00000151414, ENSG00000167085, ENSG00000276644, ENSG00000145414, ENSG00000256514, ENSG00000120438, ENSG00000156261, ENSG00000130826, ENSG00000187778, ENSG00000177084, ENSG00000101751, ENSG00000089022, ENSG00000127586, ENSG00000128513, ENSG00000102882, ENSG00000143476, ENSG00000141499, ENSG0000…	4373	199	19176	1.93914	4.82991e-07	2.98117e-09	2.81722e-07	HNRNPC, GJA1, POLD3, GNL3L, PINX1, DCP2, NEK7, PHB, DACH1, NAF1, AP003419.1, TCP1, CCT8, DKC1, MCRS1, POLE, POLI, MAPKAPK5, CHTF18, POT1, MAPK3, DTL, WRAP53, TEP1, RFC3, VEGFA, HNRNPU, DNAJC2, CCT5, CENPF, RAD50, HSP90AB1, POLH, CTGF, EXOSC10, NAT10, DUSP1, NVL, PRIMPOL, CERS1, CCT6A, ANKRD1, POLD4, FGFR4, CCT7, USP10, DDX39B, TYMS, USP1, VCP, POLD2, MYC, FAM129B, HSP90AA1, TEN1, NHP2, XRCC5, TNK…
GOTERM_BP_FAT	GO:0015986~ATP synthesis coupled proton transport	45	0.91482	4.35344e-11	ENSG00000124172, ENSG00000073578, ENSG00000183648, ENSG00000075399, ENSG00000198840, ENSG00000099624, ENSG00000167283, ENSG00000198886, ENSG00000169020, ENSG00000154723, ENSG00000167863, ENSG00000173915, ENSG00000109390, ENSG00000168653, ENSG00000166136, ENSG00000165283, ENSG00000159199, ENSG00000165264, ENSG00000170906, ENSG00000139180, ENSG00000143252, ENSG00000184983, ENSG00000110717, ENSG0000…	4373	76	19176	2.59644	5.0587e-07	3.0843e-09	2.91468e-07	ATP5F1E, SDHA, NDUFB1, VPS9D1, MT-ND3, ATP5F1D, ATP5MG, MT-ND4, ATP5ME, ATP5PF, ATP5PD, ATP5MD, NDUFC1, NDUFS5, NDUFB8, STOML2, ATP5MC1, NDUFB6, NDUFA3, NDUFA9, SDHC, NDUFA6, NDUFS8, ATP5MPL, NDUFA7, ATP5MF, NDUFB2, NDUFB5, NDUFA11, ATP5PB, NDUFB7, NDUFA2, NDUFS1, NDUFS3, NDUFS7, NDUFB4, ATP5MC2, NDUFB10, NDUFA13, NDUFV1, ATP6V0C, NDUFB11, NDUFA12, ATP5PO, NDUFA1
GOTERM_BP_FAT	GO:0015985~energy coupled proton transport, down electrochemical gradient	45	0.91482	4.35344e-11	ENSG00000124172, ENSG00000073578, ENSG00000183648, ENSG00000075399, ENSG00000198840, ENSG00000099624, ENSG00000167283, ENSG00000198886, ENSG00000169020, ENSG00000154723, ENSG00000167863, ENSG00000173915, ENSG00000109390, ENSG00000168653, ENSG00000166136, ENSG00000165283, ENSG00000159199, ENSG00000165264, ENSG00000170906, ENSG00000139180, ENSG00000143252, ENSG00000184983, ENSG00000110717, ENSG0000…	4373	76	19176	2.59644	5.0587e-07	3.0843e-09	2.91468e-07	ATP5F1E, SDHA, NDUFB1, VPS9D1, MT-ND3, ATP5F1D, ATP5MG, MT-ND4, ATP5ME, ATP5PF, ATP5PD, ATP5MD, NDUFC1, NDUFS5, NDUFB8, STOML2, ATP5MC1, NDUFB6, NDUFA3, NDUFA9, SDHC, NDUFA6, NDUFS8, ATP5MPL, NDUFA7, ATP5MF, NDUFB2, NDUFB5, NDUFA11, ATP5PB, NDUFB7, NDUFA2, NDUFS1, NDUFS3, NDUFS7, NDUFB4, ATP5MC2, NDUFB10, NDUFA13, NDUFV1, ATP6V0C, NDUFB11, NDUFA12, ATP5PO, NDUFA1
GOTERM_BP_FAT	GO:0070585~protein localization to mitochondrion	65	1.32141	5.25662e-11	ENSG00000185825, ENSG00000204390, ENSG00000109519, ENSG00000196683, ENSG00000213625, ENSG00000175224, ENSG00000116688, ENSG00000204152, ENSG00000086758, ENSG00000151929, ENSG00000137463, ENSG00000170606, ENSG00000160014, ENSG00000160695, ENSG00000087088, ENSG00000100300, ENSG00000105197, ENSG00000165943, ENSG00000104980, ENSG00000130204, ENSG00000074695, ENSG00000070770, ENSG00000072310, ENSG0000…	4373	131	19176	2.17581	6.10819e-07	3.70161e-09	3.49804e-07	BCAP31, HSPA1L, GRPEL1, TOMM7, LEPROT, ATG13, MFN2, TIMM23B, HUWE1, BAG3, MGARP, HSPA4, CALM3, VPS11, BAX, TSPO, TIMM50, MOAP1, TIMM44, TOMM40, LMAN1, CSNK2A2, SREBF1, UBL5, BAG4, TOMM22, TIMM22, DNM1L, DNAJA1, BNIP3L, PINK1, HSPD1, TIMM13, HK2, TIMM17A, PITRM1, BCS1L, HSP90AA1, AGK, TIMM8A, TIMM10, MICALL2, PMPCA, FIS1, NPEPPS, MTERF4, BBC3, AIP, TOMM70, TIMM10B, ARIH2, NMT1, HK1, SREBF2, TIMM23…
GOTERM_BP_FAT	GO:0044772~mitotic cell cycle phase transition	172	3.49665	6.38318e-11	ENSG00000175063, ENSG00000108106, ENSG00000114867, ENSG00000151491, ENSG00000254093, ENSG00000117614, ENSG00000214517, ENSG00000151893, ENSG00000135446, ENSG00000004897, ENSG00000099385, ENSG00000087206, ENSG00000036257, ENSG00000168411, ENSG00000160014, ENSG00000108100, ENSG00000177084, ENSG00000058729, ENSG00000143476, ENSG00000182325, ENSG00000094804, ENSG00000108465, ENSG00000094880, ENSG0000…	4373	479	19176	1.5746	7.41726e-07	4.46784e-09	4.22213e-07	UBE2C, UBE2S, EIF4G1, EPS8, PINX1, SYF2, PPME1, CACUL1, CDK4, CDC27, BCL7C, UIMC1, CUL3, RFWD3, CALM3, CCNY, POLE, RIOK2, DTL, FBXL6, CDC6, CDK5RAP3, CDC23, ACTB, CHMP2A, CENPF, RAD50, EIF4E, ANKRD17, TRIAP1, CCND1, NUF2, INTS3, EIF4EBP1, DUSP1, CLSPN, PCID2, RPTOR, PSME3, FHL1, DDX3X, ID2, KLHL18, CDK3, CENPE, PLRG1, MYC, CCNB2, ANAPC11, BCAT1, CTDP1, FOXO4, BARD1, WNT10B, NAE1, CDKN3, FOXN3, SM…
GOTERM_BP_FAT	GO:0010604~positive regulation of macromolecule metabolic process	974	19.8008	6.52369e-11	ENSG00000214114, ENSG00000016082, ENSG00000160404, ENSG00000144161, ENSG00000156384, ENSG00000134595, ENSG00000114982, ENSG00000133027, ENSG00000135446, ENSG00000170689, ENSG00000128918, ENSG00000146109, ENSG00000166197, ENSG00000100345, ENSG00000108064, ENSG00000090447, ENSG00000070831, ENSG00000058729, ENSG00000094804, ENSG00000122376, ENSG00000025800, ENSG00000112319, ENSG00000213015, ENSG0000…	4373	3615	19176	1.18149	7.58053e-07	4.53885e-09	4.28923e-07	MYCBP, ISL1, TOR2A, ZC3H8, SFR1, SOX3, KANSL3, PEMT, CDK4, HOXB9, ALDH1A2, ABT1, NOLC1, MYH9, TFAM, TFAP4, CDC42, RIOK2, CDC6, SHLD2, KPNA6, EYA4, ZNF580, ACVR2B, TCERG1, H1F0, PRELID1, ZNF76, NRP1, TFCP2, ELF2, CLSPN, PRKCD, DIMT1, GTF2F1, ZNF48, HSPA5, HSPD1, MUL1, GNL3, ING5, SGTA, PAXIP1, PWWP2A, MYC, SSBP3, RNF187, TIMP2, CHCHD10, COPS5, BCL2L11, MAP4K5, EDEM1, LARP1B, TRA2B, HIPK2, MOB2, FA…
GOTERM_BP_FAT	GO:0022900~electron transport chain	81	1.64668	6.65958e-11	ENSG00000091140, ENSG00000256591, ENSG00000156467, ENSG00000183648, ENSG00000127540, ENSG00000023572, ENSG00000197894, ENSG00000127184, ENSG00000169021, ENSG00000172115, ENSG00000111275, ENSG00000198938, ENSG00000109390, ENSG00000168653, ENSG00000127948, ENSG00000085662, ENSG00000165264, ENSG00000184983, ENSG00000102125, ENSG00000178741, ENSG00000092621, ENSG00000132382, ENSG00000131174, ENSG0000…	4373	179	19176	1.98431	7.73843e-07	4.60581e-09	4.35251e-07	DLD, AP003108.2, UQCRB, NDUFB1, UQCR11, GLRX2, ADH5, COX7C, UQCRFS1, CYCS, ALDH2, MT-CO3, NDUFC1, NDUFS5, POR, AKR1B1, NDUFB6, NDUFA6, TAZ, COX5A, PHGDH, MYBBP1A, COX7B, NDUFA2, NDUFS1, NDUFS3, NDUFB10, CHCHD2, COX6B1, SDHA, SLC25A22, ETFB, TSTA3, GSR, UQCRH, PINK1, MT-ND3, MT-ND4, LOXL2, COX6A1, GBA, PPARGC1A, CDK1, ME1, COX4I1, MT-CO1, MT-CYB, COX5B, NDUFB8, AKR7A2, ME2, NDUFA3, NDUFA9, SDHC, N…
GOTERM_BP_FAT	GO:0010821~regulation of mitochondrion organization	85	1.72799	8.56334e-11	ENSG00000204390, ENSG00000213585, ENSG00000196683, ENSG00000213625, ENSG00000108828, ENSG00000175224, ENSG00000116688, ENSG00000114023, ENSG00000247077, ENSG00000086758, ENSG00000151929, ENSG00000184381, ENSG00000137463, ENSG00000102967, ENSG00000030110, ENSG00000169100, ENSG00000160695, ENSG00000087088, ENSG00000100300, ENSG00000233276, ENSG00000165943, ENSG00000179598, ENSG00000198890, ENSG0000…	4373	192	19176	1.94132	9.95059e-07	5.86232e-09	5.53991e-07	HSPA1L, VDAC1, TOMM7, LEPROT, VAT1, ATG13, MFN2, FAM162A, PGAM5, HUWE1, BAG3, PLA2G6, MGARP, DHODH, BAK1, SLC25A6, VPS11, BAX, TSPO, GPX1, MOAP1, PLD6, PRMT6, LMAN1, CSNK2A2, STAT2, SREBF1, UBL5, PRELID1, TFRC, BAG4, TRIAP1, CTTN, PMAIP1, WDR35, HSPA1A, ATP13A2, ZNF205, CERS1, DNM1L, PPIF, TSC2, OPTN, SSBP1, BNIP3L, PINK1, HDAC6, MUL1, HK2, GBA, PPARGC1A, RAP1GDS1, MIEF2, TMEM14A, CHCHD10, STOML2…
GOTERM_BP_FAT	GO:0000959~mitochondrial RNA metabolic process	34	0.691197	8.57728e-11	ENSG00000174173, ENSG00000101391, ENSG00000106105, ENSG00000099821, ENSG00000107815, ENSG00000138399, ENSG00000171103, ENSG00000156502, ENSG00000136270, ENSG00000120832, ENSG00000138035, ENSG00000138095, ENSG00000250479, ENSG00000165526, ENSG00000108064, ENSG00000103356, ENSG00000072756, ENSG00000162851, ENSG00000122085, ENSG00000104835, ENSG00000006744, ENSG00000174840, ENSG00000155846, ENSG0000…	4373	50	19176	2.98186	9.9668e-07	5.86232e-09	5.53991e-07	TRMT10C, CDK5RAP1, GARS, POLRMT, TWNK, FASTKD1, TRMT61B, SUPV3L1, TBRG4, MTERF2, PNPT1, LRPPRC, CHCHD10, RPUSD4, TFAM, EARS2, TRNT1, TFB2M, MTERF4, SARS2, ELAC2, PDE12, PPARGC1B, MTO1, GRSF1, WARS2, SLC25A33, TRIT1, FASTKD2, FOXO3, PUS1, FASTKD5, MRPL12, KIAA0391
GOTERM_BP_FAT	GO:0010557~positive regulation of macromolecule biosynthetic process	582	11.8317	8.6743e-11	ENSG00000214114, ENSG00000016082, ENSG00000144161, ENSG00000186918, ENSG00000114867, ENSG00000156384, ENSG00000104824, ENSG00000134595, ENSG00000104825, ENSG00000114982, ENSG00000135446, ENSG00000151806, ENSG00000170689, ENSG00000146109, ENSG00000166197, ENSG00000148400, ENSG00000156261, ENSG00000057757, ENSG00000032219, ENSG00000108064, ENSG00000090447, ENSG00000070831, ENSG00000102882, ENSG0000…	4373	2034	19176	1.25473	1.00795e-06	5.89396e-09	5.56981e-07	MYCBP, ISL1, ZC3H8, ZNF395, EIF4G1, SFR1, HNRNPL, SOX3, NFKBIB, KANSL3, CDK4, GUF1, HOXB9, ABT1, NOLC1, NOTCH1, CCT8, PITHD1, ARID4A, TFAM, TFAP4, CDC42, MAPK3, RBM23, KPNA6, ZNF580, USP16, TCERG1, STAT2, H1F0, ZNF33A, ZNF76, MDK, FOS, NAA16, TFCP2, SS18L2, MED10, XBP1, ELF2, WDR43, PMF1, NR4A1, ZMIZ1, CHURC1, GTF2F1, DDX3X, ZNF48, ID2, PPP1R3E, HSPA5, GNL3, ING5, PAXIP1, PWWP2A, MYC, SSBP3, DHX3…
GOTERM_BP_FAT	GO:0045935~positive regulation of nucleobase-containing compound metabolic process	598	12.1569	9.08338e-11	ENSG00000214114, ENSG00000016082, ENSG00000144161, ENSG00000186918, ENSG00000156384, ENSG00000134595, ENSG00000104825, ENSG00000114982, ENSG00000099385, ENSG00000170689, ENSG00000146109, ENSG00000166197, ENSG00000148400, ENSG00000156261, ENSG00000057757, ENSG00000032219, ENSG00000108064, ENSG00000090447, ENSG00000100462, ENSG00000070831, ENSG00000102882, ENSG00000058729, ENSG00000122376, ENSG0000…	4373	2098	19176	1.2499	1.05549e-06	6.13603e-09	5.79858e-07	MYCBP, ISL1, ZC3H8, ZNF395, SFR1, SOX3, NFKBIB, KANSL3, BCL7C, HOXB9, ABT1, NOLC1, NOTCH1, CCT8, PITHD1, ARID4A, TFAM, TFAP4, PRMT5, CDC42, MAPK3, RIOK2, SHLD2, RBM23, KPNA6, EYA4, ZNF580, USP16, TCERG1, STAT2, H1F0, ZNF33A, ZNF76, RAD50, MDK, FOS, NAA16, TFCP2, SS18L2, MED10, XBP1, KHSRP, ELF2, PRKCD, WDR43, PMF1, DIMT1, NR4A1, ZMIZ1, CHURC1, GTF2F1, DDX3X, ZNF48, ID2, HSPA5, GNL3, ING5, MLH1, P…
GOTERM_BP_FAT	GO:0008033~tRNA processing	66	1.34174	1.23763e-10	ENSG00000174173, ENSG00000106246, ENSG00000101391, ENSG00000174177, ENSG00000134759, ENSG00000172315, ENSG00000171103, ENSG00000104907, ENSG00000196449, ENSG00000151576, ENSG00000110060, ENSG00000079785, ENSG00000130826, ENSG00000161980, ENSG00000100220, ENSG00000148688, ENSG00000142544, ENSG00000099899, ENSG00000006744, ENSG00000135297, ENSG00000065427, ENSG00000135974, ENSG00000132463, ENSG0000…	4373	136	19176	2.12806	1.43813e-06	8.31217e-09	7.85504e-07	TRMT10C, PTCD1, CDK5RAP1, CTU2, ELP2, TP53RK, TRMT61B, TRMT1, YRDC, QTRT2, PUS3, DDX1, DKC1, POLR3K, RTCB, RPP30, CTU1, TRMT2A, ELAC2, MTO1, KARS, C2orf49, GRSF1, TARBP1, METTL1, FAM98A, METTL2A, TRMU, NAT10, TRMT61A, PUS7, ELAC1, KIAA0391, TRUB1, TRMT44, ELP1, RPP25, ELP3, POP7, THADA, GTPBP3, TSEN2, WDR4, ALKBH8, THUMPD2, RPUSD4, TRNT1, DUS3L, TRMT6, POP1, TYW1, ANKRD16, TRMT112, FTSJ1, TRIT1, …
GOTERM_BP_FAT	GO:0031396~regulation of protein ubiquitination	103	2.09392	1.25642e-10	ENSG00000175063, ENSG00000108106, ENSG00000112208, ENSG00000097007, ENSG00000254093, ENSG00000107937, ENSG00000170296, ENSG00000177889, ENSG00000036257, ENSG00000086758, ENSG00000114062, ENSG00000153827, ENSG00000013374, ENSG00000183255, ENSG00000164615, ENSG00000106683, ENSG00000108465, ENSG00000106799, ENSG00000198730, ENSG00000113369, ENSG00000004487, ENSG00000115268, ENSG00000096384, ENSG0000…	4373	250	19176	1.80666	1.45995e-06	8.35393e-09	7.8945e-07	UBE2C, UBE2S, BAG2, ABL1, PINX1, GTPBP4, GABARAP, UBE2N, CUL3, HUWE1, UBE3A, TRIP12, NUB1, PTTG1IP, CAMLG, LIMK1, CDK5RAP3, TGFBR1, CTR9, ARRDC3, KDM1A, RPS15, HSP90AB1, HSPA1A, HSPA1B, U2AF2, NXN, FEM1A, CSNK2A1, DNAJA1, RPS3, HERPUD1, DDX3X, PINK1, RPL37, SKP1, VPS28, HSPA5, VCP, SGTA, PAXIP1, PRR7, HDAC3, OTUB2, RASSF5, RPS2, SPHK1, RIPK2, HIPK2, PER2, GLMN, BMI1, DCUN1D5, UBE2V2, CDKN2A, ARRD…
GOTERM_BP_FAT	GO:0032880~regulation of protein localization	297	6.03781	1.25823e-10	ENSG00000185825, ENSG00000016082, ENSG00000151012, ENSG00000106688, ENSG00000197496, ENSG00000104825, ENSG00000175224, ENSG00000158445, ENSG00000205084, ENSG00000186480, ENSG00000086758, ENSG00000151929, ENSG00000166197, ENSG00000120756, ENSG00000108187, ENSG00000156261, ENSG00000039523, ENSG00000101311, ENSG00000070831, ENSG00000141577, ENSG00000058729, ENSG00000107404, ENSG00000106799, ENSG0000…	4373	936	19176	1.39142	1.46206e-06	8.35393e-09	7.8945e-07	BCAP31, ISL1, SLC7A11, SLC1A1, SLC2A10, NFKBIB, ATG13, KCNB1, TMEM231, INSIG1, HUWE1, BAG3, NOLC1, PLS1, PBLD, CCT8, RIPOR1, FERMT1, CDC42, CEP131, RIOK2, DVL1, TGFBR1, ACTB, PTPN1, LLGL1, POLR1A, GOPC, NUP58, CREBRF, XBP1, GAS6, NVL, PRKCD, DNAJA1, LZTFL1, ANO1, SLC25A22, TCTEX1D2, XPO4, GNL3, PPFIA1, AAK1, CSNK1E, UQCC2, GSN, MIEF2, BARD1, RHBDF2, HSPA8, ENTR1, B9D1, EDEM1, VAMP2, CDCA5, TOMM70…
GOTERM_BP_FAT	GO:0031647~regulation of protein stability	129	2.62248	1.45595e-10	ENSG00000129562, ENSG00000133703, ENSG00000196683, ENSG00000112208, ENSG00000254093, ENSG00000107937, ENSG00000171148, ENSG00000122779, ENSG00000036257, ENSG00000151929, ENSG00000123349, ENSG00000125885, ENSG00000156261, ENSG00000164615, ENSG00000099817, ENSG00000132589, ENSG00000107404, ENSG00000172766, ENSG00000134762, ENSG00000096384, ENSG00000137074, ENSG00000100219, ENSG00000137193, ENSG0000…	4373	336	19176	1.68356	1.69181e-06	9.61173e-09	9.08312e-07	DAD1, KRAS, TOMM7, BAG2, PINX1, GTPBP4, TADA3, TRIM24, CUL3, BAG3, PFDN5, MCM8, CCT8, CAMLG, POLR2E, FLOT2, DVL1, NAA16, DSC3, HSP90AB1, APTX, XBP1, PIM1, HSPA1A, HSPA1B, RPAP3, PRKCD, TAF9B, CCT6A, RNF5, DDRGK1, PINK1, HSPD1, HDAC6, MUL1, AAK1, DDI2, HDAC3, GSN, HCFC1, UTP25, PEX2, WNT10B, USP2, NOP53, GOLGA7, HSPA8, PHB2, PIM2, CDC37, HIP1R, PTGES3, PFN1, HTT, USP47, PRKDC, CALR, PARVA, CDKN2A,…
GOTERM_BP_FAT	GO:0051301~cell division	217	4.41147	1.63165e-10	ENSG00000065135, ENSG00000198900, ENSG00000135446, ENSG00000004897, ENSG00000036257, ENSG00000143878, ENSG00000151923, ENSG00000100106, ENSG00000100345, ENSG00000148400, ENSG00000161860, ENSG00000070831, ENSG00000167967, ENSG00000094804, ENSG00000156256, ENSG00000145919, ENSG00000110492, ENSG00000085415, ENSG00000172757, ENSG00000108055, ENSG00000160783, ENSG00000090316, ENSG00000149273, ENSG0000…	4373	644	19176	1.47758	1.89597e-06	1.07108e-08	1.01217e-06	GNAI3, TOP1, CDK4, CDC27, CUL3, RHOB, TIAL1, TRIOBP, MYH9, NOTCH1, SYCE2, CDC42, E4F1, CDC6, USP16, BOD1, MDK, SEH1L, CFL1, SMC3, PMF1, MAEA, RPS3, TMEM250, KLHL18, GNL3, TOP2A, MAP4, PPP1CA, MYC, CCNB2, PRPF40A, DCLRE1A, ANAPC11, SPOUT1, ENTR1, NUMBL, CCNB3, CDCA5, KLHL22, CCND3, BMI1, LIG3, MITD1, RTKN, CDC123, PDCD6IP, POU3F3, CDKN2A, CENPA, INO80, NEK9, CIB1, WAPL, NSUN2, CETN2, TENT4B, CDT1,…
GOTERM_BP_FAT	GO:0000470~maturation of LSU-rRNA	24	0.487904	1.78174e-10	ENSG00000198042, ENSG00000171490, ENSG00000261236, ENSG00000067533, ENSG00000162408, ENSG00000197498, ENSG00000111641, ENSG00000107937, ENSG00000198755, ENSG00000155438, ENSG00000136942, ENSG00000001497, ENSG00000145912, ENSG00000117133, ENSG00000138442, ENSG00000088205, ENSG00000117174, ENSG00000100138, ENSG00000169288, ENSG00000100029, ENSG00000142207, ENSG00000146223, ENSG00000108592, ENSG0000…	4373	29	19176	3.62904	2.07038e-06	1.16304e-08	1.09907e-06	MAK16, RSL1D1, BOP1, RRP15, NOL9, RPF2, NOP2, GTPBP4, RPL10A, NIFK, RPL35, LAS1L, NHP2, RPF1, WDR12, DDX18, ZNHIT6, SNU13, MRPL1, PES1, URB1, RPL7L1, FTSJ3, RPL7A
GOTERM_BP_FAT	GO:0006401~RNA catabolic process	89	1.80931	1.90699e-10	ENSG00000178896, ENSG00000165819, ENSG00000130713, ENSG00000136937, ENSG00000039123, ENSG00000172795, ENSG00000164091, ENSG00000151779, ENSG00000109917, ENSG00000120705, ENSG00000151014, ENSG00000171865, ENSG00000159217, ENSG00000156502, ENSG00000204272, ENSG00000083520, ENSG00000138035, ENSG00000038358, ENSG00000088930, ENSG00000187772, ENSG00000130749, ENSG00000107371, ENSG00000167447, ENSG0000…	4373	207	19176	1.88538	2.21592e-06	1.23784e-08	1.16976e-06	EXOSC4, METTL3, EXOSC2, NCBP1, MTREX, DCP2, WDR82, NBAS, ZPR1, ETF1, NOCT, RNASEH1, IGF2BP1, SUPV3L1, NBDY, DIS3, PNPT1, EDC4, XRN2, LIN28B, ZC3H4, EXOSC3, SMG8, TRIR, AL589666.1, LSM4, HNRNPU, MOV10, ELAC2, LSM3, GRSF1, AGO2, RNASEH2B, SMG1, PNRC2, EXOSC10, HSPA1A, BCLAF1, HSPA1B, KHSRP, DICER1, PCID2, DDX5, PATL1, MTPAP, DHX9, ZSWIM8, SND1, RNASEH2A, DHX34, MLH1, RBM8A, ZC3HAV1, DHX36, PPP1R8, …
GOTERM_BP_FAT	GO:0071426~ribonucleoprotein complex export from nucleus	47	0.955479	2.1188e-10	ENSG00000198563, ENSG00000198301, ENSG00000136937, ENSG00000181163, ENSG00000265241, ENSG00000196943, ENSG00000173744, ENSG00000135521, ENSG00000162231, ENSG00000163166, ENSG00000168872, ENSG00000102900, ENSG00000112081, ENSG00000127922, ENSG00000179041, ENSG00000058729, ENSG00000151461, ENSG00000108559, ENSG00000069248, ENSG00000113569, ENSG00000198952, ENSG00000132341, ENSG00000165271, ENSG0000…	4373	84	19176	2.45356	2.46205e-06	1.36769e-08	1.29247e-06	DDX39B, SDAD1, NCBP1, NPM1, RBM8A, NOP9, AGFG1, LTV1, NXF1, IWS1, DDX19A, NUP93, SRSF3, SEM1, RRS1, RIOK2, UPF2, NUP88, NUP133, NUP155, SMG5, RAN, NOL6, XPO1, RPS15, NUP107, THOC6, SMG1, ZC3H11A, SSB, LSG1, THOC1, PABPN1, NUP160, YTHDC1, ABCE1, THOC7, XPOT, ALYREF, THOC2, DDX39A, PCID2, RAE1, TSC1, HNRNPA2B1, EIF4A3, THOC5
GOTERM_BP_FAT	GO:0090305~nucleic acid phosphodiester bond hydrolysis	112	2.27689	2.56806e-10	ENSG00000187609, ENSG00000130713, ENSG00000136937, ENSG00000005189, ENSG00000154920, ENSG00000151014, ENSG00000083520, ENSG00000167721, ENSG00000146109, ENSG00000138035, ENSG00000079785, ENSG00000088930, ENSG00000169188, ENSG00000107371, ENSG00000177084, ENSG00000161980, ENSG00000149218, ENSG00000105223, ENSG00000113522, ENSG00000196678, ENSG00000123908, ENSG00000176208, ENSG00000001497, ENSG0000…	4373	282	19176	1.7416	2.98408e-06	1.64853e-08	1.55786e-06	EXD3, EXOSC2, NCBP1, REXO5, EME1, NOCT, DIS3, TSR1, ABT1, PNPT1, DDX1, XRN2, APEX2, EXOSC3, POLE, POLR3K, ENDOD1, PLD3, RAD50, ERI2, AGO2, ATAD5, LAS1L, APTX, EXD2, EXOSC10, DFFB, UTP20, DICER1, SLX1B, DHX9, ERCC1, SND1, G3BP1, TSEN2, DCLRE1A, EXOSC8, PPP1R8, NHP2, NOP14, RRS1, TSN, DCP1B, TDP2, BOP1, EXOSC5, SLX1A, PDE12, DNASE1, EXOSC9, RPP40, DNASE1L1, MGME1, DFFA, RRP36, BMS1, AEN, EXOSC4, NT…
GOTERM_BP_FAT	GO:0006626~protein targeting to mitochondrion	52	1.05713	2.65199e-10	ENSG00000185825, ENSG00000204390, ENSG00000109519, ENSG00000196683, ENSG00000213625, ENSG00000175224, ENSG00000116688, ENSG00000204152, ENSG00000086758, ENSG00000151929, ENSG00000137463, ENSG00000170606, ENSG00000160695, ENSG00000100300, ENSG00000105197, ENSG00000104980, ENSG00000130204, ENSG00000074695, ENSG00000070770, ENSG00000198258, ENSG00000156735, ENSG00000100216, ENSG00000177370, ENSG0000…	4373	98	19176	2.32678	3.08161e-06	1.69305e-08	1.59994e-06	BCAP31, HSPA1L, GRPEL1, TOMM7, LEPROT, ATG13, MFN2, TIMM23B, HUWE1, BAG3, MGARP, HSPA4, VPS11, TSPO, TIMM50, TIMM44, TOMM40, LMAN1, CSNK2A2, UBL5, BAG4, TOMM22, TIMM22, PINK1, HSPD1, TIMM13, TIMM17A, PITRM1, HSP90AA1, AGK, TIMM8A, TIMM10, MICALL2, PMPCA, FIS1, NPEPPS, MTERF4, AIP, TOMM70, TIMM10B, ARIH2, SREBF2, TIMM23, USP36, NDUFA13, UBE2J2, SAE1, AIFM1, MIPEP, GRPEL2, ROMO1, TIMM17B
GOTERM_BP_FAT	GO:0045934~negative regulation of nucleobase-containing compound metabolic process	482	9.79874	2.69585e-10	ENSG00000016082, ENSG00000144161, ENSG00000065135, ENSG00000104824, ENSG00000134595, ENSG00000023734, ENSG00000100109, ENSG00000151929, ENSG00000123349, ENSG00000148400, ENSG00000078699, ENSG00000032219, ENSG00000090447, ENSG00000100462, ENSG00000146587, ENSG00000181218, ENSG00000094804, ENSG00000122376, ENSG00000114739, ENSG00000113649, ENSG00000156374, ENSG00000181472, ENSG00000189060, ENSG0000…	4373	1652	19176	1.27943	3.13257e-06	1.71164e-08	1.61751e-06	ISL1, ZC3H8, GNAI3, HNRNPL, SOX3, STRAP, TFIP11, BAG3, PFDN5, NOTCH1, CBFA2T2, ARID4A, TFAP4, PRMT5, RBAK, HIST3H2A, CDC6, SHLD2, ACVR2B, TCERG1, PCGF6, ZBTB2, H1F0, ORC2, RAD50, BEND6, XBP1, DFFB, ELF2, COMMD7, ZNF205, DICER1, CBY1, CBX5, DPY30, PPIF, ID2, AES, RRP8, MLH1, MYC, HCFC1, HSBP1, FOXN3, MORF4L2, FOSB, ZNF703, IMPACT, HIPK2, SYNCRIP, BHLHE40, FAM208A, CUX2, USP47, CCND3, LARP7, PDE12,…
GOTERM_BP_FAT	GO:0009893~positive regulation of metabolic process	1045	21.2442	3.90527e-10	ENSG00000214114, ENSG00000016082, ENSG00000160404, ENSG00000144161, ENSG00000156384, ENSG00000134595, ENSG00000114982, ENSG00000133027, ENSG00000135446, ENSG00000170689, ENSG00000128918, ENSG00000146109, ENSG00000151929, ENSG00000166197, ENSG00000100345, ENSG00000108064, ENSG00000090447, ENSG00000070831, ENSG00000058729, ENSG00000094804, ENSG00000122376, ENSG00000025800, ENSG00000112319, ENSG0000…	4373	3935	19176	1.16453	4.53791e-06	2.46605e-08	2.33043e-06	MYCBP, ISL1, TOR2A, ZC3H8, SFR1, SOX3, KANSL3, PEMT, CDK4, HOXB9, ALDH1A2, ABT1, BAG3, NOLC1, MYH9, TFAM, TFAP4, CDC42, RIOK2, CDC6, SHLD2, KPNA6, EYA4, ZNF580, ACVR2B, TCERG1, H1F0, PRELID1, DUSP12, ZNF76, NRP1, TFCP2, MFSD2A, PIK3C2A, ELF2, ZNF205, CLSPN, PRKCD, DIMT1, GTF2F1, ZNF48, HSPA5, HSPD1, MUL1, GNL3, ING5, SGTA, PAXIP1, PWWP2A, MYC, SSBP3, RNF187, TIMP2, CHCHD10, COPS5, BCL2L11, EEF1A2…
GOTERM_BP_FAT	GO:2001252~positive regulation of chromosome organization	96	1.95162	4.26354e-10	ENSG00000075856, ENSG00000183207, ENSG00000016082, ENSG00000196363, ENSG00000113812, ENSG00000198663, ENSG00000151414, ENSG00000113810, ENSG00000006712, ENSG00000114982, ENSG00000133422, ENSG00000004897, ENSG00000177889, ENSG00000145414, ENSG00000036257, ENSG00000145736, ENSG00000116560, ENSG00000204356, ENSG00000085224, ENSG00000120438, ENSG00000156261, ENSG00000130826, ENSG00000187778, ENSG0000…	4373	232	19176	1.81452	4.95422e-06	2.67773e-08	2.53047e-06	SART3, RUVBL2, ISL1, WDR5, ACTR8, C6orf89, NEK7, SMC4, PAF1, KANSL3, MORC2, CDC27, UBE2N, NAF1, CUL3, GTF2H2, SFPQ, NELFE, ATRX, TCP1, CCT8, DKC1, MCRS1, MTF2, MAPKAPK5, POT1, MAPK3, NOS1, VEGFA, HNRNPU, CDC23, CTR9, MPHOSPH8, RUVBL1, SREBF1, MYBBP1A, CCT5, ANAPC7, KDM1A, RAD50, SMARCA5, UCHL5, XBP1, PAXBP1, CCT6A, AKAP8L, SLX1B, KAT2A, CCT7, SSBP1, ERCC1, PINK1, GNL3, WBP2, NIPBL, RRP8, PPARGC1A…
GOTERM_BP_FAT	GO:1902600~hydrogen ion transmembrane transport	83	1.68733	4.41094e-10	ENSG00000183648, ENSG00000075415, ENSG00000197496, ENSG00000099624, ENSG00000155097, ENSG00000167283, ENSG00000169021, ENSG00000169020, ENSG00000150403, ENSG00000154723, ENSG00000117410, ENSG00000198938, ENSG00000173915, ENSG00000109390, ENSG00000168653, ENSG00000165264, ENSG00000184983, ENSG00000219200, ENSG00000178741, ENSG00000156411, ENSG00000241468, ENSG00000159720, ENSG00000131174, ENSG0000…	4373	191	19176	1.90556	5.1255e-06	2.75542e-08	2.60388e-06	NDUFB1, SLC25A3, SLC2A10, ATP5F1D, ATP6V1C1, ATP5MG, UQCRFS1, ATP5ME, TMCO3, ATP5PF, ATP6V0B, MT-CO3, ATP5MD, NDUFC1, NDUFS5, NDUFB6, NDUFA6, RNASEK, COX5A, ATP5MPL, ATP5MF, ATP6V0D1, COX7B, SLC46A1, NDUFA2, NDUFS1, NDUFS3, NDUFB10, COX6B1, ATP6V1F, DMAC2L, ATP5F1E, ATP6AP1, SDHA, SLC25A22, ATP6V1G2, UQCRH, VPS9D1, MT-ND3, SLC9A2, MT-ND4, COX6A1, SLC9A6, COX4I1, MT-CO1, MT-CYB, COX5B, ATP5PD, ATP…
GOTERM_BP_FAT	GO:0090407~organophosphate biosynthetic process	207	4.20817	4.97581e-10	ENSG00000183648, ENSG00000155850, ENSG00000121281, ENSG00000241973, ENSG00000065135, ENSG00000167283, ENSG00000157353, ENSG00000204310, ENSG00000172992, ENSG00000133027, ENSG00000109390, ENSG00000157593, ENSG00000184983, ENSG00000171793, ENSG00000142892, ENSG00000100219, ENSG00000168389, ENSG00000117682, ENSG00000011405, ENSG00000186111, ENSG00000163931, ENSG00000106348, ENSG00000106105, ENSG0000…	4373	615	19176	1.47596	5.78188e-06	3.09166e-08	2.92163e-06	NDUFB1, SLC26A2, ADCY7, PI4KA, GNAI3, ATP5MG, FUK, AGPAT1, DCAKD, PEMT, NDUFC1, SLC35B2, NDUFA6, CTPS1, PIGK, XBP1, MFSD2A, DHDDS, PIK3C2A, PIP5K1C, TKT, IMPDH1, GARS, CHKA, SLC44A5, VPS9D1, PI4K2B, SELENOI, DTYMK, MYC, ATP5PD, TIMP2, ATP5MC1, NDUFA3, NDUFS8, NME1, UCK2, LPGAT1, ADK, NDUFB5, SLC25A13, NDUFS7, AK8, NDUFA13, ETNK2, PTDSS1, NDUFA12, FLAD1, TK2, MTMR14, PALM, ATP5F1D, ATP5ME, ATP5PF,…
GOTERM_BP_FAT	GO:0019752~carboxylic acid metabolic process	310	6.30209	5.05757e-10	ENSG00000107897, ENSG00000151012, ENSG00000107537, ENSG00000133706, ENSG00000104823, ENSG00000197930, ENSG00000084207, ENSG00000133027, ENSG00000167720, ENSG00000142784, ENSG00000169105, ENSG00000186480, ENSG00000128918, ENSG00000116120, ENSG00000085662, ENSG00000127948, ENSG00000059377, ENSG00000167969, ENSG00000143198, ENSG00000141458, ENSG00000102882, ENSG00000081181, ENSG00000143994, ENSG0000…	4373	996	19176	1.36484	5.87688e-06	3.12574e-08	2.95384e-06	ACBD5, SLC7A11, PHYH, LARS, ECH1, ERO1A, GSTP1, PEMT, SRR, WDTC1, CHST14, INSIG1, ALDH1A2, FARSB, AKR1B1, POR, TBXAS1, ECI1, MGST3, NPC1, MAPK3, ARG2, ABHD1, GCSH, NAT8L, TARS, EGLN2, PHGDH, MTAP, APOC1, CTPS1, NARS2, RARS, PGAM1, XBP1, MFSD2A, TMEM189-UBE2V1, GSTZ1, GPI, RPTOR, ALKBH7, ILVBL, GSTM2, ETFB, ECHDC1, GARS, JMJD8, CRAT, FAH, GUSB, GGT7, GNPDA1, FPGS, MYC, MTHFD2, LDHA, AHCYL1, EHHADH…
GOTERM_BP_FAT	GO:0006457~protein folding	95	1.93129	5.93567e-10	ENSG00000213465, ENSG00000127022, ENSG00000105993, ENSG00000183207, ENSG00000204390, ENSG00000160404, ENSG00000109519, ENSG00000112208, ENSG00000115514, ENSG00000197930, ENSG00000077232, ENSG00000167280, ENSG00000113013, ENSG00000115275, ENSG00000168259, ENSG00000165661, ENSG00000138398, ENSG00000166598, ENSG00000151929, ENSG00000187097, ENSG00000167004, ENSG00000170606, ENSG00000123349, ENSG0000…	4373	230	19176	1.81123	6.89723e-06	3.64903e-08	3.44834e-06	ARL2, CANX, DNAJB6, RUVBL2, HSPA1L, TOR2A, GRPEL1, BAG2, TXNDC9, ERO1A, DNAJC10, ENGASE, HSPA9, MOGS, DNAJC7, QSOX2, PPIG, HSP90B1, BAG3, ENTPD5, PDIA3, HSPA4, PFDN5, AL034430.1, TCP1, PPIC, CCT8, LTBP4, CCDC47, TTC4, SNRNP70, DNAJC2, FKBP8, LMAN1, DNAJA2, DNAJB11, NKTR, PFDN6, CCT5, BAG4, HSPE1, HSP90AB1, DNAJC4, GRN, CHORDC1, HSPA1A, SACS, HSPA1B, TXNDC5, HSPA14, CCT6A, CSNK2A1, WDR83OS, DNAJA1…
GOTERM_BP_FAT	GO:0042776~mitochondrial ATP synthesis coupled proton transport	39	0.792844	6.1855e-10	ENSG00000124172, ENSG00000073578, ENSG00000183648, ENSG00000198840, ENSG00000099624, ENSG00000167283, ENSG00000198886, ENSG00000169020, ENSG00000154723, ENSG00000167863, ENSG00000109390, ENSG00000168653, ENSG00000166136, ENSG00000165283, ENSG00000165264, ENSG00000170906, ENSG00000139180, ENSG00000143252, ENSG00000184983, ENSG00000110717, ENSG00000267855, ENSG00000241468, ENSG00000090266, ENSG0000…	4373	65	19176	2.63105	7.18753e-06	3.7826e-08	3.57457e-06	ATP5F1E, SDHA, NDUFB1, MT-ND3, ATP5F1D, ATP5MG, MT-ND4, ATP5ME, ATP5PF, ATP5PD, NDUFC1, NDUFS5, NDUFB8, STOML2, NDUFB6, NDUFA3, NDUFA9, SDHC, NDUFA6, NDUFS8, NDUFA7, ATP5MF, NDUFB2, NDUFB5, NDUFA11, ATP5PB, NDUFB7, NDUFA2, NDUFS1, NDUFS3, NDUFS7, NDUFB4, NDUFB10, NDUFA13, NDUFV1, NDUFB11, NDUFA12, ATP5PO, NDUFA1
GOTERM_BP_FAT	GO:0051054~positive regulation of DNA metabolic process	124	2.52084	6.68933e-10	ENSG00000113812, ENSG00000151414, ENSG00000133422, ENSG00000263001, ENSG00000099385, ENSG00000177889, ENSG00000087206, ENSG00000145414, ENSG00000141570, ENSG00000107371, ENSG00000156261, ENSG00000130826, ENSG00000070831, ENSG00000128513, ENSG00000102882, ENSG00000122376, ENSG00000112319, ENSG00000112715, ENSG00000075624, ENSG00000113522, ENSG00000153147, ENSG00000176208, ENSG00000096384, ENSG0000…	4373	326	19176	1.66795	7.77297e-06	4.06928e-08	3.84549e-06	ACTR8, NEK7, MORC2, GTF2I, BCL7C, UBE2N, UIMC1, NAF1, CBX8, EXOSC3, CCT8, DKC1, CDC42, POT1, MAPK3, SHLD2, EYA4, VEGFA, ACTB, RAD50, SMARCA5, ATAD5, HSP90AB1, UCHL5, NVL, PRKCD, MORF4L1, CCT6A, SLX1B, RPS3, DHX9, ERCC1, TOP2A, GNL3, PAXIP1, MLH1, MYC, DHX36, ANXA3, XRCC5, STOML2, SMARCD3, GINS4, MORF4L2, PTGES3, FAM208A, SLX1A, HNRNPD, PRKDC, BABAM2, PHF10, KIAA1551, UBE2V2, INO80, RIF1, DNMT1, N…
GOTERM_BP_FAT	GO:0080135~regulation of cellular response to stress	268	5.44826	7.00155e-10	ENSG00000185825, ENSG00000151012, ENSG00000128590, ENSG00000133703, ENSG00000114867, ENSG00000084207, ENSG00000099385, ENSG00000177889, ENSG00000119401, ENSG00000168259, ENSG00000186480, ENSG00000100109, ENSG00000138035, ENSG00000141570, ENSG00000101557, ENSG00000055332, ENSG00000070831, ENSG00000102882, ENSG00000081181, ENSG00000122376, ENSG00000112319, ENSG00000075624, ENSG00000196396, ENSG0000…	4373	841	19176	1.39739	8.13577e-06	4.23703e-08	4.00401e-06	BCAP31, SLC7A11, DNAJB9, KRAS, EIF4G1, GSTP1, BCL7C, UBE2N, TRIM32, DNAJC7, INSIG1, TFIP11, PNPT1, CBX8, USP14, EIF2AK2, CDC42, MAPK3, ARG2, SHLD2, EYA4, ACTB, PTPN1, ATAD5, SMG1, CREBRF, YBX3, PMAIP1, FOXO3, XBP1, PRKCD, KREMEN1, TAF9B, DNAJA1, RPS3, ERCC1, HSPA5, USP1, MUL1, SGTA, FAS, PAXIP1, MYC, PAWR, BARD1, SMARCD3, COPS5, PPP4R3B, BCL2L11, ETAA1, MORF4L2, MAP4K5, EDEM1, HIPK2, YJU2, USP47,…
GOTERM_BP_FAT	GO:0045727~positive regulation of translation	76	1.54503	7.48379e-10	ENSG00000174173, ENSG00000161813, ENSG00000101391, ENSG00000099622, ENSG00000165819, ENSG00000114867, ENSG00000130956, ENSG00000104824, ENSG00000245532, ENSG00000135446, ENSG00000159217, ENSG00000151806, ENSG00000170889, ENSG00000168610, ENSG00000187772, ENSG00000149658, ENSG00000102882, ENSG00000271793, ENSG00000176087, ENSG00000153187, ENSG00000156256, ENSG00000132507, ENSG00000175634, ENSG0000…	4373	171	19176	1.94893	8.69613e-06	4.5054e-08	4.25762e-06	TRMT10C, LARP4, CDK5RAP1, CIRBP, METTL3, EIF4G1, HABP4, HNRNPL, NEAT1, CDK4, IGF2BP1, GUF1, RPS9, STAT3, LIN28B, YTHDF1, MAPK3, AL589666.1, SLC35A4, HNRNPU, USP16, EIF5A, RPS6KB2, DHX29, LARP4B, AGO2, FASTKD2, YBX3, NAT10, MIF4GD, EEF2, KHDRBS1, DNAJC3, DDX3X, EIF2B5, ELAVL1, DDX39B, DHX9, PINK1, NPM1, EIF4G2, VIM, ABCF1, LARP6, UQCC2, MYC, DHX36, C1QBP, RPUSD4, METTL8, RCC1L, ZMPSTE24, EIF2S3, I…
GOTERM_BP_FAT	GO:0051130~positive regulation of cellular component organization	432	8.78227	8.20487e-10	ENSG00000016082, ENSG00000077238, ENSG00000113657, ENSG00000114867, ENSG00000196961, ENSG00000114982, ENSG00000100106, ENSG00000078699, ENSG00000156261, ENSG00000101311, ENSG00000070831, ENSG00000102882, ENSG00000111229, ENSG00000113522, ENSG00000110492, ENSG00000099250, ENSG00000008324, ENSG00000133398, ENSG00000100219, ENSG00000109265, ENSG00000122386, ENSG00000163932, ENSG00000108179, ENSG0000…	4373	1469	19176	1.28956	9.53402e-06	4.87816e-08	4.60988e-06	ISL1, IL4R, DPYSL3, EIF4G1, AP2A1, KANSL3, TRIOBP, CBFA2T2, CCT8, FERMT1, CDC42, MAPK3, ARPC3, RAD50, MDK, NRP1, SS18L2, MED10, XBP1, KIAA1211, ZNF205, PRKCD, PPIF, DDX3X, HSPA5, MUL1, GNL3, MAPK6, EHD1, CARMIL2, RRP8, PAXIP1, DHX36, HCFC1, CHCHD10, BCL2L11, NME1, FAM208A, CUX2, CDCA5, PRKDC, OCLN, SREBF2, PDCD6IP, KIAA1551, UBE2V2, INO80, SIVA1, LYAR, ZBTB7B, MED27, VASP, DRG1, PTPN11, MED12, RU…
GOTERM_BP_FAT	GO:0006818~hydrogen transport	89	1.80931	8.22893e-10	ENSG00000183648, ENSG00000075415, ENSG00000197496, ENSG00000099624, ENSG00000155097, ENSG00000167283, ENSG00000169021, ENSG00000169020, ENSG00000150403, ENSG00000154723, ENSG00000117410, ENSG00000198938, ENSG00000173915, ENSG00000109390, ENSG00000168653, ENSG00000165264, ENSG00000184983, ENSG00000219200, ENSG00000178741, ENSG00000156411, ENSG00000241468, ENSG00000159720, ENSG00000136463, ENSG0000…	4373	212	19176	1.84091	9.56197e-06	4.87816e-08	4.60988e-06	NDUFB1, SLC25A3, SLC2A10, ATP5F1D, ATP6V1C1, ATP5MG, UQCRFS1, ATP5ME, TMCO3, ATP5PF, ATP6V0B, MT-CO3, ATP5MD, NDUFC1, NDUFS5, NDUFB6, NDUFA6, RNASEK, COX5A, ATP5MPL, ATP5MF, ATP6V0D1, TACO1, COX7B, SLC46A1, NDUFA2, NDUFS1, NDUFS3, NDUFB10, SLC9A3R1, COX6B1, ATP6V1F, DMAC2L, PPIF, ATP5F1E, ATP6AP1, SDHA, SLC25A22, ATP6V1G2, UQCRH, VPS9D1, MT-ND3, SLC9A2, MT-ND4, COX6A1, TMSB4X, SLC9A6, COX4I1, MT-…
GOTERM_BP_FAT	GO:0015992~proton transport	89	1.80931	8.22893e-10	ENSG00000183648, ENSG00000075415, ENSG00000197496, ENSG00000099624, ENSG00000155097, ENSG00000167283, ENSG00000169021, ENSG00000169020, ENSG00000150403, ENSG00000154723, ENSG00000117410, ENSG00000198938, ENSG00000173915, ENSG00000109390, ENSG00000168653, ENSG00000165264, ENSG00000184983, ENSG00000219200, ENSG00000178741, ENSG00000156411, ENSG00000241468, ENSG00000159720, ENSG00000136463, ENSG0000…	4373	212	19176	1.84091	9.56197e-06	4.87816e-08	4.60988e-06	NDUFB1, SLC25A3, SLC2A10, ATP5F1D, ATP6V1C1, ATP5MG, UQCRFS1, ATP5ME, TMCO3, ATP5PF, ATP6V0B, MT-CO3, ATP5MD, NDUFC1, NDUFS5, NDUFB6, NDUFA6, RNASEK, COX5A, ATP5MPL, ATP5MF, ATP6V0D1, TACO1, COX7B, SLC46A1, NDUFA2, NDUFS1, NDUFS3, NDUFB10, SLC9A3R1, COX6B1, ATP6V1F, DMAC2L, PPIF, ATP5F1E, ATP6AP1, SDHA, SLC25A22, ATP6V1G2, UQCRH, VPS9D1, MT-ND3, SLC9A2, MT-ND4, COX6A1, TMSB4X, SLC9A6, COX4I1, MT-…
GOTERM_BP_FAT	GO:0043414~macromolecule methylation	129	2.62248	8.49255e-10	ENSG00000165819, ENSG00000105879, ENSG00000006712, ENSG00000114982, ENSG00000099381, ENSG00000168137, ENSG00000126457, ENSG00000032219, ENSG00000178691, ENSG00000100462, ENSG00000124275, ENSG00000198730, ENSG00000129691, ENSG00000099899, ENSG00000004487, ENSG00000197006, ENSG00000145919, ENSG00000135297, ENSG00000170345, ENSG00000119772, ENSG00000153147, ENSG00000100219, ENSG00000119812, ENSG0000…	4373	344	19176	1.64441	9.86829e-06	5.00888e-08	4.73341e-06	METTL3, CBLL1, PAF1, KANSL3, SETD1A, SETD5, PRMT1, ARID4A, SUZ12, PRMT5, MTRR, CTR9, ASH2L, TRMT2A, KDM1A, METTL9, BOD1, MTO1, FOS, DNMT3A, SMARCA5, XBP1, FAM98A, PAGR1, PAXBP1, EMG1, DIMT1, DPY30, TRMT44, NCOA6, RRP8, PAXIP1, KANSL2, MYC, THADA, HCFC1, METTL16, SNRPD2, METTL8, LCMT1, TFB2M, ZC3H13, PRMT7, NSUN5, NOP2, LARP7, BEND3, TRMT112, BMI1, MEN1, EHMT1, RIF1, METTL2B, MRM1, NSUN2, TYW3, NT…
GOTERM_BP_FAT	GO:0046390~ribose phosphate biosynthetic process	110	2.23623	1.00272e-09	ENSG00000074800, ENSG00000183648, ENSG00000068120, ENSG00000155850, ENSG00000121281, ENSG00000065135, ENSG00000167283, ENSG00000172992, ENSG00000244165, ENSG00000035687, ENSG00000109390, ENSG00000168653, ENSG00000159131, ENSG00000100504, ENSG00000165264, ENSG00000157593, ENSG00000160014, ENSG00000184983, ENSG00000102125, ENSG00000156411, ENSG00000241468, ENSG00000171793, ENSG00000131495, ENSG0000…	4373	281	19176	1.71658	1.16515e-05	5.88414e-08	5.56053e-06	ENO1, NDUFB1, COASY, SLC26A2, ADCY7, GNAI3, ATP5MG, DCAKD, P2RY11, ADSS, NDUFC1, NDUFS5, GART, PYGL, NDUFB6, SLC35B2, CALM3, NDUFA6, TAZ, ATP5MPL, ATP5MF, CTPS1, NDUFA2, NDUFS1, NDUFB10, TKT, ADCY1, DMAC2L, GMPS, IMPDH1, PINK1, VPS9D1, MT-ND4, VCP, PAICS, MYC, ATP5PD, NDUFB8, TIMP2, STOML2, ATP5MC1, NDUFA3, NDUFA9, NDUFS8, NME1, PPAT, UCK2, CACNA1C, NDUFA7, NDUFB2, ADK, NDUFB5, PFAS, SLC25A13, GN…
GOTERM_BP_FAT	GO:0035966~response to topologically incorrect protein	76	1.54503	1.0331e-09	ENSG00000127022, ENSG00000204390, ENSG00000113739, ENSG00000145050, ENSG00000128590, ENSG00000128272, ENSG00000197930, ENSG00000077232, ENSG00000116688, ENSG00000066427, ENSG00000139644, ENSG00000113013, ENSG00000036257, ENSG00000151929, ENSG00000170606, ENSG00000030110, ENSG00000055332, ENSG00000125247, ENSG00000087088, ENSG00000168936, ENSG00000163527, ENSG00000108465, ENSG00000196396, ENSG0000…	4373	172	19176	1.9376	1.20046e-05	6.03196e-08	5.70023e-06	CANX, HSPA1L, STC2, MANF, DNAJB9, ATF4, ERO1A, DNAJC10, MFN2, ATXN3, TMBIM6, HSPA9, CUL3, BAG3, HSPA4, BAK1, EIF2AK2, TMTC4, BAX, TMEM129, STT3B, CDK5RAP3, PTPN1, TRAM1, AUP1, TBL2, EIF2S1, HSPE1, HSP90AB1, DNAJC4, CCND1, CREBRF, XBP1, HSPA1A, HSPA1B, HSPA14, RACK1, RNF5, DNAJA1, UGGT2, DDRGK1, OS9, HERPUD1, DNAJC3, OPTN, RNF126, HSPD1, HDAC6, HSPA5, VCP, HSPA4L, F12, HSP90AA1, FAF2, CREB3L4, DNA…
GOTERM_BP_FAT	GO:1902589~single-organism organelle organization	547	11.1201	1.37184e-09	ENSG00000042493, ENSG00000179029, ENSG00000139926, ENSG00000113657, ENSG00000065135, ENSG00000180370, ENSG00000099385, ENSG00000034510, ENSG00000169100, ENSG00000100106, ENSG00000100345, ENSG00000148400, ENSG00000124313, ENSG00000070831, ENSG00000058729, ENSG00000094804, ENSG00000111229, ENSG00000103966, ENSG00000110492, ENSG00000099250, ENSG00000172757, ENSG00000133030, ENSG00000100216, ENSG0000…	4373	1927	19176	1.24476	1.59407e-05	7.96972e-08	7.53142e-06	CAPG, TMEM107, FRMD6, DPYSL3, GNAI3, PAK2, BCL7C, TMSB10, SLC25A6, TRIOBP, MYH9, NOTCH1, IQSEC2, CDC42, RIOK2, CDC6, ARPC3, EHD4, MDK, NRP1, CFL1, MPRIP, TOMM22, KIAA1211, ZNF205, SMC3, CHMP5, PRKCD, CBY1, ALKBH7, PPIF, TMSB15B, IFT27, TMEM250, BBS12, TCTEX1D2, NEFM, MUL1, MCOLN1, MAP4, STARD13, EHD1, CARMIL2, KIAA0753, MYC, ATG9A, AGFG1, STX17, TBC1D30, MZT1, TMEM14A, CHCHD10, TIMM8A, RRS1, BCL2…
GOTERM_BP_FAT	GO:0006360~transcription from RNA polymerase I promoter	38	0.772515	1.60467e-09	ENSG00000110768, ENSG00000125482, ENSG00000076108, ENSG00000128272, ENSG00000119285, ENSG00000117877, ENSG00000099284, ENSG00000177469, ENSG00000085721, ENSG00000115053, ENSG00000005100, ENSG00000163161, ENSG00000164338, ENSG00000070814, ENSG00000105373, ENSG00000272047, ENSG00000084073, ENSG00000179632, ENSG00000198793, ENSG00000068654, ENSG00000132382, ENSG00000136045, ENSG00000115524, ENSG0000…	4373	64	19176	2.60365	1.8646e-05	9.27593e-08	8.76579e-06	GTF2H1, TTF1, BAZ2A, ATF4, HEATR1, CD3EAP, H2AFY2, CAVIN1, RRN3, NCL, DHX33, ERCC3, UTP15, TCOF1, NOP53, GTF2H5, ZMPSTE24, MAF1, MTOR, POLR1A, MYBBP1A, PWP1, SF3B1, POLR1C, PHF8, WDR75, SMARCA5, BAZ1B, SMARCA4, POLR1E, NOL11, LYAR, WDR43, POU4F1, DDX21, MARS, UBTF, TAF1C
GOTERM_BP_FAT	GO:0051186~cofactor metabolic process	164	3.33401	1.72234e-09	ENSG00000091140, ENSG00000074800, ENSG00000023697, ENSG00000068120, ENSG00000130313, ENSG00000068366, ENSG00000023330, ENSG00000038274, ENSG00000172992, ENSG00000151014, ENSG00000004139, ENSG00000133027, ENSG00000197417, ENSG00000113013, ENSG00000196715, ENSG00000159131, ENSG00000085662, ENSG00000123505, ENSG00000186364, ENSG00000119927, ENSG00000100104, ENSG00000124275, ENSG00000100292, ENSG0000…	4373	469	19176	1.53338	2.00133e-05	9.90684e-08	9.362e-06	DLD, ENO1, DERA, COASY, PGLS, ACSL4, ALAS1, MAT2B, DCAKD, NOCT, SARM1, PEMT, SHPK, HSPA9, VKORC1L1, GART, AKR1B1, AMD1, NUDT17, GPAM, SRRD, MTRR, HMOX1, PFKL, ACACB, PGAM1, IREB2, NFU1, SLC25A39, SUCLA2, TKT, HMBS, NUDT7, GPI, RPTOR, JMJD8, VCP, FPGS, GGH, MYC, MTHFD2, RPE, LDHA, IDH1, AHCYL1, SUCLG1, AKR7A2, TMEM14A, PCK2, HIF1A, NAXE, METTL16, NDUFA9, CIAO1, PRDX5, PGK1, ACSF2, TALDO1, GALK1, P…
GOTERM_BP_FAT	GO:0034655~nucleobase-containing compound catabolic process	125	2.54117	1.82096e-09	ENSG00000023697, ENSG00000165819, ENSG00000130713, ENSG00000136937, ENSG00000039123, ENSG00000151779, ENSG00000151014, ENSG00000004139, ENSG00000204272, ENSG00000083520, ENSG00000138035, ENSG00000088930, ENSG00000186364, ENSG00000107371, ENSG00000167447, ENSG00000271793, ENSG00000179958, ENSG00000170860, ENSG00000132463, ENSG00000123908, ENSG00000157106, ENSG00000171824, ENSG00000169598, ENSG0000…	4373	334	19176	1.64113	2.11594e-05	1.04225e-07	9.84934e-06	DERA, METTL3, EXOSC2, NCBP1, MTREX, NBAS, NOCT, SARM1, NBDY, DIS3, PNPT1, XRN2, NUDT17, EXOSC3, SMG8, AL589666.1, DCTPP1, LSM3, GRSF1, AGO2, SMG1, EXOSC10, DFFB, HSPA1A, HSPA1B, TDG, KHSRP, DICER1, PCID2, NUDT7, PATL1, MTPAP, DHX9, SND1, VCP, MLH1, ZC3HAV1, DHX36, EXOSC8, PPP1R8, RNASEH2C, MRTO4, LRPPRC, METTL16, RNH1, SMG9, UPF2, DCP1B, TUT4, UPF3B, SYNCRIP, EXOSC5, NUDT5, NUDT4, HNRNPD, PDE12, …
GOTERM_BP_FAT	GO:0009451~RNA modification	77	1.56536	1.87657e-09	ENSG00000174173, ENSG00000101391, ENSG00000174177, ENSG00000165819, ENSG00000134759, ENSG00000105879, ENSG00000171861, ENSG00000171103, ENSG00000104907, ENSG00000196449, ENSG00000151576, ENSG00000110060, ENSG00000145414, ENSG00000167088, ENSG00000130826, ENSG00000142544, ENSG00000071462, ENSG00000070495, ENSG00000090520, ENSG00000099899, ENSG00000179750, ENSG00000135297, ENSG00000156735, ENSG0000…	4373	177	19176	1.90764	2.18055e-05	1.06882e-07	1.01004e-05	TRMT10C, CDK5RAP1, CTU2, METTL3, ELP2, CBLL1, MRM3, TRMT61B, TRMT1, YRDC, QTRT2, PUS3, NAF1, SNRPD1, DKC1, CTU1, BUD23, JMJD6, DNAJB11, TRMT2A, APOBEC3B, MTO1, BAG4, TARBP1, METTL1, METTL2A, TRMU, NAT10, NSUN4, TRMT61A, EMG1, VIRMA, PUS7, DIMT1, TRUB1, TRMT44, ELP1, ELP3, THADA, GTPBP3, WDR4, NHP2, ALKBH8, THUMPD2, RPUSD2, METTL16, SNRPD2, RPUSD4, METTL8, GAR1, FDXACB1, TFB2M, DUS3L, ZC3H13, ADAR…
GOTERM_BP_FAT	GO:0010822~positive regulation of mitochondrion organization	56	1.13844	2.0904e-09	ENSG00000204390, ENSG00000213585, ENSG00000196683, ENSG00000213625, ENSG00000175224, ENSG00000116688, ENSG00000114023, ENSG00000247077, ENSG00000086758, ENSG00000184381, ENSG00000137463, ENSG00000030110, ENSG00000160695, ENSG00000087088, ENSG00000165943, ENSG00000179598, ENSG00000070770, ENSG00000198258, ENSG00000141682, ENSG00000118965, ENSG00000122386, ENSG00000223802, ENSG00000087470, ENSG0000…	4373	114	19176	2.15408	2.42902e-05	1.1848e-07	1.11964e-05	HSPA1L, VDAC1, TOMM7, LEPROT, ATG13, MFN2, FAM162A, PGAM5, HUWE1, PLA2G6, MGARP, BAK1, VPS11, BAX, MOAP1, PLD6, CSNK2A2, UBL5, PMAIP1, WDR35, ZNF205, CERS1, DNM1L, PPIF, OPTN, SSBP1, PINK1, HDAC6, MUL1, HK2, GBA, PPARGC1A, MIEF2, CHCHD10, STOML2, HIF1A, DDHD1, BMF, BCL2L11, MICALL2, RALBP1, BNIP3, FIS1, NPEPPS, CDC37, HIP1R, BBC3, HTT, ARIH2, NMT1, SREBF2, OPA1, USP36, UBE2J2, SAE1, SIVA1
GOTERM_BP_FAT	GO:1901293~nucleoside phosphate biosynthetic process	125	2.54117	2.24927e-09	ENSG00000074800, ENSG00000183648, ENSG00000068120, ENSG00000155850, ENSG00000121281, ENSG00000065135, ENSG00000167283, ENSG00000157353, ENSG00000172992, ENSG00000244165, ENSG00000035687, ENSG00000109390, ENSG00000168653, ENSG00000159131, ENSG00000165264, ENSG00000157593, ENSG00000160014, ENSG00000184983, ENSG00000102125, ENSG00000156411, ENSG00000241468, ENSG00000171793, ENSG00000131495, ENSG0000…	4373	335	19176	1.63623	2.61362e-05	1.26866e-07	1.19889e-05	ENO1, NDUFB1, COASY, SLC26A2, ADCY7, GNAI3, ATP5MG, FUK, DCAKD, P2RY11, ADSS, NDUFC1, NDUFS5, GART, NDUFB6, SLC35B2, CALM3, NDUFA6, TAZ, ATP5MPL, ATP5MF, CTPS1, NDUFA2, NDUFS1, KARS, NDUFB10, ADCY1, DMAC2L, GMPS, IMPDH1, GARS, PINK1, VPS9D1, MT-ND4, VCP, PAICS, DTYMK, MYC, ATP5PD, NDUFB8, TIMP2, STOML2, ATP5MC1, NDUFA3, NDUFA9, NDUFS8, TK1, NME1, PPAT, UCK2, CACNA1C, NDUFA7, NDUFB2, ADK, NDUFB5, …
GOTERM_BP_FAT	GO:0051028~mRNA transport	65	1.32141	2.42776e-09	ENSG00000093000, ENSG00000136937, ENSG00000242265, ENSG00000115875, ENSG00000159217, ENSG00000162231, ENSG00000163166, ENSG00000136450, ENSG00000112081, ENSG00000058804, ENSG00000155561, ENSG00000113569, ENSG00000132507, ENSG00000196313, ENSG00000111224, ENSG00000170144, ENSG00000082898, ENSG00000111581, ENSG00000131652, ENSG00000157106, ENSG00000139496, ENSG00000085415, ENSG00000079134, ENSG0000…	4373	141	19176	2.0215	2.82101e-05	1.36271e-07	1.28777e-05	NUP50, NCBP1, PEG10, SRSF7, IGF2BP1, NXF1, IWS1, SRSF1, SRSF3, NDC1, NUP205, NUP155, EIF5A, POM121, PARP11, HNRNPA3, XPO1, NUP107, THOC6, SMG1, NUP58, SEH1L, THOC1, BCLAF1, NUP160, KHSRP, SEC13, NUP210, ALYREF, PCID2, RAE1, THOC5, DDX39B, DHX9, RBM8A, AGFG1, DDX19A, LRPPRC, NUP93, SEM1, NUP188, NUP43, UPF2, NUP98, RANBP2, NUP88, UPF3B, NUP133, SENP2, TNKS, SMG5, AHCTF1, KIF5C, ZC3H11A, PABPN1, NU…
GOTERM_BP_FAT	GO:0034250~positive regulation of cellular amide metabolic process	84	1.70766	2.49167e-09	ENSG00000134318, ENSG00000174173, ENSG00000161813, ENSG00000101391, ENSG00000099622, ENSG00000165819, ENSG00000114867, ENSG00000130956, ENSG00000104824, ENSG00000245532, ENSG00000135446, ENSG00000159217, ENSG00000151806, ENSG00000185591, ENSG00000170889, ENSG00000184381, ENSG00000168610, ENSG00000187772, ENSG00000149658, ENSG00000107331, ENSG00000102882, ENSG00000271793, ENSG00000176087, ENSG0000…	4373	200	19176	1.84174	2.89528e-05	1.39186e-07	1.31531e-05	ROCK2, TRMT10C, LARP4, CDK5RAP1, CIRBP, METTL3, EIF4G1, HABP4, HNRNPL, NEAT1, CDK4, IGF2BP1, GUF1, SP1, RPS9, PLA2G6, STAT3, LIN28B, YTHDF1, ABCA2, MAPK3, AL589666.1, SLC35A4, HNRNPU, USP16, EIF5A, RPS6KB2, DHX29, LARP4B, AGO2, FASTKD2, YBX3, NAT10, MIF4GD, CASP3, PRKCD, EEF2, KHDRBS1, DNAJC3, DDX3X, EIF2B5, ELAVL1, DDX39B, DHX9, PINK1, NPM1, EIF4G2, VIM, ABCF1, LARP6, CSNK1E, UQCC2, MYC, DHX36, …
GOTERM_BP_FAT	GO:0001701~in utero embryonic development	145	2.94775	2.78978e-09	ENSG00000105993, ENSG00000049449, ENSG00000129562, ENSG00000177885, ENSG00000071655, ENSG00000117614, ENSG00000133027, ENSG00000205084, ENSG00000150961, ENSG00000142784, ENSG00000036257, ENSG00000100345, ENSG00000107372, ENSG00000148400, ENSG00000126457, ENSG00000146223, ENSG00000100220, ENSG00000122257, ENSG00000277258, ENSG00000133316, ENSG00000112715, ENSG00000106799, ENSG00000136944, ENSG0000…	4373	405	19176	1.56997	3.24167e-05	1.55093e-07	1.46563e-05	DNAJB6, RCN1, DAD1, GRB2, MBD3, SYF2, PEMT, TMEM231, SEC24D, WDTC1, CUL3, MYH9, ZFAND5, NOTCH1, PRMT1, RPL7L1, RTCB, RBBP6, PCGF2, WDR74, VEGFA, TGFBR1, LMX1B, CTR9, NSDHL, NDUFA2, DSC3, YBX3, ZP3, CPT2, CMIP, NXN, EMG1, ZMIZ1, CDX2, PLOD3, GPI, HM13, NLE1, JAG2, SH3PXD2A, MT-ND4, MYC, CCNB2, AKAP3, CHD8, COPS3, HIF1A, PSMC4, BCL2L11, SLC39A1, GINS4, ASF1B, SMG9, B9D1, FAM208A, ITGB1, BYSL, BMI1,…
GOTERM_BP_FAT	GO:0009165~nucleotide biosynthetic process	124	2.52084	3.02084e-09	ENSG00000074800, ENSG00000183648, ENSG00000068120, ENSG00000155850, ENSG00000121281, ENSG00000065135, ENSG00000167283, ENSG00000157353, ENSG00000172992, ENSG00000244165, ENSG00000035687, ENSG00000109390, ENSG00000168653, ENSG00000159131, ENSG00000165264, ENSG00000157593, ENSG00000160014, ENSG00000184983, ENSG00000102125, ENSG00000156411, ENSG00000241468, ENSG00000171793, ENSG00000131495, ENSG0000…	4373	333	19176	1.63289	3.51015e-05	1.67139e-07	1.57947e-05	ENO1, NDUFB1, COASY, SLC26A2, ADCY7, GNAI3, ATP5MG, FUK, DCAKD, P2RY11, ADSS, NDUFC1, NDUFS5, GART, NDUFB6, SLC35B2, CALM3, NDUFA6, TAZ, ATP5MPL, ATP5MF, CTPS1, NDUFA2, NDUFS1, KARS, NDUFB10, ADCY1, DMAC2L, GMPS, IMPDH1, GARS, PINK1, VPS9D1, MT-ND4, VCP, PAICS, DTYMK, MYC, ATP5PD, NDUFB8, TIMP2, STOML2, ATP5MC1, NDUFA3, NDUFA9, NDUFS8, NME1, PPAT, UCK2, CACNA1C, NDUFA7, NDUFB2, ADK, NDUFB5, PFAS,…
GOTERM_BP_FAT	GO:0034504~protein localization to nucleus	128	2.60215	3.23441e-09	ENSG00000105993, ENSG00000073712, ENSG00000068001, ENSG00000197496, ENSG00000197498, ENSG00000254093, ENSG00000006712, ENSG00000104825, ENSG00000114346, ENSG00000151929, ENSG00000166197, ENSG00000108187, ENSG00000148400, ENSG00000156261, ENSG00000130826, ENSG00000183255, ENSG00000169629, ENSG00000101311, ENSG00000108465, ENSG00000025800, ENSG00000107404, ENSG00000106799, ENSG00000068654, ENSG0000…	4373	347	19176	1.61755	3.75831e-05	1.78107e-07	1.68312e-05	DNAJB6, FERMT2, HYAL2, SLC2A10, RPF2, PINX1, PAF1, NFKBIB, ECT2, BAG3, NOLC1, PBLD, NOTCH1, CCT8, DKC1, PTTG1IP, RGPD8, FERMT1, CDK5RAP3, KPNA6, DVL1, TGFBR1, POLR1A, RAN, POM121, XPO1, NUP107, HSP90AB1, NUP58, XBP1, CSE1L, NVL, PRKCD, KPNA3, CCT6A, SPG11, TSC2, CD2AP, NUP62CL, ELAVL1, NOL8, SKP1, HDAC3, PLRG1, UTP25, TNPO3, CHCHD10, RRS1, NUP188, HEATR3, NOP53, SUN2, PHB2, NUP98, ING1, PIK3R2, L…
GOTERM_BP_FAT	GO:0006986~response to unfolded protein	67	1.36207	3.36316e-09	ENSG00000127022, ENSG00000204390, ENSG00000113739, ENSG00000145050, ENSG00000128590, ENSG00000128272, ENSG00000197930, ENSG00000077232, ENSG00000116688, ENSG00000139644, ENSG00000113013, ENSG00000151929, ENSG00000170606, ENSG00000030110, ENSG00000055332, ENSG00000125247, ENSG00000087088, ENSG00000168936, ENSG00000163527, ENSG00000108465, ENSG00000196396, ENSG00000067167, ENSG00000106638, ENSG0000…	4373	148	19176	1.98514	3.90792e-05	1.83869e-07	1.73757e-05	CANX, HSPA1L, STC2, MANF, DNAJB9, ATF4, ERO1A, DNAJC10, MFN2, TMBIM6, HSPA9, BAG3, HSPA4, BAK1, EIF2AK2, TMTC4, BAX, TMEM129, STT3B, CDK5RAP3, PTPN1, TRAM1, TBL2, EIF2S1, HSPE1, HSP90AB1, DNAJC4, CCND1, CREBRF, XBP1, HSPA1A, HSPA1B, HSPA14, RACK1, DNAJA1, DDRGK1, OS9, HERPUD1, DNAJC3, OPTN, HSPD1, HSPA5, VCP, HSPA4L, HSP90AA1, FAF2, CREB3L4, COPS5, TMEM33, MBTPS1, BCL2L11, YOD1, HSPA8, HSPH1, EDE…
GOTERM_BP_FAT	GO:0097193~intrinsic apoptotic signaling pathway	115	2.33787	3.3707e-09	ENSG00000074800, ENSG00000185825, ENSG00000097007, ENSG00000197930, ENSG00000077232, ENSG00000139644, ENSG00000172115, ENSG00000119401, ENSG00000036257, ENSG00000183255, ENSG00000233276, ENSG00000165943, ENSG00000100292, ENSG00000196396, ENSG00000132507, ENSG00000004487, ENSG00000176208, ENSG00000170855, ENSG00000060138, ENSG00000100219, ENSG00000141682, ENSG00000051382, ENSG00000204389, ENSG0000…	4373	303	19176	1.66431	3.91667e-05	1.83869e-07	1.73757e-05	ENO1, BCAP31, ABL1, ERO1A, DNAJC10, TMBIM6, CYCS, TRIM32, CUL3, PTTG1IP, GPX1, MOAP1, HMOX1, PTPN1, EIF5A, KDM1A, ATAD5, TRIAP1, YBX3, XBP1, PMAIP1, PIK3CB, HSPA1A, PRKCD, TAF9B, DNAJA1, PPIF, RPS3, HERPUD1, DDX3X, PINK1, AC007325.2, RRP8, MLH1, MYC, UBE2K, STK25, HIF1A, BCL2L11, BNIP3, HIPK2, USP47, PRKDC, GSDME, NDUFA13, APAF1, SIVA1, TRAP1, HYOU1, DDIT4, HSPB1, AEN, ATF4, E2F2, RPS7, CUL4A, PA…
GOTERM_BP_FAT	GO:0033157~regulation of intracellular protein transport	111	2.25656	3.72893e-09	ENSG00000185825, ENSG00000204390, ENSG00000106688, ENSG00000068001, ENSG00000197496, ENSG00000196683, ENSG00000136938, ENSG00000104825, ENSG00000072062, ENSG00000114346, ENSG00000175224, ENSG00000158445, ENSG00000186480, ENSG00000086758, ENSG00000151929, ENSG00000166197, ENSG00000108187, ENSG00000101311, ENSG00000039523, ENSG00000070831, ENSG00000141577, ENSG00000058729, ENSG00000106799, ENSG0000…	4373	290	19176	1.67843	4.33292e-05	2.0246e-07	1.91326e-05	BCAP31, HSPA1L, SLC1A1, HYAL2, SLC2A10, TOMM7, ANP32B, NFKBIB, PRKACA, ECT2, ATG13, KCNB1, INSIG1, HUWE1, BAG3, NOLC1, PBLD, FERMT1, RIPOR1, CDC42, CEP131, RIOK2, TGFBR1, PTPN1, UBAC2, RAN, XPO1, MDN1, HSP90AB1, NUP58, XBP1, GAS6, ATP13A2, PRKCD, RAB29, AKAP8L, TCTEX1D2, XPO4, PINK1, HDAC3, MIEF2, BARD1, RANGAP1, MICALL2, NPEPPS, YOD1, EDEM1, VAMP2, PIK3R2, STOM, ERLEC1, SREBF2, CDKN2A, SAE1, CIB…
GOTERM_BP_FAT	GO:0009260~ribonucleotide biosynthetic process	106	2.15491	4.40134e-09	ENSG00000074800, ENSG00000183648, ENSG00000068120, ENSG00000155850, ENSG00000121281, ENSG00000065135, ENSG00000167283, ENSG00000172992, ENSG00000244165, ENSG00000035687, ENSG00000109390, ENSG00000168653, ENSG00000159131, ENSG00000165264, ENSG00000157593, ENSG00000160014, ENSG00000184983, ENSG00000102125, ENSG00000156411, ENSG00000241468, ENSG00000171793, ENSG00000131495, ENSG00000023228, ENSG0000…	4373	274	19176	1.69642	5.11423e-05	2.37857e-07	2.24776e-05	ENO1, NDUFB1, COASY, SLC26A2, ADCY7, GNAI3, ATP5MG, DCAKD, P2RY11, ADSS, NDUFC1, NDUFS5, GART, NDUFB6, SLC35B2, CALM3, NDUFA6, TAZ, ATP5MPL, ATP5MF, CTPS1, NDUFA2, NDUFS1, NDUFB10, ADCY1, DMAC2L, GMPS, IMPDH1, PINK1, VPS9D1, MT-ND4, VCP, PAICS, MYC, ATP5PD, NDUFB8, TIMP2, STOML2, ATP5MC1, NDUFA3, NDUFA9, NDUFS8, NME1, PPAT, UCK2, CACNA1C, NDUFA7, NDUFB2, ADK, NDUFB5, PFAS, SLC25A13, GNAI2, NDUFS7…
GOTERM_BP_FAT	GO:0031328~positive regulation of cellular biosynthetic process	605	12.2992	4.72272e-09	ENSG00000214114, ENSG00000016082, ENSG00000144161, ENSG00000186918, ENSG00000114867, ENSG00000156384, ENSG00000104824, ENSG00000134595, ENSG00000104825, ENSG00000114982, ENSG00000133027, ENSG00000135446, ENSG00000151806, ENSG00000170689, ENSG00000146109, ENSG00000166197, ENSG00000127948, ENSG00000148400, ENSG00000156261, ENSG00000057757, ENSG00000032219, ENSG00000108064, ENSG00000090447, ENSG0000…	4373	2174	19176	1.22032	5.48765e-05	2.54043e-07	2.40072e-05	MYCBP, ISL1, ZC3H8, ZNF395, EIF4G1, SFR1, HNRNPL, SOX3, NFKBIB, KANSL3, PEMT, CDK4, GUF1, HOXB9, ABT1, NOLC1, POR, NOTCH1, CCT8, PITHD1, ARID4A, TFAM, TFAP4, CDC42, MAPK3, RBM23, KPNA6, ZNF580, USP16, TCERG1, STAT2, H1F0, ZNF33A, ZNF76, MDK, FOS, NAA16, TFCP2, SS18L2, MED10, XBP1, MFSD2A, ELF2, ZNF205, PRKCD, WDR43, PMF1, NR4A1, ZMIZ1, CHURC1, GTF2F1, DDX3X, ZNF48, ID2, PPP1R3E, HSPA5, GNL3, ING5…
GOTERM_BP_FAT	GO:0032259~methylation	143	2.90709	4.86019e-09	ENSG00000165819, ENSG00000105879, ENSG00000006712, ENSG00000114982, ENSG00000133027, ENSG00000099381, ENSG00000168137, ENSG00000126457, ENSG00000185432, ENSG00000032219, ENSG00000178691, ENSG00000100462, ENSG00000124275, ENSG00000099810, ENSG00000198730, ENSG00000129691, ENSG00000099899, ENSG00000004487, ENSG00000197006, ENSG00000145919, ENSG00000135297, ENSG00000170345, ENSG00000119772, ENSG0000…	4373	401	19176	1.56376	5.64739e-05	2.60233e-07	2.45921e-05	METTL3, CBLL1, PAF1, KANSL3, PEMT, SETD1A, SETD5, PRMT1, METTL7A, ARID4A, SUZ12, PRMT5, MTRR, MTAP, CTR9, ASH2L, TRMT2A, KDM1A, METTL9, BOD1, MTO1, FOS, DNMT3A, SMARCA5, XBP1, FAM98A, PAGR1, PAXBP1, METTL17, EMG1, DIMT1, DPY30, TRMT44, NCOA6, RRP8, PAXIP1, KANSL2, MYC, THADA, HCFC1, SPOUT1, EEF1AKNMT, METTL16, SNRPD2, METTL8, LCMT1, TFB2M, ZC3H13, PRMT7, NSUN5, NOP2, LARP7, BEND3, TRMT112, BMI1, …
GOTERM_BP_FAT	GO:0032200~telomere organization	76	1.54503	6.5286e-09	ENSG00000183207, ENSG00000092199, ENSG00000130119, ENSG00000113812, ENSG00000254093, ENSG00000172795, ENSG00000151414, ENSG00000175305, ENSG00000145414, ENSG00000143799, ENSG00000100109, ENSG00000100823, ENSG00000085224, ENSG00000163041, ENSG00000120438, ENSG00000156261, ENSG00000130826, ENSG00000187778, ENSG00000089022, ENSG00000128513, ENSG00000102882, ENSG00000141499, ENSG00000129566, ENSG0000…	4373	178	19176	1.87229	7.58595e-05	3.47963e-07	3.28826e-05	RUVBL2, HNRNPC, GNL3L, ACTR8, PINX1, DCP2, NEK7, CCNE2, NAF1, PARP1, TFIP11, APEX1, ATRX, H3F3A, TCP1, CCT8, DKC1, MCRS1, MAPKAPK5, POT1, MAPK3, WRAP53, TEP1, SHLD2, HNRNPU, BRCA2, RUVBL1, CCT5, RAD50, HSP90AB1, RAD51, UCHL5, EXOSC10, NAT10, CCT6A, SLX1B, RPA3, HIST2H4B, CCT7, ERCC1, GNL3, DHX36, DCLRE1A, XRCC1, HSP90AA1, TEN1, XRCC6, LTO1, NHP2, XRCC5, HUS1, SMC6, TNKS1BP1, USP7, HIST2H4A, GAR1,…
GOTERM_BP_FAT	GO:0010564~regulation of cell cycle process	227	4.61476	6.69584e-09	ENSG00000114867, ENSG00000006712, ENSG00000116127, ENSG00000135446, ENSG00000004897, ENSG00000099385, ENSG00000036257, ENSG00000090447, ENSG00000100462, ENSG00000070831, ENSG00000167967, ENSG00000141577, ENSG00000058729, ENSG00000094804, ENSG00000075624, ENSG00000171792, ENSG00000113522, ENSG00000176208, ENSG00000143624, ENSG00000280789, ENSG00000086065, ENSG00000092853, ENSG00000141564, ENSG0000…	4373	706	19176	1.40994	7.78027e-05	3.55247e-07	3.35709e-05	EIF4G1, PAF1, ALMS1, CDK4, CDC27, BCL7C, CUL3, TFAP4, PRMT5, CDC42, E4F1, CEP131, RIOK2, CDC6, ACTB, RHNO1, RAD50, ATAD5, INTS3, PAGR1, CHMP5, CLSPN, RPTOR, DDX3X, ID2, KLHL18, SND1, RRP8, PAXIP1, PLRG1, MYC, PRPF40A, ANAPC11, BARD1, FOXN3, SMARCD3, LCMT1, NOP53, ENTR1, CCNB3, CDCA5, KLHL22, USP47, CCND3, PRKDC, ADAMTS1, PDCD6IP, CHMP6, RNF4, CDKN2A, INO80, ATF5, WAPL, TERT, CDKN2B, CETN2, DRG1, …
GOTERM_BP_FAT	GO:0006914~autophagy	177	3.59829	7.37125e-09	ENSG00000107897, ENSG00000135966, ENSG00000196683, ENSG00000114867, ENSG00000097007, ENSG00000065135, ENSG00000198589, ENSG00000152348, ENSG00000170296, ENSG00000072062, ENSG00000168010, ENSG00000175224, ENSG00000152223, ENSG00000139644, ENSG00000151532, ENSG00000119401, ENSG00000144567, ENSG00000086758, ENSG00000151929, ENSG00000204713, ENSG00000144848, ENSG00000108100, ENSG00000141458, ENSG0000…	4373	524	19176	1.48122	8.56503e-05	3.89303e-07	3.67892e-05	ACBD5, TGFBRAP1, TOMM7, EIF4G1, ABL1, GNAI3, LRBA, ATG10, GABARAP, PRKACA, ATG16L2, ATG13, EPG5, TMBIM6, VTI1A, TRIM32, RETREG2, HUWE1, BAG3, TRIM27, ATG3, CCNY, NPC1, TAZ, RETREG3, MAPK3, MOAP1, MVB12A, HMOX1, RNF166, AUP1, CHMP2A, TBC1D5, SMG1, ULK3, FOXO3, XBP1, PIK3C2A, PIK3CB, ATP13A2, LRSAM1, CHMP5, ARSA, CERS1, VPS39, UFC1, RNF5, SPG11, RPTOR, DDRGK1, TSC2, ATP6V1G2, USP10, PINK1, HDAC6, V…
GOTERM_BP_FAT	GO:0043603~cellular amide metabolic process	485	9.85973	7.45067e-09	ENSG00000114867, ENSG00000160408, ENSG00000114626, ENSG00000104824, ENSG00000197930, ENSG00000171421, ENSG00000133027, ENSG00000135446, ENSG00000136897, ENSG00000204316, ENSG00000151806, ENSG00000151929, ENSG00000166197, ENSG00000079785, ENSG00000151923, ENSG00000055332, ENSG00000163923, ENSG00000102882, ENSG00000147677, ENSG00000239789, ENSG00000156256, ENSG00000122140, ENSG00000113407, ENSG0000…	4373	1701	19176	1.25031	8.6573e-05	3.91716e-07	3.70173e-05	EIF4G1, ST6GALNAC6, ABTB1, HNRNPL, ERO1A, MRPL36, PEMT, CDK4, MRPL50, MRPL38, GUF1, BAG3, NOLC1, DDX1, TIAL1, EIF2AK2, RPL39L, MAPK3, EIF3H, MRPS17, USP16, MRPS2, TARS, EIF2S1, NARS2, RSL24D1, RARS, PGAM1, KHSRP, DICER1, PRKCD, GSTZ1, RPL19, RPL21, ORMDL2, GSTM2, DDX3X, RPL37, PPP1CA, GM2A, FPGS, GGT7, MYC, DHX36, MRPS5, RPL39, LTO1, SPOUT1, EIF3L, METTL16, RPL30, COPS5, ATP6AP2, RPL18, TCOF1, RT…
GOTERM_BP_FAT	GO:0010833~telomere maintenance via telomere lengthening	44	0.894491	7.85563e-09	ENSG00000092199, ENSG00000135624, ENSG00000130119, ENSG00000254093, ENSG00000151414, ENSG00000172795, ENSG00000174953, ENSG00000080824, ENSG00000257949, ENSG00000145414, ENSG00000143799, ENSG00000145912, ENSG00000079246, ENSG00000120438, ENSG00000149115, ENSG00000156261, ENSG00000130826, ENSG00000187778, ENSG00000089022, ENSG00000102882, ENSG00000109534, ENSG00000128513, ENSG00000141499, ENSG0000…	4373	83	19176	2.32463	9.12782e-05	4.11146e-07	3.88535e-05	HNRNPC, CCT7, GNL3L, PINX1, NEK7, DCP2, DHX36, HSP90AA1, TEN1, NAF1, PARP1, NHP2, XRCC5, TCP1, TNKS1BP1, CCT8, DKC1, MCRS1, MAPKAPK5, MAPK3, GAR1, POT1, WRAP53, CCT3, HNRNPU, PTGES3, SLX1A, TNKS, RFC1, SMG5, CCT5, RAD50, HSP90AB1, RAD51, CCT4, EXOSC10, NAT10, TERT, TENT4B, CCT6A, TERF1, HNRNPA2B1, CCT2, SLX1B
GOTERM_BP_FAT	GO:0002183~cytoplasmic translational initiation	29	0.589551	7.92912e-09	ENSG00000070785, ENSG00000165819, ENSG00000114867, ENSG00000136937, ENSG00000139726, ENSG00000142541, ENSG00000100129, ENSG00000100664, ENSG00000161960, ENSG00000106263, ENSG00000106682, ENSG00000147677, ENSG00000130741, ENSG00000149100, ENSG00000198793, ENSG00000067248, ENSG00000156976, ENSG00000138385, ENSG00000084623, ENSG00000232119, ENSG00000125977, ENSG00000184110, ENSG00000063046, ENSG0000…	4373	44	19176	2.89017	9.21322e-05	4.13132e-07	3.90412e-05	EIF2B3, METTL3, EIF4G1, NCBP1, DENR, RPL13A, EIF3L, EIF5, EIF4A1, EIF3B, EIF4H, EIF3H, EIF2S3, EIF3M, MTOR, DHX29, EIF4A2, SSB, EIF3I, MCTS1, EIF2S2, EIF3C, EIF4B, MIF4GD, EIF3A, SLBP, EIF3D, EIF3F, EIF3J
GOTERM_BP_FAT	GO:0006520~cellular amino acid metabolic process	120	2.43952	9.73973e-09	ENSG00000106049, ENSG00000091140, ENSG00000151012, ENSG00000133706, ENSG00000197930, ENSG00000132330, ENSG00000133027, ENSG00000204394, ENSG00000167720, ENSG00000035687, ENSG00000116120, ENSG00000159131, ENSG00000021826, ENSG00000183010, ENSG00000100983, ENSG00000130707, ENSG00000124275, ENSG00000081181, ENSG00000185418, ENSG00000108578, ENSG00000140905, ENSG00000185818, ENSG00000269858, ENSG0000…	4373	325	19176	1.61911	0.000113169	5.05205e-07	4.77421e-05	HIBADH, DLD, SLC7A11, LARS, ERO1A, SCLY, PEMT, VARS, SRR, ADSS, FARSB, GART, CPS1, PYCR1, GSS, ASS1, MTRR, ARG2, TARSL2, BLMH, GCSH, NAT8L, EGLN2, TARS, PHGDH, MTAP, CTPS1, NARS2, RARS, WARS2, KARS, CBSL, SDSL, BCKDHA, GSTZ1, AC011462.1, PCYOX1L, PLOD3, GMPS, ILVBL, ETFB, GARS, FAH, AC007325.2, FPGS, AHCYL1, BCAT1, GCLM, SLC25A21, GOT1, EARS2, LARS2, PPAT, SLC6A8, MARS2, SLC39A8, SARS2, IARS2, PF…
GOTERM_BP_FAT	GO:0019219~regulation of nucleobase-containing compound metabolic process	1125	22.8705	1.04168e-08	ENSG00000214114, ENSG00000016082, ENSG00000144161, ENSG00000156384, ENSG00000134595, ENSG00000249459, ENSG00000114982, ENSG00000135446, ENSG00000170689, ENSG00000100109, ENSG00000146109, ENSG00000151929, ENSG00000168137, ENSG00000166197, ENSG00000151923, ENSG00000108064, ENSG00000090447, ENSG00000070831, ENSG00000146587, ENSG00000058729, ENSG00000094804, ENSG00000122376, ENSG00000025800, ENSG0000…	4373	4324	19176	1.14089	0.000121036	5.37923e-07	5.08339e-05	MYCBP, ISL1, ZC3H8, SFR1, SOX3, ZNF286B, KANSL3, CDK4, HOXB9, TFIP11, ABT1, BAG3, SETD5, NOLC1, TIAL1, TFAM, TFAP4, CDC42, RBAK, RIOK2, CDC6, SHLD2, KPNA6, EYA4, ZNF580, ACVR2B, TCERG1, PCGF6, H1F0, ZNF76, ZNF280D, TFCP2, PGAM1, BEND6, POLR2K, ELF2, COMMD7, SMC3, ZNF205, PRKCD, DIMT1, GTF2F1, MLF2, ZNF48, JMJD8, ZNF623, AES, HSPA5, USP1, GNL3, ING5, PAXIP1, PWWP2A, MYC, SSBP3, RNF187, TIMP2, CHCH…
GOTERM_BP_FAT	GO:0072522~purine-containing compound biosynthetic process	106	2.15491	1.09038e-08	ENSG00000074800, ENSG00000183648, ENSG00000068120, ENSG00000155850, ENSG00000121281, ENSG00000065135, ENSG00000167283, ENSG00000172992, ENSG00000244165, ENSG00000035687, ENSG00000109390, ENSG00000168653, ENSG00000159131, ENSG00000165264, ENSG00000123505, ENSG00000157593, ENSG00000160014, ENSG00000184983, ENSG00000102125, ENSG00000156411, ENSG00000241468, ENSG00000099810, ENSG00000099256, ENSG0000…	4373	278	19176	1.67201	0.000126694	5.60582e-07	5.29752e-05	ENO1, NDUFB1, COASY, SLC26A2, ADCY7, GNAI3, ATP5MG, DCAKD, P2RY11, ADSS, NDUFC1, NDUFS5, GART, NDUFB6, AMD1, SLC35B2, CALM3, NDUFA6, TAZ, ATP5MPL, ATP5MF, MTAP, PRTFDC1, NDUFA2, NDUFS1, NDUFB10, ADCY1, DMAC2L, GMPS, IMPDH1, PINK1, VPS9D1, MT-ND4, VCP, PAICS, MYC, ATP5PD, NDUFB8, TIMP2, STOML2, ATP5MC1, NDUFA3, NDUFA9, NDUFS8, NME1, PPAT, CACNA1C, NDUFA7, NDUFB2, ADK, NDUFB5, PFAS, SLC25A13, GNAI2…
GOTERM_BP_FAT	GO:0009891~positive regulation of biosynthetic process	613	12.4619	1.1079e-08	ENSG00000214114, ENSG00000016082, ENSG00000144161, ENSG00000186918, ENSG00000114867, ENSG00000156384, ENSG00000104824, ENSG00000134595, ENSG00000104825, ENSG00000114982, ENSG00000133027, ENSG00000135446, ENSG00000151806, ENSG00000170689, ENSG00000146109, ENSG00000166197, ENSG00000127948, ENSG00000148400, ENSG00000156261, ENSG00000057757, ENSG00000032219, ENSG00000108064, ENSG00000090447, ENSG0000…	4373	2218	19176	1.21193	0.00012873	5.67079e-07	5.35892e-05	MYCBP, ISL1, ZC3H8, ZNF395, EIF4G1, SFR1, HNRNPL, SOX3, NFKBIB, KANSL3, PEMT, CDK4, GUF1, HOXB9, ABT1, NOLC1, POR, NOTCH1, CCT8, PITHD1, ARID4A, TFAM, TFAP4, CDC42, MAPK3, RBM23, KPNA6, ZNF580, USP16, TCERG1, STAT2, H1F0, ZNF33A, ZNF76, MDK, FOS, NAA16, TFCP2, SS18L2, MED10, XBP1, MFSD2A, ELF2, ZNF205, PRKCD, WDR43, PMF1, NR4A1, ZMIZ1, CHURC1, GTF2F1, DDX3X, ZNF48, ID2, PPP1R3E, HSPA5, GNL3, ING5…
GOTERM_BP_FAT	GO:0097190~apoptotic signaling pathway	204	4.14718	1.12884e-08	ENSG00000185825, ENSG00000065135, ENSG00000180370, ENSG00000197930, ENSG00000077232, ENSG00000084207, ENSG00000119401, ENSG00000036257, ENSG00000151929, ENSG00000169100, ENSG00000090447, ENSG00000277258, ENSG00000112319, ENSG00000131653, ENSG00000106799, ENSG00000196396, ENSG00000132507, ENSG00000134243, ENSG00000169230, ENSG00000099250, ENSG00000176208, ENSG00000060138, ENSG00000141682, ENSG0000…	4373	625	19176	1.43129	0.000131163	5.75264e-07	5.43627e-05	BCAP31, GNAI3, PAK2, ERO1A, DNAJC10, GSTP1, TRIM32, CUL3, BAG3, SLC25A6, TFAP4, PCGF2, EYA4, TRAF7, TGFBR1, PTPN1, EIF5A, SORT1, PRELID1, NRP1, ATAD5, YBX3, PMAIP1, FOXO3, XBP1, ZNF205, PRKCD, TAF9B, HMGB2, DNAJA1, PPIF, RPS3, DDX3X, NLE1, TM2D1, MUL1, PPP1CA, ING5, RRP8, MLH1, FAS, PRR7, MYC, GSN, PAWR, TMEM14A, CHCHD10, BCL2L11, HIPK2, HIP1R, HTT, USP47, PRKDC, BMI1, GSDME, IFI27L2, NDUFA13, AP…
GOTERM_BP_FAT	GO:1903829~positive regulation of cellular protein localization	129	2.62248	1.43335e-08	ENSG00000185825, ENSG00000079819, ENSG00000073712, ENSG00000204390, ENSG00000068001, ENSG00000196683, ENSG00000136938, ENSG00000254093, ENSG00000072062, ENSG00000114346, ENSG00000175224, ENSG00000134874, ENSG00000158445, ENSG00000086758, ENSG00000151929, ENSG00000120756, ENSG00000129968, ENSG00000156261, ENSG00000130826, ENSG00000039523, ENSG00000070831, ENSG00000141577, ENSG00000058729, ENSG0000…	4373	358	19176	1.5801	0.000166542	7.27254e-07	6.87257e-05	BCAP31, EPB41L2, FERMT2, HSPA1L, HYAL2, TOMM7, ANP32B, PINX1, PRKACA, ECT2, ATG13, DZIP1, KCNB1, HUWE1, BAG3, PLS1, ABHD17A, CCT8, DKC1, RIPOR1, CDC42, CEP131, RIOK2, CDK5RAP3, VEGFA, TGFBR1, RAN, HSP90AB1, XBP1, GAS6, PRKCD, RAB29, CCT6A, DDRGK1, CD2AP, XPO4, PINK1, GNL3, NIPBL, HDAC3, MIEF2, MICALL2, NPEPPS, ENTR1, EDEM1, ITGB1, VAMP2, PIK3R2, STOM, LARP7, SREBF2, APC, TRIM8, CDKN2A, YAP1, SAE1…
GOTERM_BP_FAT	GO:0032204~regulation of telomere maintenance	50	1.01647	1.85144e-08	ENSG00000183207, ENSG00000092199, ENSG00000130119, ENSG00000113812, ENSG00000254093, ENSG00000172795, ENSG00000151414, ENSG00000145414, ENSG00000143799, ENSG00000085224, ENSG00000169189, ENSG00000120438, ENSG00000156261, ENSG00000130826, ENSG00000187778, ENSG00000089022, ENSG00000128513, ENSG00000102882, ENSG00000153187, ENSG00000175792, ENSG00000150753, ENSG00000113522, ENSG00000157106, ENSG0000…	4373	102	19176	2.14955	0.000215114	9.353e-07	8.83862e-05	RUVBL2, HNRNPC, GNL3L, ACTR8, PINX1, DCP2, NEK7, NAF1, PARP1, ATRX, NSMCE1, TCP1, CCT8, DKC1, MCRS1, MAPKAPK5, POT1, MAPK3, HNRNPU, RUVBL1, CCT5, RAD50, SMG1, UCHL5, EXOSC10, NAT10, CCT6A, SLX1B, CCT7, ERCC1, GNL3, MYC, DHX36, XRCC1, TEN1, XRCC5, SMC6, USP7, CCT3, SLX1A, TNKS, SMG5, HNRNPD, NFRKB, CCT4, INO80, TENT4B, TERF1, HNRNPA2B1, CCT2
GOTERM_BP_FAT	GO:0006352~DNA-templated transcription, initiation	71	1.44338	1.97682e-08	ENSG00000076108, ENSG00000125484, ENSG00000241258, ENSG00000175221, ENSG00000099821, ENSG00000077235, ENSG00000177606, ENSG00000007968, ENSG00000135446, ENSG00000145734, ENSG00000112282, ENSG00000188342, ENSG00000145736, ENSG00000163161, ENSG00000108064, ENSG00000272047, ENSG00000103363, ENSG00000087191, ENSG00000178585, ENSG00000153147, ENSG00000133398, ENSG00000011007, ENSG00000148835, ENSG0000…	4373	166	19176	1.87555	0.000229681	9.94317e-07	9.39634e-05	BAZ2A, GTF3C4, CRCP, MED16, POLRMT, GTF3C1, JUN, E2F2, CDK4, BDP1, MED23, GTF2F2, GTF2H2, ERCC3, TFAM, GTF2H5, ELOB, PSMC5, CTNNBIP1, SMARCA5, MED10, ELOA, TAF5, BCLAF1, BRF1, MED29, POLR3H, TAF9B, GTF2F1, TAF3, TAF1C, MED20, HIST2H4B, TAF4, PSMC3, ERCC1, CAND1, NCOA6, PPARGC1A, PAXIP1, MYC, MED8, CAVIN1, DHX36, RRN3, TAF12, NKX2-5, MED17, GTF3C5, WNT10B, PSMC4, MED30, HIST2H4A, TAF10, TFB2M, TAF…
GOTERM_BP_FAT	GO:0043039~tRNA aminoacylation	30	0.60988	2.36892e-08	ENSG00000106105, ENSG00000133706, ENSG00000172053, ENSG00000196305, ENSG00000204394, ENSG00000116120, ENSG00000103356, ENSG00000110619, ENSG00000011376, ENSG00000136628, ENSG00000179115, ENSG00000185418, ENSG00000266967, ENSG00000130764, ENSG00000130348, ENSG00000113407, ENSG00000247626, ENSG00000104835, ENSG00000115866, ENSG00000137513, ENSG00000134684, ENSG00000134440, ENSG00000113643, ENSG0000…	4373	48	19176	2.74068	0.000275231	1.1864e-06	0.000112115	GARS, LARS, QARS, IARS, VARS, FARSB, EARS2, CARS, LARS2, EPRS, FARSA, TARSL2, AARSD1, LRRC47, QRSL1, TARS, MARS2, SARS2, DARS, NARS2, YARS, NARS, RARS, IARS2, KARS, WARS2, HARS, GATC, MARS, SARS
GOTERM_BP_FAT	GO:0090501~RNA phosphodiester bond hydrolysis	73	1.48404	2.40507e-08	ENSG00000178896, ENSG00000130713, ENSG00000117419, ENSG00000136937, ENSG00000172795, ENSG00000151014, ENSG00000171865, ENSG00000132773, ENSG00000083520, ENSG00000167721, ENSG00000145216, ENSG00000120158, ENSG00000171858, ENSG00000138035, ENSG00000146109, ENSG00000100823, ENSG00000143319, ENSG00000088930, ENSG00000182362, ENSG00000107371, ENSG00000161980, ENSG00000123144, ENSG00000148688, ENSG0000…	4373	173	19176	1.85036	0.00027943	1.19934e-06	0.000113338	EXOSC4, EXOSC2, ERI3, NCBP1, DCP2, NOCT, RNASEH1, TOE1, DIS3, TSR1, FIP1L1, RCL1, RPS21, PNPT1, ABT1, APEX1, ISG20L2, XRN2, YBEY, EXOSC3, POLR3K, TRIR, RPP30, RNASEK, PLD6, MOV10, ELAC2, ERI2, AGO2, CSTF2T, EXD2, EXOSC10, FCF1, UTP20, SAMHD1, DICER1, USB1, ELAC1, KIAA0391, DHX9, NOL9, SND1, RNASEH2A, RPP25, REXO2, NOP9, POP7, TSEN2, PPP1R8, EXOSC8, NHP2, NOP14, CSTF2, ENDOV, RRS1, TBL3, KRI1, POP…
GOTERM_BP_FAT	GO:0006518~peptide metabolic process	420	8.53832	2.6371e-08	ENSG00000114867, ENSG00000114626, ENSG00000104824, ENSG00000197930, ENSG00000171421, ENSG00000135446, ENSG00000136897, ENSG00000204316, ENSG00000151806, ENSG00000151929, ENSG00000079785, ENSG00000151923, ENSG00000055332, ENSG00000163923, ENSG00000102882, ENSG00000147677, ENSG00000239789, ENSG00000156256, ENSG00000122140, ENSG00000113407, ENSG00000134001, ENSG00000137513, ENSG00000137876, ENSG0000…	4373	1459	19176	1.26233	0.000306384	1.30942e-06	0.000123741	EIF4G1, ABTB1, HNRNPL, ERO1A, MRPL36, CDK4, MRPL50, MRPL38, GUF1, BAG3, DDX1, TIAL1, EIF2AK2, RPL39L, MAPK3, EIF3H, MRPS17, USP16, MRPS2, TARS, EIF2S1, NARS2, RSL24D1, RARS, KHSRP, DICER1, GSTZ1, RPL19, RPL21, GSTM2, DDX3X, RPL37, PPP1CA, GGT7, MYC, DHX36, MRPS5, RPL39, LTO1, SPOUT1, EIF3L, METTL16, RPL30, COPS5, ATP6AP2, RPL18, RTN2, RCC1L, EEF1A2, OGFOD1, IMPACT, EIF5B, LARP1B, SYNCRIP, SARS2, …
GOTERM_BP_FAT	GO:0017038~protein import	105	2.13458	2.83682e-08	ENSG00000157911, ENSG00000068001, ENSG00000197496, ENSG00000196683, ENSG00000104825, ENSG00000114346, ENSG00000204152, ENSG00000151929, ENSG00000166197, ENSG00000170606, ENSG00000108187, ENSG00000148400, ENSG00000183255, ENSG00000169629, ENSG00000101311, ENSG00000105197, ENSG00000025800, ENSG00000106799, ENSG00000130204, ENSG00000132341, ENSG00000196313, ENSG00000111581, ENSG00000096384, ENSG0000…	4373	279	19176	1.6503	0.000329584	1.40259e-06	0.000132546	PEX10, HYAL2, SLC2A10, TOMM7, NFKBIB, ECT2, TIMM23B, BAG3, NOLC1, HSPA4, PBLD, NOTCH1, PTTG1IP, RGPD8, FERMT1, TIMM50, KPNA6, TGFBR1, TOMM40, RAN, POM121, NUP107, HSP90AB1, NUP58, XBP1, CSE1L, TOMM22, PRKCD, TIMM22, KPNA3, SPG11, TSC2, NUP62CL, ELAVL1, HSPD1, TIMM13, HDAC3, TNPO3, PEX2, AGK, TIMM8A, NUP188, HEATR3, PHB2, NUP98, ING1, PIK3R2, TOMM70, TIMM10B, IPO7, NDUFA13, SQSTM1, NUP153, PSMD10,…
GOTERM_BP_FAT	GO:0009896~positive regulation of catabolic process	164	3.33401	2.90781e-08	ENSG00000185825, ENSG00000075975, ENSG00000196683, ENSG00000112208, ENSG00000065135, ENSG00000170296, ENSG00000175224, ENSG00000099785, ENSG00000119401, ENSG00000086758, ENSG00000151929, ENSG00000204713, ENSG00000138035, ENSG00000013374, ENSG00000108100, ENSG00000183255, ENSG00000102882, ENSG00000143476, ENSG00000165943, ENSG00000078618, ENSG00000107404, ENSG00000100292, ENSG00000269858, ENSG0000…	4373	486	19176	1.47974	0.000337831	1.43161e-06	0.000135287	BCAP31, MKRN2, TOMM7, BAG2, GNAI3, GABARAP, ATG13, MARCH2, TRIM32, HUWE1, BAG3, TRIM27, PNPT1, NUB1, CCNY, PTTG1IP, MAPK3, DTL, MOAP1, NRDC, DVL1, HMOX1, EGLN2, PTPN1, LDLR, GRSF1, AGO2, CREBRF, FOXO3, XBP1, PIK3C2A, PIK3CB, HSPA1A, HSPA1B, KHSRP, LRSAM1, PRKCD, CERS1, CSNK2A1, RPTOR, DDRGK1, HERPUD1, TSC2, GGA1, PINK1, HDAC6, CSNK1A1, VPS28, MUL1, VCP, SGTA, CSNK1E, ZC3HAV1, MYC, DHX36, BARD1, H…
GOTERM_BP_FAT	GO:0048024~regulation of mRNA splicing, via spliceosome	53	1.07745	2.92528e-08	ENSG00000133226, ENSG00000136819, ENSG00000099622, ENSG00000124193, ENSG00000074201, ENSG00000110107, ENSG00000136937, ENSG00000104824, ENSG00000115875, ENSG00000112081, ENSG00000122692, ENSG00000161547, ENSG00000100462, ENSG00000100461, ENSG00000126653, ENSG00000179950, ENSG00000153187, ENSG00000003756, ENSG00000104852, ENSG00000070495, ENSG00000048740, ENSG00000096063, ENSG00000131051, ENSG0000…	4373	112	19176	2.07509	0.000339859	1.43413e-06	0.000135525	SRRM1, C9orf78, CIRBP, SRSF6, CLNS1A, PRPF19, NCBP1, HNRNPL, SRSF7, SRSF3, SMU1, SRSF2, PRMT5, RBM23, NSRP1, PUF60, HNRNPU, RBM5, SNRNP70, JMJD6, CELF2, SRPK1, RBM39, SFSWAP, KHDRBS3, ACIN1, SRSF4, SF1, U2AF2, KHDRBS1, DDX5, ZBTB7A, NPM1, RBM8A, NCL, FAM172A, METTL16, RBM25, C1QBP, DDX17, HSPA8, NUP98, RAVER1, TRA2B, LARP7, NOVA1, MBNL3, WDR77, SON, YTHDC1, HNRNPA2B1, CWC22, THRAP3
GOTERM_BP_FAT	GO:0009152~purine ribonucleotide biosynthetic process	99	2.0126	2.99418e-08	ENSG00000074800, ENSG00000183648, ENSG00000068120, ENSG00000155850, ENSG00000121281, ENSG00000065135, ENSG00000167283, ENSG00000172992, ENSG00000244165, ENSG00000035687, ENSG00000109390, ENSG00000168653, ENSG00000159131, ENSG00000165264, ENSG00000157593, ENSG00000160014, ENSG00000184983, ENSG00000102125, ENSG00000156411, ENSG00000241468, ENSG00000131495, ENSG00000023228, ENSG00000140990, ENSG0000…	4373	259	19176	1.67615	0.000347863	1.46174e-06	0.000138135	ENO1, NDUFB1, COASY, SLC26A2, ADCY7, GNAI3, ATP5MG, DCAKD, P2RY11, ADSS, NDUFC1, NDUFS5, GART, NDUFB6, SLC35B2, CALM3, NDUFA6, TAZ, ATP5MPL, ATP5MF, NDUFA2, NDUFS1, NDUFB10, ADCY1, DMAC2L, GMPS, IMPDH1, PINK1, VPS9D1, MT-ND4, VCP, PAICS, MYC, ATP5PD, NDUFB8, TIMP2, STOML2, ATP5MC1, NDUFA3, NDUFA9, NDUFS8, NME1, PPAT, CACNA1C, NDUFA7, NDUFB2, ADK, NDUFB5, PFAS, SLC25A13, GNAI2, NDUFS7, NDUFB4, ATP…
GOTERM_BP_FAT	GO:2001020~regulation of response to DNA damage stimulus	118	2.39886	3.15794e-08	ENSG00000113812, ENSG00000097007, ENSG00000263001, ENSG00000171148, ENSG00000099385, ENSG00000177889, ENSG00000119401, ENSG00000087206, ENSG00000100109, ENSG00000168411, ENSG00000141570, ENSG00000169189, ENSG00000153827, ENSG00000183255, ENSG00000128513, ENSG00000122376, ENSG00000112319, ENSG00000075624, ENSG00000004487, ENSG00000153147, ENSG00000176208, ENSG00000157106, ENSG00000170855, ENSG0000…	4373	324	19176	1.59704	0.000366886	1.53524e-06	0.00014508	ACTR8, ABL1, GTF2I, TADA3, BCL7C, UBE2N, TRIM32, UIMC1, TFIP11, RFWD3, CBX8, NSMCE1, TRIP12, PTTG1IP, POT1, SHLD2, EYA4, ACTB, KDM1A, SMARCA5, ATAD5, SMG1, TRIAP1, POLH, UCHL5, PMAIP1, THOC1, PRKCD, MORF4L1, TAF9B, THOC5, RPS3, DHX9, ERCC1, USP1, RMI2, PAXIP1, ING4, MYC, BARD1, OTUB2, COPS3, SMARCD3, PPP4R3B, MORF4L2, ETAA1, YJU2, USP47, PRKDC, TAF2, BABAM2, PHF10, UBE2V2, CDKN2A, PARG, INO80, RI…
GOTERM_BP_FAT	GO:0006302~double-strand break repair	111	2.25656	3.19516e-08	ENSG00000134758, ENSG00000113812, ENSG00000156384, ENSG00000154920, ENSG00000099385, ENSG00000177889, ENSG00000087206, ENSG00000100109, ENSG00000168411, ENSG00000079785, ENSG00000169189, ENSG00000136492, ENSG00000153827, ENSG00000125885, ENSG00000128513, ENSG00000122376, ENSG00000187736, ENSG00000075624, ENSG00000004487, ENSG00000113522, ENSG00000137074, ENSG00000081177, ENSG00000143624, ENSG0000…	4373	300	19176	1.62248	0.000371209	1.54686e-06	0.000146179	RNF138, ACTR8, SFR1, EME1, BCL7C, UBE2N, UIMC1, TFIP11, RFWD3, DDX1, NSMCE1, BRIP1, TRIP12, MCM8, POT1, SHLD2, NHEJ1, ACTB, KDM1A, RAD50, APTX, EXD2, INTS3, MORF4L1, MCM5, PPP5C, HMGB2, SLX1B, RPA3, TOP3A, ERCC1, GGN, NIPBL, VCP, RMI2, MLH1, DCLRE1A, OTUB2, XRCC5, SMARCD3, SEM1, SMC6, GINS4, MORF4L2, RECQL4, TDP2, SLX1A, CDCA5, PRKDC, LIG3, BABAM2, PHF10, UBE2V2, INO80, RAD54L, CIB1, RIF1, ACTR5,…
GOTERM_BP_FAT	GO:0006402~mRNA catabolic process	70	1.42305	3.71626e-08	ENSG00000178896, ENSG00000165819, ENSG00000130713, ENSG00000136937, ENSG00000172795, ENSG00000151779, ENSG00000120705, ENSG00000151014, ENSG00000159217, ENSG00000156502, ENSG00000204272, ENSG00000083520, ENSG00000138035, ENSG00000038358, ENSG00000088930, ENSG00000107371, ENSG00000167447, ENSG00000271793, ENSG00000130520, ENSG00000153187, ENSG00000155363, ENSG00000170860, ENSG00000123908, ENSG0000…	4373	165	19176	1.86034	0.000431736	1.79167e-06	0.000169313	EXOSC4, METTL3, EXOSC2, NCBP1, DCP2, NBAS, ETF1, NOCT, IGF2BP1, SUPV3L1, NBDY, DIS3, PNPT1, EDC4, XRN2, EXOSC3, SMG8, AL589666.1, LSM4, HNRNPU, MOV10, LSM3, AGO2, SMG1, PNRC2, EXOSC10, HSPA1A, BCLAF1, HSPA1B, KHSRP, PCID2, DDX5, PATL1, MTPAP, DHX9, SND1, DHX34, MLH1, RBM8A, ZC3HAV1, DHX36, EXOSC8, TNRC6A, MRTO4, ZFP36L2, CNOT3, METTL16, TNKS1BP1, RNH1, SMG9, UPF2, DCP1B, TUT4, CNOT7, UPF3B, SYNCR…
GOTERM_BP_FAT	GO:0043436~oxoacid metabolic process	327	6.64769	3.81904e-08	ENSG00000107897, ENSG00000151012, ENSG00000155850, ENSG00000107537, ENSG00000133706, ENSG00000104823, ENSG00000197930, ENSG00000084207, ENSG00000133027, ENSG00000167720, ENSG00000142784, ENSG00000169105, ENSG00000186480, ENSG00000128918, ENSG00000116120, ENSG00000085662, ENSG00000127948, ENSG00000059377, ENSG00000157593, ENSG00000167969, ENSG00000143198, ENSG00000141458, ENSG00000102882, ENSG0000…	4373	1100	19176	1.30357	0.000443674	1.83361e-06	0.000173277	ACBD5, SLC7A11, SLC26A2, PHYH, LARS, ECH1, ERO1A, GSTP1, PEMT, SRR, WDTC1, CHST14, INSIG1, ALDH1A2, FARSB, AKR1B1, POR, TBXAS1, SLC35B2, ECI1, MGST3, NPC1, MAPK3, ARG2, ABHD1, GCSH, NAT8L, TARS, EGLN2, PHGDH, MTAP, APOC1, CTPS1, NARS2, RARS, PGAM1, XBP1, MFSD2A, TMEM189-UBE2V1, GSTZ1, GPI, RPTOR, ALKBH7, ILVBL, GSTM2, ETFB, ECHDC1, GARS, JMJD8, CRAT, FAH, GUSB, GGT7, SULT1A1, GNPDA1, FPGS, MYC, M…
GOTERM_BP_FAT	GO:0033108~mitochondrial respiratory chain complex assembly	49	0.996137	3.95846e-08	ENSG00000256591, ENSG00000183648, ENSG00000133028, ENSG00000130159, ENSG00000178057, ENSG00000169021, ENSG00000109390, ENSG00000168653, ENSG00000165264, ENSG00000108064, ENSG00000186687, ENSG00000123545, ENSG00000184983, ENSG00000102125, ENSG00000136463, ENSG00000164182, ENSG00000131495, ENSG00000023228, ENSG00000213619, ENSG00000140990, ENSG00000198886, ENSG00000074582, ENSG00000137288, ENSG0000…	4373	101	19176	2.12742	0.000459867	1.89273e-06	0.000178864	AP003108.2, NDUFB1, SCO1, ECSIT, NDUFAF3, UQCRFS1, NDUFC1, NDUFS5, NDUFB6, TFAM, LYRM7, NDUFAF4, NDUFA6, TAZ, TACO1, NDUFAF2, NDUFA2, NDUFS1, NDUFS3, NDUFB10, MT-ND4, BCS1L, UQCC2, TMEM126B, PET100, COX17, NDUFB8, SMIM20, UQCC1, NDUFA3, NDUFA9, NDUFS8, COA5, NDUFB2, NDUFB5, NDUFA11, NDUFB7, FOXRED1, SURF1, SLC25A33, NDUFS7, NDUFB4, NDUFA13, AIFM1, NDUFAF5, NDUFB11, NDUFA12, COA4, NDUFA1
GOTERM_BP_FAT	GO:0006446~regulation of translational initiation	42	0.853832	4.12109e-08	ENSG00000102580, ENSG00000215301, ENSG00000145191, ENSG00000165819, ENSG00000114867, ENSG00000136937, ENSG00000130956, ENSG00000128272, ENSG00000181163, ENSG00000172531, ENSG00000110321, ENSG00000120727, ENSG00000114784, ENSG00000142541, ENSG00000082153, ENSG00000079785, ENSG00000055332, ENSG00000100664, ENSG00000106263, ENSG00000085760, ENSG00000149658, ENSG00000106682, ENSG00000147677, ENSG0000…	4373	81	19176	2.27375	0.000478757	1.96242e-06	0.000185449	DNAJC3, DDX3X, EIF2B5, METTL3, EIF4G1, NCBP1, HABP4, ATF4, NPM1, PPP1CA, EIF4G2, PAIP2, EIF1B, RPL13A, BZW1, DDX1, EIF2AK2, EIF5, EIF3B, MTIF2, YTHDF1, EIF4H, EIF3H, IMPACT, EIF5B, MTOR, EIF2S1, RPS6KB2, DHX29, LARP1, CDC123, AGO2, EIF4A2, POLR2G, EIF4EBP1, BZW2, EIF4B, MIF4GD, EIF4EBP2, EIF2B2, KHDRBS1, HSPB1
GOTERM_BP_FAT	GO:0016032~viral process	240	4.87904	4.28873e-08	ENSG00000127022, ENSG00000241973, ENSG00000168010, ENSG00000152465, ENSG00000119401, ENSG00000115275, ENSG00000079785, ENSG00000058600, ENSG00000168495, ENSG00000121966, ENSG00000055332, ENSG00000148400, ENSG00000161980, ENSG00000084693, ENSG00000141458, ENSG00000090447, ENSG00000070831, ENSG00000025800, ENSG00000170581, ENSG00000132507, ENSG00000099250, ENSG00000131652, ENSG00000119655, ENSG0000…	4373	769	19176	1.36856	0.000498226	2.03391e-06	0.000192205	CANX, PI4KA, ATG16L2, NMT2, TRIM32, MOGS, DDX1, POLR3E, POLR3D, CXCR4, EIF2AK2, NOTCH1, POLR3K, AGBL5, NPC1, TFAP4, CDC42, KPNA6, STAT2, EIF5A, NRP1, THOC6, NPC2, FAM71E1, CFL1, PMAIP1, MCTS1, GAS6, CHMP5, KPNA3, GTF2F1, TMEM250, DDX3X, MUL1, TOP2A, G3BP1, RNF135, ZC3HAV1, MYC, GSN, DHX36, HCFC1, POLR3C, EIF3L, BCL2L11, NOP53, ACTA2, HSPA8, ZNF175, ADARB1, PIM2, HIPK2, FAM208A, EXOSC5, DHX15, TOM…
GOTERM_BP_FAT	GO:0006418~tRNA aminoacylation for protein translation	28	0.569221	4.52985e-08	ENSG00000106105, ENSG00000133706, ENSG00000172053, ENSG00000196305, ENSG00000204394, ENSG00000116120, ENSG00000103356, ENSG00000110619, ENSG00000011376, ENSG00000136628, ENSG00000179115, ENSG00000185418, ENSG00000266967, ENSG00000130764, ENSG00000113407, ENSG00000247626, ENSG00000104835, ENSG00000115866, ENSG00000137513, ENSG00000134684, ENSG00000134440, ENSG00000113643, ENSG00000067704, ENSG0000…	4373	44	19176	2.79051	0.00052623	2.13515e-06	0.000201773	GARS, LARS, QARS, IARS, VARS, FARSB, EARS2, CARS, LARS2, EPRS, FARSA, TARSL2, AARSD1, LRRC47, TARS, MARS2, SARS2, DARS, NARS2, YARS, NARS, RARS, IARS2, KARS, WARS2, HARS, MARS, SARS
GOTERM_BP_FAT	GO:0043038~amino acid activation	30	0.60988	4.53896e-08	ENSG00000106105, ENSG00000133706, ENSG00000172053, ENSG00000196305, ENSG00000204394, ENSG00000116120, ENSG00000103356, ENSG00000110619, ENSG00000011376, ENSG00000136628, ENSG00000179115, ENSG00000185418, ENSG00000266967, ENSG00000130764, ENSG00000130348, ENSG00000113407, ENSG00000247626, ENSG00000104835, ENSG00000115866, ENSG00000137513, ENSG00000134684, ENSG00000134440, ENSG00000113643, ENSG0000…	4373	49	19176	2.68475	0.000527288	2.13515e-06	0.000201773	GARS, LARS, QARS, IARS, VARS, FARSB, EARS2, CARS, LARS2, EPRS, FARSA, TARSL2, AARSD1, LRRC47, QRSL1, TARS, MARS2, SARS2, DARS, NARS2, YARS, NARS, RARS, IARS2, KARS, WARS2, HARS, GATC, MARS, SARS
GOTERM_BP_FAT	GO:0046700~heterocycle catabolic process	135	2.74446	5.13199e-08	ENSG00000023697, ENSG00000165819, ENSG00000130713, ENSG00000136937, ENSG00000039123, ENSG00000151779, ENSG00000151014, ENSG00000004139, ENSG00000204272, ENSG00000083520, ENSG00000138035, ENSG00000088930, ENSG00000186364, ENSG00000107371, ENSG00000167447, ENSG00000271793, ENSG00000100292, ENSG00000179958, ENSG00000170860, ENSG00000132463, ENSG00000123908, ENSG00000157106, ENSG00000171824, ENSG0000…	4373	386	19176	1.53365	0.00059616	2.40438e-06	0.000227215	DERA, METTL3, EXOSC2, NCBP1, MTREX, NBAS, NOCT, SARM1, NBDY, DIS3, PNPT1, XRN2, NUDT17, EXOSC3, SMG8, AL589666.1, HMOX1, DCTPP1, LSM3, GRSF1, AGO2, SMG1, EXOSC10, DFFB, HSPA1A, HSPA1B, TDG, KHSRP, DICER1, PCID2, NUDT7, PATL1, MTPAP, DHX9, AC007325.2, SND1, VCP, MLH1, ZC3HAV1, DHX36, EXOSC8, PPP1R8, RNASEH2C, MRTO4, LRPPRC, METTL16, RNH1, SMG9, UPF2, DCP1B, TUT4, UPF3B, SYNCRIP, EXOSC5, NUDT5, NUD…
GOTERM_BP_FAT	GO:0006082~organic acid metabolic process	330	6.70868	5.39373e-08	ENSG00000107897, ENSG00000151012, ENSG00000155850, ENSG00000107537, ENSG00000133706, ENSG00000104823, ENSG00000197930, ENSG00000084207, ENSG00000133027, ENSG00000167720, ENSG00000142784, ENSG00000169105, ENSG00000186480, ENSG00000128918, ENSG00000116120, ENSG00000085662, ENSG00000127948, ENSG00000059377, ENSG00000157593, ENSG00000167969, ENSG00000143198, ENSG00000141458, ENSG00000102882, ENSG0000…	4373	1115	19176	1.29783	0.000626555	2.51686e-06	0.000237844	ACBD5, SLC7A11, SLC26A2, PHYH, LARS, ECH1, ERO1A, GSTP1, PEMT, SRR, WDTC1, CHST14, INSIG1, ALDH1A2, FARSB, AKR1B1, POR, TBXAS1, SLC35B2, ECI1, MGST3, NPC1, MAPK3, ARG2, ABHD1, GCSH, NAT8L, TARS, EGLN2, PHGDH, MTAP, APOC1, CTPS1, NARS2, RARS, PGAM1, XBP1, MFSD2A, TMEM189-UBE2V1, GSTZ1, GPI, RPTOR, ALKBH7, ILVBL, GSTM2, ETFB, ECHDC1, GARS, JMJD8, CRAT, FAH, GUSB, GGT7, SULT1A1, GNPDA1, FPGS, MYC, M…
GOTERM_BP_FAT	GO:0043254~regulation of protein complex assembly	175	3.55763	5.52673e-08	ENSG00000042493, ENSG00000016082, ENSG00000135966, ENSG00000073712, ENSG00000177885, ENSG00000179941, ENSG00000175221, ENSG00000114867, ENSG00000151491, ENSG00000097007, ENSG00000151414, ENSG00000153317, ENSG00000116489, ENSG00000135446, ENSG00000175866, ENSG00000112282, ENSG00000164331, ENSG00000141298, ENSG00000100109, ENSG00000204713, ENSG00000034510, ENSG00000005100, ENSG00000158164, ENSG0000…	4373	530	19176	1.44791	0.000641999	2.5686e-06	0.000242734	CAPG, ISL1, TGFBRAP1, FERMT2, GRB2, BBS10, MED16, EIF4G1, EPS8, ABL1, NEK7, ASAP1, CAPZA1, CDK4, BAIAP2, MED23, ANKRA2, SSH2, TFIP11, TRIM27, TMSB10, DHX33, TMSB15A, TRIOBP, EIF2AK2, PIEZO1, FERMT1, CDC42, VEGFA, PDE4DIP, ARPC3, CTNNBIP1, ADD2, ABI2, CAMSAP2, MED10, ABCA3, HSPA1A, EIF4EBP1, HSPA1B, KIAA1211, PRKCD, STXBP5, VPS39, FSCN1, RAP1B, RPS3, TMSB15B, DDX3X, ERCC1, PINK1, HDAC6, CLIP1, HSP…
GOTERM_BP_FAT	GO:0006164~purine nucleotide biosynthetic process	100	2.03293	6.61278e-08	ENSG00000074800, ENSG00000183648, ENSG00000068120, ENSG00000155850, ENSG00000121281, ENSG00000065135, ENSG00000167283, ENSG00000172992, ENSG00000244165, ENSG00000035687, ENSG00000109390, ENSG00000168653, ENSG00000159131, ENSG00000165264, ENSG00000157593, ENSG00000160014, ENSG00000184983, ENSG00000102125, ENSG00000156411, ENSG00000241468, ENSG00000131495, ENSG00000023228, ENSG00000140990, ENSG0000…	4373	266	19176	1.64853	0.000768109	3.06111e-06	0.000289276	ENO1, NDUFB1, COASY, SLC26A2, ADCY7, GNAI3, ATP5MG, DCAKD, P2RY11, ADSS, NDUFC1, NDUFS5, GART, NDUFB6, SLC35B2, CALM3, NDUFA6, TAZ, ATP5MPL, ATP5MF, NDUFA2, NDUFS1, NDUFB10, ADCY1, DMAC2L, GMPS, IMPDH1, PINK1, VPS9D1, MT-ND4, VCP, PAICS, MYC, ATP5PD, NDUFB8, TIMP2, STOML2, ATP5MC1, NDUFA3, NDUFA9, NDUFS8, NME1, PPAT, CACNA1C, NDUFA7, NDUFB2, ADK, NDUFB5, PFAS, SLC25A13, GNAI2, NDUFS7, NDUFB4, ATP…
GOTERM_BP_FAT	GO:1901987~regulation of cell cycle phase transition	141	2.86644	6.89775e-08	ENSG00000175063, ENSG00000114867, ENSG00000254093, ENSG00000006712, ENSG00000117614, ENSG00000135446, ENSG00000004897, ENSG00000099385, ENSG00000087206, ENSG00000036257, ENSG00000168411, ENSG00000090447, ENSG00000058729, ENSG00000143476, ENSG00000094804, ENSG00000108465, ENSG00000094880, ENSG00000075624, ENSG00000117724, ENSG00000113522, ENSG00000176208, ENSG00000132466, ENSG00000170855, ENSG0000…	4373	409	19176	1.51173	0.000801198	3.18036e-06	0.000300545	UBE2C, EIF4G1, PINX1, PAF1, SYF2, CDK4, CDC27, BCL7C, UIMC1, CUL3, RFWD3, TFAP4, RIOK2, DTL, CDC6, CDK5RAP3, CDC23, ACTB, CENPF, RAD50, ATAD5, ANKRD17, TRIAP1, CCND1, NUF2, INTS3, PAGR1, DUSP1, CLSPN, PCID2, RPTOR, DDRGK1, PSME3, FHL1, DDX3X, ID2, KLHL18, CENPE, PAXIP1, ING4, PLRG1, ANAPC11, FOXO4, BARD1, EEF1AKNMT, WNT10B, NAE1, FOXN3, SMARCD3, RBL2, NOP53, LCMT1, PHB2, CCNB3, CDCA5, KLHL22, CCN…
GOTERM_BP_FAT	GO:0044270~cellular nitrogen compound catabolic process	135	2.74446	7.25853e-08	ENSG00000023697, ENSG00000165819, ENSG00000130713, ENSG00000136937, ENSG00000039123, ENSG00000151779, ENSG00000151014, ENSG00000004139, ENSG00000204272, ENSG00000083520, ENSG00000138035, ENSG00000127948, ENSG00000088930, ENSG00000186364, ENSG00000107371, ENSG00000167447, ENSG00000271793, ENSG00000100292, ENSG00000179958, ENSG00000170860, ENSG00000132463, ENSG00000123908, ENSG00000157106, ENSG0000…	4373	388	19176	1.52574	0.000843085	3.33347e-06	0.000315014	DERA, METTL3, EXOSC2, NCBP1, MTREX, NBAS, NOCT, SARM1, NBDY, DIS3, PNPT1, POR, XRN2, NUDT17, EXOSC3, SMG8, AL589666.1, HMOX1, DCTPP1, LSM3, GRSF1, AGO2, SMG1, EXOSC10, DFFB, HSPA1A, HSPA1B, TDG, KHSRP, DICER1, PCID2, NUDT7, PATL1, MTPAP, DHX9, SND1, VCP, MLH1, ZC3HAV1, DHX36, EXOSC8, PPP1R8, RNASEH2C, MRTO4, LRPPRC, METTL16, RNH1, SMG9, UPF2, DCP1B, TUT4, UPF3B, SYNCRIP, EXOSC5, NUDT5, NUDT4, HNR…
GOTERM_BP_FAT	GO:0000479~endonucleolytic cleavage of tricistronic rRNA transcript (SSU-rRNA, 5.8S rRNA, LSU-rRNA)	15	0.30494	7.51617e-08	ENSG00000261236, ENSG00000162408, ENSG00000196943, ENSG00000167721, ENSG00000171858, ENSG00000120158, ENSG00000146109, ENSG00000087269, ENSG00000119616, ENSG00000120800, ENSG00000179041, ENSG00000183751, ENSG00000124787, ENSG00000129347, ENSG00000165733	4373	16	19176	4.11102	0.000872998	3.3849e-06	0.000319874	BOP1, NOL9, NOP9, TSR1, RPS21, RCL1, ABT1, NOP14, FCF1, UTP20, RRS1, TBL3, RPP40, KRI1, BMS1
GOTERM_BP_FAT	GO:0090670~RNA localization to Cajal body	15	0.30494	7.51617e-08	ENSG00000183207, ENSG00000135624, ENSG00000175792, ENSG00000150753, ENSG00000115484, ENSG00000145414, ENSG00000145912, ENSG00000144736, ENSG00000120438, ENSG00000156261, ENSG00000130826, ENSG00000146731, ENSG00000166226, ENSG00000141499, ENSG00000163468	4373	16	19176	4.11102	0.000872998	3.3849e-06	0.000319874	RUVBL2, CCT7, RUVBL1, CCT5, CCT4, NAF1, NHP2, SHQ1, TCP1, CCT8, DKC1, CCT6A, CCT2, WRAP53, CCT3
GOTERM_BP_FAT	GO:0000478~endonucleolytic cleavage involved in rRNA processing	15	0.30494	7.51617e-08	ENSG00000261236, ENSG00000162408, ENSG00000196943, ENSG00000167721, ENSG00000171858, ENSG00000120158, ENSG00000146109, ENSG00000087269, ENSG00000119616, ENSG00000120800, ENSG00000179041, ENSG00000183751, ENSG00000124787, ENSG00000129347, ENSG00000165733	4373	16	19176	4.11102	0.000872998	3.3849e-06	0.000319874	BOP1, NOL9, NOP9, TSR1, RPS21, RCL1, ABT1, NOP14, FCF1, UTP20, RRS1, TBL3, RPP40, KRI1, BMS1
GOTERM_BP_FAT	GO:0090671~telomerase RNA localization to Cajal body	15	0.30494	7.51617e-08	ENSG00000183207, ENSG00000135624, ENSG00000175792, ENSG00000150753, ENSG00000115484, ENSG00000145414, ENSG00000145912, ENSG00000144736, ENSG00000120438, ENSG00000156261, ENSG00000130826, ENSG00000146731, ENSG00000166226, ENSG00000141499, ENSG00000163468	4373	16	19176	4.11102	0.000872998	3.3849e-06	0.000319874	RUVBL2, CCT7, RUVBL1, CCT5, CCT4, NAF1, NHP2, SHQ1, TCP1, CCT8, DKC1, CCT6A, CCT2, WRAP53, CCT3
GOTERM_BP_FAT	GO:0090672~telomerase RNA localization	15	0.30494	7.51617e-08	ENSG00000183207, ENSG00000135624, ENSG00000175792, ENSG00000150753, ENSG00000115484, ENSG00000145414, ENSG00000145912, ENSG00000144736, ENSG00000120438, ENSG00000156261, ENSG00000130826, ENSG00000146731, ENSG00000166226, ENSG00000141499, ENSG00000163468	4373	16	19176	4.11102	0.000872998	3.3849e-06	0.000319874	RUVBL2, CCT7, RUVBL1, CCT5, CCT4, NAF1, NHP2, SHQ1, TCP1, CCT8, DKC1, CCT6A, CCT2, WRAP53, CCT3
GOTERM_BP_FAT	GO:0006732~coenzyme metabolic process	127	2.58183	7.546e-08	ENSG00000091140, ENSG00000074800, ENSG00000023697, ENSG00000068120, ENSG00000130313, ENSG00000068366, ENSG00000038274, ENSG00000172992, ENSG00000151014, ENSG00000004139, ENSG00000133027, ENSG00000197417, ENSG00000159131, ENSG00000123505, ENSG00000186364, ENSG00000119927, ENSG00000124275, ENSG00000141959, ENSG00000076555, ENSG00000171314, ENSG00000136143, ENSG00000163931, ENSG00000140876, ENSG0000…	4373	360	19176	1.54696	0.000876461	3.38521e-06	0.000319904	DLD, ENO1, DERA, COASY, PGLS, ACSL4, MAT2B, DCAKD, NOCT, SARM1, PEMT, SHPK, GART, AMD1, NUDT17, GPAM, MTRR, PFKL, ACACB, PGAM1, SUCLA2, TKT, NUDT7, GPI, RPTOR, JMJD8, VCP, FPGS, GGH, MYC, MTHFD2, RPE, LDHA, IDH1, AHCYL1, SUCLG1, PCK2, HIF1A, NAXE, METTL16, NDUFA9, PRDX5, PGK1, ACSF2, TALDO1, GALK1, PDHX, RBKS, HK1, ACLY, PFKM, GPHN, DHFR, SPR, DLAT, IDH2, ENO4, AHCY, PDSS1, DDIT4, NCOR1, FLAD1, S…
GOTERM_BP_FAT	GO:0051253~negative regulation of RNA metabolic process	425	8.63997	8.22053e-08	ENSG00000016082, ENSG00000144161, ENSG00000104824, ENSG00000134595, ENSG00000023734, ENSG00000151929, ENSG00000123349, ENSG00000148400, ENSG00000078699, ENSG00000032219, ENSG00000090447, ENSG00000100462, ENSG00000146587, ENSG00000181218, ENSG00000114739, ENSG00000113649, ENSG00000156374, ENSG00000181472, ENSG00000189060, ENSG00000115942, ENSG00000151917, ENSG00000100219, ENSG00000109381, ENSG0000…	4373	1492	19176	1.2491	0.00095477	3.66119e-06	0.000345984	ISL1, ZC3H8, HNRNPL, SOX3, STRAP, BAG3, PFDN5, NOTCH1, CBFA2T2, ARID4A, TFAP4, PRMT5, RBAK, HIST3H2A, ACVR2B, TCERG1, PCGF6, ZBTB2, H1F0, ORC2, BEND6, XBP1, ELF2, COMMD7, ZNF205, DICER1, CBY1, CBX5, DPY30, ID2, AES, RRP8, MYC, HCFC1, HSBP1, FOXN3, MORF4L2, FOSB, ZNF703, IMPACT, HIPK2, SYNCRIP, BHLHE40, FAM208A, CUX2, USP47, CCND3, LARP7, BMI1, SREBF2, POU3F3, KIAA1551, MTDH, TRIM8, CDKN2A, E2F6, …
GOTERM_BP_FAT	GO:1901990~regulation of mitotic cell cycle phase transition	128	2.60215	8.22422e-08	ENSG00000175063, ENSG00000114867, ENSG00000254093, ENSG00000117614, ENSG00000135446, ENSG00000004897, ENSG00000099385, ENSG00000087206, ENSG00000036257, ENSG00000168411, ENSG00000090447, ENSG00000058729, ENSG00000143476, ENSG00000094804, ENSG00000108465, ENSG00000094880, ENSG00000075624, ENSG00000117724, ENSG00000113522, ENSG00000176208, ENSG00000132466, ENSG00000170855, ENSG00000110092, ENSG0000…	4373	364	19176	1.54201	0.000955198	3.66119e-06	0.000345984	UBE2C, EIF4G1, PINX1, SYF2, CDK4, CDC27, BCL7C, UIMC1, CUL3, RFWD3, TFAP4, RIOK2, DTL, CDC6, CDK5RAP3, CDC23, ACTB, CENPF, RAD50, ATAD5, ANKRD17, TRIAP1, CCND1, NUF2, INTS3, DUSP1, CLSPN, PCID2, RPTOR, PSME3, FHL1, DDX3X, ID2, KLHL18, CENPE, PLRG1, ANAPC11, FOXO4, BARD1, WNT10B, NAE1, FOXN3, SMARCD3, RBL2, NOP53, LCMT1, PHB2, CCNB3, CDCA5, KLHL22, CCND3, USP47, PRKDC, ADAMTS1, APC, BABAM2, SASS6,…
GOTERM_BP_FAT	GO:0043623~cellular protein complex assembly	227	4.61476	8.69654e-08	ENSG00000042493, ENSG00000183648, ENSG00000183527, ENSG00000133028, ENSG00000149292, ENSG00000177885, ENSG00000179941, ENSG00000103051, ENSG00000114867, ENSG00000151491, ENSG00000129680, ENSG00000178057, ENSG00000152229, ENSG00000116489, ENSG00000119401, ENSG00000109390, ENSG00000034510, ENSG00000100106, ENSG00000108064, ENSG00000184983, ENSG00000106682, ENSG00000276168, ENSG00000111229, ENSG0000…	4373	726	19176	1.3711	0.00101003	3.85668e-06	0.000364458	CAPG, NDUFB1, PSMG1, SCO1, TTC12, GRB2, BBS10, COG4, EIF4G1, EPS8, MAP7D3, NDUFAF3, PSTPIP2, CAPZA1, TRIM32, NDUFC1, TMSB10, TRIOBP, TFAM, NDUFA6, EIF4H, RN7SL1, ARPC3, CAMSAP2, NUP107, CAND2, PIK3C2A, KIAA1211, PRKCD, RPS3, TMSB15B, DDX3X, BBS12, DIAPH1, CLIP1, HSPD1, RNF135, CARMIL2, TWF1, UQCC2, GSN, CDC42EP4, TMEM126B, MIEF2, MZT1, COX17, NCKAP1, SEM1, NDUFA3, NDUFS8, NUP98, COTL1, HIP1R, PTG…
GOTERM_BP_FAT	GO:0031331~positive regulation of cellular catabolic process	140	2.84611	8.94885e-08	ENSG00000185825, ENSG00000075975, ENSG00000196683, ENSG00000112208, ENSG00000065135, ENSG00000170296, ENSG00000175224, ENSG00000099785, ENSG00000119401, ENSG00000086758, ENSG00000151929, ENSG00000204713, ENSG00000138035, ENSG00000013374, ENSG00000108100, ENSG00000183255, ENSG00000102882, ENSG00000165943, ENSG00000078618, ENSG00000107404, ENSG00000100292, ENSG00000196396, ENSG00000130164, ENSG0000…	4373	407	19176	1.50838	0.00103932	3.95348e-06	0.000373606	BCAP31, MKRN2, TOMM7, BAG2, GNAI3, GABARAP, ATG13, MARCH2, TRIM32, HUWE1, BAG3, TRIM27, PNPT1, NUB1, CCNY, PTTG1IP, MAPK3, MOAP1, NRDC, DVL1, HMOX1, PTPN1, LDLR, GRSF1, AGO2, FOXO3, XBP1, PIK3C2A, PIK3CB, HSPA1A, HSPA1B, KHSRP, LRSAM1, PRKCD, CERS1, RPTOR, DDRGK1, HERPUD1, TSC2, PINK1, HDAC6, CSNK1A1, MUL1, VCP, SGTA, CSNK1E, ZC3HAV1, MYC, DHX36, HIF1A, PSMC4, BCL2L11, PSMC1, NOP53, BNIP3, PHB2, …
GOTERM_BP_FAT	GO:1904872~regulation of telomerase RNA localization to Cajal body	16	0.325269	9.12959e-08	ENSG00000183207, ENSG00000135624, ENSG00000175792, ENSG00000172795, ENSG00000150753, ENSG00000115484, ENSG00000145414, ENSG00000145912, ENSG00000171824, ENSG00000144736, ENSG00000120438, ENSG00000156261, ENSG00000130826, ENSG00000146731, ENSG00000166226, ENSG00000163468	4373	18	19176	3.89786	0.0010603	4.01806e-06	0.000379708	RUVBL2, CCT7, RUVBL1, DCP2, CCT5, CCT4, NAF1, NHP2, EXOSC10, SHQ1, TCP1, CCT8, DKC1, CCT6A, CCT2, CCT3
GOTERM_BP_FAT	GO:0001510~RNA methylation	43	0.874161	1.04964e-07	ENSG00000174173, ENSG00000155275, ENSG00000165819, ENSG00000105879, ENSG00000171861, ENSG00000171103, ENSG00000104907, ENSG00000115970, ENSG00000130299, ENSG00000137760, ENSG00000138050, ENSG00000127804, ENSG00000167088, ENSG00000125743, ENSG00000123600, ENSG00000255561, ENSG00000162851, ENSG00000123200, ENSG00000089195, ENSG00000105202, ENSG00000071462, ENSG00000130305, ENSG00000099899, ENSG0000…	4373	86	19176	2.19255	0.00121894	4.60217e-06	0.000434907	TRMT10C, TRMT44, METTL3, CBLL1, MRM3, TRMT61B, TRMT1, THADA, GTPBP3, ALKBH8, THUMPD2, METTL16, SNRPD1, SNRPD2, METTL8, FDXACB1, TFB2M, ZC3H13, TRMT6, FBL, BUD23, NSUN5, TRMT2A, NOP2, LARP7, FTSJ1, MTO1, TRMT112, TARBP1, METTL1, METTL2A, NSUN4, METTL2B, TRMT61A, EMG1, NSUN2, MRM1, VIRMA, TYW3, DIMT1, FTSJ3, TRMT12, NSUN5P1
GOTERM_BP_FAT	GO:0007006~mitochondrial membrane organization	57	1.15877	1.12658e-07	ENSG00000196683, ENSG00000001460, ENSG00000007923, ENSG00000116688, ENSG00000113013, ENSG00000168610, ENSG00000170606, ENSG00000030110, ENSG00000169100, ENSG00000160014, ENSG00000087088, ENSG00000102125, ENSG00000105197, ENSG00000165943, ENSG00000106554, ENSG00000132305, ENSG00000130204, ENSG00000141682, ENSG00000171109, ENSG00000204389, ENSG00000100216, ENSG00000122386, ENSG00000165637, ENSG0000…	4373	128	19176	1.95274	0.00130823	4.92095e-06	0.000465032	TOMM7, STPG1, DNAJC11, MFN2, HSPA9, STAT3, HSPA4, BAK1, SLC25A6, CALM3, BAX, TAZ, TIMM50, MOAP1, CHCHD3, IMMT, TOMM40, PMAIP1, MFN1, HSPA1A, TOMM22, ZNF205, VDAC2, TIMM22, ALKBH7, PPIF, BNIP3L, PINK1, TIMM13, MUL1, HK2, BCS1L, MYC, HSP90AA1, AGK, TMEM14A, CHCHD10, TIMM8A, TIMM10, BCL2L11, RCC1L, BNIP3, RHOT2, HIP1R, BBC3, TOMM70, TIMM10B, NMT1, OPA1, NDUFA13, AFG3L2, C19orf70, PEX5, SIVA1, ROMO1,…
GOTERM_BP_FAT	GO:0006414~translational elongation	32	0.650539	1.32687e-07	ENSG00000135900, ENSG00000101391, ENSG00000178952, ENSG00000112249, ENSG00000198862, ENSG00000114626, ENSG00000114942, ENSG00000156508, ENSG00000177600, ENSG00000196449, ENSG00000138593, ENSG00000167962, ENSG00000170889, ENSG00000100325, ENSG00000101210, ENSG00000165525, ENSG00000254772, ENSG00000137818, ENSG00000130741, ENSG00000266967, ENSG00000156256, ENSG00000105821, ENSG00000132507, ENSG0000…	4373	56	19176	2.50577	0.00154063	5.7741e-06	0.000545655	MRPL44, CDK5RAP1, TUFM, ASCC3, LTN1, ABTB1, EEF1B2, EEF1A1, RPLP2, YRDC, SECISBP2L, ZNF598, RPS9, ASCC2, EEF1A2, NEMF, EEF1G, RPLP1, EIF2S3, AARSD1, USP16, DNAJC2, EIF5A, RPS5, SRP9, GATC, GFM1, EEF2, RACK1, TSFM, EIF4A3, GFM2
GOTERM_BP_FAT	GO:0070201~regulation of establishment of protein localization	197	4.00488	1.4706e-07	ENSG00000185825, ENSG00000016082, ENSG00000151012, ENSG00000106688, ENSG00000197496, ENSG00000104825, ENSG00000175224, ENSG00000158445, ENSG00000186480, ENSG00000086758, ENSG00000151929, ENSG00000166197, ENSG00000108187, ENSG00000156261, ENSG00000039523, ENSG00000101311, ENSG00000070831, ENSG00000141577, ENSG00000058729, ENSG00000106799, ENSG00000196396, ENSG00000131899, ENSG00000047932, ENSG0000…	4373	618	19176	1.39784	0.00170738	6.3757e-06	0.000602506	BCAP31, ISL1, SLC7A11, SLC1A1, SLC2A10, NFKBIB, ATG13, KCNB1, INSIG1, HUWE1, BAG3, NOLC1, PBLD, CCT8, RIPOR1, FERMT1, CDC42, CEP131, RIOK2, TGFBR1, PTPN1, LLGL1, GOPC, NUP58, CREBRF, XBP1, GAS6, PRKCD, DNAJA1, ANO1, SLC25A22, TCTEX1D2, XPO4, UQCC2, MIEF2, BARD1, RHBDF2, HSPA8, EDEM1, VAMP2, TOMM70, PIM3, STOM, SREBF2, PFKM, CDKN2A, SERP1, CIB1, NSUN2, GAPVD1, SRCIN1, SYBU, NDFIP1, GLI3, SLC16A1, …
GOTERM_BP_FAT	GO:0006359~regulation of transcription from RNA polymerase III promoter	21	0.426916	1.56368e-07	ENSG00000179632, ENSG00000198793, ENSG00000144161, ENSG00000132382, ENSG00000113356, ENSG00000065029, ENSG00000115524, ENSG00000153147, ENSG00000132664, ENSG00000009954, ENSG00000174953, ENSG00000251247, ENSG00000186141, ENSG00000166478, ENSG00000100888, ENSG00000164151, ENSG00000185024, ENSG00000126432, ENSG00000165732, ENSG00000166886, ENSG00000141564	4373	29	19176	3.17541	0.00181535	6.72904e-06	0.000635897	MAF1, MTOR, ZC3H8, MYBBP1A, POLR3G, ZNF76, SF3B1, SMARCA5, POLR3F, BAZ1B, DHX36, ZNF345, POLR3C, ZNF143, CHD8, ICE1, BRF1, PRDX5, DDX21, NAB2, RPTOR
GOTERM_BP_FAT	GO:0000027~ribosomal large subunit assembly	21	0.426916	1.56368e-07	ENSG00000131653, ENSG00000198242, ENSG00000073536, ENSG00000261236, ENSG00000130810, ENSG00000197498, ENSG00000111641, ENSG00000137876, ENSG00000132153, ENSG00000112159, ENSG00000118246, ENSG00000113460, ENSG00000053372, ENSG00000100316, ENSG00000122406, ENSG00000179041, ENSG00000172809, ENSG00000089157, ENSG00000105373, ENSG00000147403, ENSG00000182810	4373	29	19176	3.17541	0.00181535	6.72904e-06	0.000635897	TRAF7, RPL23A, NLE1, BOP1, PPAN, RPF2, NOP2, RSL24D1, DHX30, MDN1, FASTKD2, BRIX1, MRTO4, RPL3, RPL5, RRS1, RPL38, RPLP0, NOP53, RPL10, DDX28
GOTERM_BP_FAT	GO:0012501~programmed cell death	572	11.6284	1.7161e-07	ENSG00000185825, ENSG00000016082, ENSG00000144161, ENSG00000065135, ENSG00000180370, ENSG00000197930, ENSG00000204673, ENSG00000077232, ENSG00000158445, ENSG00000198900, ENSG00000135446, ENSG00000099385, ENSG00000128918, ENSG00000151929, ENSG00000127948, ENSG00000151923, ENSG00000169100, ENSG00000055332, ENSG00000148400, ENSG00000144043, ENSG00000090447, ENSG00000070831, ENSG00000102882, ENSG0000…	4373	2090	19176	1.20013	0.00199213	7.35772e-06	0.000695307	BCAP31, ISL1, ZC3H8, GNAI3, PAK2, ERO1A, AKT1S1, DNAJC10, KCNB1, TOP1, CDK4, BCL7C, ALDH1A2, BAG3, POR, TIAL1, SLC25A6, EIF2AK2, NOTCH1, TEX261, TFAP4, CDC42, MAPK3, EYA4, SORT1, EIF2S1, PRELID1, UNC5A, MDK, NRP1, NAA16, NET1, CFL1, XBP1, ZDHHC16, DFFB, TOMM22, ZNF205, DICER1, PRKCD, KREMEN1, NR4A1, MAEA, DNAJA1, AKAP1, ALKBH7, PPIF, YME1L1, DDX3X, TM2D1, AES, HSPA5, HSPD1, MUL1, PPP1CA, ING5, RR…
GOTERM_BP_FAT	GO:0043604~amide biosynthetic process	394	8.00976	2.0305e-07	ENSG00000114867, ENSG00000160408, ENSG00000114626, ENSG00000104824, ENSG00000171421, ENSG00000133027, ENSG00000135446, ENSG00000136897, ENSG00000204316, ENSG00000151806, ENSG00000079785, ENSG00000151923, ENSG00000055332, ENSG00000163923, ENSG00000102882, ENSG00000147677, ENSG00000239789, ENSG00000156256, ENSG00000122140, ENSG00000113407, ENSG00000134001, ENSG00000137513, ENSG00000137876, ENSG0000…	4373	1380	19176	1.25198	0.00235666	8.67368e-06	0.000819666	EIF4G1, ST6GALNAC6, ABTB1, HNRNPL, MRPL36, PEMT, CDK4, MRPL50, MRPL38, GUF1, DDX1, TIAL1, EIF2AK2, RPL39L, MAPK3, EIF3H, MRPS17, USP16, MRPS2, TARS, EIF2S1, NARS2, RSL24D1, RARS, KHSRP, DICER1, PRKCD, RPL19, RPL21, ORMDL2, DDX3X, RPL37, PPP1CA, FPGS, GGT7, MYC, DHX36, MRPS5, RPL39, LTO1, SPOUT1, EIF3L, METTL16, RPL30, COPS5, RPL18, RCC1L, EEF1A2, OGFOD1, IMPACT, EIF5B, LARP1B, SYNCRIP, SARS2, PRK…
GOTERM_BP_FAT	GO:0043009~chordate embryonic development	211	4.28949	2.05469e-07	ENSG00000049449, ENSG00000129562, ENSG00000016082, ENSG00000179029, ENSG00000177885, ENSG00000197496, ENSG00000133027, ENSG00000205084, ENSG00000150961, ENSG00000142784, ENSG00000170689, ENSG00000128918, ENSG00000036257, ENSG00000166197, ENSG00000100345, ENSG00000148400, ENSG00000146223, ENSG00000100220, ENSG00000122257, ENSG00000277258, ENSG00000107404, ENSG00000106799, ENSG00000092621, ENSG0000…	4373	673	19176	1.37482	0.0023847	8.74485e-06	0.000826392	RCN1, DAD1, ISL1, TMEM107, GRB2, SLC2A10, PEMT, TMEM231, SEC24D, WDTC1, HOXB9, ALDH1A2, CUL3, NOLC1, MYH9, NOTCH1, RPL7L1, RTCB, RBBP6, PCGF2, DVL1, TGFBR1, PHGDH, YBX3, EMG1, CBY1, ZMIZ1, CDX2, GPI, TSC2, NLE1, CELSR1, MYC, CCNB2, AKAP3, SSBP3, PSMC4, ATP6AP2, BCL2L11, TCOF1, GINS4, ASF1B, B9D1, PFN1, FAM208A, RARA, GLMN, BYSL, PRKDC, BMI1, ARHGDIG, EPAS1, CYR61, APAF1, ETNK2, NSUN2, VASP, GLI3,…
GOTERM_BP_FAT	GO:0071103~DNA conformation change	117	2.37853	2.26463e-07	ENSG00000075856, ENSG00000136938, ENSG00000107815, ENSG00000097007, ENSG00000113810, ENSG00000006712, ENSG00000159259, ENSG00000198900, ENSG00000079785, ENSG00000136492, ENSG00000125885, ENSG00000128513, ENSG00000131778, ENSG00000189060, ENSG00000113522, ENSG00000153147, ENSG00000132740, ENSG00000186871, ENSG00000169598, ENSG00000100297, ENSG00000011243, ENSG00000164104, ENSG00000100084, ENSG0000…	4373	331	19176	1.55002	0.00262804	9.60318e-06	0.000907504	SART3, ANP32B, TWNK, ABL1, SMC4, PAF1, CHAF1B, TOP1, DDX1, BRIP1, MCM8, POT1, CHD1L, H1F0, RAD50, SMARCA5, IGHMBP2, ERCC6L, DFFB, MCM5, AKAP8L, HMGB2, HIRA, DDX3X, TOP3A, DHX9, TOP2A, G3BP1, DHX36, CHD8, XRCC5, BRD2, GINS4, POLE3, ASF1B, RECQL4, AKAP8, SUPT16H, CDCA5, NCAPD2, HIST2H2BD, NCAPD3, CHD1, PSME4, SUB1, RSF1, CDKN2A, TSPYL1, RAD54L, RIF1, TSPYL4, NAP1L1, RUVBL2, ASCC3, MNAT1, SUPV3L1, B…
GOTERM_BP_FAT	GO:0016310~phosphorylation	644	13.0921	2.33651e-07	ENSG00000183648, ENSG00000016082, ENSG00000241973, ENSG00000114867, ENSG00000157353, ENSG00000180370, ENSG00000204673, ENSG00000077232, ENSG00000198900, ENSG00000135446, ENSG00000109390, ENSG00000055332, ENSG00000148400, ENSG00000184983, ENSG00000090447, ENSG00000100462, ENSG00000070831, ENSG00000102882, ENSG00000058729, ENSG00000094804, ENSG00000114739, ENSG00000114738, ENSG00000170581, ENSG0000…	4373	2387	19176	1.18307	0.00271135	9.87199e-06	0.000932907	NDUFB1, ISL1, PI4KA, EIF4G1, FUK, PAK2, AKT1S1, DNAJC10, TOP1, CDK4, NDUFC1, EIF2AK2, NOTCH1, NDUFA6, TFAP4, PRMT5, CDC42, MAPK3, RIOK2, CDC6, ACVR2B, MAPKAPK3, STAT2, EHD4, EIF2S1, DUSP12, RAD50, NRP1, PGAM1, SMG1, XBP1, PIK3C2A, PRKCD, CLSPN, DNAJA1, PPIF, DDX3X, JMJD8, FAM126A, MUL1, AAK1, MAPK6, DTYMK, SH2B3, MYC, CCNB2, MT-CO1, LDHA, TIMP2, CHCHD10, COPS5, ATP6AP2, PMS2P1, NME1, EEF1A2, UCK2…
GOTERM_BP_FAT	GO:0007004~telomere maintenance via telomerase	36	0.731856	2.34557e-07	ENSG00000092199, ENSG00000135624, ENSG00000130119, ENSG00000254093, ENSG00000151414, ENSG00000172795, ENSG00000080824, ENSG00000257949, ENSG00000145414, ENSG00000145912, ENSG00000079246, ENSG00000120438, ENSG00000149115, ENSG00000156261, ENSG00000130826, ENSG00000089022, ENSG00000102882, ENSG00000109534, ENSG00000128513, ENSG00000141499, ENSG00000163468, ENSG00000153187, ENSG00000110958, ENSG0000…	4373	68	19176	2.32152	0.00272185	9.87435e-06	0.00093313	HNRNPC, CCT7, GNL3L, PINX1, NEK7, DCP2, HSP90AA1, TEN1, NAF1, NHP2, XRCC5, TCP1, TNKS1BP1, CCT8, DKC1, MAPKAPK5, MAPK3, GAR1, POT1, WRAP53, CCT3, HNRNPU, PTGES3, TNKS, RFC1, CCT5, RAD50, HSP90AB1, CCT4, EXOSC10, NAT10, TERT, TENT4B, CCT6A, TERF1, CCT2
GOTERM_BP_FAT	GO:0008219~cell death	612	12.4416	2.70374e-07	ENSG00000185825, ENSG00000016082, ENSG00000144161, ENSG00000114867, ENSG00000065135, ENSG00000180370, ENSG00000197930, ENSG00000204673, ENSG00000077232, ENSG00000158445, ENSG00000198900, ENSG00000135446, ENSG00000099385, ENSG00000128918, ENSG00000151929, ENSG00000127948, ENSG00000151923, ENSG00000169100, ENSG00000055332, ENSG00000148400, ENSG00000144043, ENSG00000090447, ENSG00000070831, ENSG0000…	4373	2259	19176	1.18799	0.00313682	1.13411e-05	0.00107174	BCAP31, ISL1, ZC3H8, EIF4G1, GNAI3, PAK2, ERO1A, AKT1S1, DNAJC10, KCNB1, TOP1, CDK4, BCL7C, ALDH1A2, BAG3, POR, TIAL1, SLC25A6, EIF2AK2, NOTCH1, TEX261, TFAP4, CDC42, MAPK3, EYA4, SORT1, EIF2S1, PRELID1, UNC5A, MDK, FOS, NRP1, NAA16, NET1, CFL1, XBP1, ZDHHC16, DFFB, TOMM22, ZNF205, DICER1, CHMP5, ADNP2, PRKCD, KREMEN1, NR4A1, MAEA, DNAJA1, AKAP1, ALKBH7, PPIF, YME1L1, DDX3X, TM2D1, AES, HSPA5, HS…
GOTERM_BP_FAT	GO:0000956~nuclear-transcribed mRNA catabolic process	58	1.1791	2.78192e-07	ENSG00000178896, ENSG00000130713, ENSG00000136937, ENSG00000172795, ENSG00000151779, ENSG00000120705, ENSG00000151014, ENSG00000159217, ENSG00000204272, ENSG00000083520, ENSG00000038358, ENSG00000088930, ENSG00000107371, ENSG00000167447, ENSG00000271793, ENSG00000130520, ENSG00000153187, ENSG00000170860, ENSG00000123908, ENSG00000157106, ENSG00000189266, ENSG00000171824, ENSG00000029363, ENSG0000…	4373	134	19176	1.89802	0.00322738	1.1627e-05	0.00109876	EXOSC4, EXOSC2, NCBP1, DCP2, NBAS, ETF1, NOCT, IGF2BP1, NBDY, DIS3, EDC4, XRN2, EXOSC3, SMG8, AL589666.1, LSM4, HNRNPU, LSM3, AGO2, SMG1, PNRC2, EXOSC10, BCLAF1, PCID2, DDX5, PATL1, MTPAP, DHX9, DHX34, MLH1, RBM8A, DHX36, EXOSC8, TNRC6A, MRTO4, ZFP36L2, CNOT3, TNKS1BP1, SMG9, UPF2, DCP1B, TUT4, CNOT7, UPF3B, SYNCRIP, EXOSC5, SMG5, HNRNPD, PDE12, PAN2, EXOSC9, SSB, POLR2G, TENT4B, TNRC6B, THRAP3, …
GOTERM_BP_FAT	GO:0016236~macroautophagy	100	2.03293	2.80059e-07	ENSG00000196683, ENSG00000065135, ENSG00000198589, ENSG00000152348, ENSG00000170296, ENSG00000168010, ENSG00000175224, ENSG00000152223, ENSG00000151532, ENSG00000144567, ENSG00000086758, ENSG00000151929, ENSG00000144848, ENSG00000141458, ENSG00000102125, ENSG00000141699, ENSG00000102882, ENSG00000165943, ENSG00000141971, ENSG00000100292, ENSG00000115307, ENSG00000130724, ENSG00000131374, ENSG0000…	4373	273	19176	1.60626	0.003249	1.16631e-05	0.00110217	TOMM7, GNAI3, LRBA, ATG10, GABARAP, ATG16L2, ATG13, EPG5, VTI1A, RETREG2, HUWE1, BAG3, ATG3, NPC1, TAZ, RETREG3, MAPK3, MOAP1, MVB12A, HMOX1, AUP1, CHMP2A, TBC1D5, SMG1, ULK3, ATP13A2, LRSAM1, CHMP5, CERS1, UFC1, RNF5, SPG11, DDRGK1, TSC2, PINK1, HDAC6, VPS28, MCOLN1, VCP, ATG9A, ATP2A2, STX17, HIF1A, BNIP3, YOD1, PHB2, RIPK2, CDC37, HTT, GAA, UBA5, CTSD, CHMP6, SQSTM1, NBR1, PLAA, TSC1, EI24, CH…
GOTERM_BP_FAT	GO:1904874~positive regulation of telomerase RNA localization to Cajal body	14	0.284611	2.89903e-07	ENSG00000183207, ENSG00000135624, ENSG00000175792, ENSG00000150753, ENSG00000115484, ENSG00000145414, ENSG00000145912, ENSG00000144736, ENSG00000120438, ENSG00000156261, ENSG00000130826, ENSG00000146731, ENSG00000166226, ENSG00000163468	4373	15	19176	4.09275	0.003363	1.20299e-05	0.00113683	RUVBL2, CCT7, RUVBL1, CCT5, CCT4, NAF1, NHP2, SHQ1, TCP1, CCT8, DKC1, CCT6A, CCT2, CCT3
GOTERM_BP_FAT	GO:0065002~intracellular protein transmembrane transport	39	0.792844	2.97877e-07	ENSG00000127980, ENSG00000157911, ENSG00000186716, ENSG00000109519, ENSG00000144381, ENSG00000106803, ENSG00000196683, ENSG00000044574, ENSG00000099800, ENSG00000134375, ENSG00000025796, ENSG00000008952, ENSG00000058262, ENSG00000204152, ENSG00000080824, ENSG00000132432, ENSG00000164751, ENSG00000006530, ENSG00000170606, ENSG00000126953, ENSG00000134809, ENSG00000125744, ENSG00000105197, ENSG0000…	4373	77	19176	2.22102	0.00345535	1.23169e-05	0.00116395	PEX1, PEX10, BCR, GRPEL1, HSPD1, SEC61B, TOMM7, HSPA5, TIMM13, TIMM17A, SEC63, SEC62, SEC61A1, TIMM23B, HSP90AA1, SEC61G, PEX2, AGK, HSPA4, TIMM8A, TIMM10, RTN2, TIMM50, TIMM44, TOMM40, TRAM1, TOMM70, TIMM10B, PEX7, TIMM23, NDUFA13, AIFM1, GRPEL2, PEX5, TOMM22, PEX6, ROMO1, TIMM17B, TIMM22
GOTERM_BP_FAT	GO:2000278~regulation of DNA biosynthetic process	56	1.13844	3.0031e-07	ENSG00000092199, ENSG00000152661, ENSG00000130119, ENSG00000254093, ENSG00000172795, ENSG00000151414, ENSG00000276644, ENSG00000145414, ENSG00000120438, ENSG00000156261, ENSG00000130826, ENSG00000187778, ENSG00000089022, ENSG00000127586, ENSG00000128513, ENSG00000102882, ENSG00000141499, ENSG00000133119, ENSG00000112715, ENSG00000153187, ENSG00000105821, ENSG00000150753, ENSG00000096384, ENSG0000…	4373	128	19176	1.91848	0.00348353	1.23434e-05	0.00116646	HNRNPC, GJA1, GNL3L, PINX1, DCP2, NEK7, DACH1, NAF1, TCP1, CCT8, DKC1, MCRS1, MAPKAPK5, CHTF18, POT1, MAPK3, WRAP53, RFC3, VEGFA, HNRNPU, DNAJC2, CCT5, HSP90AB1, EXOSC10, NAT10, DUSP1, NVL, CERS1, CCT6A, ANKRD1, FGFR4, CCT7, DDX39B, ING5, ING4, MYC, FAM129B, HSP90AA1, TEN1, XRCC5, GINS4, CCT3, PCNA, PTGES3, TNKS, SMG5, HNRNPD, GINS2, MEN1, CCT4, POLG2, TENT4B, CHTF8, TERF1, HNRNPA2B1, CCT2
GOTERM_BP_FAT	GO:0010257~NADH dehydrogenase complex assembly	34	0.691197	3.0277e-07	ENSG00000183648, ENSG00000130159, ENSG00000178057, ENSG00000198886, ENSG00000074582, ENSG00000171204, ENSG00000109390, ENSG00000168653, ENSG00000166136, ENSG00000165264, ENSG00000170906, ENSG00000139180, ENSG00000123545, ENSG00000184983, ENSG00000102125, ENSG00000110717, ENSG00000090266, ENSG00000136521, ENSG00000174886, ENSG00000099795, ENSG00000164182, ENSG00000110074, ENSG00000131495, ENSG0000…	4373	63	19176	2.36656	0.003512	1.23434e-05	0.00116646	NDUFB1, ECSIT, NDUFAF3, MT-ND4, BCS1L, TMEM126B, NDUFC1, NDUFS5, NDUFB8, NDUFB6, NDUFA3, NDUFA9, NDUFAF4, NDUFA6, TAZ, NDUFS8, NDUFB2, NDUFB5, NDUFA11, NDUFB7, NDUFAF2, FOXRED1, NDUFA2, NDUFS1, NDUFS3, NDUFS7, NDUFB4, NDUFB10, NDUFA13, AIFM1, NDUFAF5, NDUFB11, NDUFA12, NDUFA1
GOTERM_BP_FAT	GO:0097031~mitochondrial respiratory chain complex I biogenesis	34	0.691197	3.0277e-07	ENSG00000183648, ENSG00000130159, ENSG00000178057, ENSG00000198886, ENSG00000074582, ENSG00000171204, ENSG00000109390, ENSG00000168653, ENSG00000166136, ENSG00000165264, ENSG00000170906, ENSG00000139180, ENSG00000123545, ENSG00000184983, ENSG00000102125, ENSG00000110717, ENSG00000090266, ENSG00000136521, ENSG00000174886, ENSG00000099795, ENSG00000164182, ENSG00000110074, ENSG00000131495, ENSG0000…	4373	63	19176	2.36656	0.003512	1.23434e-05	0.00116646	NDUFB1, ECSIT, NDUFAF3, MT-ND4, BCS1L, TMEM126B, NDUFC1, NDUFS5, NDUFB8, NDUFB6, NDUFA3, NDUFA9, NDUFAF4, NDUFA6, TAZ, NDUFS8, NDUFB2, NDUFB5, NDUFA11, NDUFB7, NDUFAF2, FOXRED1, NDUFA2, NDUFS1, NDUFS3, NDUFS7, NDUFB4, NDUFB10, NDUFA13, AIFM1, NDUFAF5, NDUFB11, NDUFA12, NDUFA1
GOTERM_BP_FAT	GO:0032981~mitochondrial respiratory chain complex I assembly	34	0.691197	3.0277e-07	ENSG00000183648, ENSG00000130159, ENSG00000178057, ENSG00000198886, ENSG00000074582, ENSG00000171204, ENSG00000109390, ENSG00000168653, ENSG00000166136, ENSG00000165264, ENSG00000170906, ENSG00000139180, ENSG00000123545, ENSG00000184983, ENSG00000102125, ENSG00000110717, ENSG00000090266, ENSG00000136521, ENSG00000174886, ENSG00000099795, ENSG00000164182, ENSG00000110074, ENSG00000131495, ENSG0000…	4373	63	19176	2.36656	0.003512	1.23434e-05	0.00116646	NDUFB1, ECSIT, NDUFAF3, MT-ND4, BCS1L, TMEM126B, NDUFC1, NDUFS5, NDUFB8, NDUFB6, NDUFA3, NDUFA9, NDUFAF4, NDUFA6, TAZ, NDUFS8, NDUFB2, NDUFB5, NDUFA11, NDUFB7, NDUFAF2, FOXRED1, NDUFA2, NDUFS1, NDUFS3, NDUFS7, NDUFB4, NDUFB10, NDUFA13, AIFM1, NDUFAF5, NDUFB11, NDUFA12, NDUFA1
GOTERM_BP_FAT	GO:0006354~DNA-templated transcription, elongation	55	1.11811	3.10831e-07	ENSG00000175221, ENSG00000134759, ENSG00000136937, ENSG00000164091, ENSG00000006712, ENSG00000112282, ENSG00000188342, ENSG00000166477, ENSG00000204356, ENSG00000163161, ENSG00000130749, ENSG00000130706, ENSG00000163961, ENSG00000272047, ENSG00000103363, ENSG00000181555, ENSG00000153187, ENSG00000113649, ENSG00000198730, ENSG00000196235, ENSG00000133398, ENSG00000167258, ENSG00000011007, ENSG0000…	4373	125	19176	1.92944	0.00360534	1.26278e-05	0.00119333	MED16, ELP2, NCBP1, WDR82, PAF1, MED23, GTF2F2, LEO1, NELFE, ERCC3, ZC3H4, ADRM1, RNF168, GTF2H5, ELOB, SETD2, HNRNPU, TCERG1, CTR9, SUPT5H, MED10, CDK12, ELOA, THOC1, TCEA2, INTS3, MED29, ALYREF, PCID2, WDR43, AXIN1, GTF2F1, MED20, INTS8, THOC5, HEXIM1, DDX39B, INTS13, PWWP2A, MED8, CTDP1, MED17, CDC73, INTS7, INTS6, MED30, SUPT16H, LARP7, INTS1, RNF8, POLR1E, EAPP, BRD4, MED27, POU4F1
GOTERM_BP_FAT	GO:0044843~cell cycle G1/S phase transition	103	2.09392	3.17723e-07	ENSG00000114867, ENSG00000006712, ENSG00000151893, ENSG00000135446, ENSG00000099385, ENSG00000036257, ENSG00000168411, ENSG00000177084, ENSG00000094804, ENSG00000075624, ENSG00000151247, ENSG00000132466, ENSG00000170855, ENSG00000110092, ENSG00000280789, ENSG00000187840, ENSG00000141564, ENSG00000198171, ENSG00000131467, ENSG00000022267, ENSG00000215301, ENSG00000115738, ENSG00000250506, ENSG0000…	4373	284	19176	1.59037	0.00368514	1.28362e-05	0.00121303	EIF4G1, PAF1, CACUL1, CDK4, BCL7C, CUL3, RFWD3, POLE, CDC6, ACTB, EIF4E, ANKRD17, TRIAP1, CCND1, PAGR1, EIF4EBP1, RPTOR, DDRGK1, PSME3, FHL1, DDX3X, ID2, CDK3, PLRG1, MYC, BCAT1, EEF1AKNMT, CDKN3, SMARCD3, RBL2, PPAT, PHB2, PIM2, ITGB1, CCND3, PRKDC, MEN1, ADAMTS1, PHF8, APC, SASS6, PHF10, CDKN2A, STOX1, E2F6, INO80, TMEM14B, RRM2, TERT, CDKN2B, CDK5, ECD, GSPT1, BCL7A, WAC, DBF4, MNAT1, ZPR1, PT…
GOTERM_BP_FAT	GO:0044764~multi-organism cellular process	241	4.89937	3.18171e-07	ENSG00000127022, ENSG00000241973, ENSG00000168010, ENSG00000152465, ENSG00000119401, ENSG00000115275, ENSG00000079785, ENSG00000058600, ENSG00000168495, ENSG00000121966, ENSG00000055332, ENSG00000148400, ENSG00000161980, ENSG00000084693, ENSG00000141458, ENSG00000090447, ENSG00000070831, ENSG00000025800, ENSG00000170581, ENSG00000132507, ENSG00000099250, ENSG00000131652, ENSG00000119655, ENSG0000…	4373	790	19176	1.33773	0.00369033	1.28362e-05	0.00121303	CANX, PI4KA, ATG16L2, NMT2, TRIM32, MOGS, DDX1, POLR3E, POLR3D, CXCR4, EIF2AK2, NOTCH1, POLR3K, AGBL5, NPC1, TFAP4, CDC42, KPNA6, STAT2, EIF5A, NRP1, THOC6, NPC2, FAM71E1, CFL1, PMAIP1, MCTS1, GAS6, CHMP5, KPNA3, GTF2F1, TMEM250, DDX3X, MUL1, TOP2A, G3BP1, RNF135, ZC3HAV1, MYC, GSN, DHX36, HCFC1, POLR3C, EIF3L, BCL2L11, NOP53, ACTA2, HSPA8, ZNF175, ADARB1, PIM2, HIPK2, FAM208A, EXOSC5, DHX15, TOM…
GOTERM_BP_FAT	GO:0044403~symbiosis, encompassing mutualism through parasitism	248	5.04168	3.26119e-07	ENSG00000127022, ENSG00000241973, ENSG00000168010, ENSG00000152465, ENSG00000119401, ENSG00000115275, ENSG00000079785, ENSG00000058600, ENSG00000168495, ENSG00000121966, ENSG00000055332, ENSG00000148400, ENSG00000161980, ENSG00000084693, ENSG00000141458, ENSG00000090447, ENSG00000070831, ENSG00000025800, ENSG00000170581, ENSG00000132507, ENSG00000099250, ENSG00000131652, ENSG00000119655, ENSG0000…	4373	817	19176	1.33109	0.00378233	1.31113e-05	0.00123903	CANX, PI4KA, ATG16L2, NMT2, TRIM32, MOGS, DDX1, POLR3E, POLR3D, CXCR4, EIF2AK2, NOTCH1, POLR3K, AGBL5, NPC1, TFAP4, CDC42, KPNA6, STAT2, EIF5A, NRP1, THOC6, NPC2, FAM71E1, CFL1, PMAIP1, MCTS1, GAS6, CHMP5, KPNA3, GTF2F1, SAP30, TMEM250, DDX3X, HSPD1, MUL1, TOP2A, G3BP1, RNF135, ZC3HAV1, MYC, GSN, DHX36, HCFC1, POLR3C, EIF3L, BCL2L11, NOP53, ACTA2, HSPA8, ZNF175, ADARB1, PIM2, HIPK2, FAM208A, EXOS…
GOTERM_BP_FAT	GO:0042176~regulation of protein catabolic process	143	2.90709	3.34062e-07	ENSG00000185825, ENSG00000075975, ENSG00000112208, ENSG00000170296, ENSG00000072062, ENSG00000099785, ENSG00000119401, ENSG00000086758, ENSG00000101439, ENSG00000114062, ENSG00000101557, ENSG00000013374, ENSG00000057757, ENSG00000183255, ENSG00000164615, ENSG00000233276, ENSG00000143476, ENSG00000167964, ENSG00000078618, ENSG00000108344, ENSG00000108465, ENSG00000147677, ENSG00000107404, ENSG0000…	4373	426	19176	1.47199	0.00387428	1.33844e-05	0.00126483	BCAP31, MKRN2, BAG2, GABARAP, PRKACA, MARCH2, TRIM32, HUWE1, CST3, UBE3A, USP14, NUB1, PITHD1, PTTG1IP, CAMLG, GPX1, DTL, RAB26, NRDC, PSMD3, CDK5RAP3, EIF3H, DVL1, EGLN2, PSMD1, UBAC2, XPO1, LDLR, HSP90AB1, UCHL5, CREBRF, XBP1, HSPA1A, HSPA1B, ATP13A2, CSNK2A1, DDRGK1, PSME3, HERPUD1, GGA1, PINK1, CSNK1A1, VPS28, VCP, SGTA, CSNK1E, UBE2K, BARD1, TIMP2, WNT10B, PSMC4, PSMC1, GPC3, NOP53, EEF1A2, …
GOTERM_BP_FAT	GO:0006261~DNA-dependent DNA replication	65	1.32141	3.46641e-07	ENSG00000198783, ENSG00000077514, ENSG00000197771, ENSG00000107815, ENSG00000006634, ENSG00000109917, ENSG00000154920, ENSG00000171865, ENSG00000175305, ENSG00000276644, ENSG00000168411, ENSG00000085224, ENSG00000125885, ENSG00000177084, ENSG00000127586, ENSG00000094804, ENSG00000133119, ENSG00000198056, ENSG00000112118, ENSG00000115947, ENSG00000164815, ENSG00000139618, ENSG00000115942, ENSG0000…	4373	157	19176	1.81548	0.00401987	1.38406e-05	0.00130794	ZNF830, POLD3, MCMBP, TWNK, DBF4, ZPR1, EME1, RNASEH1, CCNE2, DACH1, RFWD3, ATRX, MCM8, POLE, CHTF18, CDC6, RFC3, PRIM1, MCM3, ORC4, ORC5, BRCA2, ORC2, MCM4, ATAD5, RAD51, EXD2, SLFN11, THOC1, LRWD1, ALYREF, PRIMPOL, MCM5, POLD4, SSBP1, RNASEH2A, POLD2, ZGRF1, NOC3L, BAZ1A, STOML2, GINS4, POLE3, ETAA1, ZMPSTE24, RECQL4, PCNA, RFC1, TIMELESS, GINS2, LIG3, RECQL, INO80, POLG2, DBF4B, TICRR, MCM7, D…
GOTERM_BP_FAT	GO:0032392~DNA geometric change	47	0.955479	3.62864e-07	ENSG00000183207, ENSG00000215301, ENSG00000106028, ENSG00000135829, ENSG00000112249, ENSG00000107815, ENSG00000131747, ENSG00000145907, ENSG00000020426, ENSG00000174953, ENSG00000156502, ENSG00000188342, ENSG00000196419, ENSG00000145736, ENSG00000100888, ENSG00000163161, ENSG00000079246, ENSG00000079785, ENSG00000100325, ENSG00000085224, ENSG00000136492, ENSG00000125885, ENSG00000147536, ENSG0000…	4373	101	19176	2.04059	0.0042076	1.44387e-05	0.00136447	RUVBL2, DDX3X, SSBP1, DHX9, ASCC3, TWNK, TOP2A, G3BP1, MNAT1, DHX36, SUPV3L1, GTF2F2, XRCC6, GTF2H2, CHD8, ERCC3, XRCC5, DDX1, ASCC2, ATRX, BRIP1, MCM8, GINS4, CHD6, CHTF18, POT1, RECQL4, RFC3, MCM3, CHD1L, RUVBL1, GINS2, MCM4, CHD1, RAD50, SUB1, RECQL, IGHMBP2, RAD51, RAD54L, ERCC6L, MCM7, HFM1, CHTF8, MCM5, HNRNPA2B1, HMGB2
GOTERM_BP_FAT	GO:0010033~response to organic substance	858	17.4426	4.01385e-07	ENSG00000016082, ENSG00000121281, ENSG00000077238, ENSG00000113657, ENSG00000204310, ENSG00000197930, ENSG00000077232, ENSG00000133027, ENSG00000135446, ENSG00000128918, ENSG00000151929, ENSG00000108061, ENSG00000145495, ENSG00000090447, ENSG00000070831, ENSG00000094804, ENSG00000262664, ENSG00000114739, ENSG00000114738, ENSG00000111229, ENSG00000099250, ENSG00000011405, ENSG00000149600, ENSG0000…	4373	3278	19176	1.14778	0.00465324	1.59171e-05	0.00150417	ISL1, ADCY7, IL4R, DPYSL3, AGPAT1, ERO1A, DNAJC10, PEMT, CDK4, ALDH1A2, BAG3, SHOC2, MARCH6, TFAP4, CDC42, CDC6, OVCA2, ACVR2B, MAPKAPK3, ARPC3, NRP1, PIK3C2A, COMMD7, PRKCD, RNF5, AES, HSPA5, HSPD1, MUL1, SGTA, DTYMK, GGT7, SH2B3, MYC, LDHA, TIMP2, COPS5, BCL2L11, IL17RC, NME1, PPP2R2A, ZNF703, EDEM1, TRA2B, HIPK2, CUX2, TOMM70, UBE2O, CCND3, PDE12, PRKDC, MTDH, CDKN2B, ZBTB7B, EIF4EBP2, SYBU, F…
GOTERM_BP_FAT	GO:0034976~response to endoplasmic reticulum stress	98	1.99227	4.07305e-07	ENSG00000127022, ENSG00000185825, ENSG00000136813, ENSG00000128590, ENSG00000114867, ENSG00000097007, ENSG00000152348, ENSG00000139921, ENSG00000197930, ENSG00000077232, ENSG00000139644, ENSG00000166598, ENSG00000101557, ENSG00000055332, ENSG00000145495, ENSG00000125247, ENSG00000168936, ENSG00000163527, ENSG00000108588, ENSG00000108465, ENSG00000196396, ENSG00000115307, ENSG00000134001, ENSG0000…	4373	268	19176	1.6035	0.0047217	1.60764e-05	0.00151923	CANX, BCAP31, ECPAS, DNAJB9, EIF4G1, ABL1, ATG10, TMX1, ERO1A, DNAJC10, TMBIM6, HSP90B1, USP14, EIF2AK2, MARCH6, TMTC4, TMEM129, STT3B, CCDC47, CDK5RAP3, PTPN1, AUP1, EIF2S1, UBAC2, CCND1, CREBRF, XBP1, PMAIP1, HSPA1A, UFC1, RNF5, UGGT2, DDRGK1, HERPUD1, HM13, DDX3X, EIF2B5, RASGRF2, HSPA5, VCP, SGTA, ATP2A2, UBE2K, CREB3L4, COPS5, BCL2L11, YOD1, EDEM1, PIK3R2, ERLEC1, CALR, UBA5, PSMC6, SERP1, A…
GOTERM_BP_FAT	GO:0035967~cellular response to topologically incorrect protein	56	1.13844	4.08172e-07	ENSG00000127022, ENSG00000204390, ENSG00000113739, ENSG00000128590, ENSG00000128272, ENSG00000197930, ENSG00000077232, ENSG00000066427, ENSG00000139644, ENSG00000113013, ENSG00000036257, ENSG00000151929, ENSG00000030110, ENSG00000055332, ENSG00000125247, ENSG00000087088, ENSG00000108465, ENSG00000196396, ENSG00000115307, ENSG00000106638, ENSG00000134001, ENSG00000110092, ENSG00000164463, ENSG0000…	4373	129	19176	1.90361	0.00473173	1.60764e-05	0.00151923	CANX, HSPA1L, STC2, DNAJB9, ATF4, ERO1A, DNAJC10, ATXN3, TMBIM6, HSPA9, CUL3, BAG3, BAK1, EIF2AK2, TMTC4, BAX, CDK5RAP3, PTPN1, AUP1, TBL2, EIF2S1, CCND1, CREBRF, XBP1, HSPA1A, HSPA1B, HSPA14, RACK1, RNF5, UGGT2, DDRGK1, OS9, HERPUD1, OPTN, RNF126, HSPD1, HDAC6, HSPA5, VCP, CREB3L4, DNAJB14, COPS5, TMEM33, MBTPS1, BCL2L11, YOD1, HSPA8, DERL3, BBC3, ATF6B, ERN1, ERLEC1, CALR, HSPA13, SERP1, DAXX
GOTERM_BP_FAT	GO:0043043~peptide biosynthetic process	366	7.44054	4.1423e-07	ENSG00000130312, ENSG00000106688, ENSG00000133706, ENSG00000110700, ENSG00000114867, ENSG00000114626, ENSG00000104824, ENSG00000171421, ENSG00000245532, ENSG00000135446, ENSG00000136897, ENSG00000167962, ENSG00000204316, ENSG00000151806, ENSG00000142541, ENSG00000116120, ENSG00000082153, ENSG00000079785, ENSG00000151923, ENSG00000055332, ENSG00000163923, ENSG00000106682, ENSG00000102882, ENSG0000…	4373	1278	19176	1.25582	0.00480179	1.62599e-05	0.00153657	MRPL34, SLC1A1, LARS, RPS13, EIF4G1, ABTB1, HNRNPL, MRPL36, NEAT1, CDK4, MRPL50, ZNF598, MRPL38, GUF1, RPL13A, FARSB, BZW1, DDX1, TIAL1, EIF2AK2, RPL39L, EIF4H, MAPK3, EIF3H, MRPS17, USP16, MRPS2, TARS, EIF5A, MRPS22, EIF2S1, NARS2, RSL24D1, RARS, RPS15, AGO2, EIF4E, IGHMBP2, SRP9, YBX3, RPL32, MCTS1, METTL17, KHSRP, DICER1, RPL19, TMA7, GFM1, RPS14, RPL21, RPS11, EIF3J, GFM2, RPS3, RPL23A, DDX3X…
GOTERM_BP_FAT	GO:0031400~negative regulation of protein modification process	202	4.10653	4.6513e-07	ENSG00000112208, ENSG00000114867, ENSG00000064961, ENSG00000180370, ENSG00000204673, ENSG00000077232, ENSG00000084207, ENSG00000090447, ENSG00000106683, ENSG00000107404, ENSG00000196396, ENSG00000145919, ENSG00000115268, ENSG00000138166, ENSG00000100219, ENSG00000163932, ENSG00000086061, ENSG00000149273, ENSG00000103197, ENSG00000145592, ENSG00000104969, ENSG00000111252, ENSG00000131188, ENSG0000…	4373	646	19176	1.37119	0.00539023	1.81965e-05	0.00171957	BAG2, EIF4G1, HMG20B, PAK2, AKT1S1, DNAJC10, GSTP1, TFAP4, LIMK1, DVL1, PTPN1, BOD1, RPS15, DUSP5, XBP1, PRKCD, DNAJA1, RPS3, TSC2, RPL37, SGTA, SH2B3, PRR7, MYC, PWWP2A, PPP4R3B, ADARB1, IMPACT, HIPK2, GLMN, PRKDC, OCLN, CHMP6, CDKN2A, PLAA, CIB1, CDKN2B, SRCIN1, TIMP3, HSPB1, ROCK2, TMEM59, PHB, GADD45B, TARDBP, DAG1, PPP2R5D, SMPD1, COPS9, NOG, BMP2, BAX, G6PD, TSPO, MTF2, DUSP19, FGFR1OP, TSG…
GOTERM_BP_FAT	GO:0006412~translation	359	7.29823	5.1417e-07	ENSG00000130312, ENSG00000133706, ENSG00000110700, ENSG00000114867, ENSG00000114626, ENSG00000104824, ENSG00000171421, ENSG00000245532, ENSG00000135446, ENSG00000136897, ENSG00000167962, ENSG00000204316, ENSG00000151806, ENSG00000142541, ENSG00000116120, ENSG00000082153, ENSG00000079785, ENSG00000151923, ENSG00000055332, ENSG00000163923, ENSG00000106682, ENSG00000102882, ENSG00000147677, ENSG0000…	4373	1253	19176	1.25638	0.00595684	2.00474e-05	0.00189449	MRPL34, LARS, RPS13, EIF4G1, ABTB1, HNRNPL, MRPL36, NEAT1, CDK4, MRPL50, ZNF598, MRPL38, GUF1, RPL13A, FARSB, BZW1, DDX1, TIAL1, EIF2AK2, RPL39L, EIF4H, MAPK3, EIF3H, MRPS17, USP16, MRPS2, TARS, EIF5A, MRPS22, EIF2S1, NARS2, RSL24D1, RARS, RPS15, AGO2, EIF4E, IGHMBP2, SRP9, YBX3, RPL32, MCTS1, METTL17, KHSRP, DICER1, RPL19, TMA7, GFM1, RPS14, RPL21, RPS11, EIF3J, GFM2, RPS3, RPL23A, DDX3X, GARS, …
GOTERM_BP_FAT	GO:0032508~DNA duplex unwinding	45	0.91482	5.19641e-07	ENSG00000183207, ENSG00000215301, ENSG00000106028, ENSG00000135829, ENSG00000112249, ENSG00000107815, ENSG00000131747, ENSG00000145907, ENSG00000020426, ENSG00000174953, ENSG00000156502, ENSG00000188342, ENSG00000196419, ENSG00000145736, ENSG00000100888, ENSG00000163161, ENSG00000079246, ENSG00000079785, ENSG00000100325, ENSG00000085224, ENSG00000136492, ENSG00000125885, ENSG00000147536, ENSG0000…	4373	96	19176	2.05551	0.00602004	2.01257e-05	0.00190189	RUVBL2, DDX3X, SSBP1, DHX9, ASCC3, TWNK, TOP2A, G3BP1, MNAT1, DHX36, SUPV3L1, GTF2F2, XRCC6, GTF2H2, CHD8, ERCC3, XRCC5, DDX1, ASCC2, ATRX, BRIP1, MCM8, GINS4, CHD6, CHTF18, POT1, RECQL4, RFC3, MCM3, CHD1L, RUVBL1, GINS2, MCM4, CHD1, RAD50, SUB1, RECQL, IGHMBP2, RAD51, RAD54L, ERCC6L, MCM7, HFM1, CHTF8, MCM5
GOTERM_BP_FAT	GO:0031397~negative regulation of protein ubiquitination	45	0.91482	5.19641e-07	ENSG00000149273, ENSG00000145592, ENSG00000160948, ENSG00000130119, ENSG00000112208, ENSG00000254093, ENSG00000097007, ENSG00000177868, ENSG00000107937, ENSG00000166170, ENSG00000104969, ENSG00000137486, ENSG00000131188, ENSG00000171863, ENSG00000117399, ENSG00000089723, ENSG00000153827, ENSG00000164615, ENSG00000100300, ENSG00000106683, ENSG00000185238, ENSG00000064393, ENSG00000132326, ENSG0000…	4373	96	19176	2.05551	0.00602004	2.01257e-05	0.00190189	RPS3, RPL37, VPS28, GNL3L, BAG2, PINX1, ABL1, SVBP, GTPBP4, BAG5, SGTA, ARRB1, PRR7, RPS7, CDC20, OTUB2, TRIP12, CAMLG, TSPO, LIMK1, PRMT3, HIPK2, PER2, BUB1B, MTOR, SENP2, CSNK2A2, GLMN, MINAR1, RPS20, CRY1, IVNS1ABP, RPS15, CDKN2A, HSPA1A, SQSTM1, PLAA, HSPA1B, U2AF2, NXN, RPL5, FYN, CSNK2A1, CDK5, DNAJA1
GOTERM_BP_FAT	GO:0044087~regulation of cellular component biogenesis	322	6.54605	5.32291e-07	ENSG00000042493, ENSG00000016082, ENSG00000177885, ENSG00000179941, ENSG00000113657, ENSG00000175221, ENSG00000114867, ENSG00000151491, ENSG00000180370, ENSG00000153317, ENSG00000116127, ENSG00000116489, ENSG00000135446, ENSG00000164331, ENSG00000142541, ENSG00000186480, ENSG00000100109, ENSG00000168137, ENSG00000034510, ENSG00000081189, ENSG00000144848, ENSG00000100106, ENSG00000055332, ENSG0000…	4373	1108	19176	1.27437	0.00616614	2.05472e-05	0.00194171	CAPG, ISL1, GRB2, BBS10, DPYSL3, MED16, EIF4G1, EPS8, PAK2, ASAP1, ALMS1, CAPZA1, CDK4, ANKRA2, RPL13A, INSIG1, TFIP11, SETD5, TMSB10, MEF2C, ATG3, TRIOBP, EIF2AK2, UTP15, NOTCH1, FERMT1, LIMK1, CDC42, RIOK2, TGFBR1, ARPC3, NRP1, CAMSAP2, MED10, ABCA3, KIAA1211, WDR43, CHMP5, PRKCD, DIMT1, VPS39, FSCN1, RNF5, ORMDL2, RPS3, TMSB15B, DDX3X, TCTEX1D2, ERCC1, CLIP1, HSPA5, PPFIA1, MAP4, CARMIL2, TWF1…
GOTERM_BP_FAT	GO:0031123~RNA 3'-end processing	54	1.09778	5.98722e-07	ENSG00000174173, ENSG00000106246, ENSG00000178896, ENSG00000130713, ENSG00000117419, ENSG00000136937, ENSG00000006712, ENSG00000156502, ENSG00000132773, ENSG00000145216, ENSG00000171858, ENSG00000138035, ENSG00000166477, ENSG00000204356, ENSG00000187772, ENSG00000181817, ENSG00000107371, ENSG00000130826, ENSG00000161980, ENSG00000198730, ENSG00000006744, ENSG00000196235, ENSG00000196678, ENSG0000…	4373	124	19176	1.90964	0.00693301	2.30349e-05	0.00217681	TRMT10C, PTCD1, EXOSC4, EXOSC2, ERI3, NCBP1, PAF1, SUPV3L1, TOE1, FIP1L1, RPS21, PNPT1, LEO1, NELFE, LIN28B, LSM10, EXOSC3, DKC1, POLR3K, CTR9, ELAC2, SUPT5H, ERI2, GRSF1, CSTF2T, EXOSC10, USB1, ELAC1, INTS8, MTPAP, DHX36, AHCYL1, EXOSC8, BARD1, CDC73, CSTF2, ZC3H14, INTS7, INTS6, TRNT1, FBL, TUT4, CPSF4, EXOSC5, LARP7, PAPOLA, EXOSC9, INTS1, SSB, RNF40, TENT4B, RPRD1A, SLBP, EXOSC7
GOTERM_BP_FAT	GO:0070199~establishment of protein localization to chromosome	19	0.386257	6.09134e-07	ENSG00000183207, ENSG00000135624, ENSG00000139618, ENSG00000132471, ENSG00000164190, ENSG00000150753, ENSG00000099284, ENSG00000115484, ENSG00000120438, ENSG00000164362, ENSG00000156261, ENSG00000130826, ENSG00000161036, ENSG00000147601, ENSG00000146731, ENSG00000166226, ENSG00000128513, ENSG00000141499, ENSG00000163468	4373	26	19176	3.20449	0.00705315	2.33582e-05	0.00220736	RUVBL2, CCT7, BRCA2, WBP2, NIPBL, CCT5, H2AFY2, CCT4, TCP1, TERT, CCT8, DKC1, LRWD1, TERF1, CCT6A, CCT2, POT1, WRAP53, CCT3
GOTERM_BP_FAT	GO:0000209~protein polyubiquitination	91	1.84997	6.14818e-07	ENSG00000175063, ENSG00000075975, ENSG00000108106, ENSG00000001629, ENSG00000146021, ENSG00000110107, ENSG00000170296, ENSG00000004897, ENSG00000177889, ENSG00000119401, ENSG00000132256, ENSG00000036257, ENSG00000086758, ENSG00000055130, ENSG00000143756, ENSG00000204713, ENSG00000082512, ENSG00000114062, ENSG00000153827, ENSG00000145495, ENSG00000168936, ENSG00000100387, ENSG00000011275, ENSG0000…	4373	246	19176	1.62213	0.00711873	2.34986e-05	0.00222063	UBE2C, MKRN2, UBE2S, ANKIB1, KLHL3, PRPF19, GABARAP, CDC27, UBE2N, TRIM32, TRIM5, CUL3, HUWE1, CUL1, FBXO28, TRIM27, TRAF5, UBE3A, TRIP12, MARCH6, TMEM129, RBX1, RNF216, UBE2Q2, RNF168, UBE2E2, UBE2G2, DTL, RNF6, BLMH, CDC23, RNF166, ANKRD39, UBE2A, ANAPC7, ANAPC1, TRAF2, UBE2G1, NEDD4L, LNPEP, UBE3C, SKP2, TRIM3, UBE2H, TTC3, LRSAM1, AXIN1, UBE2D4, RNF5, SHPRH, TRIM14, DDX3X, RNF126, MKRN1, HDAC…
GOTERM_BP_FAT	GO:0000154~rRNA modification	24	0.487904	6.45325e-07	ENSG00000105202, ENSG00000071462, ENSG00000130305, ENSG00000111641, ENSG00000171861, ENSG00000173113, ENSG00000171103, ENSG00000145414, ENSG00000145912, ENSG00000007376, ENSG00000135372, ENSG00000166133, ENSG00000117481, ENSG00000126749, ENSG00000278619, ENSG00000127804, ENSG00000130826, ENSG00000165526, ENSG00000086189, ENSG00000108592, ENSG00000109534, ENSG00000223705, ENSG00000255561, ENSG0000…	4373	38	19176	2.76953	0.00747064	2.45837e-05	0.00232317	FBL, BUD23, NSUN5, NOP2, MRM3, TRMT112, TRMT61B, NAF1, NHP2, RPUSD1, NAT10, RPUSD2, NSUN4, EMG1, MRM1, METTL16, DKC1, RPUSD4, DIMT1, FTSJ3, GAR1, NSUN5P1, FDXACB1, TFB2M
GOTERM_BP_FAT	GO:0009163~nucleoside biosynthetic process	29	0.589551	6.72031e-07	ENSG00000106348, ENSG00000178035, ENSG00000128050, ENSG00000168393, ENSG00000159131, ENSG00000102967, ENSG00000123505, ENSG00000084774, ENSG00000011052, ENSG00000239672, ENSG00000143179, ENSG00000128059, ENSG00000143774, ENSG00000239900, ENSG00000156110, ENSG00000099810, ENSG00000171793, ENSG00000099256, ENSG00000198931, ENSG00000178700, ENSG00000178921, ENSG00000138363, ENSG00000198805, ENSG0000…	4373	51	19176	2.49348	0.0077786	2.55174e-05	0.00241141	IMPDH1, IMPDH2, PAICS, DTYMK, GART, DHODH, AMD1, CAD, NME1-NME2, NME1, UCK2, PPAT, GUK1, ADSL, ADK, MTAP, CTPS1, PRTFDC1, APRT, DHFR2, PFAS, ATIC, PNP, UMPS, PGM2, NME3, TK2, GMPS, CMPK1
GOTERM_BP_FAT	GO:0060341~regulation of cellular localization	293	5.9565	6.97177e-07	ENSG00000185825, ENSG00000151012, ENSG00000106688, ENSG00000197496, ENSG00000077238, ENSG00000104825, ENSG00000175224, ENSG00000158445, ENSG00000186480, ENSG00000086758, ENSG00000151929, ENSG00000166197, ENSG00000081189, ENSG00000120756, ENSG00000108187, ENSG00000156261, ENSG00000039523, ENSG00000101311, ENSG00000070831, ENSG00000141577, ENSG00000102882, ENSG00000058729, ENSG00000107404, ENSG0000…	4373	998	19176	1.28741	0.00806848	2.6386e-05	0.00249349	BCAP31, SLC7A11, SLC1A1, SLC2A10, IL4R, NFKBIB, ATG13, KCNB1, INSIG1, HUWE1, BAG3, NOLC1, MEF2C, PLS1, PBLD, CCT8, RIPOR1, FERMT1, CDC42, CEP131, MAPK3, RIOK2, DVL1, TGFBR1, ACTB, PTPN1, POLR1A, GOPC, NUP58, CREBRF, XBP1, GAS6, NVL, PRKCD, DNAJA1, LZTFL1, GSTM2, ANO1, TCTEX1D2, XPO4, DIAPH1, GNL3, PPFIA1, CSNK1E, GSN, DHX36, MIEF2, BARD1, ENTR1, EDEM1, VAMP2, HTT, CDCA5, PIM3, STOM, LARP7, BYSL, …
GOTERM_BP_FAT	GO:1901796~regulation of signal transduction by p53 class mediator	49	0.996137	6.99986e-07	ENSG00000106400, ENSG00000197498, ENSG00000171863, ENSG00000172315, ENSG00000135763, ENSG00000122779, ENSG00000183255, ENSG00000100462, ENSG00000089022, ENSG00000108465, ENSG00000240972, ENSG00000198890, ENSG00000132507, ENSG00000004487, ENSG00000115268, ENSG00000176208, ENSG00000170855, ENSG00000141682, ENSG00000124802, ENSG00000187325, ENSG00000108654, ENSG00000148677, ENSG00000182831, ENSG0000…	4373	109	19176	1.97128	0.00810085	2.64063e-05	0.00249541	ZNHIT1, RPF2, RPS7, TP53RK, URB2, TRIM24, PTTG1IP, PRMT5, MAPKAPK5, CDK5RAP3, MIF, PRMT6, EIF5A, KDM1A, RPS15, ATAD5, TRIAP1, PMAIP1, EEF1E1, TAF9B, DDX5, ANKRD1, C16orf72, HEXIM1, RPL37, NPM1, ING4, MYC, RNF34, RRN3, COPS3, USP2, RRS1, USP7, NOP53, ZMPSTE24, HIPK2, YJU2, BOP1, MTOR, PAK1IP1, NOP2, RPS20, CDKN2A, PSMD10, RPL5, SIRT1, RPL26, DYRK2
GOTERM_BP_FAT	GO:0019439~aromatic compound catabolic process	135	2.74446	7.09224e-07	ENSG00000023697, ENSG00000165819, ENSG00000130713, ENSG00000136937, ENSG00000039123, ENSG00000151779, ENSG00000151014, ENSG00000004139, ENSG00000204272, ENSG00000083520, ENSG00000138035, ENSG00000088930, ENSG00000186364, ENSG00000107371, ENSG00000167447, ENSG00000271793, ENSG00000100292, ENSG00000179958, ENSG00000170860, ENSG00000120915, ENSG00000132463, ENSG00000123908, ENSG00000157106, ENSG0000…	4373	402	19176	1.4726	0.00820732	2.66682e-05	0.00252015	DERA, METTL3, EXOSC2, NCBP1, MTREX, NBAS, NOCT, SARM1, NBDY, DIS3, PNPT1, XRN2, NUDT17, EXOSC3, SMG8, AL589666.1, HMOX1, DCTPP1, LSM3, EPHX2, GRSF1, AGO2, SMG1, EXOSC10, DFFB, HSPA1A, HSPA1B, TDG, KHSRP, DICER1, GSTZ1, PCID2, NUDT7, PATL1, MTPAP, DHX9, FAH, SND1, VCP, MLH1, ZC3HAV1, DHX36, EXOSC8, PPP1R8, RNASEH2C, MRTO4, LRPPRC, METTL16, RNH1, SMG9, UPF2, DCP1B, TUT4, UPF3B, SYNCRIP, EXOSC5, NUD…
GOTERM_BP_FAT	GO:0009792~embryo development ending in birth or egg hatching	214	4.35048	7.33227e-07	ENSG00000049449, ENSG00000129562, ENSG00000016082, ENSG00000179029, ENSG00000177885, ENSG00000197496, ENSG00000133027, ENSG00000205084, ENSG00000150961, ENSG00000142784, ENSG00000170689, ENSG00000128918, ENSG00000036257, ENSG00000166197, ENSG00000100345, ENSG00000148400, ENSG00000146223, ENSG00000100220, ENSG00000122257, ENSG00000277258, ENSG00000107404, ENSG00000106799, ENSG00000092621, ENSG0000…	4373	695	19176	1.35023	0.00848391	2.74818e-05	0.00259704	RCN1, DAD1, ISL1, TMEM107, GRB2, SLC2A10, PEMT, TMEM231, SEC24D, WDTC1, HOXB9, ALDH1A2, CUL3, NOLC1, MYH9, NOTCH1, RPL7L1, RTCB, RBBP6, PCGF2, DVL1, TGFBR1, PHGDH, YBX3, EMG1, CBY1, ZMIZ1, CDX2, GPI, TSC2, NLE1, CELSR1, MYC, CCNB2, AKAP3, SSBP3, PSMC4, ATP6AP2, BCL2L11, TCOF1, GINS4, ASF1B, B9D1, PFN1, FAM208A, RARA, GLMN, BYSL, PRKDC, BMI1, ARHGDIG, EPAS1, CYR61, APAF1, ETNK2, NSUN2, VASP, GLI3,…
GOTERM_BP_FAT	GO:0051053~negative regulation of DNA metabolic process	69	1.40272	7.54686e-07	ENSG00000125482, ENSG00000092199, ENSG00000152661, ENSG00000198783, ENSG00000147231, ENSG00000130119, ENSG00000254093, ENSG00000172795, ENSG00000107937, ENSG00000133422, ENSG00000276644, ENSG00000143799, ENSG00000100109, ENSG00000153827, ENSG00000187778, ENSG00000128513, ENSG00000094804, ENSG00000122376, ENSG00000153187, ENSG00000105821, ENSG00000139618, ENSG00000196199, ENSG00000179750, ENSG0000…	4373	173	19176	1.74897	0.00873112	2.81952e-05	0.00266446	TTF1, HNRNPC, GJA1, ZNF830, RADX, GNL3L, PINX1, DCP2, GTPBP4, MORC2, DACH1, PARP1, TFIP11, TRIP12, MCRS1, POT1, CDC6, SHLD2, HNRNPU, DNAJC2, BRCA2, MPHOSPH8, APOBEC3B, H1F0, RAD50, SLFN11, THOC1, EXOSC10, DFFB, NAT10, DUSP1, CERS1, H1FX, SLX1B, ANKRD1, PDS5A, RPS3, MSH2, ERCC1, RMI2, MLH1, TET1, FAM129B, XRCC1, SETDB1, TEN1, OTUB2, XRCC5, TRIM28, TSPYL2, ANKLE1, HIST1H1C, FAM208A, SLX1A, TNKS, TI…
GOTERM_BP_FAT	GO:0009790~embryo development	326	6.62736	7.83763e-07	ENSG00000049449, ENSG00000129562, ENSG00000016082, ENSG00000179029, ENSG00000177885, ENSG00000197496, ENSG00000006712, ENSG00000133027, ENSG00000205084, ENSG00000198900, ENSG00000150961, ENSG00000112320, ENSG00000142784, ENSG00000170689, ENSG00000186480, ENSG00000128918, ENSG00000036257, ENSG00000166197, ENSG00000081189, ENSG00000120756, ENSG00000100106, ENSG00000100345, ENSG00000148400, ENSG0000…	4373	1128	19176	1.26732	0.00906598	2.91876e-05	0.00275824	RCN1, DAD1, ISL1, TMEM107, GRB2, SLC2A10, PAF1, PEMT, TMEM231, TOP1, SEC24D, SOBP, WDTC1, HOXB9, INSIG1, ALDH1A2, CUL3, NOLC1, MEF2C, PLS1, TRIOBP, MYH9, NOTCH1, RPL7L1, POLE, RTCB, CDC42, RBBP6, E4F1, MAPK3, PCGF2, ACVR2B, DVL1, TGFBR1, PHGDH, NRP1, DNMT3A, YBX3, CFL1, DUSP5, EMG1, CBY1, PCSK6, ZMIZ1, CDX2, GPI, TSC2, NLE1, ID2, ERCC1, TOP2A, CELSR1, SH2B3, MYC, CCNB2, AKAP3, SSBP3, UTP25, TUBB2…
GOTERM_BP_FAT	GO:0050821~protein stabilization	83	1.68733	7.99753e-07	ENSG00000183207, ENSG00000070087, ENSG00000112208, ENSG00000167085, ENSG00000107937, ENSG00000171863, ENSG00000171862, ENSG00000164134, ENSG00000151929, ENSG00000123349, ENSG00000120438, ENSG00000125885, ENSG00000156261, ENSG00000164615, ENSG00000099817, ENSG00000132589, ENSG00000107404, ENSG00000175792, ENSG00000214941, ENSG00000204220, ENSG00000150753, ENSG00000111269, ENSG00000172766, ENSG0000…	4373	220	19176	1.65437	0.00925008	2.96879e-05	0.00280552	RUVBL2, PFN2, BAG2, PHB, GTPBP4, RPS7, PTEN, NAA15, BAG3, PFDN5, TCP1, MCM8, CCT8, CAMLG, POLR2E, FLOT2, DVL1, RUVBL1, ZSWIM7, PFDN6, CCT5, CREBL2, NAA16, BAG4, DSC3, HSP90AB1, GRN, PIM1, HSPA1A, HSPA1B, RPAP3, PRKCD, SMO, TAF9B, CCT6A, TRIM44, CCT7, PDCD10, PINK1, HSPD1, RASSF1, MUL1, NPM1, AAK1, CRTAP, BAG5, PPARGC1A, HCFC1, HSP90AA1, ZNF207, MFSD1, WNT10B, USP2, USP7, UXT, NOP53, URI1, PRKRA, …
GOTERM_BP_FAT	GO:0016556~mRNA modification	21	0.426916	8.14569e-07	ENSG00000174173, ENSG00000089195, ENSG00000165819, ENSG00000105879, ENSG00000090520, ENSG00000156735, ENSG00000171103, ENSG00000110060, ENSG00000166133, ENSG00000166166, ENSG00000037474, ENSG00000127804, ENSG00000177192, ENSG00000164944, ENSG00000130826, ENSG00000165526, ENSG00000091127, ENSG00000129317, ENSG00000123600, ENSG00000123200, ENSG00000165832	4373	31	19176	2.97055	0.00942064	3.0046e-05	0.00283936	TRMT10C, TRMT6, METTL3, CBLL1, DNAJB11, BAG4, TRMT61B, PUS3, RPUSD2, TRMT61A, NSUN2, METTL16, PUS1, VIRMA, DKC1, RPUSD4, PUS7, PUS7L, METTL8, ZC3H13, TRUB1
GOTERM_BP_FAT	GO:0070198~protein localization to chromosome, telomeric region	21	0.426916	8.14569e-07	ENSG00000135624, ENSG00000139618, ENSG00000173273, ENSG00000130119, ENSG00000254093, ENSG00000163938, ENSG00000150753, ENSG00000115484, ENSG00000166340, ENSG00000079246, ENSG00000085224, ENSG00000120438, ENSG00000164362, ENSG00000156261, ENSG00000130826, ENSG00000147601, ENSG00000146731, ENSG00000166226, ENSG00000128513, ENSG00000141499, ENSG00000163468	4373	31	19176	2.97055	0.00942064	3.0046e-05	0.00283936	CCT7, BRCA2, TNKS, GNL3L, PINX1, GNL3, CCT5, CCT4, TPP1, XRCC5, ATRX, TCP1, TERT, CCT8, DKC1, TERF1, CCT6A, CCT2, POT1, WRAP53, CCT3
GOTERM_BP_FAT	GO:0009725~response to hormone	267	5.42793	9.20181e-07	ENSG00000016082, ENSG00000070961, ENSG00000177885, ENSG00000133703, ENSG00000084207, ENSG00000135446, ENSG00000142784, ENSG00000186480, ENSG00000138035, ENSG00000085662, ENSG00000127948, ENSG00000114062, ENSG00000081189, ENSG00000148400, ENSG00000141458, ENSG00000090447, ENSG00000094804, ENSG00000196396, ENSG00000269858, ENSG00000170581, ENSG00000134243, ENSG00000155846, ENSG00000110492, ENSG0000…	4373	900	19176	1.30091	0.0106355	3.38341e-05	0.00319734	ISL1, ATP2B1, GRB2, KRAS, GSTP1, CDK4, WDTC1, INSIG1, PNPT1, AKR1B1, POR, UBE3A, MEF2C, NOTCH1, NPC1, TFAP4, CDC6, PTPN1, EGLN2, STAT2, SORT1, PPARGC1B, MDK, FOS, EIF4E, FOXO3, XBP1, ABCA3, PIK3C2A, SRSF4, PAGR1, PRKCD, NR4A1, ZMIZ1, HMGB2, DNAJA1, GPI, TSC2, ERFE, ZNF106, HSPD1, TNC, MYC, PADI2, IRS4, AHCYL1, TIMP2, GOT1, BCL2L11, LPIN2, HSPA8, FOSB, AGTRAP, AKAP8, PTGES3, VAMP2, RARA, TOMM70, C…
GOTERM_BP_FAT	GO:0070925~organelle assembly	272	5.52958	9.8327e-07	ENSG00000179029, ENSG00000149292, ENSG00000179941, ENSG00000197498, ENSG00000198589, ENSG00000168010, ENSG00000175224, ENSG00000153317, ENSG00000116127, ENSG00000151014, ENSG00000205084, ENSG00000146109, ENSG00000151929, ENSG00000120756, ENSG00000144848, ENSG00000148400, ENSG00000141577, ENSG00000259132, ENSG00000131653, ENSG00000122140, ENSG00000103966, ENSG00000134001, ENSG00000137876, ENSG0000…	4373	920	19176	1.29646	0.0113606	3.60398e-05	0.00340577	TMEM107, TTC12, BBS10, RPF2, LRBA, ATG16L2, ATG13, ASAP1, ALMS1, NOCT, TMEM231, ABT1, BAG3, PLS1, ATG3, NOTCH1, CEP131, AL132780.3, TRAF7, MRPS2, EHD4, EIF2S1, RSL24D1, IFT43, RPS15, FAM149B1, ABCA3, VPS33B, SMC3, CHMP5, CBY1, RPS14, FSCN1, RNF5, PATL1, SPG11, RPS3, IFT27, RPL23A, TMEM250, DDX3X, NLE1, TCTEX1D2, CEP152, MAP4, G3BP1, CFAP298, EHD1, KIAA0753, MLH1, DHX30, GSN, CCNB2, ATG9A, AGFG1, …
GOTERM_BP_FAT	GO:0034620~cellular response to unfolded protein	48	0.975808	9.94864e-07	ENSG00000135506, ENSG00000051108, ENSG00000127022, ENSG00000204390, ENSG00000123240, ENSG00000113739, ENSG00000144381, ENSG00000128590, ENSG00000044574, ENSG00000128272, ENSG00000165280, ENSG00000197930, ENSG00000077232, ENSG00000139644, ENSG00000113013, ENSG00000143578, ENSG00000151929, ENSG00000030110, ENSG00000055332, ENSG00000121022, ENSG00000109133, ENSG00000087088, ENSG00000140943, ENSG0000…	4373	107	19176	1.96714	0.0114938	3.63501e-05	0.0034351	OS9, HERPUD1, CANX, HSPA1L, OPTN, STC2, HSPD1, DNAJB9, HSPA5, ATF4, VCP, ERO1A, DNAJC10, TMBIM6, HSPA9, CREB3L4, BAG3, BAK1, EIF2AK2, COPS5, TMEM33, BAX, MBTPS1, BCL2L11, TMTC4, YOD1, HSPA8, CDK5RAP3, DERL3, PTPN1, BBC3, ATF6B, TBL2, EIF2S1, ERN1, ERLEC1, CALR, HSPA13, CCND1, CREBRF, XBP1, SERP1, HSPA1A, HSPA1B, HSPA14, RACK1, DAXX, DDRGK1
GOTERM_BP_FAT	GO:0051254~positive regulation of RNA metabolic process	502	10.2053	1.02565e-06	ENSG00000214114, ENSG00000016082, ENSG00000144161, ENSG00000186918, ENSG00000156384, ENSG00000134595, ENSG00000104825, ENSG00000114982, ENSG00000170689, ENSG00000146109, ENSG00000166197, ENSG00000148400, ENSG00000057757, ENSG00000032219, ENSG00000108064, ENSG00000090447, ENSG00000100462, ENSG00000102882, ENSG00000058729, ENSG00000100461, ENSG00000025800, ENSG00000213015, ENSG00000156256, ENSG0000…	4373	1833	19176	1.20094	0.0118473	3.73575e-05	0.0035303	MYCBP, ISL1, ZC3H8, ZNF395, SFR1, SOX3, NFKBIB, KANSL3, HOXB9, ABT1, NOLC1, NOTCH1, PITHD1, ARID4A, TFAM, TFAP4, PRMT5, MAPK3, RIOK2, RBM23, KPNA6, ZNF580, USP16, TCERG1, STAT2, H1F0, ZNF33A, ZNF76, MDK, FOS, NAA16, TFCP2, SS18L2, MED10, XBP1, KHSRP, ELF2, WDR43, PMF1, DIMT1, NR4A1, ZMIZ1, CHURC1, GTF2F1, DDX3X, ZNF48, ID2, HSPA5, GNL3, ING5, PAXIP1, ZC3HAV1, PWWP2A, MYC, SSBP3, DHX36, HCFC1, RNF…
GOTERM_BP_FAT	GO:1903008~organelle disassembly	55	1.11811	1.04104e-06	ENSG00000157954, ENSG00000213585, ENSG00000112249, ENSG00000196683, ENSG00000198589, ENSG00000170296, ENSG00000175224, ENSG00000139726, ENSG00000116688, ENSG00000144567, ENSG00000167523, ENSG00000086758, ENSG00000144848, ENSG00000147872, ENSG00000100300, ENSG00000102125, ENSG00000141699, ENSG00000034713, ENSG00000162236, ENSG00000112234, ENSG00000196998, ENSG00000232119, ENSG00000189306, ENSG0000…	4373	129	19176	1.86961	0.0120241	3.77997e-05	0.00357208	WIPI2, VDAC1, ASCC3, TOMM7, LRBA, GABARAP, ATG13, DENR, MFN2, RETREG2, SPATA33, HUWE1, ATG3, PLIN2, TSPO, TAZ, RETREG3, GABARAPL2, STX5, FBXL4, WDR45, MCTS1, RRP7A, CERS1, UFC1, GFM2, DDRGK1, TSC2, OPTN, MRRF, PINK1, HDAC6, MUL1, HK2, VCP, GBA, PPARGC1A, CDK1, ATG9A, HIF1A, ASCC2, MTIF2, MAP1LC3B, BNIP3, FIS1, PHB2, CDC37, HTT, UBA5, CDKN2A, SQSTM1, WDR45B, KIF5B, SLC25A46, FUNDC2
GOTERM_BP_FAT	GO:0071806~protein transmembrane transport	41	0.833503	1.05548e-06	ENSG00000127980, ENSG00000157911, ENSG00000186716, ENSG00000109519, ENSG00000144381, ENSG00000106803, ENSG00000196683, ENSG00000044574, ENSG00000099800, ENSG00000134375, ENSG00000025796, ENSG00000008952, ENSG00000058262, ENSG00000204152, ENSG00000080824, ENSG00000132432, ENSG00000164751, ENSG00000006530, ENSG00000170606, ENSG00000126953, ENSG00000134809, ENSG00000125744, ENSG00000105197, ENSG0000…	4373	86	19176	2.09057	0.0121897	3.82043e-05	0.00361032	PEX1, PEX10, BCR, GRPEL1, HSPD1, SEC61B, TOMM7, HSPA5, TIMM13, TIMM17A, SEC63, SEC62, SEC61A1, TIMM23B, HSP90AA1, SEC61G, PEX2, AGK, HSPA4, TIMM8A, TIMM10, RTN2, TIMM50, TIMM44, TOMM40, TRAM1, TOMM70, TIMM10B, PEX7, TIMM23, EDNRB, NDUFA13, AIFM1, GRPEL2, PEX5, TOMM22, PEX6, ROMO1, TIMM17B, MCL1, TIMM22
GOTERM_BP_FAT	GO:1904356~regulation of telomere maintenance via telomere lengthening	33	0.670868	1.12132e-06	ENSG00000092199, ENSG00000135624, ENSG00000130119, ENSG00000254093, ENSG00000151414, ENSG00000172795, ENSG00000174953, ENSG00000257949, ENSG00000145414, ENSG00000143799, ENSG00000079246, ENSG00000120438, ENSG00000156261, ENSG00000130826, ENSG00000187778, ENSG00000089022, ENSG00000102882, ENSG00000128513, ENSG00000163468, ENSG00000153187, ENSG00000132207, ENSG00000173273, ENSG00000198952, ENSG0000…	4373	63	19176	2.29695	0.0129452	4.04235e-05	0.00382003	HNRNPC, CCT7, GNL3L, PINX1, NEK7, DCP2, DHX36, TEN1, NAF1, PARP1, XRCC5, TCP1, CCT8, DKC1, MCRS1, MAPKAPK5, MAPK3, POT1, CCT3, HNRNPU, SLX1A, TNKS, SMG5, CCT5, CCT4, EXOSC10, NAT10, TENT4B, CCT6A, TERF1, HNRNPA2B1, CCT2, SLX1B
GOTERM_BP_FAT	GO:0006356~regulation of transcription from RNA polymerase I promoter	26	0.528563	1.12374e-06	ENSG00000128272, ENSG00000119285, ENSG00000099284, ENSG00000115053, ENSG00000005100, ENSG00000164338, ENSG00000105373, ENSG00000084073, ENSG00000179632, ENSG00000198793, ENSG00000132382, ENSG00000136045, ENSG00000115524, ENSG00000172943, ENSG00000115368, ENSG00000153147, ENSG00000009954, ENSG00000147669, ENSG00000127616, ENSG00000130935, ENSG00000145220, ENSG00000163811, ENSG00000152192, ENSG0000…	4373	44	19176	2.59119	0.012973	4.04235e-05	0.00382003	ATF4, HEATR1, H2AFY2, NCL, DHX33, UTP15, NOP53, ZMPSTE24, MAF1, MTOR, MYBBP1A, PWP1, SF3B1, PHF8, WDR75, SMARCA5, BAZ1B, POLR2K, SMARCA4, NOL11, LYAR, WDR43, POU4F1, DDX21, MARS, UBTF
GOTERM_BP_FAT	GO:0044419~interspecies interaction between organisms	248	5.04168	1.15717e-06	ENSG00000127022, ENSG00000241973, ENSG00000168010, ENSG00000152465, ENSG00000119401, ENSG00000115275, ENSG00000079785, ENSG00000058600, ENSG00000168495, ENSG00000121966, ENSG00000055332, ENSG00000148400, ENSG00000161980, ENSG00000084693, ENSG00000141458, ENSG00000090447, ENSG00000070831, ENSG00000025800, ENSG00000170581, ENSG00000132507, ENSG00000099250, ENSG00000131652, ENSG00000119655, ENSG0000…	4373	829	19176	1.31182	0.0133563	4.14973e-05	0.00392151	CANX, PI4KA, ATG16L2, NMT2, TRIM32, MOGS, DDX1, POLR3E, POLR3D, CXCR4, EIF2AK2, NOTCH1, POLR3K, AGBL5, NPC1, TFAP4, CDC42, KPNA6, STAT2, EIF5A, NRP1, THOC6, NPC2, FAM71E1, CFL1, PMAIP1, MCTS1, GAS6, CHMP5, KPNA3, GTF2F1, SAP30, TMEM250, DDX3X, HSPD1, MUL1, TOP2A, G3BP1, RNF135, ZC3HAV1, MYC, GSN, DHX36, HCFC1, POLR3C, EIF3L, BCL2L11, NOP53, ACTA2, HSPA8, ZNF175, ADARB1, PIM2, HIPK2, FAM208A, EXOS…
GOTERM_BP_FAT	GO:0000075~cell cycle checkpoint	75	1.5247	1.23434e-06	ENSG00000198783, ENSG00000040275, ENSG00000110107, ENSG00000095787, ENSG00000117614, ENSG00000154920, ENSG00000135249, ENSG00000111276, ENSG00000139842, ENSG00000086827, ENSG00000087206, ENSG00000168411, ENSG00000136492, ENSG00000105393, ENSG00000143476, ENSG00000094804, ENSG00000108465, ENSG00000185515, ENSG00000151164, ENSG00000156970, ENSG00000139618, ENSG00000136861, ENSG00000171792, ENSG0000…	4373	195	19176	1.68657	0.0142406	4.41285e-05	0.00417016	ZNF830, SPDL1, PRPF19, WAC, SYF2, EME1, RINT1, CDKN1B, CUL4A, ZW10, UIMC1, RFWD3, BRIP1, BABAM1, DTL, CDC6, CDK5RAP3, BRCC3, RAD9B, BUB1B, BRCA2, CDK5RAP2, RHNO1, CRY1, CENPF, RAD50, RNASEH2B, RAD51, TRIAP1, BUB1, CCND1, DYNC1LI1, THOC1, NUF2, INTS3, DUSP1, CLSPN, PCID2, TAOK3, THOC5, MSH2, DDX39B, CDK1, CLOCK, RAD9A, CDC20, ZNF207, FOXO4, BARD1, NAE1, HUS1, H2AFX, FOXN3, INTS7, E2F1, KNTC1, NOP5…
GOTERM_BP_FAT	GO:1901659~glycosyl compound biosynthetic process	30	0.60988	1.31072e-06	ENSG00000106348, ENSG00000178035, ENSG00000128050, ENSG00000168393, ENSG00000159131, ENSG00000102967, ENSG00000123505, ENSG00000084774, ENSG00000011052, ENSG00000239672, ENSG00000143179, ENSG00000128059, ENSG00000143774, ENSG00000239900, ENSG00000156110, ENSG00000099810, ENSG00000171793, ENSG00000198874, ENSG00000099256, ENSG00000198931, ENSG00000178700, ENSG00000178921, ENSG00000138363, ENSG0000…	4373	55	19176	2.39187	0.0151152	4.67155e-05	0.00441463	IMPDH1, IMPDH2, PAICS, DTYMK, GART, DHODH, AMD1, CAD, NME1-NME2, NME1, UCK2, PPAT, GUK1, ADSL, ADK, MTAP, CTPS1, TYW1, PRTFDC1, APRT, DHFR2, PFAS, ATIC, PNP, UMPS, PGM2, NME3, TK2, GMPS, CMPK1
GOTERM_BP_FAT	GO:0006275~regulation of DNA replication	60	1.21976	1.37559e-06	ENSG00000125482, ENSG00000183207, ENSG00000198783, ENSG00000113812, ENSG00000006634, ENSG00000107937, ENSG00000177606, ENSG00000113575, ENSG00000115355, ENSG00000276644, ENSG00000085224, ENSG00000116161, ENSG00000187778, ENSG00000070831, ENSG00000122257, ENSG00000127586, ENSG00000094804, ENSG00000133119, ENSG00000112118, ENSG00000164815, ENSG00000139618, ENSG00000175792, ENSG00000104738, ENSG0000…	4373	146	19176	1.80209	0.0158573	4.88775e-05	0.00461894	TTF1, RUVBL2, ZNF830, ACTR8, DBF4, GTPBP4, JUN, PPP2CA, CCDC88A, DACH1, ATRX, CACYBP, MCRS1, CDC42, RBBP6, CHTF18, CDC6, RFC3, MCM3, ORC5, BRCA2, RUVBL1, MCM4, SMARCA5, ATAD5, ANKRD17, UCHL5, SLFN11, SMC3, FAF1, MCM5, PDS5A, SSBP1, DHX9, ING5, BAZ1A, CDK1, STOML2, TSPYL2, GINS4, POLE3, ZMPSTE24, PCNA, TIMELESS, S100A11, GINS2, LIG3, NFRKB, INO80, POLG2, DBF4B, WAPL, TICRR, MCM7, CCNA2, CHTF8, ACT…
GOTERM_BP_FAT	GO:0006915~apoptotic process	528	10.7339	1.39301e-06	ENSG00000185825, ENSG00000016082, ENSG00000144161, ENSG00000065135, ENSG00000180370, ENSG00000197930, ENSG00000204673, ENSG00000077232, ENSG00000158445, ENSG00000135446, ENSG00000099385, ENSG00000128918, ENSG00000151929, ENSG00000127948, ENSG00000151923, ENSG00000169100, ENSG00000055332, ENSG00000148400, ENSG00000144043, ENSG00000090447, ENSG00000070831, ENSG00000102882, ENSG00000112319, ENSG0000…	4373	1942	19176	1.19224	0.0160564	4.93455e-05	0.00466317	BCAP31, ISL1, ZC3H8, GNAI3, PAK2, ERO1A, AKT1S1, DNAJC10, KCNB1, CDK4, BCL7C, ALDH1A2, BAG3, POR, TIAL1, SLC25A6, EIF2AK2, NOTCH1, TEX261, TFAP4, CDC42, MAPK3, EYA4, SORT1, EIF2S1, PRELID1, UNC5A, MDK, NRP1, NAA16, NET1, CFL1, XBP1, ZDHHC16, DFFB, TOMM22, ZNF205, DICER1, PRKCD, KREMEN1, NR4A1, MAEA, DNAJA1, AKAP1, PPIF, YME1L1, DDX3X, TM2D1, AES, HSPA5, HSPD1, MUL1, PPP1CA, ING5, RRP8, MLH1, PRR7…
GOTERM_BP_FAT	GO:0006278~RNA-dependent DNA biosynthetic process	37	0.752185	1.4192e-06	ENSG00000092199, ENSG00000135624, ENSG00000130119, ENSG00000254093, ENSG00000151414, ENSG00000172795, ENSG00000080824, ENSG00000257949, ENSG00000145414, ENSG00000145912, ENSG00000079246, ENSG00000120438, ENSG00000149115, ENSG00000156261, ENSG00000130826, ENSG00000089022, ENSG00000102882, ENSG00000109534, ENSG00000128513, ENSG00000141499, ENSG00000129566, ENSG00000163468, ENSG00000153187, ENSG0000…	4373	75	19176	2.16331	0.0163559	5.01207e-05	0.00473642	HNRNPC, CCT7, GNL3L, PINX1, NEK7, DCP2, HSP90AA1, TEN1, NAF1, NHP2, XRCC5, TCP1, TNKS1BP1, CCT8, DKC1, MAPKAPK5, MAPK3, GAR1, POT1, WRAP53, TEP1, CCT3, HNRNPU, PTGES3, TNKS, RFC1, CCT5, RAD50, HSP90AB1, CCT4, EXOSC10, NAT10, TERT, TENT4B, CCT6A, TERF1, CCT2
GOTERM_BP_FAT	GO:0006400~tRNA modification	43	0.874161	1.51757e-06	ENSG00000174173, ENSG00000101391, ENSG00000174177, ENSG00000155275, ENSG00000134759, ENSG00000070061, ENSG00000171103, ENSG00000104907, ENSG00000196449, ENSG00000134014, ENSG00000151576, ENSG00000115970, ENSG00000130299, ENSG00000160193, ENSG00000110060, ENSG00000137760, ENSG00000138050, ENSG00000165526, ENSG00000141994, ENSG00000142544, ENSG00000089195, ENSG00000099899, ENSG00000198874, ENSG0000…	4373	93	19176	2.02751	0.0174796	5.34322e-05	0.00504936	TRMT10C, CDK5RAP1, CTU2, TRMT44, ELP2, ELP1, TRMT61B, TRMT1, YRDC, ELP3, QTRT2, THADA, GTPBP3, WDR4, PUS3, ALKBH8, THUMPD2, RPUSD4, DUS3L, CTU1, TRMT6, TRMT2A, TYW1, ANKRD16, FTSJ1, MTO1, TRMT112, TRIT1, TARBP1, SSB, METTL1, METTL2A, TRMU, NAT10, METTL2B, TRMT61A, NSUN2, PUS1, TYW3, PUS7, ADAT2, TRMT12, TRUB1
GOTERM_BP_FAT	GO:2001233~regulation of apoptotic signaling pathway	136	2.76479	1.84075e-06	ENSG00000074800, ENSG00000185825, ENSG00000068001, ENSG00000065135, ENSG00000180370, ENSG00000008735, ENSG00000084207, ENSG00000139644, ENSG00000119401, ENSG00000169100, ENSG00000183255, ENSG00000090447, ENSG00000233276, ENSG00000165943, ENSG00000277258, ENSG00000131653, ENSG00000112319, ENSG00000106799, ENSG00000100292, ENSG00000196396, ENSG00000132507, ENSG00000110536, ENSG00000169230, ENSG0000…	4373	412	19176	1.44751	0.0211624	6.46155e-05	0.00610619	ENO1, BCAP31, HYAL2, GNAI3, PAK2, MAPK8IP2, GSTP1, TMBIM6, TRIM32, SLC25A6, PTTG1IP, TFAP4, GPX1, MOAP1, PCGF2, TRAF7, EYA4, TGFBR1, HMOX1, PTPN1, EIF5A, PTPMT1, PRELID1, KDM1A, NRP1, ATAD5, TRIAP1, YBX3, XBP1, PMAIP1, WDR35, PIK3CB, HSPA1A, HSPA1B, ZNF205, PRKCD, TAF9B, CSNK2A1, HMGB2, DNAJA1, PPIF, RPS3, PSME3, HERPUD1, DDX3X, NLE1, DEPTOR, PINK1, MUL1, PPP1CA, ING5, MEIS3, FAS, PRR7, MYC, GSN,…
GOTERM_BP_FAT	GO:0010639~negative regulation of organelle organization	152	3.09006	1.92132e-06	ENSG00000133789, ENSG00000042493, ENSG00000092199, ENSG00000151491, ENSG00000254093, ENSG00000180370, ENSG00000116489, ENSG00000204272, ENSG00000141298, ENSG00000186480, ENSG00000086758, ENSG00000151929, ENSG00000034510, ENSG00000158164, ENSG00000169100, ENSG00000100106, ENSG00000153827, ENSG00000128513, ENSG00000233276, ENSG00000164611, ENSG00000128881, ENSG00000130724, ENSG00000189060, ENSG0000…	4373	471	19176	1.41515	0.0220784	6.72404e-05	0.00635424	SWAP70, CAPG, HNRNPC, EPS8, PINX1, PAK2, CAPZA1, NBDY, SSH2, INSIG1, HUWE1, BAG3, TMSB10, TMSB15A, SLC25A6, TRIOBP, TRIP12, POT1, GPX1, PTTG1, TTBK2, CHMP2A, H1F0, PRELID1, KDM1A, CENPF, ADD2, RAD50, CAMSAP2, SMARCA5, TRIAP1, ATAD2B, EXOSC10, NUF2, HSPA1A, DUSP1, KIAA1211, PRKCD, PCID2, KIF24, SLX1B, PPIF, TMSB15B, TSC2, ERCC1, PINK1, HDAC6, PPFIA1, MUL1, TOP2A, MAP4, CARMIL2, TWF1, TBC1D4, GSN, …
GOTERM_BP_FAT	GO:0043628~ncRNA 3'-end processing	28	0.569221	2.73087e-06	ENSG00000174173, ENSG00000106246, ENSG00000178896, ENSG00000130713, ENSG00000117419, ENSG00000132773, ENSG00000120699, ENSG00000171858, ENSG00000107371, ENSG00000130826, ENSG00000143493, ENSG00000102786, ENSG00000161980, ENSG00000072756, ENSG00000105202, ENSG00000077348, ENSG00000006744, ENSG00000174720, ENSG00000196678, ENSG00000123737, ENSG00000138385, ENSG00000164880, ENSG00000171824, ENSG0000…	4373	51	19176	2.4075	0.0312346	9.52852e-05	0.00900449	TRMT10C, PTCD1, EXOSC4, EXOSC2, ERI3, TOE1, EXOSC8, RPS21, EXOSC3, DKC1, INTS7, INTS6, POLR3K, TRNT1, FBL, EXOSC5, ELAC2, LARP7, ERI2, EXOSC9, SSB, INTS1, EXOSC10, TENT4B, USB1, ELAC1, INTS8, EXOSC7
GOTERM_BP_FAT	GO:1901137~carbohydrate derivative biosynthetic process	226	4.59443	2.77137e-06	ENSG00000183648, ENSG00000129562, ENSG00000155850, ENSG00000121281, ENSG00000197496, ENSG00000160408, ENSG00000065135, ENSG00000167283, ENSG00000157353, ENSG00000196961, ENSG00000172992, ENSG00000115275, ENSG00000109390, ENSG00000169105, ENSG00000157593, ENSG00000184983, ENSG00000141458, ENSG00000235863, ENSG00000099810, ENSG00000171793, ENSG00000173852, ENSG00000099256, ENSG00000111224, ENSG0000…	4373	753	19176	1.31611	0.0316903	9.64087e-05	0.00911066	NDUFB1, DAD1, SLC26A2, ADCY7, SLC2A10, ST6GALNAC6, GNAI3, ATP5MG, FUK, AP2A1, DCAKD, MOGS, NDUFC1, CHST14, SLC35B2, NDUFA6, NPC1, B3GALT4, MTAP, CTPS1, DPY19L1, PRTFDC1, PARP11, AGO2, PIGK, DHDDS, TKT, RFT1, IMPDH1, TUSC3, VPS9D1, DTYMK, GNPDA1, ZC3HAV1, MYC, PAWR, ATP5PD, TIMP2, ATP5MC1, NDUFA3, NDUFS8, NME1, UCK2, ADK, NDUFB5, SLC39A8, SLC25A13, NDUFS7, ALG8, GALNT12, NDUFA13, SERP1, NDUFA12, T…
GOTERM_BP_FAT	GO:0090069~regulation of ribosome biogenesis	16	0.325269	2.96758e-06	ENSG00000160818, ENSG00000071462, ENSG00000254093, ENSG00000119285, ENSG00000173113, ENSG00000112159, ENSG00000171862, ENSG00000115368, ENSG00000114166, ENSG00000055483, ENSG00000144736, ENSG00000164338, ENSG00000163811, ENSG00000086189, ENSG00000058729, ENSG00000124784	4373	21	19176	3.34102	0.0338956	0.000102926	0.00972659	GPATCH4, BUD23, PINX1, HEATR1, TRMT112, MDN1, PTEN, WDR75, KAT2B, USP36, SHQ1, UTP15, WDR43, DIMT1, RIOK2, RIOK1
GOTERM_BP_FAT	GO:1902679~negative regulation of RNA biosynthetic process	396	8.05042	3.01078e-06	ENSG00000016082, ENSG00000144161, ENSG00000104824, ENSG00000134595, ENSG00000023734, ENSG00000151929, ENSG00000123349, ENSG00000148400, ENSG00000078699, ENSG00000032219, ENSG00000090447, ENSG00000100462, ENSG00000146587, ENSG00000181218, ENSG00000114739, ENSG00000113649, ENSG00000156374, ENSG00000181472, ENSG00000189060, ENSG00000115942, ENSG00000151917, ENSG00000100219, ENSG00000109381, ENSG0000…	4373	1422	19176	1.22116	0.0343804	0.000104114	0.0098388	ISL1, ZC3H8, HNRNPL, SOX3, STRAP, BAG3, PFDN5, NOTCH1, CBFA2T2, ARID4A, TFAP4, PRMT5, RBAK, HIST3H2A, ACVR2B, TCERG1, PCGF6, ZBTB2, H1F0, ORC2, BEND6, XBP1, ELF2, COMMD7, ZNF205, DICER1, CBY1, CBX5, DPY30, ID2, AES, RRP8, MYC, HCFC1, HSBP1, FOXN3, MORF4L2, FOSB, ZNF703, IMPACT, HIPK2, BHLHE40, FAM208A, CUX2, USP47, CCND3, LARP7, BMI1, SREBF2, POU3F3, KIAA1551, MTDH, TRIM8, CDKN2A, E2F6, ATF5, LYA…
GOTERM_BP_FAT	GO:0031334~positive regulation of protein complex assembly	109	2.2159	3.15105e-06	ENSG00000073712, ENSG00000177885, ENSG00000175221, ENSG00000114867, ENSG00000151414, ENSG00000153317, ENSG00000175866, ENSG00000112282, ENSG00000204713, ENSG00000005100, ENSG00000103335, ENSG00000101311, ENSG00000112715, ENSG00000178104, ENSG00000111229, ENSG00000138443, ENSG00000133398, ENSG00000167972, ENSG00000204389, ENSG00000204388, ENSG00000109265, ENSG00000075618, ENSG00000127314, ENSG0000…	4373	318	19176	1.50307	0.035953	0.000108641	0.0102666	FERMT2, GRB2, MED16, EIF4G1, NEK7, ASAP1, BAIAP2, MED23, TRIM27, DHX33, PIEZO1, FERMT1, VEGFA, PDE4DIP, ARPC3, ABI2, MED10, ABCA3, HSPA1A, HSPA1B, KIAA1211, FSCN1, RAP1B, RPS3, DDX3X, ERCC1, PINK1, CLIP1, VCP, CAND1, CARMIL2, PAXIP1, MED8, GSN, DHX36, CDC42EP4, NCKAP1, MED17, WNT10B, PSMC4, BCL2L11, MED30, HIP1R, TAF13, PFN1, TAF2, SUB1, OCLN, TRABD2B, PSMC6, AP1AR, LMOD1, MED27, VASP, DRG1, WASH…
GOTERM_BP_FAT	GO:0070203~regulation of establishment of protein localization to telomere	11	0.223623	3.28464e-06	ENSG00000115484, ENSG00000135624, ENSG00000120438, ENSG00000150753, ENSG00000156261, ENSG00000130826, ENSG00000147601, ENSG00000146731, ENSG00000166226, ENSG00000141499, ENSG00000163468	4373	11	19176	4.38509	0.0374484	0.000112912	0.0106702	CCT4, CCT7, TCP1, CCT5, CCT8, DKC1, TERF1, CCT6A, CCT2, WRAP53, CCT3
GOTERM_BP_FAT	GO:0010212~response to ionizing radiation	62	1.26042	3.33924e-06	ENSG00000181026, ENSG00000177885, ENSG00000106009, ENSG00000105835, ENSG00000114346, ENSG00000166311, ENSG00000087206, ENSG00000143799, ENSG00000168411, ENSG00000143878, ENSG00000030110, ENSG00000087088, ENSG00000105393, ENSG00000163961, ENSG00000233276, ENSG00000272047, ENSG00000185515, ENSG00000187736, ENSG00000151164, ENSG00000139618, ENSG00000171792, ENSG00000004487, ENSG00000119772, ENSG0000…	4373	156	19176	1.74279	0.0380589	0.00011445	0.0108156	AEN, GRB2, BRAT1, NAMPT, ECT2, SMPD1, UIMC1, PARP1, RFWD3, RHOB, BAK1, BAX, BABAM1, RNF168, GPX1, GTF2H5, BRCC3, NHEJ1, RAD9B, BRCA2, RHNO1, KDM1A, DNMT3A, KARS, RAD51, NET1, CCND1, INTS3, CASP3, MSH2, ERCC1, HSPA5, NIPBL, MGMT, PAXIP1, CLOCK, MYC, RAD9A, CCND2, XRCC6, BARD1, XRCC5, HUS1, H2AFX, TNKS1BP1, INTS7, ZMPSTE24, BBC3, SWI5, PRKDC, MEN1, NABP1, BABAM2, YAP1, RNF8, INO80, RAD54L, SIRT1, R…
GOTERM_BP_FAT	GO:1903507~negative regulation of nucleic acid-templated transcription	391	7.94877	3.48589e-06	ENSG00000016082, ENSG00000144161, ENSG00000104824, ENSG00000134595, ENSG00000023734, ENSG00000151929, ENSG00000123349, ENSG00000148400, ENSG00000078699, ENSG00000032219, ENSG00000090447, ENSG00000100462, ENSG00000146587, ENSG00000181218, ENSG00000114739, ENSG00000113649, ENSG00000156374, ENSG00000181472, ENSG00000189060, ENSG00000115942, ENSG00000151917, ENSG00000100219, ENSG00000109381, ENSG0000…	4373	1404	19176	1.2212	0.0396967	0.000119125	0.0112574	ISL1, ZC3H8, HNRNPL, SOX3, STRAP, BAG3, PFDN5, NOTCH1, CBFA2T2, ARID4A, TFAP4, PRMT5, RBAK, HIST3H2A, ACVR2B, TCERG1, PCGF6, ZBTB2, H1F0, ORC2, BEND6, XBP1, ELF2, COMMD7, ZNF205, DICER1, CBY1, CBX5, DPY30, ID2, AES, RRP8, MYC, HCFC1, HSBP1, FOXN3, MORF4L2, FOSB, ZNF703, IMPACT, HIPK2, BHLHE40, FAM208A, CUX2, USP47, CCND3, LARP7, BMI1, SREBF2, POU3F3, KIAA1551, MTDH, CDKN2A, E2F6, ATF5, LYAR, CREG…
GOTERM_BP_FAT	GO:0071824~protein-DNA complex subunit organization	106	2.15491	3.53924e-06	ENSG00000075856, ENSG00000175221, ENSG00000136938, ENSG00000006712, ENSG00000159259, ENSG00000112282, ENSG00000181218, ENSG00000189060, ENSG00000117724, ENSG00000153147, ENSG00000133398, ENSG00000185024, ENSG00000100297, ENSG00000103168, ENSG00000164104, ENSG00000100084, ENSG00000102384, ENSG00000111530, ENSG00000138778, ENSG00000136997, ENSG00000159479, ENSG00000042429, ENSG00000169884, ENSG0000…	4373	308	19176	1.50915	0.0402918	0.000120593	0.0113961	SART3, MED16, ANP32B, PAF1, CHAF1B, MED23, HIST3H2A, H1F0, CENPF, SMARCA5, MED10, BRF1, MCM5, TAF1C, HMGB2, HIRA, CENPI, CAND1, CENPE, MYC, MED8, MED17, WNT10B, BRD2, SMARCD3, PSMC4, MED30, POLE3, ASF1B, TAF13, SUPT16H, HIST2H2BD, DR1, TAF2, CHD1, PSME4, RSF1, RNF4, PSMC6, CENPA, INO80, TSPYL1, POLR1E, TSPYL4, MED27, CDT1, NAP1L1, RUVBL2, ZNHIT1, BAZ2A, BDP1, ATRX, H3F3A, HELLS, SSRP1, GTF2H5, PS…
GOTERM_BP_FAT	GO:0022411~cellular component disassembly	138	2.80545	3.58075e-06	ENSG00000133789, ENSG00000042493, ENSG00000196683, ENSG00000151491, ENSG00000198589, ENSG00000170296, ENSG00000175224, ENSG00000116489, ENSG00000156304, ENSG00000144567, ENSG00000100109, ENSG00000086758, ENSG00000101439, ENSG00000144848, ENSG00000100106, ENSG00000102125, ENSG00000141699, ENSG00000181218, ENSG00000108465, ENSG00000106799, ENSG00000128881, ENSG00000130724, ENSG00000132507, ENSG0000…	4373	424	19176	1.42722	0.0407546	0.000121651	0.0114961	SWAP70, CAPG, TOMM7, EPS8, LRBA, GABARAP, ATG13, CAPZA1, SCAF4, RETREG2, TFIP11, HUWE1, CST3, ATG3, TRIOBP, TAZ, RETREG3, HIST3H2A, CDK5RAP3, TGFBR1, TTBK2, CHMP2A, EIF5A, ACTN2, ADD2, CAMSAP2, CFL1, MTRF1L, DFFB, MCTS1, DICER1, KIAA1211, CHMP5, CERS1, AKAP8L, FSCN1, UFC1, KIF24, GFM2, DDRGK1, TSC2, MRRF, PINK1, HDAC6, MUL1, TOP2A, PPP1CA, VCP, CARMIL2, TWF1, MYC, GSN, STMN1, ATG9A, SH3PXD2B, MRP…
GOTERM_BP_FAT	GO:1900182~positive regulation of protein localization to nucleus	47	0.955479	3.62845e-06	ENSG00000065150, ENSG00000073712, ENSG00000198087, ENSG00000135624, ENSG00000068001, ENSG00000254093, ENSG00000181163, ENSG00000114346, ENSG00000109917, ENSG00000120948, ENSG00000171720, ENSG00000170312, ENSG00000080824, ENSG00000143799, ENSG00000151929, ENSG00000125845, ENSG00000102900, ENSG00000120438, ENSG00000130726, ENSG00000156261, ENSG00000130826, ENSG00000187778, ENSG00000182389, ENSG0000…	4373	108	19176	1.90833	0.0412862	0.000122912	0.0116153	IPO5, FERMT2, CD2AP, CCT7, HYAL2, PINX1, NPM1, ECT2, ZPR1, TARDBP, HDAC3, CDK1, HSP90AA1, PARP1, BAG3, BMP2, NUP93, TCP1, TRIM28, CCT8, DKC1, MCRS1, CACNB4, CDK5RAP3, CCT3, TGFBR1, DMAP1, SESN2, PIK3R2, CCT5, LARP7, RAN, TFRC, HSP90AB1, TGFB3, CCT4, TRIM8, CDKN2A, XBP1, YAP1, TERT, PRKCD, SMO, GLI3, CCT6A, FYN, CCT2
GOTERM_BP_FAT	GO:0045892~negative regulation of transcription, DNA-templated	390	7.92844	3.73216e-06	ENSG00000016082, ENSG00000144161, ENSG00000104824, ENSG00000134595, ENSG00000023734, ENSG00000151929, ENSG00000123349, ENSG00000148400, ENSG00000078699, ENSG00000032219, ENSG00000090447, ENSG00000100462, ENSG00000146587, ENSG00000181218, ENSG00000114739, ENSG00000113649, ENSG00000156374, ENSG00000181472, ENSG00000189060, ENSG00000115942, ENSG00000151917, ENSG00000100219, ENSG00000109381, ENSG0000…	4373	1401	19176	1.22069	0.0424409	0.000126058	0.0119125	ISL1, ZC3H8, HNRNPL, SOX3, STRAP, BAG3, PFDN5, NOTCH1, CBFA2T2, ARID4A, TFAP4, PRMT5, RBAK, HIST3H2A, ACVR2B, TCERG1, PCGF6, ZBTB2, H1F0, ORC2, BEND6, XBP1, ELF2, COMMD7, ZNF205, DICER1, CBY1, CBX5, DPY30, ID2, AES, RRP8, MYC, HCFC1, HSBP1, FOXN3, MORF4L2, FOSB, ZNF703, IMPACT, HIPK2, BHLHE40, FAM208A, CUX2, USP47, CCND3, LARP7, BMI1, SREBF2, POU3F3, KIAA1551, MTDH, CDKN2A, E2F6, ATF5, LYAR, CREG…
GOTERM_BP_FAT	GO:0032784~regulation of DNA-templated transcription, elongation	46	0.935149	3.77374e-06	ENSG00000102241, ENSG00000198563, ENSG00000175221, ENSG00000136937, ENSG00000164091, ENSG00000064102, ENSG00000170234, ENSG00000159479, ENSG00000112282, ENSG00000166477, ENSG00000042429, ENSG00000168137, ENSG00000204356, ENSG00000134371, ENSG00000143493, ENSG00000130749, ENSG00000102786, ENSG00000164758, ENSG00000163961, ENSG00000153187, ENSG00000092201, ENSG00000113649, ENSG00000196235, ENSG0000…	4373	105	19176	1.92109	0.0429034	0.000127093	0.0120103	HTATSF1, DDX39B, MED16, NCBP1, WDR82, INTS13, PWWP2A, MED8, MED23, LEO1, MED17, SETD5, NELFE, CDC73, INTS7, ZC3H4, INTS6, MED30, RNF168, HNRNPU, SUPT16H, TCERG1, SUPT5H, LARP7, MED10, CDK12, INTS1, RNF8, THOC1, TCEA2, INTS3, MED29, ALYREF, EAPP, MED27, BRD4, WDR43, POU4F1, AXIN1, GTF2F1, TSFM, ZNF326, MED20, INTS8, THOC5, HEXIM1
GOTERM_BP_FAT	GO:0014070~response to organic cyclic compound	304	6.18012	3.85104e-06	ENSG00000016082, ENSG00000151012, ENSG00000070961, ENSG00000106688, ENSG00000133703, ENSG00000157353, ENSG00000180370, ENSG00000084207, ENSG00000152223, ENSG00000135446, ENSG00000167720, ENSG00000186480, ENSG00000128918, ENSG00000138035, ENSG00000127948, ENSG00000079785, ENSG00000114062, ENSG00000081189, ENSG00000121966, ENSG00000148400, ENSG00000141458, ENSG00000090447, ENSG00000102882, ENSG0000…	4373	1060	19176	1.25761	0.0437627	0.000129322	0.0122209	ISL1, SLC7A11, ATP2B1, SLC1A1, KRAS, FUK, PAK2, GSTP1, EPG5, CDK4, SRR, INSIG1, ALDH1A2, PNPT1, POR, DDX1, UBE3A, MEF2C, CXCR4, NOTCH1, NPC1, TFAP4, MAPK3, TGFBR1, ACTB, EGLN2, MTAP, PPARGC1B, MDK, DNMT3A, FOS, CIB2, AGO2, EIF4E, PIM1, PMAIP1, FOXO3, ABCA3, PAGR1, DICER1, ZMIZ1, HMGB2, DNAJA1, GPI, GSTM2, DDX3X, FAM210B, DIAPH1, CHKA, HSPA5, HSPD1, MUL1, TNC, GGT7, MYC, GSN, LDHA, PADI2, DHX36, H…
[truncated: 1,424 more rows]

## Sheet: GOTERM_CC_FAT
Category	Term	Count	%	PValue	Genes	List Total	Pop Hits	Pop Total	Fold Enrichment	Bonferroni	Benjamini	FDR	Gene name
[truncated: 340 more rows]
