# Supplementary material for: Unbiased evaluation of rapamycin's specificity as an mTOR inhibitor
Source: Aging Cell. 2023 May 24;22(8):e13888. doi: 10.1111/acel.13888 (PMC10410055; doi:10.1111/acel.13888)
Supplement: Supplementary file 5 — Table S4 [file ACEL-22-e13888-s009.xlsx]

## Sheet: Suppl Table 4
Table S4. Differential protein expression analysis in control (WT) and mTOR-RR HEK293FT cells upon rapamycin treatment (24 and 48 h).
(Rapa vs. DMSO)
			Log2FC				adjusted p-value				Significance (+)
			WT		mTOR-RR		WT		mTOR-RR		WT		mTOR-RR
			24 h	48 h	24 h	48 h	24 h	48 h	24 h	48 h	24 h	48 h	24 h	48 h
Protein IDs	Gene name	Protein names	logFC WT_24h_Rapa / WT_24h_DMSO	logFC WT_48h_Rapa / WT_48h_DMSO	logFC RR_24h_Rapa / RR_24h_DMSO	logFC RR_48h_Rapa / RR_48h_DMSO	adj.P.Val WT_24h_Rapa / WT_24h_DMSO	adj.P.Val WT_48h_Rapa / WT_48h_DMSO	adj.P.Val RR_24h_Rapa / RR_24h_DMSO	adj.P.Val RR_48h_Rapa / RR_48h_DMSO	Significant WT_24h_Rapa / WT_24h_DMSO	Significant WT_48h_Rapa / WT_48h_DMSO	Significant RR_24h_Rapa / RR_24h_DMSO	Significant RR_48h_Rapa / RR_48h_DMSO
Q9UPY5	SLC7A11	Cystine/glutamate transporter	-1.464	-2.973	0.365	-0.463	0.00445914196925984	3.42017070588873e-07	0.999782372297587	0.986820045633576	+	+
Q99595	TIMM17A	Mitochondrial import inner membrane translocase subunit Tim17-A	-1.401	-0.11	0.106	-0.018	5.56069101565106e-10	0.604505923877197	0.999782372297587	0.998941471251578	+
P09601;B1AHA8	HMOX1	Heme oxygenase 1	-1.324	-1.19	-0.084	-0.028	1.30195302520486e-15	1.96331173321745e-14	0.999782372297587	0.995329300033407	+	+
O00458;H0YEE3;E9PMY4;C9JNM6;C9JA65	IFRD1	Interferon-related developmental regulator 1	-1.147	-0.404	-0.025	-0.038	3.06142585548528e-10	0.0058230824764266	0.999782372297587	0.995329300033407	+	+
O00488;A9J4F5	ZNF593	Zinc finger protein 593	-0.896	0.341	-0.043	0.072	7.93806797879895e-12	0.000704155809475806	0.999782372297587	0.986820045633576	+	+
Q9BUT9;I3L172	FAM195A	Protein FAM195A	-0.881	-0.509	-0.165	-0.061	7.69114579828776e-10	3.46861424971087e-05	0.999782372297587	0.987792920800647	+	+
O75794;X6RA30;X6RF82;H7BZW7;X6RKY7	CDC123	Cell division cycle protein 123 homolog	-0.875	-0.025	0.037	-0.02	1.97558010171576e-19	0.694907796323614	0.999782372297587	0.99306892647564	+
Q13501;E7EMC7;E9PFW8;C9JRJ8	SQSTM1	Sequestosome-1	-0.867	0.346	0.037	-0.031	2.85550180085157e-15	6.6821586974478e-06	0.999782372297587	0.987929615026761	+	+
Q9Y4C2;C9K0E7;C9J9F4;C9JD13	TCAF1	TRPM8 channel-associated factor 1	-0.85	0.164	-0.046	-0.004	1.38413929492086e-18	0.00281093485984777	0.999782372297587	0.998941471251578	+	+
Q99741;J3QLN7	CDC6	Cell division control protein 6 homolog	-0.832	0.044	0.041	0.022	7.55392786813065e-17	0.517392895661231	0.999782372297587	0.993851084501356	+
F6TX30;Q9NWX5	ASB6	Ankyrin repeat and SOCS box protein 6	-0.82	-0.121	0.023	-0.013	3.52367044903389e-15	0.0828264939028427	0.999782372297587	0.996950401433084	+
P08243;F8WEJ5;C9J057;C9JT45;C9JM09;C9JLN6	ASNS	Asparagine synthetase [glutamine-hydrolyzing]	-0.817	-1.813	0.017	-0.024	1.94153893901064e-20	5.23814955303408e-33	0.999782372297587	0.987792920800647	+	+
Q9Y255;H0YA79;D6REW1	PRELID1	PRELI domain-containing protein 1, mitochondrial	-0.788	0.509	-0.015	-0.048	3.19466852595168e-08	8.27633316062665e-05	0.999782372297587	0.99306892647564	+	+
F8VQZ7;F8VRR3;F8VY03;F8VZX9	METAP2	Methionine aminopeptidase 2	-0.762	-0.537	0.127	0.125	3.57625716850417e-06	0.000621448645911923	0.999782372297587	0.986820045633576	+	+
O00767	SCD	Acyl-CoA desaturase	-0.756	-0.179	0.138	-0.233	0.00403295556660988	0.559422823098367	0.999782372297587	0.986820045633576	+
Q9BU70;Q5T114;Q6Y2L2	C9orf156	Nef-associated protein 1	-0.741	-0.112	-0.099	-0.096	0.000155194294965358	0.619045128308134	0.999782372297587	0.987792920800647	+
P35790;E9PM06	CHKA	Choline kinase alpha	-0.733	0.347	-0.052	0.054	3.05973405657025e-07	0.0075729383969329	0.999782372297587	0.99129190334813	+	+
Q92503;K7EJ08;K7ELM0;K7ESI4;K7EQK4;K7ELU0;K7ERB3;K7EPE4	SEC14L1	SEC14-like protein 1	-0.724	-0.03	0.021	-0.04	2.67681805677667e-10	0.795625882283797	0.999782372297587	0.987792920800647	+
P17707;B4DZ60;Q5VXN5;F6R5I9	AMD1	S-adenosylmethionine decarboxylase proenzyme;S-adenosylmethionine decarboxylase alpha chain;S-adenosylmethionine decarboxylase beta chain	-0.721	0.212	0.224	-0.019	8.40043971189429e-07	0.126283632213975	0.999782372297587	0.998941471251578	+
Q9NPA3	MID1IP1	Mid1-interacting protein 1	-0.717	-0.539	0.031	0.072	2.88261547598961e-09	1.15923974275981e-06	0.999782372297587	0.986820045633576	+	+
Q01581;D6RIW1;P54868	HMGCS1	Hydroxymethylglutaryl-CoA synthase, cytoplasmic	-0.705	0.059	0.058	0.103	3.81398880396219e-14	0.402650610371068	0.999782372297587	0.986820045633576	+
Q6PID8	KLHDC10	Kelch domain-containing protein 10	-0.695	0.197	0.043	-0.117	7.41583709341116e-06	0.201892996142561	0.999782372297587	0.986820045633576	+
Q9BXK1;A0A087WWX5	KLF16	Krueppel-like factor 16	-0.687	0.21	-0.033	0.01	6.6596010495894e-12	0.00560726570983268	0.999782372297587	0.998941471251578	+	+
Q9UK39;Q8WTX0	CCRN4L	Nocturnin	-0.685	-0.24	0.104	-0.091	1.81832201678805e-12	0.000917268576573696	0.999782372297587	0.986820045633576	+	+
Q96GA3;A0A075B6Q4	LTV1	Protein LTV1 homolog	-0.684	-0.02	0.014	0.017	9.32840751190785e-16	0.754602183451466	0.999782372297587	0.99447538934752	+
Q9UEE5	STK17A	Serine/threonine-protein kinase 17A	-0.683	0.623	-0.113	0.022	0.000134396982279361	0.000505372416395103	0.999782372297587	0.998941471251578	+	+
Q9NS18	GLRX2	Glutaredoxin-2, mitochondrial	-0.677	0.219	0.034	0.025	2.20131240262541e-08	0.0389123274506139	0.999782372297587	0.995329300033407	+	+
P30793	GCH1	GTP cyclohydrolase 1	-0.669	-0.371	0.017	0.087	5.3046191435945e-06	0.0075729383969329	0.999782372297587	0.986820045633576	+	+
Q969G6	RFK	Riboflavin kinase	-0.669	-0.236	0.042	0.027	7.46476678932688e-11	0.00353909629525186	0.999782372297587	0.994363510414984	+	+
Q9UL63;C9J7E8;F8WEY7;C9JXB0;C9JVL5;C9JWX9	MKLN1	Muskelin	-0.667	-0.063	0.021	-0.006	2.83760766539723e-15	0.283200658551135	0.999782372297587	0.998941471251578	+
Q14679;E9PH58;E7EX20;H7C421;H7BZY4;H7C2S3;H7C1F7;H7C470	TTLL4	Tubulin polyglutamylase TTLL4	-0.666	0.263	0.01	0.019	4.29000098494802e-13	0.000110427092049804	0.999782372297587	0.995329300033407	+	+
P50579;G3V1U3;F8VSC4	METAP2	Methionine aminopeptidase 2	-0.659	-0.472	-0.027	0.103	9.18428652910977e-14	4.95066000611502e-10	0.999782372297587	0.986820045633576	+	+
O95905;C9J316;C9JGV1;F2Z2R1	ECD	Protein SGT1	-0.652	0.089	0	0.024	1.41584517242088e-12	0.20636258962354	0.999812357520218	0.99423041989641	+
Q96E17	RAB3C	Ras-related protein Rab-3C	-0.646	-0.404	-0.086	-0.177	0.0284977270561966	0.196858892479243	0.999782372297587	0.987792920800647	+
Q9P209;A0A0G2JR44	CEP72	Centrosomal protein of 72 kDa	-0.645	-0.074	-0.003	0.134	5.73425822055297e-10	0.431948761274095	0.999782372297587	0.986820045633576	+
F5H148;H3BMT1;Q9NYV6	RRN3	RNA polymerase I-specific transcription initiation factor RRN3	-0.642	0.163	-0.06	-0.041	2.04543857932933e-08	0.110913741337415	0.999782372297587	0.990487416404286	+
Q96M89;H7C005;H7BZ08;F8WF51	CCDC138	Coiled-coil domain-containing protein 138	-0.641	0.554	0.054	-0.005	1.42342835033673e-12	5.81333766846933e-11	0.999782372297587	0.998941471251578	+	+
M0R2B3;Q9H6X5;M0R141;M0QZ23	C19orf44	Uncharacterized protein C19orf44	-0.638	0.117	0.06	0.104	0.00336159679491586	0.650704328857331	0.999782372297587	0.987792920800647	+
Q8N5I9;A0A087WT30;J3KN91	C12orf45	Uncharacterized protein C12orf45	-0.633	-0.174	0.068	0.1	8.95318218193804e-12	0.0136788421950936	0.999782372297587	0.986820045633576	+	+
Q86UD0	SAPCD2	Suppressor APC domain-containing protein 2	-0.624	0.454	0.007	0.023	2.73629422624343e-09	2.02983914806412e-06	0.999782372297587	0.995329300033407	+	+
F8VY01;Q6ZV73	FGD6	FYVE, RhoGEF and PH domain-containing protein 6	-0.623	-0.113	0.011	-0.098	1.14453611033604e-06	0.382258787600509	0.999782372297587	0.986820045633576	+
A6ND36	FAM83G	Protein FAM83G	-0.617	-0.385	0.02	0.07	1.97005439036468e-09	1.96863854894287e-05	0.999782372297587	0.986820045633576	+	+
E9PLI6;E9PS76;Q8N9N8;E9PS30;E9PNH5;E9PQD0	EIF1AD	Probable RNA-binding protein EIF1AD	-0.613	0.011	0.067	0.001	1.56124070036059e-12	0.898961475332927	0.999782372297587	0.998963001501439	+
A0A2R8Y653;Q9BZX2	UCK2	Uridine-cytidine kinase 2	-0.608	-0.142	-0.003	-0.022	2.59436025604086e-11	0.0445190114601645	0.999782372297587	0.99447538934752	+	+
Q9H2J4;H7BZP2	PDCL3	Phosducin-like protein 3	-0.605	0.024	0.004	-0.108	7.69114579828776e-10	0.814196641706527	0.999782372297587	0.986820045633576	+
O75153	CLUH	Clustered mitochondria protein homolog	-0.599	-0.387	-0.055	0.14	0.000196615479626992	0.015158609722223	0.999782372297587	0.986820045633576	+	+
C9IYE1;A0A087X1P3;Q86UW7;F8W8P5;H0Y8B5	CADPS2	Calcium-dependent secretion activator 2	-0.599	-0.207	-0.031	-0.027	1.33043891453379e-08	0.0236280248854543	0.999782372297587	0.995293953716063	+	+
I3L2B0;I3L4B5;I3L318;I3L3A3;I3L350	CLUH		-0.596	-0.428	-0.004	0.035	3.52367044903389e-15	2.78828970824311e-11	0.999782372297587	0.986820045633576	+	+
Q9Y3B1;E9PL81	SLMO2	Protein slowmo homolog 2	-0.594	0.188	0.063	-0.025	0.000341543194535435	0.283381718418492	0.999782372297587	0.998941471251578	+
P58004	SESN2	Sestrin-2	-0.593	-0.837	0.024	-0.137	4.83578362244434e-09	9.0870989243642e-13	0.999782372297587	0.986820045633576	+	+
Q9NVN8	GNL3L	Guanine nucleotide-binding protein-like 3-like protein	-0.592	0.036	0.026	0.067	6.07605849975448e-08	0.761283154390931	0.999782372297587	0.986820045633576	+
Q05932;Q5JU21;Q5JU20;Q5JU23	FPGS	Folylpolyglutamate synthase, mitochondrial	-0.588	-0.264	0.061	-0.031	1.42342835033673e-12	3.31197198690269e-05	0.999782372297587	0.987792920800647	+	+
H0YAJ5;G5E9Y1;Q92870;D6RB00;D6RAJ4;D6RD19;D6RB55;H0Y9U9;H0YA92	APBB2	Amyloid beta A4 precursor protein-binding family B member 2	-0.587	-0.308	-0.094	-0.04	0.00536026619572806	0.1670167130751	0.999782372297587	0.996950401433084	+
Q13207;F8WCM9	TBX2	T-box transcription factor TBX2	-0.582	-0.06	-0.125	0.06	0.000878014699434611	0.783309421905457	0.999782372297587	0.994363510414984	+
P17302	GJA1	Gap junction alpha-1 protein	-0.577	-0.494	0.11	-0.304	0.00828861206116658	0.027158401483163	0.999782372297587	0.986820045633576	+	+
Q9H819;H0Y9V6;H0YA78	DNAJC18	DnaJ homolog subfamily C member 18	-0.577	0.456	-0.009	0.078	0.00136788920251317	0.0121487225790506	0.999782372297587	0.987792920800647	+	+
Q5W0B1	RNF219	RING finger protein 219	-0.568	-0.02	0.038	0.06	1.32976872491031e-14	0.743097177307845	0.999782372297587	0.986820045633576	+
Q8IUW1;Q9NXR5	ANKRD10	Ankyrin repeat domain-containing protein 10	-0.563	-0.25	0.142	-0.065	0.00040735126724884	0.125692036883021	0.999782372297587	0.99106503597616	+
Q9UG63;C9JHK9;C9JZV3	ABCF2	ATP-binding cassette sub-family F member 2	-0.563	-0.165	0.032	0.049	7.26322509339608e-13	0.00369548436987734	0.999782372297587	0.986820045633576	+	+
Q8TBN0;E9PK89;H0YI66	RAB3IL1	Guanine nucleotide exchange factor for Rab-3A	-0.558	-0.766	0.167	0.027	0.000327426145889435	4.1314290243249e-06	0.999782372297587	0.997191855531626	+	+
Q9H6F5;H0YG79	CCDC86	Coiled-coil domain-containing protein 86	-0.556	-0.047	-0.018	0.026	9.66406192778711e-08	0.670150579213158	0.999782372297587	0.995329300033407	+
Q8N9F0;A0A0C4DFQ6	NAT8L	N-acetylaspartate synthetase	-0.555	0.232	-0.054	-0.072	0.000382714798794616	0.149949916629799	0.999782372297587	0.987792920800647	+
Q6RFH5;E9PS41;F5GYL6;H0YFP2;F5H0Q8	WDR74	WD repeat-containing protein 74	-0.552	0.035	0.018	0.083	6.37023018971917e-10	0.688042874972403	0.999782372297587	0.986820045633576	+
P31689	DNAJA1	DnaJ homolog subfamily A member 1	-0.552	0.107	0.03	-0.089	3.28714178745552e-05	0.456773700410912	0.999782372297587	0.986820045633576	+
P13196;H7C4H7	ALAS1	5-aminolevulinate synthase, nonspecific, mitochondrial	-0.548	-0.251	-0.008	0.001	1.47141290099046e-08	0.00280297582367172	0.999782372297587	0.998963001501439	+	+
Q96AP4;X6R6X3	ZUFSP	Zinc finger with UFM1-specific peptidase domain protein	-0.548	0.087	0.1	-0.048	0.000535075888162665	0.63763720446385	0.999782372297587	0.994666512554315	+
Q7Z5U6;C9JJZ8;C9JBE7;C9JDR5;C9JQN1	WDR53	WD repeat-containing protein 53	-0.543	0.087	0.057	-0.009	0.00175119966932573	0.675047219477834	0.999782372297587	0.998963001501439	+
O76080;Q5QPB1	ZFAND5	AN1-type zinc finger protein 5	-0.54	0.203	-0.098	0.051	3.95469435174497e-05	0.120455490781209	0.999782372297587	0.991733023941955	+
F5H0E2;F5H867;F5GZR9	SLC3A2		-0.537	-1.646	0.047	-0.353	0.0223087901779463	5.93379162457319e-09	0.999782372297587	0.986820045633576	+	+
Q8NDV7;H7C269;H3BRT3;H3BTQ1	TNRC6A	Trinucleotide repeat-containing gene 6A protein	-0.528	-0.118	-0.034	0.013	9.04441406162488e-14	0.0169674505684205	0.999782372297587	0.995329300033407	+	+
F6TDL0;Q92569;Q5T4P3;E5RJY0	PIK3R3	Phosphatidylinositol 3-kinase regulatory subunit gamma	-0.527	0.259	-0.065	0.134	4.76123806227643e-07	0.00675404360795952	0.999782372297587	0.986820045633576	+	+
Q96DR4	STARD4	StAR-related lipid transfer protein 4	-0.523	-0.455	-0.049	-0.004	7.77494086977891e-06	7.88416489400748e-05	0.999782372297587	0.998963001501439	+	+
Q9UHK0	NUFIP1	Nuclear fragile X mental retardation-interacting protein 1	-0.523	0.077	0.033	0.025	1.66336008564856e-08	0.380670026558788	0.999782372297587	0.994429297670888	+
O95455	TGDS	dTDP-D-glucose 4,6-dehydratase	-0.521	-0.415	0.044	-0.097	1.46902789410128e-07	1.09897072793085e-05	0.999782372297587	0.986820045633576	+	+
Q9UKK3	PARP4	Poly [ADP-ribose] polymerase 4	-0.52	0.151	0.071	0.034	0.00147142490804115	0.403555035324484	0.999782372297587	0.996950401433084	+
H0YA80;H0Y9V2;P63146	UBE2B	Ubiquitin-conjugating enzyme E2 B	-0.518	0.072	0.081	-0.053	1.58987865527871e-07	0.472341212224691	0.999782372297587	0.987792920800647	+
Q86V59;M0R388	PNMAL1	PNMA-like protein 1	-0.516	-0.016	-0.082	0.056	2.17387207027215e-13	0.801178554710008	0.999782372297587	0.986820045633576	+
P11802;F8VYH9;F8VTV8;F8VWX7;F8VZZ0;F8VZ51;F8W1L8;F8VXD2;Q96BE9;F8VYY1;F8VZ13;Q96Q40	CDK4	Cyclin-dependent kinase 4	-0.514	-0.038	0.026	-0.016	8.67573042954864e-12	0.564328431308317	0.999782372297587	0.995329300033407	+
Q7Z417	NUFIP2	Nuclear fragile X mental retardation-interacting protein 2	-0.513	-0.086	0.009	0.041	2.14908900332858e-13	0.0873742475381009	0.999782372297587	0.986820045633576	+
Q2M2Z5;A0A087WXA9	KIZ	Centrosomal protein kizuna	-0.511	0.093	-0.069	-0.007	0.000298050052344964	0.561232707002384	0.999782372297587	0.998963001501439	+
Q8N799;Q86W54;H0Y992;H0YAD3;D6R9Q3;D6RBC8	SPATA24	Spermatogenesis-associated protein 24	-0.51	0.015	0.041	0.05	0.00142432779666383	0.947120709234543	0.999782372297587	0.99447538934752	+
O43505	B4GAT1	Beta-1,4-glucuronyltransferase 1	-0.509	0.065	0.169	-0.293	0.0854777999264949	0.864607008103514	0.999782372297587	0.986820045633576
Q9BQE4;A0A182DWI4;E9PN30	VIMP	Selenoprotein S	-0.504	-0.32	0.104	-0.039	4.99725637953828e-06	0.00231870747149172	0.999782372297587	0.99318711446442	+	+
Q9H9Y6;C9JJG2;C9JS83;H7C0D9;F8WDS4;F8WAK7;F8WBB9;F8WCS3	POLR1B	DNA-directed RNA polymerase I subunit RPA2	-0.499	0.08	-0.012	0.028	3.11027780814225e-10	0.232112957156045	0.999782372297587	0.987792920800647	+
Q6PI26;C9J6N3;F8WDZ9;F8WBC6	SHQ1	Protein SHQ1 homolog	-0.498	0.407	0.019	0.004	0.000826821148027627	0.00652772445166625	0.999782372297587	0.998963001501439	+	+
Q969E8	TSR2	Pre-rRNA-processing protein TSR2 homolog	-0.497	-0.123	-0.009	-0.132	1.76022840444551e-07	0.166416672169154	0.999782372297587	0.986820045633576	+
Q96C92;H7C331;A0A0A0MRP9;B5MDD7	SDCCAG3	Serologically defined colon cancer antigen 3	-0.497	-0.118	0.144	-0.16	0.0215934524421974	0.649337721725255	0.999782372297587	0.986820045633576	+
J3QRC3;J3QQP3;J3QLF4;J3QRL7;J3KT72;Q9BTE0;J3QS35;J3QQR6;J3QL33;J3KSE9;J3KRQ7;J3QSG9	NAT9	N-acetyltransferase 9	-0.496	-0.106	-0.153	0.035	0.0161551168282521	0.669487515414675	0.999782372297587	0.997834592890521	+
H0YAI5;D6RA71;P78317	RNF4	E3 ubiquitin-protein ligase RNF4	-0.493	-0.018	0.013	0.034	1.01572381306881e-05	0.895619256737835	0.999782372297587	0.994429297670888	+
P52789;E9PB90	HK2	Hexokinase-2;Hexokinase	-0.493	-0.382	-0.013	0.03	2.37525704995981e-11	9.89236476797688e-09	0.999782372297587	0.987792920800647	+	+
A0A087X2H1;H0YJD4;G3V4V5;H0YJ72	HECTD1		-0.492	-0.002	-0.017	0.044	2.42699047685162e-15	0.969602666858923	0.999782372297587	0.986820045633576	+
B8ZZE3;B8ZZC8;Q9NRN9;H7C0M7;E7EMN2;F5H4E8;B8ZZY8	METTL5	Methyltransferase-like protein 5	-0.489	-0.119	0.075	0.022	1.37340010659145e-07	0.169696801484907	0.999782372297587	0.995329300033407	+
Q9UKA4	AKAP11	A-kinase anchor protein 11	-0.488	0.375	0	-0.028	4.20479331977158e-09	1.13373866274131e-06	0.999782372297587	0.992026417795833	+	+
Q4KMQ1;H3BLU1	TPRN	Taperin	-0.488	0.643	-0.062	0.167	0.000498538802839796	1.42332207852667e-05	0.999782372297587	0.986820045633576	+	+
Q9UHQ7	WBP5	WW domain-binding protein 5	-0.486	0.012	0.021	-0.096	1.04512469708329e-05	0.930606406932366	0.999782372297587	0.986820045633576	+
Q14678	KANK1	KN motif and ankyrin repeat domain-containing protein 1	-0.482	-0.312	0.035	-0.089	9.6906450061757e-06	0.0027558121016528	0.999782372297587	0.986820045633576	+	+
Q9Y297;B7Z3H4;Q5T1W7	BTRC	F-box/WD repeat-containing protein 1A	-0.482	0.103	0.15	-0.081	0.0111623796685998	0.649337721725255	0.999782372297587	0.98944774096037	+
E9PDP5;H7C2F5;H3BLS9	ANKHD1		-0.479	-0.062	-0.011	0.04	4.44295762549275e-07	0.527658208521645	0.999782372297587	0.987792920800647	+
Q9H992;F5H6W4;C9J159	MARCH7	E3 ubiquitin-protein ligase MARCH7	-0.477	-0.232	-0.028	-0.001	3.16761455585656e-05	0.0378166607276459	0.999782372297587	0.998963001501439	+	+
P53611;Q5T4U8	RABGGTB	Geranylgeranyl transferase type-2 subunit beta	-0.476	0.07	0.022	0.016	3.13122516707204e-08	0.397436056469316	0.999782372297587	0.995329300033407	+
Q9BR61;A0A2R8Y544	ACBD6	Acyl-CoA-binding domain-containing protein 6	-0.475	-0.097	0.024	-0.029	1.78151974218945e-07	0.266105646783966	0.999782372297587	0.99423041989641	+
Q99666	RGPD5	RANBP2-like and GRIP domain-containing protein 5/6	-0.474	0.137	-0.037	0.017	6.87475586768173e-10	0.0296825680134217	0.999782372297587	0.995329300033407	+	+
Q8NFY9	KBTBD8	Kelch repeat and BTB domain-containing protein 8	-0.474	-0.169	-0.003	-0.022	1.70421076431352e-09	0.00956584640878879	0.999782372297587	0.994363510414984	+	+
P04818	TYMS	Thymidylate synthase	-0.474	-0.441	-0.022	0.101	1.35379752499467e-08	7.52365227220232e-08	0.999782372297587	0.986820045633576	+	+
P46060;H0Y4Q3;B0QYT5;B0QYT4;B0QYT6	RANGAP1	Ran GTPase-activating protein 1	-0.471	0.091	0.04	0.038	2.38728080965933e-08	0.238341999526368	0.999782372297587	0.987792920800647	+
H0YLB7;H0YKU8;Q6JHV3;H0YMI4;Q9Y6I4;H0YL81;H0YLG0;H0YM72	USP3	Ubiquitin carboxyl-terminal hydrolase;Ubiquitin carboxyl-terminal hydrolase 3	-0.47	-0.302	0.125	0.038	3.71989066200051e-07	0.000442945057532576	0.999782372297587	0.987792920800647	+	+
Q3B7T1;H0Y353;E9PJ07;H0YCS2	EDRF1	Erythroid differentiation-related factor 1	-0.469	0.067	0.059	-0.03	5.00253008982135e-11	0.255408702249496	0.999782372297587	0.987792920800647	+
Q8TF30	WHAMM	WASP homolog-associated protein with actin, membranes and microtubules	-0.469	0.278	-0.062	0.254	3.33296222838042e-05	0.0111040650276988	0.999782372297587	0.986820045633576	+	+
Q7Z6J8;D6RHY9;D6RD24;H0Y359	UBE3D	E3 ubiquitin-protein ligase E3D	-0.467	-0.155	0.047	-0.092	4.170802909361e-08	0.0402925408394041	0.999782372297587	0.986820045633576	+	+
Q9Y4X0	AMMECR1	AMME syndrome candidate gene 1 protein	-0.467	-0.029	0.034	-0.034	3.06142585548528e-10	0.683946321354025	0.999782372297587	0.987792920800647	+
Q9BUP0;H7C0I0;A0A087X1Z2;C9JTV4;Q8WYH2	EFHD1	EF-hand domain-containing protein D1	-0.466	-0.041	-0.046	-0.006	5.59305004086019e-09	0.602402193140784	0.999782372297587	0.998941471251578	+
Q9H9V9;A0A087WT84	JMJD4	JmjC domain-containing protein 4	-0.464	-0.239	0.08	0.063	2.41771135739388e-06	0.009259795209963	0.999782372297587	0.986820045633576	+	+
F8WEC0;Q9H3L0	MMADHC	Methylmalonic aciduria and homocystinuria type D protein, mitochondrial	-0.462	0.523	0.074	-0.004	6.5201551108077e-08	5.55939713574462e-09	0.999782372297587	0.998963001501439	+	+
Q96G74;A0A087WXV6;H7BZQ3	OTUD5	OTU domain-containing protein 5	-0.462	0.284	-0.026	0.032	3.25420937048186e-09	3.43552336791675e-05	0.999782372297587	0.987792920800647	+	+
O43709;F8WD87;H7C170;F8WD67;E9PCQ7;H7C0G4;F8VZ18;B3KR83;F2Z3D9	WBSCR22	Probable 18S rRNA (guanine-N(7))-methyltransferase	-0.461	-0.017	0.035	0.018	1.65798140457093e-06	0.887720411809746	0.999782372297587	0.996771958518141	+
P15924	DSP	Desmoplakin	-0.458	-0.306	0.017	-0.168	0.000276620718806686	0.0142613854471188	0.999782372297587	0.986820045633576	+	+
Q5JTC6	AMER1	APC membrane recruitment protein 1	-0.458	-0.226	-0.111	0.153	0.00402487323945687	0.17849676302441	0.999782372297587	0.986820045633576	+
Q96RR1;A0A2R8Y4V4	PEO1	Twinkle protein, mitochondrial	-0.453	0.05	0.067	-0.067	2.56662259969631e-10	0.426074607799121	0.999782372297587	0.986820045633576	+
Q96DR7	ARHGEF26	Rho guanine nucleotide exchange factor 26	-0.453	-0.037	-0.092	-0.045	9.70852864407185e-07	0.716097814667054	0.999782372297587	0.987792920800647	+
Q96PM5;D6RAF6;H0YAI4	RCHY1	RING finger and CHY zinc finger domain-containing protein 1	-0.452	-0.257	0.009	0.04	2.58249901491542e-07	0.00136300784391649	0.999782372297587	0.987792920800647	+	+
Q9NYS0;G5E9P3	NKIRAS1	NF-kappa-B inhibitor-interacting Ras-like protein 1	-0.449	-0.024	0.043	-0.013	2.57014942982143e-08	0.781291649572564	0.999782372297587	0.996950401433084	+
Q8NEM2;I3L3Z1	SHCBP1	SHC SH2 domain-binding protein 1	-0.449	-0.042	-0.001	-0.018	4.83907815008309e-09	0.576527583707586	0.999782372297587	0.995329300033407	+
Q01850;H3BU23;H3BTR1;H3BN65	CDR2	Cerebellar degeneration-related protein 2	-0.448	-0.05	-0.011	-0.016	5.40974335975018e-09	0.499670109564204	0.999782372297587	0.995329300033407	+
Q9NP50;F5H6U2;F5GZ82	FAM60A	Protein FAM60A	-0.447	0.208	-0.051	-0.1	0.00038440190914039	0.104449265625351	0.999782372297587	0.986820045633576	+
Q86WR7;D3DRR9;X6RHS9	PROSER2	Proline and serine-rich protein 2	-0.447	-0.31	-0.022	0.107	4.50480334482934e-08	3.86845529731186e-05	0.999782372297587	0.986820045633576	+	+
Q9C0B7	TANGO6	Transport and Golgi organization protein 6 homolog	-0.446	-0.266	-0.034	-0.005	2.67681805677667e-10	9.73342290241458e-06	0.999782372297587	0.998941471251578	+	+
P49427;U3KQ77;U3KPV8;U3KQP9	CDC34	Ubiquitin-conjugating enzyme E2 R1	-0.443	0.164	0.032	-0.041	3.46628074541328e-09	0.00916967656368468	0.999782372297587	0.986820045633576	+	+
Q9UBB6;C9J5H8;H7C2R2	NCDN	Neurochondrin	-0.443	0.073	-0.041	-0.08	9.27265596361599e-09	0.304237431972904	0.999782372297587	0.986820045633576	+
Q8IZT6;Q5VYL4	ASPM	Abnormal spindle-like microcephaly-associated protein	-0.441	-0.012	-0.01	-0.203	0.186681116324241	0.977449140693356	0.999782372297587	0.986820045633576
Q96HR8;D6RIB3	NAF1	H/ACA ribonucleoprotein complex non-core subunit NAF1	-0.44	0.08	0.006	0.08	2.04088946944863e-07	0.334628875732	0.999782372297587	0.986820045633576	+
H3BTL1;Q9GZQ8;A6NCE7;Q9H492	MAP1LC3B	Microtubule-associated proteins 1A/1B light chain 3B;Microtubule-associated proteins 1A/1B light chain 3 beta 2;Microtubule-associated proteins 1A/1B light chain 3A	-0.437	0.272	-0.019	-0.042	5.61119469099582e-06	0.0029565610327369	0.999782372297587	0.987792920800647	+	+
Q9Y597;H0Y5P8;H0Y566	KCTD3	BTB/POZ domain-containing protein KCTD3	-0.435	-0.188	0.011	0.072	3.03750944221281e-09	0.00231570212256707	0.999782372297587	0.986820045633576	+	+
Q9Y575;A0A0A6YYF3;H7BYZ6	ASB3	Ankyrin repeat and SOCS box protein 3	-0.435	0.103	-0.023	0.001	1.15787466930647e-05	0.311993564337471	0.999782372297587	0.998963001501439	+
Q12965;H0YNQ8;O00160;H0YLJ4;H0YLE5	MYO1E	Unconventional myosin-Ie	-0.433	-0.237	-0.001	-0.055	5.62888818331959e-11	1.51617608388162e-05	0.999782372297587	0.986820045633576	+	+
Q16760;C9JY42;H7C0L1;H7BZR7	DGKD	Diacylglycerol kinase delta	-0.433	-0.174	-0.056	0.031	0.00163676432841562	0.234656481719001	0.999782372297587	0.995329300033407	+
Q674X7;A0A1B0GWK2;B0QYQ6	KAZN	Kazrin	-0.432	-0.234	0.125	0.124	0.0683741242099751	0.364602812180676	0.999782372297587	0.987792920800647
Q9ULD2;H0YC63;A0A0U1RQI2	MTUS1	Microtubule-associated tumor suppressor 1	-0.432	-0.154	0.009	0.029	8.61308810050457e-05	0.168093278613473	0.999782372297587	0.995329300033407	+
Q8N0T1;A0A087WWE7	C8orf59	Uncharacterized protein C8orf59	-0.431	0.311	-0.074	0.074	5.06738758629681e-05	0.0027320839119891	0.999782372297587	0.986820045633576	+	+
P47712	PLA2G4A	Cytosolic phospholipase A2;Phospholipase A2;Lysophospholipase	-0.431	-0.702	0.053	0.004	2.06702022338032e-08	1.15082271292776e-13	0.999782372297587	0.998941471251578	+	+
O95631	NTN1	Netrin-1	-0.43	0.089	0.222	-0.081	0.0420391299395969	0.72872975981288	0.999782372297587	0.99306892647564	+
Q9H8M7;X6R9S5;X6RC97;X6RC30	FAM188A	Protein FAM188A	-0.429	-0.495	0.042	-0.052	8.66574789424565e-07	6.81402722907484e-08	0.999782372297587	0.986820045633576	+	+
P17676	CEBPB	CCAAT/enhancer-binding protein beta	-0.426	-0.582	0.094	0.001	0.00189921436200497	5.54018230393447e-05	0.999782372297587	0.999305236062112	+	+
C9JA08;Q96D46;C9J0B9;C9IZW9;C9K0C2;C9IY70	NMD3	60S ribosomal export protein NMD3	-0.426	-0.249	-0.038	-0.003	6.09475307242253e-11	5.57141424157716e-06	0.999782372297587	0.998941471251578	+	+
Q6PIY7;D6RAF2	PAPD4	Poly(A) RNA polymerase GLD2	-0.425	0.008	-0.08	-0.034	0.00138896439937425	0.964126689122279	0.999782372297587	0.995329300033407	+
Q8IY37;F5H3Y4	DHX37	Probable ATP-dependent RNA helicase DHX37	-0.423	-0.28	-0.052	0.036	2.66657496684306e-12	5.04674086575064e-08	0.999782372297587	0.986820045633576	+	+
Q9NZN4	EHD2	EH domain-containing protein 2	-0.423	-0.392	0.026	0.019	0.00110421296110472	0.00273574692977414	0.999782372297587	0.998941471251578	+	+
Q9Y385	UBE2J1	Ubiquitin-conjugating enzyme E2 J1	-0.423	0.091	0.008	-0.113	6.45115148268513e-05	0.425969184092449	0.999782372297587	0.986820045633576	+
O75534;E9PLT0;E9PNG3;E9PLD4;E9PKN4	CSDE1	Cold shock domain-containing protein E1	-0.423	-0.049	-0.013	0.031	5.46230096300307e-12	0.326531451997278	0.999782372297587	0.986820045633576	+
Q01664;I3L254;I3L4L6;I3L301	TFAP4	Transcription factor AP-4	-0.423	0.315	0.03	0.068	9.95484459232371e-09	4.04112913125703e-06	0.999782372297587	0.986820045633576	+	+
Q8IYN2;Q5H9L1	TCEAL8	Transcription elongation factor A protein-like 8	-0.423	-0.246	-0.139	0.032	9.61574286279847e-06	0.00692789168981252	0.999782372297587	0.994363510414984	+	+
Q9BRT6	LLPH	Protein LLP homolog	-0.422	0.02	0.001	0.029	2.73126105410431e-08	0.805839440359371	0.999782372297587	0.987792920800647	+
P49366;Q5J8M5;A0A087WZK0;M0R253;M0QX43;B4E3M2;M0R264;M0R0J4;M0QYZ7;M0R1T2;M0R0V2;M0R1T4	DHPS	Deoxyhypusine synthase	-0.419	-0.484	0.026	-0.028	1.33320949793101e-08	5.828114431913e-10	0.999782372297587	0.987792920800647	+	+
Q9BRS2	RIOK1	Serine/threonine-protein kinase RIO1	-0.419	-0.012	0.015	-0.054	1.71224151210983e-07	0.900569953195763	0.999782372297587	0.986820045633576	+
Q9BWG6	SCNM1	Sodium channel modifier 1	-0.418	0.152	0.04	0.023	3.97857596640635e-08	0.0237131708184594	0.999782372297587	0.994363510414984	+	+
F5H2C9;Q86UY6	NAA40	N-alpha-acetyltransferase 40	-0.415	0.11	-0.017	-0.026	4.14521645185611e-05	0.294578887371201	0.999782372297587	0.995329300033407	+
Q9Y3D8;A0A087WVD7;D6RDH4;A0A087WY94	AK6	Adenylate kinase isoenzyme 6	-0.414	-0.28	0.093	-0.033	3.63068071654114e-07	0.000224730475484201	0.999782372297587	0.987792920800647	+	+
Q6ICB0	DESI1	Desumoylating isopeptidase 1	-0.412	-0.128	0.041	0.002	0.000307822582046508	0.288967006269455	0.999782372297587	0.998963001501439	+
Q8NEM0	MCPH1	Microcephalin	-0.412	0.209	-0.073	0.131	0.0166710484022949	0.261714487141644	0.999782372297587	0.986820045633576	+
Q9BT92;F5GWH6	TCHP	Trichoplein keratin filament-binding protein	-0.411	-0.35	-0.03	0.065	0.000350431666654332	0.00228529321800422	0.999782372297587	0.987792920800647	+	+
Q8N6I1	EID2	EP300-interacting inhibitor of differentiation 2	-0.408	0.98	0.068	-0.089	0.00187917738511135	1.17625778901275e-09	0.999782372297587	0.986820045633576	+	+
P40222	TXLNA	Alpha-taxilin	-0.408	0.095	0.003	0.017	2.67681805677667e-10	0.0711775465319738	0.999782372297587	0.994363510414984	+
Q8WV16;Q86SY2;G3V3D6;D6RCB5;Q3SXM0	DCAF4	DDB1- and CUL4-associated factor 4	-0.408	-0.211	0.014	-0.033	0.00845976360644369	0.199414367753774	0.999782372297587	0.996731092514661	+
Q9BST9	RTKN	Rhotekin	-0.407	0.062	0.265	-0.123	0.118589349597234	0.850621521043725	0.999782372297587	0.987792920800647
Q96C34;K7EQS2	RUNDC1	RUN domain-containing protein 1	-0.407	0.307	-0.05	0.005	0.000480021501169279	0.00820626878808711	0.999782372297587	0.998963001501439	+	+
Q9P2J9;H3BTU5;H3BSA5;H3BQX2	PDP2	[Pyruvate dehydrogenase [acetyl-transferring]]-phosphatase 2, mitochondrial	-0.406	0.11	-0.056	-0.041	0.00485293300578649	0.506387456244431	0.999782372297587	0.995329300033407	+
Q9NSP4;B1AHQ6;B1AHQ7	CENPM	Centromere protein M	-0.406	0.313	0.055	0.036	0.00356353629437613	0.0278438769004038	0.999782372297587	0.995329300033407	+	+
Q9UBK8;H0Y8S9;D6RGC7;D6RAZ2;H0Y9D5;D6RF21;H0Y963;D6RIS8;D6RAY3;H0Y9Q0	MTRR	Methionine synthase reductase	-0.405	-0.072	0.042	-0.007	3.85448126761874e-08	0.299143431829991	0.999782372297587	0.998941471251578	+
Q86U90	YRDC	YrdC domain-containing protein, mitochondrial	-0.405	0.027	0.087	0.087	3.57625716850417e-06	0.788979540667315	0.999782372297587	0.986820045633576	+
H0YB73;H3BMM0;X6REH9;Q96B02;E5RG25	UBE2W	Ubiquitin-conjugating enzyme E2 W	-0.404	0.306	0.087	0.129	0.00122907551540998	0.0152407674641489	0.999782372297587	0.986820045633576	+	+
Q9Y289	SLC5A6	Sodium-dependent multivitamin transporter	-0.404	-0.786	0.177	-0.403	0.139801791152373	0.00357661150786812	0.999782372297587	0.986820045633576		+
D6R9U7;O15318;D6R921;D6RIT0;D6RJH6;D6REQ0	POLR3G	DNA-directed RNA polymerase III subunit RPC7	-0.404	-0.328	0.053	0.085	7.02299024106999e-08	4.74541793298525e-06	0.999782372297587	0.986820045633576	+	+
O95602;B9ZVN9	POLR1A	DNA-directed RNA polymerase I subunit RPA1;DNA-directed RNA polymerase	-0.403	0.126	-0.023	0.019	1.41584517242088e-12	0.00248492810684266	0.999782372297587	0.987792920800647	+	+
Q1MSJ5;F2Z2M5;E5RI67	CSPP1	Centrosome and spindle pole-associated protein 1	-0.403	0.2	0.062	0.133	0.000267246065525638	0.0719469677890761	0.999782372297587	0.986820045633576	+
Q9NXG0	CNTLN	Centlein	-0.402	0.033	-0.017	-0.116	0.0373303224513763	0.897689637302983	0.999782372297587	0.987792920800647	+
Q9Y6W3;H7C1B7;F8WCZ1;F8WDQ3	CAPN7	Calpain-7	-0.402	0.342	-0.03	-0.024	0.000192335907512741	0.00144020451114722	0.999782372297587	0.995329300033407	+	+
O94885;A0A087WW74;A0A1B0GWB9	SASH1	SAM and SH3 domain-containing protein 1	-0.401	-0.467	0.101	0.032	9.27227044850155e-05	1.21879709872613e-05	0.999782372297587	0.994429297670888	+	+
O95835;Q6PJG3;H0YG09	LATS1	Serine/threonine-protein kinase LATS1	-0.4	-0.021	0.072	0.044	1.61395505825098e-06	0.829409519450153	0.999782372297587	0.987792920800647	+
Q71RC2;X6RLN4;Q96J85;Q8TBL5;A0A087WTL9;F8VY40;F8W1I4;F8W1Z5;E5RHZ8;F8VNV1	LARP4	La-related protein 4	-0.399	-0.046	-0.017	0.028	2.76792786585414e-10	0.40444795674335	0.999782372297587	0.987792920800647	+
A0A0C4DGU2;Q9Y4U1	MMACHC	Methylmalonic aciduria and homocystinuria type C protein	-0.399	0.087	-0.066	0.06	1.12921304496102e-06	0.284353940077909	0.999782372297587	0.986820045633576	+
Q15649;A0A087WY54	ZNHIT3	Zinc finger HIT domain-containing protein 3	-0.396	-0.108	-0.032	0.038	1.55781556424025e-07	0.121046894419188	0.999782372297587	0.987792920800647	+
H0YC32;A1XBS5;E5RGD0;A0A087WTS3;E5RID3;A0A0B4J212;F8W7P5;E5RHK0;E5RFS7;E5RGE3;E5RGP4;E5RFH7	FAM92A1	Protein FAM92A1	-0.396	-0.045	-0.094	0.087	3.7782734943435e-06	0.632154499542485	0.999782372297587	0.986820045633576	+
O94972;J3KT90	TRIM37	E3 ubiquitin-protein ligase TRIM37	-0.396	-0.201	0.161	-0.022	0.000939538300163064	0.102771226628319	0.999782372297587	0.996950401433084	+
A0A096LP07;A0A096LPJ3;A8K070;J3QLT0;J3KSA5;J3KRJ4;J3QS88;J3KTB0;J3QS84;J3QLE8;J3QL53;J3KRE8;J3QQX0	GPS1		-0.395	-0.093	-0.086	-0.015	0.0161179217718273	0.636073878384273	0.999782372297587	0.998941471251578	+
Q9P0P0;C9J1C6;F8WBU5;C9J391;H7C426	RNF181	E3 ubiquitin-protein ligase RNF181	-0.395	0.085	0.067	0.057	3.25376559602766e-07	0.251283161387983	0.999782372297587	0.986820045633576	+
O43164	PJA2	E3 ubiquitin-protein ligase Praja-2	-0.395	0.076	0.079	-0.045	0.00478650532010917	0.649278850036197	0.999782372297587	0.994429297670888	+
Q9Y244;A0A1W2PS02	POMP	Proteasome maturation protein	-0.395	-0.043	0.087	0.043	1.39008832082216e-05	0.673096755788753	0.999782372297587	0.987792920800647	+
H7C1Q1			-0.394	-0.497	-0.18	0.281	0.184221073803732	0.0935496396500373	0.999782372297587	0.986820045633576
Q9H792;H0YN99;H3BUZ5;H3BUE6	PEAK1	Pseudopodium-enriched atypical kinase 1	-0.392	0.022	0.014	-0.022	2.46120555714876e-07	0.801999654641233	0.999782372297587	0.994429297670888	+
O76064;C9J858;H7C4L7;F8WDH8;F8WEW6	RNF8	E3 ubiquitin-protein ligase RNF8	-0.391	-0.025	0.016	-0.089	1.91736432225515e-08	0.732834544168473	0.999782372297587	0.986820045633576	+
Q9HBU6;H0YH69;H0YFP7	ETNK1	Ethanolamine kinase 1	-0.391	0.13	0.107	-0.009	0.00401670515673656	0.386618424722038	0.999782372297587	0.998941471251578	+
Q9HC77;F6VUX8	CENPJ	Centromere protein J	-0.389	-0.031	-0.049	0.116	6.58029007350721e-05	0.794875837569756	0.999782372297587	0.986820045633576	+
Q6PCD5	RFWD3	E3 ubiquitin-protein ligase RFWD3	-0.389	0.185	-0.044	0.037	0.000276286887953571	0.088414606043909	0.999782372297587	0.994363510414984	+
Q6P1Q9;F8WAS9;H7C552	METTL2B	Methyltransferase-like protein 2B	-0.389	0.006	-0.016	0.001	0.000129130123680512	0.962563790872704	0.999782372297587	0.998963001501439	+
H7C3M7	FARP2		-0.389	-0.067	-0.076	0.068	0.000946410789563951	0.627516000606601	0.999782372297587	0.987792920800647	+
A6NIZ0;Q9GZM8;J3KRK9;J3QL85;J3QRZ1;J3QL31;J3KT16;J3QLD0	NDEL1	Nuclear distribution protein nudE-like 1	-0.389	-0.101	-0.093	0.042	0.000703493956123713	0.424996577012844	0.999782372297587	0.993986649623089	+
E7EX70	POLR1E		-0.388	-0.244	-0.069	-0.067	2.69887457999771e-05	0.00628418604886621	0.999782372297587	0.986820045633576	+	+
Q8IYL2;H0YDS2	TRMT44	Probable tRNA (uracil-O(2)-)-methyltransferase	-0.387	-0.179	0.032	0.02	0.000272911567312028	0.0974709368678679	0.999782372297587	0.996950401433084	+
Q8IXW5	RPAP2	Putative RNA polymerase II subunit B1 CTD phosphatase RPAP2	-0.387	-0.059	0.047	0.051	4.9029843680383e-07	0.454055613886387	0.999782372297587	0.986820045633576	+
Q9UHA3;H3BMQ2	RSL24D1	Probable ribosome biogenesis protein RLP24	-0.387	-0.047	0.028	-0.002	2.7118968616775e-06	0.597966265504017	0.999782372297587	0.998963001501439	+
P51530;F8VR31;H0Y455;F8VPM6	DNA2	DNA replication ATP-dependent helicase/nuclease DNA2;DNA replication nuclease DNA2;DNA replication ATP-dependent helicase DNA2	-0.386	-0.154	0.056	0.002	1.34153840221384e-06	0.0386082817758853	0.999782372297587	0.998963001501439	+	+
V9GY01;Q9Y448;H0YM11;H0YKF8;H0YLA7	KNSTRN	Small kinetochore-associated protein	-0.385	0.032	-0.06	0.081	4.60229459230858e-07	0.701301200995512	0.999782372297587	0.986820045633576	+
A0A0A0MTR2;Q8N543;H3BR79;H3BUA6;H3BR02;H3BP48	OGFOD1	Prolyl 3-hydroxylase OGFOD1	-0.385	-0.033	-0.038	-0.012	0.000233923358279323	0.79637830994194	0.999782372297587	0.998941471251578	+
F8VP89	EIF4B		-0.384	-0.317	0.01	-0.021	3.76450895403924e-05	0.00056107941418892	0.999782372297587	0.995329300033407	+	+
Q16533	SNAPC1	snRNA-activating protein complex subunit 1	-0.384	0.005	-0.032	0.082	8.01785385428438e-05	0.969968375309215	0.999782372297587	0.986820045633576	+
K7ENE2;Q8IVV7;K7ELH7;K4DI96	GID4	Glucose-induced degradation protein 4 homolog	-0.383	0.036	-0.074	-0.017	2.4316117714787e-06	0.686605131953101	0.999782372297587	0.995329300033407	+
Q86YQ8;E7ENV7;Q9HCH3;A0A0J9YWA1;Q8IYJ1;A0A0J9YWU8;A0A087WX62	CPNE8	Copine-8;Copine-5	-0.383	-0.174	-0.013	-0.059	2.8201395977988e-10	0.000442945057532576	0.999782372297587	0.986820045633576	+	+
Q03933;H0YBT7;E5RG51;E5RJV4;E5RK26;Q9ULV5	HSF2	Heat shock factor protein 2	-0.382	0.163	0.055	0.022	3.10416795958148e-08	0.00692240454011251	0.999782372297587	0.99423041989641	+	+
Q14444;G3V153;E9PLA9	CAPRIN1	Caprin-1	-0.382	0.086	0.038	0.041	5.40974335975018e-09	0.13353273936395	0.999782372297587	0.986820045633576	+
P49327;A0A0U1RQF0;A0A0U1RRG3;A0A1B0GTR5;J3KTF0	FASN	Fatty acid synthase;[Acyl-carrier-protein] S-acetyltransferase;[Acyl-carrier-protein] S-malonyltransferase;3-oxoacyl-[acyl-carrier-protein] synthase;3-oxoacyl-[acyl-carrier-protein] reductase;3-hydroxyacyl-[acyl-carrier-protein] dehydratase;Enoyl-[acyl-carrier-protein] reductase;Oleoyl-[acyl-carrier-protein] hydrolase	-0.382	-0.034	-0.041	-0.009	6.93165255515497e-09	0.602029937099486	0.999782372297587	0.998941471251578	+
Q9H0U9	TSPYL1	Testis-specific Y-encoded-like protein 1	-0.381	0.36	0.007	0.123	3.24980543912315e-07	1.28714327081521e-06	0.999782372297587	0.986820045633576	+	+
Q13823;H0YG10	GNL2	Nucleolar GTP-binding protein 2	-0.381	0.079	-0.032	0.047	3.06142585548528e-10	0.115889196091841	0.999782372297587	0.986820045633576	+
H3BRW3;P55789;H3BRD2	GFER	FAD-linked sulfhydryl oxidase ALR;Sulfhydryl oxidase	-0.38	-0.276	-0.015	-0.055	2.47538343943616e-07	6.60950674842308e-05	0.999782372297587	0.986820045633576	+	+
Q9Y3C1;D6RIC3;A0A0C4DGU5;A0A087X2G6;D6RC60;A0A087WU10	NOP16	Nucleolar protein 16	-0.379	-0.362	-0.012	0.057	4.49224327261486e-09	1.46905095721855e-08	0.999782372297587	0.986820045633576	+	+
A0A0U1RQL9;A0A0U1RQS5;B3KNS4;A0A0U1RQV1;Q96A10;A0A0U1RQN3	hCG_2043597		-0.378	-0.218	0.119	0.029	6.64870302203329e-05	0.0187635911708031	0.999782372297587	0.994429297670888	+	+
Q9H089;H7C2X7;F8WFC6	LSG1	Large subunit GTPase 1 homolog	-0.376	-0.126	0	-0.012	4.295170965262e-10	0.00931365630457035	0.999782372297587	0.995329300033407	+	+
Q9NUQ3	TXLNG	Gamma-taxilin	-0.376	-0.248	0.02	0.032	7.69114579828776e-10	4.20618154953474e-06	0.999782372297587	0.986820045633576	+	+
Q96R06;K7ELG0;F5GZT2;J3KTQ0;K7ELC8;E9PMD0;J3KSV2;J3QRV8;J3QS12	SPAG5	Sperm-associated antigen 5	-0.376	0.044	0.008	0.024	3.46628074541328e-09	0.466870267815175	0.999782372297587	0.987792920800647	+
Q9UBS9;B4DYM4;A0A087WV04	SUCO	SUN domain-containing ossification factor	-0.375	-0.064	-0.067	-0.294	0.149808983844627	0.843916605458238	0.999782372297587	0.986820045633576
O15212;A2AB88	PFDN6	Prefoldin subunit 6	-0.374	-0.048	0.048	0.024	8.3175579755735e-06	0.601244153039117	0.999782372297587	0.994666512554315	+
Q9UPR0;H7C276	PLCL2	Inactive phospholipase C-like protein 2;Phosphoinositide phospholipase C	-0.373	-0.224	-0.009	-0.094	0.00299411781274988	0.0844976428708145	0.999782372297587	0.986820045633576	+
Q9NSI2;C9JJU7	FAM207A	Protein FAM207A	-0.37	-0.219	0.043	0.075	2.69124913726078e-06	0.00312572985052331	0.999782372297587	0.986820045633576	+	+
P04035;H0Y8F6;H0Y8K6	HMGCR	3-hydroxy-3-methylglutaryl-coenzyme A reductase	-0.37	0.28	0.186	-0.101	0.0571618078722067	0.167869081657845	0.999782372297587	0.987792920800647
Q96HT8	MRFAP1L1	MORF4 family-associated protein 1-like 1	-0.37	0.626	0.156	-0.093	0.00574628974045054	1.43371256089777e-05	0.999782372297587	0.986820045633576	+	+
H3BS47;A0A087WX34;H3BV03;Q68CZ1;H3BPF5;I3L2P2;I3L1B5;H3BPS4;J3QLR9	RPGRIP1L	Protein fantom	-0.37	0.236	0.081	0.064	0.00169434755831015	0.0492399103649862	0.999782372297587	0.987792920800647	+	+
Q96KC2	ARL5B	ADP-ribosylation factor-like protein 5B	-0.369	-0.095	0.034	-0.114	0.0147463819757627	0.593853254868654	0.999782372297587	0.986820045633576	+
Q8NB37;E9PQD8;H0YE25;H0YF25;E9PLI5;H0YER3	PDDC1	Parkinson disease 7 domain-containing protein 1	-0.368	0.11	0.027	0.063	6.16150184339353e-07	0.113318639181877	0.999782372297587	0.986820045633576	+
M0QZM1	HNRNPM		-0.368	-0.005	-0.042	-0.033	0.098672573503211	0.985494516004179	0.999782372297587	0.998941471251578
O95864;E5RGZ5	FADS2	Fatty acid desaturase 2	-0.368	0.345	0.137	-0.295	0.111675661038884	0.145337713552717	0.999782372297587	0.986820045633576
Q8TAA5;D6RGI6	GRPEL2	GrpE protein homolog 2, mitochondrial	-0.367	-0.477	0.025	-0.025	0.000123378686888534	2.90943011010837e-06	0.999782372297587	0.995329300033407	+	+
Q7Z7A3	CTU1	Cytoplasmic tRNA 2-thiolation protein 1	-0.367	-0.424	-0.018	0.012	1.06872025269695e-08	4.48077948771544e-10	0.999782372297587	0.995329300033407	+	+
Q9HCM7	FBRSL1	Fibrosin-1-like protein	-0.367	-0.171	0.031	0.041	0.000108455258210537	0.0691884260596964	0.999782372297587	0.987792920800647	+
O15294;C9JZL3	OGT	UDP-N-acetylglucosamine--peptide N-acetylglucosaminyltransferase 110 kDa subunit	-0.367	0.127	-0.007	0.024	5.35841135966494e-12	0.00153203506588166	0.999782372297587	0.987792920800647	+	+
B1AMF0;Q8N2K1;A6NGS0;D6RD90;D6RB84;B1AMF1	UBE2J2	Ubiquitin-conjugating enzyme E2 J2	-0.366	0.124	-0.015	-0.1	0.000125867465598211	0.207869210729016	0.999782372297587	0.986820045633576	+
Q9UPQ7;B7ZAG0;E7ENB6;C9JWE6;H7C566	PDZRN3	E3 ubiquitin-protein ligase PDZRN3	-0.366	0.058	0.097	0.142	0.0539994252860592	0.810365743506155	0.999782372297587	0.986820045633576
Q9NR30	DDX21	Nucleolar RNA helicase 2	-0.365	-0.407	-0.057	0.028	3.68029144920228e-07	5.6085095078827e-08	0.999782372297587	0.987792920800647	+	+
Q9Y223	GNE	Bifunctional UDP-N-acetylglucosamine 2-epimerase/N-acetylmannosamine kinase;UDP-N-acetylglucosamine 2-epimerase (hydrolyzing);N-acetylmannosamine kinase	-0.365	-0.336	0.021	-0.021	6.36285071985898e-06	3.01875322803609e-05	0.999782372297587	0.995329300033407	+	+
A0A2R8YCL0;A0A2R8Y511;A0A2R8YFH3;A0A2R8Y3S0;Q96JX3;A0A2R8YD19;U3KQE4	SERAC1	Protein SERAC1	-0.365	-0.172	0.104	-0.049	0.00993052461773732	0.260441670423138	0.999782372297587	0.994363510414984	+
C9JG97;C9JEH3;Q13685;C9JTS3;H7C0R2	AAMP	Angio-associated migratory cell protein	-0.365	0.111	0.018	0.06	2.01065822001803e-07	0.0877857644888157	0.999782372297587	0.986820045633576	+
E9PEN0;A0A1B0GW41;Q8WYH8	ING5	Inhibitor of growth protein 5	-0.364	-0.045	-0.035	0.017	3.61593169751813e-05	0.65047886468726	0.999782372297587	0.996950401433084	+
P25054;E9PFT7;A0A2Q2SV78;E7EMH9;D6RFL6;R4GMU6;H3BNH8;A0A087X2F3	APC	Adenomatous polyposis coli protein	-0.363	-0.088	-0.003	-0.011	3.02593986338811e-08	0.139275262962595	0.999782372297587	0.996950401433084	+
Q9BVS4;H0Y8R4;H0Y919	RIOK2	Serine/threonine-protein kinase RIO2	-0.363	0.311	0.034	-0.005	2.49166531760305e-08	7.36770648845028e-07	0.999782372297587	0.998941471251578	+	+
P13639;M0R0I6	EEF2	Elongation factor 2	-0.363	-0.086	0.012	0.023	6.00807162117371e-10	0.0751646365593573	0.999782372297587	0.987792920800647	+
Q15742;C9JFF6;C9J3V0;C9JL92;C9JID4	NAB2	NGFI-A-binding protein 2	-0.363	-0.11	0.006	-0.006	3.85448126761874e-08	0.0608685272034582	0.999782372297587	0.998941471251578	+
Q8WX93;H0YA05;F8WA26;D6R9F5;H0Y952;D6RBB1;A0A087WX60;Q86TC9	PALLD	Palladin	-0.362	-0.134	0.045	0.039	2.17161039406433e-10	0.0031497534229175	0.999782372297587	0.986820045633576	+	+
Q9NVH2;A0A087WXK3;A0A087WYC2;A0A087X0F3	INTS7	Integrator complex subunit 7	-0.362	-0.059	-0.009	-0.022	6.76207087201058e-08	0.360374749008997	0.999782372297587	0.99306892647564	+
O14925;Q5SRD1;B4DDK6	TIMM23	Mitochondrial import inner membrane translocase subunit Tim23;Putative mitochondrial import inner membrane translocase subunit Tim23B	-0.361	-0.016	0	-0.063	2.57014942982143e-08	0.822128468456475	0.999782372297587	0.986820045633576	+
Q9NS23	RASSF1	Ras association domain-containing protein 1	-0.361	0.208	0.036	0.111	7.94114958540647e-05	0.0206033967579037	0.999782372297587	0.986820045633576	+	+
S4R3M7;Q9UHW5	GPN3	GPN-loop GTPase 3	-0.361	-0.101	-0.04	-0.058	1.68626612503668e-06	0.165938182528355	0.999782372297587	0.986820045633576	+
Q8IY63;F8WDH4	AMOTL1	Angiomotin-like protein 1	-0.36	-0.271	0.015	-0.083	1.78151974218945e-07	3.14602140428819e-05	0.999782372297587	0.986820045633576	+	+
Q10587	TEF	Thyrotroph embryonic factor	-0.36	0.119	-0.069	-0.111	0.0918240084631757	0.63102408783778	0.999782372297587	0.987792920800647
Q15036;F8WAZ0;F8WFA0;F8WEG6	SNX17	Sorting nexin-17	-0.359	0.342	0.003	0.027	7.41583709341116e-06	1.99162162715795e-05	0.999782372297587	0.99423041989641	+	+
Q8N0X7	SPG20	Spartin	-0.358	-0.115	0.001	0.05	3.90184427450979e-09	0.0258394818861163	0.999782372297587	0.986820045633576	+	+
F8VZJ2;H0YHX9;Q13765;E9PAV3;F8W0W4;F8W1N5;F8VNW4;F8VZ58	NACA	Nascent polypeptide-associated complex subunit alpha;Nascent polypeptide-associated complex subunit alpha, muscle-specific form	-0.358	-0.007	-0.002	0.006	6.19700020914282e-06	0.945712544505595	0.999782372297587	0.998941471251578	+
C9JKC7;Q9BWK5	C7orf49	Modulator of retrovirus infection homolog	-0.358	0.592	0.092	-0.079	0.00195831336532486	3.06394672169981e-06	0.999782372297587	0.986820045633576	+	+
A0A2R8YDJ8;A0A2R8Y6L0;A0A0U1RQX7;Q9UNH5;A0A2R8YEK7	CDC14A	Dual specificity protein phosphatase CDC14A	-0.358	-0.07	0.172	-0.009	0.0450181382343426	0.749985823717869	0.999782372297587	0.998963001501439	+
Q6XUX3	DSTYK	Dual serine/threonine and tyrosine protein kinase	-0.354	0.007	-0.052	0.015	0.030424466861778	0.972875197886455	0.999782372297587	0.998941471251578	+
Q53EP0	FNDC3B	Fibronectin type III domain-containing protein 3B	-0.353	-0.278	-0.124	-0.025	0.0459306712428327	0.130171488905576	0.999782372297587	0.998941471251578	+
Q6P3X3;F8WCH1	TTC27	Tetratricopeptide repeat protein 27	-0.352	-0.123	-0.054	-0.004	0.000106611602058936	0.185735893498766	0.999782372297587	0.998963001501439	+
H0YAP2	PABPC1		-0.351	-0.049	-0.557	0.15	0.401433893069097	0.926801938284598	0.999782372297587	0.99306892647564
Q9C0D3;A8DPD7	ZYG11B	Protein zyg-11 homolog B	-0.351	-0.016	0.066	-0.175	0.00873351106244133	0.931932190752018	0.999782372297587	0.986820045633576	+
F5H4V9;Q16342;J3QK82;A0A087WYJ3;F5GWT2;H0YFZ5;H0YFM2;H0YFS8	PDCD2	Programmed cell death protein 2	-0.35	-0.005	0.054	-0.003	7.68668396527051e-06	0.962845886914412	0.999782372297587	0.998963001501439	+
Q7L273;K7ENB5;K7EQN1	KCTD9	BTB/POZ domain-containing protein KCTD9	-0.35	-0.175	0.021	0.002	2.56474974146041e-06	0.0117812759601046	0.999782372297587	0.998963001501439	+	+
P62993;J3KT38;J3QRL5;J3QLF6	GRB2	Growth factor receptor-bound protein 2	-0.35	-0.299	-0.048	0.071	7.88279945993277e-06	0.000101028966676198	0.999782372297587	0.986820045633576	+	+
A0A0A0MRJ3;Q8NEY1;H0Y6F6;H7BZD9;A0A2R8YFX5;Q8IVL0	NAV1	Neuron navigator 1	-0.349	-0.277	-0.06	0.056	6.94286123100342e-08	6.47094191176387e-06	0.999782372297587	0.986820045633576	+	+
Q6ICH7	ASPHD2	Aspartate beta-hydroxylase domain-containing protein 2	-0.349	-0.269	0.176	-0.101	0.0093972360331606	0.0514641943800799	0.999782372297587	0.986820045633576	+
Q9H8K7	C10orf88	Uncharacterized protein C10orf88	-0.348	-0.149	0.022	0.06	8.16259523561897e-09	0.00387950635719033	0.999782372297587	0.986820045633576	+	+
Q9ULX3;H3BUR4	NOB1	RNA-binding protein NOB1	-0.348	-0.111	-0.069	0.08	5.49896975405252e-08	0.0525064082816288	0.999782372297587	0.986820045633576	+
Q5T9L3;E9PM62;E9PKJ0;E9PJW4;H0YCG9;Q7Z430;H0YDL2;E9PQK1	WLS	Protein wntless homolog	-0.347	-0.265	0.001	-0.336	0.154699231497324	0.301686362744104	0.999782372297587	0.986820045633576
Q06520	SULT2A1	Bile salt sulfotransferase	-0.346	-0.645	-0.033	-0.143	0.0125894299338652	1.56451720807946e-05	0.999782372297587	0.986820045633576	+	+
Q9NWK9	ZNHIT6	Box C/D snoRNA protein 1	-0.345	0.078	0.018	0.015	2.36690998946435e-08	0.162727671406377	0.999782372297587	0.995329300033407	+
Q9UGJ1;H3BPU4;H3BN56	TUBGCP4	Gamma-tubulin complex component 4	-0.345	-0.072	0.065	-0.027	6.92138078109356e-07	0.290419338105098	0.999782372297587	0.987792920800647	+
Q9Y617	PSAT1	Phosphoserine aminotransferase	-0.344	-1.006	0.015	0.009	3.01131760521438e-06	1.0602146405244e-17	0.999782372297587	0.998941471251578	+	+
O76071	CIAO1	Probable cytosolic iron-sulfur protein assembly protein CIAO1	-0.344	0.109	0.038	-0.134	0.0484285145613362	0.592205531783755	0.999782372297587	0.986820045633576	+
H0Y322;Q5TKA1;C9J5J4;H7C4T7;B1B047	LIN9	Protein lin-9 homolog	-0.342	0.094	-0.113	0.079	0.00136211219553971	0.427170671718315	0.999782372297587	0.986820045633576	+
A0A075B7D8	IGHV3OR15-7		-0.342	0.009	-0.139	0.393	0.494828939138034	0.988066416239823	0.999782372297587	0.986820045633576
Q92598;A0A0A0MSM0;Q5TBM3;R4GN69	HSPH1	Heat shock protein 105 kDa	-0.341	-0.172	0.033	0.023	1.97320065084462e-08	0.00119706020576866	0.999782372297587	0.987792920800647	+	+
P42771;J3QRG6;K7ES20;K7ENC6;G3XAG3;P42772	CDKN2A	Cyclin-dependent kinase inhibitor 2A	-0.341	-0.141	0.02	0.042	5.03276909865004e-05	0.0926338303248853	0.999782372297587	0.987792920800647	+
O00762;A0A0A0MSE8;A0A087WVK1;K4DI81	UBE2C	Ubiquitin-conjugating enzyme E2 C	-0.341	0.632	0.031	0.038	5.63335936969719e-06	1.10999460219124e-11	0.999782372297587	0.987792920800647	+	+
Q5TA12;Q5JWR5	DOPEY1	Protein dopey-1	-0.341	0.006	-0.054	-0.097	0.0428179940961965	0.977185331652007	0.999782372297587	0.987792920800647	+
Q5TF58;H3BQV1;H0Y4W3	IFFO2	Intermediate filament family orphan 2	-0.34	0.227	-0.016	0.09	0.000353939290903666	0.0165587656142845	0.999782372297587	0.986820045633576	+	+
H3BU16;H3BMT0	HN1L		-0.34	0.401	-0.073	-0.12	0.00193320352859384	0.000399922896471191	0.999782372297587	0.986820045633576	+	+
Q9NRM2;H7C460;G5E9M4;C9JH62	ZNF277	Zinc finger protein 277	-0.338	0.17	0.042	0.046	0.00286704693334612	0.15410982291466	0.999782372297587	0.991733023941955	+
Q6ZSZ6	TSHZ1	Teashirt homolog 1	-0.338	0.022	0.039	0.142	0.0834945717106387	0.934663825243378	0.999782372297587	0.986820045633576
Q9UNQ2;A0A0C4DGB1;D6RCL3	DIMT1	Probable dimethyladenosine transferase	-0.338	-0.369	-0.112	0.037	1.92973717709827e-06	4.87239375895146e-07	0.999782372297587	0.987792920800647	+	+
Q8IWA0;F8WE20;F8WC81	WDR75	WD repeat-containing protein 75	-0.338	-0.222	-0.079	-0.042	0.000107203322612113	0.00935309414937855	0.999782372297587	0.987792920800647	+	+
Q9UN30;Q5H966	SCML1	Sex comb on midleg-like protein 1	-0.337	-0.016	-0.093	0.097	0.117363151653258	0.955830482466813	0.999782372297587	0.987792920800647
O43683;C9JRC7;C9JQA4	BUB1	Mitotic checkpoint serine/threonine-protein kinase BUB1	-0.337	0.28	0.035	0.015	1.5243907726361e-09	9.30264329623247e-08	0.999782372297587	0.994429297670888	+	+
Q8TC76	FAM110B	Protein FAM110B	-0.337	0.061	-0.061	-0.164	0.030742128230099	0.749768234242221	0.999782372297587	0.986820045633576	+
Q8TBE0	BAHD1	Bromo adjacent homology domain-containing 1 protein	-0.337	0.437	0.026	0.066	0.0172586312363182	0.00251826722909425	0.999782372297587	0.987792920800647	+	+
Q13895;H7BY94;F8WBL2	BYSL	Bystin	-0.335	-0.223	-0.074	0.019	2.508558121429e-06	0.000919938686542027	0.999782372297587	0.995329300033407	+	+
Q6ZS17;A0A0A0MTL6;H3BSV5;H3BSX9;H3BMG9;H3BQI5;H3BU12;H3BS40;H3BUP6	FAM65A	Protein FAM65A	-0.334	-0.06	0.014	-0.012	1.32877975339833e-08	0.263019596865958	0.999782372297587	0.995329300033407	+
Q8WVX9;E9PNW8;E9PPB8	FAR1	Fatty acyl-CoA reductase 1	-0.333	-0.166	0.071	-0.063	0.0508370719856239	0.374109425930124	0.999782372297587	0.99423041989641
Q96K30;A0A087X1G3	RITA1	RBPJ-interacting and tubulin-associated protein 1	-0.333	-0.457	-0.137	0.017	0.281484825242733	0.133004023074174	0.999782372297587	0.998941471251578
Q96BK5;E5RGR1;E5RJG9;A0A0A6YYK5	PINX1	PIN2/TERF1-interacting telomerase inhibitor 1	-0.333	-0.088	-0.018	0.039	1.64249827467764e-08	0.0912156404530365	0.999782372297587	0.986820045633576	+
Q9H583;Q5T3Q7;Q6P664	HEATR1	HEAT repeat-containing protein 1;HEAT repeat-containing protein 1, N-terminally processed	-0.332	-0.218	-0.079	-0.05	1.18758593189087e-07	0.000161704784201191	0.999782372297587	0.986820045633576	+	+
Q9C026	TRIM9	E3 ubiquitin-protein ligase TRIM9	-0.331	-0.351	0.156	-0.031	0.000998155516431019	0.000630342993483093	0.999782372297587	0.99447538934752	+	+
Q9ULJ7	ANKRD50	Ankyrin repeat domain-containing protein 50	-0.331	-0.249	0.03	-0.055	2.42499045698032e-08	6.72332954061473e-06	0.999782372297587	0.986820045633576	+	+
Q07820;A0A087WT64	MCL1	Induced myeloid leukemia cell differentiation protein Mcl-1	-0.33	0.34	0.109	-0.11	0.0694902230886669	0.0657146585589504	0.999782372297587	0.987792920800647
H0YFN7;Q4ADV7	RIC1	RAB6A-GEF complex partner protein 1	-0.329	0.021	-0.146	-0.072	0.0483681323268647	0.926862879448766	0.999782372297587	0.987792920800647	+
Q9UK73;H3BT12	FEM1B	Protein fem-1 homolog B	-0.329	0.263	0.01	-0.05	0.000192335907512741	0.00265181028665764	0.999782372297587	0.987792920800647	+	+
Q6PGN9;Q5T2Z0;Q5T2Z1;S4R3S8	PSRC1	Proline/serine-rich coiled-coil protein 1	-0.327	-0.047	-0.004	-0.002	3.85598712444385e-06	0.535909042516268	0.999782372297587	0.998963001501439	+
P56945;A0A2R8YFS8;A0A2R8Y5C9;A0A2R8Y8C4;A0A2R8Y596;A0A2R8YFK2;A0A2R8Y6M6;A0A2R8Y4C2;A0A2R8Y5E4;H3BN62;H3BVF0;H3BSY4;H3BQJ7;H3BSB2;H3BTL5;H3BTB0;H3BU42;Q14511	BCAR1	Breast cancer anti-estrogen resistance protein 1	-0.327	0.146	0.044	0.037	8.37574955551012e-06	0.0376920207134721	0.999782372297587	0.987792920800647	+	+
Q9BY44;F8WAE5;C9IZE1;H7C5R5;H7C5Q3;F8WF18;F8WAT3	EIF2A	Eukaryotic translation initiation factor 2A;Eukaryotic translation initiation factor 2A, N-terminally processed	-0.327	-0.204	0.048	0.03	2.88261547598961e-09	2.48626744728782e-05	0.999782372297587	0.986820045633576	+	+
Q9UPT9;K7ESK0;K7ERX6;J3QS30;A0A1B0GVA6;Q70EK9	USP22	Ubiquitin carboxyl-terminal hydrolase 22	-0.327	0.224	-0.013	0.043	4.1984885915493e-06	0.000929649511296779	0.999782372297587	0.986820045633576	+	+
O60518;A0A096LPA6	RANBP6	Ran-binding protein 6	-0.327	0.1	0.067	0.017	0.00027229001992529	0.293892912343335	0.999782372297587	0.996950401433084	+
E7ETR1;Q8NCB2;C9J9E2;B4DM24;F8WDJ4;B4DSW8;C9JSB2	CAMKV	CaM kinase-like vesicle-associated protein	-0.327	-0.68	0.04	-0.084	0.000912844086668668	6.02809495575787e-09	0.999782372297587	0.986820045633576	+	+
P11474;F5H0E9;H0YGT3;F5GWT5	ESRRA	Steroid hormone receptor ERR1	-0.327	-0.331	-0.007	0.003	0.00286008158665225	0.00299780035175608	0.999782372297587	0.998963001501439	+	+
Q96IZ6;A0A087WW35	METTL2A	Methyltransferase-like protein 2A	-0.326	-0.156	-0.038	0.061	4.40414810355282e-06	0.0201917666796681	0.999782372297587	0.986820045633576	+	+
E7EQ69;Q9GZZ1;C9J5D1;A0A087WWJ2;B0AZT5;C9JZU6;C9J5J3;A0A0D9SF32;F8WCK0	NAA50	N-alpha-acetyltransferase 50	-0.326	-0.314	0.01	0.008	1.65819761721031e-05	3.58007100438465e-05	0.999782372297587	0.998941471251578	+	+
Q8WXD5;B9A037;B8ZZ85	GEMIN6	Gem-associated protein 6	-0.326	-0.084	0.001	0.017	5.02848166656122e-07	0.171754570707019	0.999782372297587	0.995329300033407	+
O94808;E5RJP4	GFPT2	Glutamine--fructose-6-phosphate aminotransferase [isomerizing] 2	-0.325	-0.486	-0.025	-0.028	0.00027819203691258	6.98107233988762e-07	0.999782372297587	0.994429297670888	+	+
Q8NFA0;K7EQL6;K7EKZ1;K7EII4;P35125;K7EL53	USP32	Ubiquitin carboxyl-terminal hydrolase 32;Ubiquitin carboxyl-terminal hydrolase	-0.325	-0.177	-0.053	0.021	0.000162416737477952	0.0384882253153272	0.999782372297587	0.995329300033407	+	+
Q9BUR4;E9PMG4;E9PMR3;K7EJ50	WRAP53	Telomerase Cajal body protein 1	-0.325	0.109	-0.01	-0.074	0.000482236652541625	0.271202294196488	0.999782372297587	0.986820045633576	+
Q8N5C8;F6SS63	TAB3	TGF-beta-activated kinase 1 and MAP3K7-binding protein 3	-0.325	0.265	0.093	0.037	0.122757297737972	0.227059802189444	0.999782372297587	0.996950401433084
Q9NRL2;A0A087WWN7;H0YJP5	BAZ1A	Bromodomain adjacent to zinc finger domain protein 1A	-0.324	-0.052	-0.022	0.07	1.64896009967408e-08	0.334566444215946	0.999782372297587	0.986820045633576	+
Q9Y6H1;Q5T1J5	CHCHD2	Coiled-coil-helix-coiled-coil-helix domain-containing protein 2;Putative coiled-coil-helix-coiled-coil-helix domain-containing protein CHCHD2P9, mitochondrial	-0.324	0.33	-0.004	-0.024	0.00272834316510307	0.00271224212039195	0.999782372297587	0.995329300033407	+	+
Q6ULP2;B8ZZI9;A0A0A0MSN6;A0A0U1RR74	AFTPH	Aftiphilin	-0.324	-0.122	0.014	-0.04	1.82601192522379e-05	0.100990513797193	0.999782372297587	0.987792920800647	+
Q9UBZ4	APEX2	DNA-(apurinic or apyrimidinic site) lyase 2	-0.324	-0.028	-0.076	-0.01	0.0160274610238434	0.873055136856978	0.999782372297587	0.998941471251578	+
H3BSW6;Q2VPK5;H3BNM3;H3BNU5;H3BPG4	CTU2	Cytoplasmic tRNA 2-thiolation protein 2	-0.323	-0.444	0.015	0.067	3.13122516707204e-08	2.1236249507385e-11	0.999782372297587	0.986820045633576	+	+
A0A096LNV3;A0A096LP02;Q9Y508	RNF114	E3 ubiquitin-protein ligase RNF114	-0.323	-0.147	-0.117	0.021	0.00016233622748925	0.088414606043909	0.999782372297587	0.995329300033407	+
Q9H871	RMND5A	Protein RMD5 homolog A	-0.323	0.072	-0.022	-0.016	1.14497753400125e-05	0.34418606153664	0.999782372297587	0.995329300033407	+
H3BUJ7;Q66K89;H3BSL4;H3BQZ4;H3BN24	E4F1	Transcription factor E4F1	-0.323	-0.075	0.02	0.029	7.37736110157554e-05	0.389962011482478	0.999782372297587	0.993986649623089	+
Q659C4;D6RJB0;G3V0E9;H0Y9K3;D6R9W6	LARP1B	La-related protein 1B	-0.322	-0.102	-0.111	0	0.00286008158665225	0.391972563527752	0.999782372297587	0.999305236062112	+
Q8IWC1;A0A0A0MRP0	MAP7D3	MAP7 domain-containing protein 3	-0.322	0.009	-0.021	0.058	3.38913874670922e-09	0.879938326794872	0.999782372297587	0.986820045633576	+
O43293;M0R0D0;M0QYW5;M0QYY8;Q9UIK4	DAPK3	Death-associated protein kinase 3	-0.321	0.076	0.045	-0.016	2.34002076792045e-08	0.142971194529358	0.999782372297587	0.994429297670888	+
Q9C0C2;E9PKK0;A0A2R8Y5C4;E9PKE7	TNKS1BP1	182 kDa tankyrase-1-binding protein	-0.321	-0.305	-0.032	0.046	5.03526220091652e-10	1.53255752156043e-09	0.999782372297587	0.986820045633576	+	+
B3KWE4;F6SJM1;Q5XG99	LYSMD4	LysM and putative peptidoglycan-binding domain-containing protein 4	-0.321	-0.082	0.067	0.105	0.0232775607638077	0.624282726683677	0.999782372297587	0.986820045633576	+
P23508;D6REY2;A0A096LNU0;A0A096LPB3	MCC	Colorectal mutant cancer protein	-0.321	-0.099	0.067	-0.01	7.51779228997243e-09	0.0374206505530561	0.999782372297587	0.996950401433084	+	+
Q92624;K7EIZ9	APPBP2	Amyloid protein-binding protein 2	-0.321	0.208	0.135	0.025	0.00126817870583772	0.0397718478250111	0.999782372297587	0.995329300033407	+	+
E5RK28;E5RHX2;Q96BR1;E5RJV7;E5RHY6	SGK3	Serine/threonine-protein kinase Sgk3	-0.32	-0.153	-0.014	-0.045	2.86850161669224e-05	0.0397718478250111	0.999782372297587	0.986820045633576	+	+
Q15329;C9JYE9;E5RHD4;H0YBK0;H0YBW8	E2F5	Transcription factor E2F5	-0.32	-0.057	0.163	0	0.00553429714902483	0.677794838934604	0.999782372297587	0.999374218958639	+
Q9Y5V3	MAGED1	Melanoma-associated antigen D1	-0.32	-0.167	-0.007	0.013	9.92596758678279e-09	0.000583391125651449	0.999782372297587	0.995329300033407	+	+
O95201;C9JS60;C9JEY6;I3L417	ZNF205	Zinc finger protein 205	-0.32	-0.086	0.049	-0.2	0.263016691106782	0.802951761238583	0.999782372297587	0.986820045633576
Q96F44;R4GMV1;R4GNB9	TRIM11	E3 ubiquitin-protein ligase TRIM11	-0.32	-0.063	-0.011	0.02	1.35069538025264e-05	0.41979401181337	0.999782372297587	0.995329300033407	+
Q15043;E5RIP4;E5RFZ8;E5RGA7;E5RJ40;E5RJG5;E5RFT1	SLC39A14	Zinc transporter ZIP14	-0.319	-0.441	0.155	-0.287	0.294986480766381	0.141066760215593	0.999782372297587	0.986820045633576
Q14146;Q5VYD0	URB2	Unhealthy ribosome biogenesis protein 2 homolog	-0.319	-0.037	-0.022	-0.054	2.61066701176913e-05	0.66554421208012	0.999782372297587	0.986820045633576	+
E7EPI0;Q9P2D0;E9PDR5;D6R9F4;H0Y9N7	IBTK	Inhibitor of Bruton tyrosine kinase	-0.319	-0.701	-0.019	-0.016	8.31863253393921e-07	4.98567393565378e-15	0.999782372297587	0.995329300033407	+	+
B0QXZ4;Q14106	TOB2	Protein Tob2	-0.319	0.303	0.086	0.044	0.0835309489943939	0.106997473180148	0.999782372297587	0.995329300033407
Q3KQV9	UAP1L1	UDP-N-acetylhexosamine pyrophosphorylase-like protein 1	-0.318	-0.747	0.067	0.075	0.00175445921392468	1.62063678184538e-09	0.999782372297587	0.986820045633576	+	+
H3BUF6;H3BSK9;H3BUE3;H3BSQ5;S4R3J6	ATXN2L		-0.318	-0.064	-0.014	0.109	0.000552190608443841	0.53968302347263	0.999782372297587	0.986820045633576	+
Q9H0C5	BTBD1	BTB/POZ domain-containing protein 1	-0.318	-0.076	-0.043	0.106	0.000129424646063638	0.39741000767838	0.999782372297587	0.986820045633576	+
K7ES11	UBE2O		-0.318	-0.029	0.19	-0.003	0.00621502838765229	0.847638278999743	0.999782372297587	0.998963001501439	+
E9PGT6;Q99627;H7C3S9;F8WEF2	COPS8	COP9 signalosome complex subunit 8	-0.318	-0.046	0.041	0.031	1.9904174397342e-06	0.512881731246675	0.999782372297587	0.987792920800647	+
J3KND1;E9PRZ1;E9PMD2;H0YCN7;H0YEK5;H0YDM3;E9PL53	SAAL1		-0.318	-0.017	0.012	-0.112	0.0426786493533797	0.935333935057503	0.999782372297587	0.986820045633576	+
Q8TD16	BICD2	Protein bicaudal D homolog 2	-0.317	-0.071	-0.05	0.063	1.33347250908295e-05	0.342941382584112	0.999782372297587	0.986820045633576	+
Q9BZQ6;H0Y498	EDEM3	ER degradation-enhancing alpha-mannosidase-like protein 3	-0.317	0.078	0.144	-0.037	0.00863974308122853	0.583389847213649	0.999782372297587	0.995329300033407	+
P20290	BTF3	Transcription factor BTF3	-0.317	0.012	-0.1	0.067	0.000188154390274351	0.914515002243886	0.999782372297587	0.986820045633576	+
Q9BYP7;A0A087WYK2;B1AQN8	WNK3	Serine/threonine-protein kinase WNK3	-0.317	-0.133	0.009	0.036	2.41171612114217e-07	0.0165533728875955	0.999782372297587	0.986820045633576	+	+
Q00534	CDK6	Cyclin-dependent kinase 6	-0.316	0.173	-0.019	-0.049	7.65534224870145e-06	0.00997563579496049	0.999782372297587	0.986820045633576	+	+
P20839;C9J381;C9K0R9;C9J029;H7C5T1;H7C511	IMPDH1	Inosine-5-monophosphate dehydrogenase 1;Inosine-5-monophosphate dehydrogenase	-0.316	-0.257	-0.017	0.025	1.3596125371518e-07	7.37492386703711e-06	0.999782372297587	0.987792920800647	+	+
Q86WA8;E7EN44;H3BUW8;H3BQ67;H3BPF7	LONP2	Lon protease homolog 2, peroxisomal	-0.316	-0.013	0.012	0.009	9.67408156847724e-08	0.846594875114137	0.999782372297587	0.997322746356111	+
Q9H6R0;I3L1L6;Q05BE5;I3L0M5	DHX33	Putative ATP-dependent RNA helicase DHX33	-0.316	-0.157	-0.047	0.027	9.67408156847724e-08	0.00292460063769865	0.999782372297587	0.987792920800647	+	+
Q14644	RASA3	Ras GTPase-activating protein 3	-0.315	-0.329	-0.057	-0.07	0.00213480307315322	0.00167397025335068	0.999782372297587	0.986820045633576	+	+
Q3B726	TWISTNB	DNA-directed RNA polymerase I subunit RPA43	-0.315	0.358	-0.023	0.088	3.65468756427941e-05	6.23012730745344e-06	0.999782372297587	0.986820045633576	+	+
P60228;E5RGA2;H0YBR5;E5RIT4;E5RHS5;H0YAW4;E5RII3;E5RIP5;E5RJ25;H0YBP5	EIF3E	Eukaryotic translation initiation factor 3 subunit E	-0.314	-0.071	-0.025	-0.001	6.84632789657504e-09	0.134063825257337	0.999782372297587	0.998963001501439	+
Q15032;H7C207;H7C1X4;H7BZ47;H7C2F9	R3HDM1	R3H domain-containing protein 1	-0.314	-0.13	-0.024	0.056	2.84107263187132e-06	0.0397466463896216	0.999782372297587	0.986820045633576	+	+
Q3SYG4;F8WCG5;C9JRR5;H7BZ69	BBS9	Protein PTHB1	-0.314	-0.027	-0.05	-0.032	0.00213534835318005	0.839676060881842	0.999782372297587	0.994666512554315	+
U3KQP1;U3KQP6;U3KQ49;U3KQE3	ASNSD1		-0.314	0.071	0.004	0.028	3.07693821365862e-07	0.224873420031263	0.999782372297587	0.987792920800647	+
Q5T0Z8	C6orf132	Uncharacterized protein C6orf132	-0.313	-0.545	-0.084	0.123	0.39360899490939	0.123123384837029	0.999782372297587	0.99423041989641
Q9Y605;A0A087WTY9	MRFAP1	MORF4 family-associated protein 1	-0.313	0.648	-0.01	-0.058	0.000216855362321849	3.93878310434582e-10	0.999782372297587	0.986820045633576	+	+
Q6EMB2;G3V2J9;G3V4R8	TTLL5	Tubulin polyglutamylase TTLL5	-0.312	0.508	-0.093	0.038	0.00391740579920767	1.31972598821444e-05	0.999782372297587	0.994363510414984	+	+
Q9H3F6;F5GWA4;F5H6V0;F5H497;F5GY15;F5GWK6;F5H268;B3KVY5	KCTD10	BTB/POZ domain-containing adapter for CUL3-mediated RhoA degradation protein 3	-0.312	0.275	-0.004	0.05	1.14723566090435e-06	1.23094451077744e-05	0.999782372297587	0.986820045633576	+	+
X6R717;Q7L7V1	DHX32	Putative pre-mRNA-splicing factor ATP-dependent RNA helicase DHX32	-0.311	-0.049	0.135	-0.002	0.0130107774564066	0.753197361089454	0.999782372297587	0.998963001501439	+
Q9H977;B9A049;C9J016	WDR54	WD repeat-containing protein 54	-0.311	0.148	-0.038	-0.036	0.00390529725837832	0.194356483522624	0.999782372297587	0.994429297670888	+
P62495;B7Z7P8;I3L492;D6RCB3;D6RJE8	ETF1	Eukaryotic peptide chain release factor subunit 1	-0.31	-0.125	0.017	0.018	1.65903123104011e-06	0.0390039855562727	0.999782372297587	0.995329300033407	+	+
Q12923;D6R9X4;D6R9M4	PTPN13	Tyrosine-protein phosphatase non-receptor type 13	-0.309	-0.39	0.018	-0.019	3.88460228934123e-11	6.45876345958576e-14	0.999782372297587	0.987792920800647	+	+
Q8WU10;H0YGU0;B4DEW4	PYROXD1	Pyridine nucleotide-disulfide oxidoreductase domain-containing protein 1	-0.309	-0.045	-0.022	-0.041	0.00583144540870048	0.741011634405209	0.999782372297587	0.99423041989641	+
P07942;G3XAI2;E7EPA6	LAMB1	Laminin subunit beta-1	-0.308	-0.415	-0.001	-0.036	0.000585619043488591	1.24054560543481e-05	0.999782372297587	0.991733023941955	+	+
P49770;G3V5E5;H0YJJ8;H0YK01	EIF2B2	Translation initiation factor eIF-2B subunit beta	-0.308	-0.007	0.07	0.025	2.78533756652856e-07	0.92117405388017	0.999782372297587	0.987792920800647	+
P48454;G3V111;H0YB02;H0YC26;E5RJH4;H0YB04	PPP3CC	Serine/threonine-protein phosphatase 2B catalytic subunit gamma isoform;Serine/threonine-protein phosphatase	-0.307	-0.058	0.003	-0.071	0.0274135887108143	0.731105674932886	0.999782372297587	0.987792920800647	+
Q9HC98;Q5TBG1;Q5TBG7;Q5TBH2;Q5TBH1;Q5TBG2;Q5TBG4;Q5TBH0	NEK6	Serine/threonine-protein kinase Nek6	-0.307	-0.086	-0.035	0.061	0.00305298295524534	0.462369872338045	0.999782372297587	0.987792920800647	+
F8VYE8;P36873;F8VR82;F8W0W8;A0A087WYY5;H0Y3Y6;F8W1A0	PPP1CC	Serine/threonine-protein phosphatase;Serine/threonine-protein phosphatase PP1-gamma catalytic subunit	-0.306	-0.035	0.033	-0.032	0.000209517068364707	0.723104405905551	0.999782372297587	0.99306892647564	+
Q9BXJ9	NAA15	N-alpha-acetyltransferase 15, NatA auxiliary subunit	-0.306	-0.229	-0.013	0.032	1.97005439036468e-09	9.21162443895074e-07	0.999782372297587	0.986820045633576	+	+
P08240	SRPR	Signal recognition particle receptor subunit alpha	-0.305	-0.371	-0.027	-0.017	2.63227483555897e-07	5.55939713574462e-09	0.999782372297587	0.99447538934752	+	+
Q9Y6P5	SESN1	Sestrin-1	-0.305	-0.263	0.035	-0.046	0.0248654433613367	0.0606365820813202	0.999782372297587	0.994363510414984	+
Q969S3	ZNF622	Zinc finger protein 622	-0.304	-0.209	0.038	0.029	2.34002076792045e-08	2.65034695103994e-05	0.999782372297587	0.986820045633576	+	+
Q9BVP2;C9JZT7;B4DMU5;C9JYH9	GNL3	Guanine nucleotide-binding protein-like 3	-0.304	-0.245	-0.038	0.066	1.6863154062242e-06	6.75892155035586e-05	0.999782372297587	0.986820045633576	+	+
Q9Y5A9;S4R3J8;S4R3V3	YTHDF2	YTH domain-containing family protein 2	-0.304	0.025	0.024	-0.059	0.00118798597332044	0.831662593562067	0.999782372297587	0.986820045633576	+
Q9BQC3;H0YCR5;E9PJH6;E9PLL2;E9PMH7	DPH2	Diphthamide biosynthesis protein 2	-0.303	-0.166	-0.013	-0.053	1.6023938499822e-05	0.0139742036226642	0.999782372297587	0.986820045633576	+	+
Q8TEY7;E9PQP0;H0YCV3;E9PLK7	USP33	Ubiquitin carboxyl-terminal hydrolase 33	-0.303	0.116	0	-0.003	3.05973405657025e-07	0.0317873154131933	0.999812357520218	0.998941471251578	+	+
Q6YHU6;H0Y3V5;B5MC89;B6ZDE5;F5H3M9;H7BYZ4	THADA	Thyroid adenoma-associated protein	-0.303	0	-0.046	-0.13	9.73989315596543e-05	0.996887875009009	0.999782372297587	0.986820045633576	+
B1AKJ5;O43847;G3V1R5;F5H7V1;H0Y5G9	NRD1	Nardilysin	-0.303	0.044	-0.026	0.072	5.49462669542919e-05	0.604386705204922	0.999782372297587	0.986820045633576	+
E9PGA7;Q9Y2L6	FRMD4B	FERM domain-containing protein 4B	-0.302	-0.271	-0.071	0.034	0.115590469224606	0.169561448692692	0.999782372297587	0.996950401433084
Q9NPD8	UBE2T	Ubiquitin-conjugating enzyme E2 T	-0.302	-0.165	-0.01	0.026	8.28511433124047e-07	0.00344599845626228	0.999782372297587	0.987792920800647	+	+
Q9UET6;B7Z4K4	FTSJ1	Putative tRNA (cytidine(32)/guanosine(34)-2-O)-methyltransferase	-0.302	-0.116	-0.072	0.027	0.000427014011213744	0.194439813462063	0.999782372297587	0.994429297670888	+
Q15599;H3BQS0;H3BN50;H3BUQ9;H3BMF5	SLC9A3R2	Na(+)/H(+) exchange regulatory cofactor NHE-RF2	-0.302	-0.16	0.017	0.064	2.60131507708748e-08	0.000883490400734855	0.999782372297587	0.986820045633576	+	+
Q9NSB8;H0YNR9	HOMER2	Homer protein homolog 2	-0.301	-0.275	-0.005	0.014	2.00678907994473e-06	1.14767510469977e-05	0.999782372297587	0.995329300033407	+	+
Q6P4A7	SFXN4	Sideroflexin-4	-0.301	-0.44	0.019	-0.167	0.0496204334890414	0.00451398704182299	0.999782372297587	0.986820045633576	+	+
Q8WW38;E7ET52	ZFPM2	Zinc finger protein ZFPM2	-0.301	0.204	0.051	0.004	0.0117233778438396	0.100990513797193	0.999782372297587	0.998963001501439	+
Q6NZI2	PTRF	Polymerase I and transcript release factor	-0.301	-0.228	-0.151	-0.023	0.00633255258277763	0.0438468616398996	0.999782372297587	0.996771958518141	+	+
Q8WU58;B4DRX9;J3QLP2;J3QRR9;J3QKY8	FAM222B	Protein FAM222B	-0.301	-0.043	-0.089	0.012	0.000171849971681455	0.647328047049004	0.999782372297587	0.998941471251578	+
Q96E29;E5RIK9;E5RIY4	MTERF3	Transcription termination factor 3, mitochondrial	-0.3	-0.07	0.023	-0.009	0.000105676142258423	0.397259498395612	0.999782372297587	0.998941471251578	+
D3DQV9;P78344;H0Y3P2;H0YCH5;H0YD77;E9PKF8;H0YEC5;H0YE22;H0YD99;H0YEN8;H0YDC0;H0YCF8;H0YEI7;H0YE87	EIF4G2	Eukaryotic translation initiation factor 4 gamma 2	-0.3	-0.143	-0.017	-0.017	1.11402638740685e-08	0.00161250654106281	0.999782372297587	0.99306892647564	+	+
Q9NVU7;E7EW05;F8W8T7;D6RC74;D6RIR5	SDAD1	Protein SDA1 homolog	-0.3	-0.177	-0.081	-0.06	5.4443169854066e-07	0.0013827718055455	0.999782372297587	0.986820045633576	+	+
Q8WXW3;A0A087WUI6	PIBF1	Progesterone-induced-blocking factor 1	-0.299	0.32	-0.012	0.011	4.15557466352307e-09	8.88785775949268e-10	0.999782372297587	0.995329300033407	+	+
P42338;H0Y871;F8WDJ8;H7C565;Q68DL0	PIK3CB	Phosphatidylinositol 4,5-bisphosphate 3-kinase catalytic subunit beta isoform	-0.299	-0.51	-0.121	-0.054	0.00166619724670032	1.25708980460321e-06	0.999782372297587	0.987792920800647	+	+
Q9UIV1;H0YAV9;E5RGH2;H0YBT3	CNOT7	CCR4-NOT transcription complex subunit 7	-0.299	-0.139	0.036	-0.019	1.06342326912178e-07	0.00582869552489501	0.999782372297587	0.99306892647564	+	+
G5EA54;Q49AL5;Q8TD10;G3V2C4;G3V5R6;G3V3K8	MIPOL1	Mirror-image polydactyly gene 1 protein	-0.299	-0.241	-0.117	-0.131	0.185676576847503	0.3077938780553	0.999782372297587	0.987792920800647
Q8IWZ3;H0Y4P6;H0Y785;H0Y472;H0Y7Y3;A0A0A0MQZ8;H7C2E1	ANKHD1	Ankyrin repeat and KH domain-containing protein 1	-0.298	0.093	-0.003	0.022	2.02441669301166e-07	0.0768537602343074	0.999782372297587	0.98944774096037	+
O60930;H0YFU0	RNASEH1	Ribonuclease H1	-0.298	-0.401	0.012	-0.059	1.05652985399777e-05	5.88965310227312e-08	0.999782372297587	0.986820045633576	+	+
Q49AR2	C5orf22	UPF0489 protein C5orf22	-0.298	0.114	-0.045	-0.047	0.0748098831382636	0.551339751135709	0.999782372297587	0.995329300033407
P55010;H0YN40;H0YLZ1;H0YMJ8;H0YM54;H0YK11;H0YK29	EIF5	Eukaryotic translation initiation factor 5	-0.298	-0.194	-0.001	0.086	1.66262517486175e-05	0.00353909629525186	0.999782372297587	0.986820045633576	+	+
Q9P2P1	NYNRIN	Protein NYNRIN	-0.298	-0.141	0.078	-0.098	0.00508984673585649	0.215445668406432	0.999782372297587	0.986820045633576	+
Q8NG31;E9PPJ1;H0YCZ2;H0YEY7	CASC5	Protein CASC5	-0.298	-0.069	0.032	0.024	7.02299024106999e-08	0.17233229047252	0.999782372297587	0.987792920800647	+
A6PW57;Q99755;A2A5X0;A6PW58;O14986	PIP5K1A	Phosphatidylinositol 4-phosphate 5-kinase type-1 alpha	-0.298	0.257	-0.069	0.013	3.01131760521438e-06	4.05771337798965e-05	0.999782372297587	0.995329300033407	+	+
Q6ZRI6;H3BMJ2;H3BN41;H3BRS2;H3BT66	C15orf39	Uncharacterized protein C15orf39	-0.297	0.164	0.029	0.025	3.93204149080749e-07	0.00220321231969537	0.999782372297587	0.987792920800647	+	+
Q9H223	EHD4	EH domain-containing protein 4	-0.297	-0.261	0.031	0.009	2.04543857932933e-08	3.5054562599819e-07	0.999782372297587	0.996950401433084	+	+
D6RGK9;H0Y9C1;H0Y9Z5;Q96LI5	CNOT6L	CCR4-NOT transcription complex subunit 6-like	-0.297	-0.14	-0.035	0.008	0.00670470181278033	0.232196569082547	0.999782372297587	0.998941471251578	+
P52292;J3QLL0;J3KS65;J3QL07	KPNA2	Importin subunit alpha-1	-0.296	0.117	0.011	-0.043	1.06234703713043e-06	0.037806819260197	0.999782372297587	0.986820045633576	+	+
A0A0C4DGH3;Q9Y6R0;M0QYC2;M0QXQ4;M0R0Q4;M0QZV7	NUMBL	Numb-like protein	-0.296	-0.144	-0.022	0.044	0.00863974308122853	0.232655261677271	0.999782372297587	0.99306892647564	+
A2A2Q9;Q9Y312	AAR2	Protein AAR2 homolog	-0.296	-0.012	-0.057	0.033	0.000106473673083743	0.903248374820973	0.999782372297587	0.987792920800647	+
Q8WU76;A0A087WUD7	SCFD2	Sec1 family domain-containing protein 2	-0.296	0.22	0.035	-0.213	0.0245083127749322	0.107898694747589	0.999782372297587	0.986820045633576	+
Q9H9F9	ACTR5	Actin-related protein 5	-0.296	0.122	0.072	0.053	0.00106555516853974	0.200029256962795	0.999782372297587	0.987792920800647	+
Q9UNF1;Q5H909;Q5H907;A0A087X070	MAGED2	Melanoma-associated antigen D2	-0.295	-0.034	0.026	0.036	1.29204752333862e-07	0.545160428091464	0.999782372297587	0.986820045633576	+
P23677;C9JC74	ITPKA	Inositol-trisphosphate 3-kinase A	-0.295	-0.116	0.084	0.006	0.00195865642325944	0.257613598215747	0.999782372297587	0.998941471251578	+
Q15154;E7EV93;H0YBA1;E9PGW9;E5RGQ4	PCM1	Pericentriolar material 1 protein	-0.295	0.669	-0.021	0.049	7.2393281940893e-08	5.19577426570234e-17	0.999782372297587	0.986820045633576	+	+
Q5VWP2	FAM46C	Protein FAM46C	-0.295	-0.323	0.013	-0.005	0.425959725389155	0.389593820463576	0.999782372297587	0.998963001501439
J3QSX6	ABLIM1		-0.294	-0.352	0.145	-0.151	0.248857157209388	0.166606633954778	0.999782372297587	0.986820045633576
P51948	MNAT1	CDK-activating kinase assembly factor MAT1	-0.294	-0.191	0.073	-0.016	1.97781070691173e-05	0.00405191309907276	0.999782372297587	0.995329300033407	+	+
H7C124;Q5TEJ8	THEMIS2	Protein THEMIS2	-0.294	-0.053	0.003	-0.012	1.90302066189888e-05	0.474655752613029	0.999782372297587	0.996950401433084	+
Q96RS0	TGS1	Trimethylguanosine synthase	-0.293	0.04	0.081	0.046	2.18200820056892e-06	0.545725390182292	0.999782372297587	0.986820045633576	+
Q14669;H7C2Y1;C9JLJ5;C9JSX9;F8W9P3;H7C1L9	TRIP12	E3 ubiquitin-protein ligase TRIP12	-0.293	-0.097	-0.033	-0.02	8.90633226260574e-11	0.00661818397947593	0.999782372297587	0.987792920800647	+	+
Q16527;F8VQR7;F8VW96	CSRP2	Cysteine and glycine-rich protein 2	-0.292	-0.283	0.025	0.072	3.39385796805069e-05	6.71291480902989e-05	0.999782372297587	0.986820045633576	+	+
Q9Y2D8;S4R403;C9JIX7	SSX2IP	Afadin- and alpha-actinin-binding protein	-0.292	0.495	-0.038	-0.014	0.000273960221140352	5.54916349769929e-08	0.999782372297587	0.997640679514519	+	+
Q8WVD3;J3QLQ3;J3KRU4;J3KSI2;J3QKM8	RNF138	E3 ubiquitin-protein ligase RNF138	-0.292	0.157	0.016	0.017	9.01479482018366e-05	0.0329603826857538	0.999782372297587	0.995329300033407	+	+
Q9H3C7;A0A087X1D7;A0A087X0E5;A0A087X1N0	GGNBP2	Gametogenetin-binding protein 2	-0.292	0.099	-0.041	-0.016	0.00112554899515229	0.306876692874973	0.999782372297587	0.997640679514519	+
Q9NYJ1	COA4	Cytochrome c oxidase assembly factor 4 homolog, mitochondrial	-0.291	-0.139	-0.04	0.049	0.00166877129465291	0.151946532026246	0.999782372297587	0.987792920800647	+
Q13085;Q59FY4;A0A0C4DGT1;A0A087X0W4;S4R3S7;A0A087WWN5;A0A087X2F8;A0A087X126;A0A087WYK6;A0A087WVR6;A0A087WYS8	ACACA	Acetyl-CoA carboxylase 1;Biotin carboxylase	-0.291	-0.131	0.012	-0.016	1.64896009967408e-08	0.0034154282921891	0.999782372297587	0.99423041989641	+	+
Q8NB46	ANKRD52	Serine/threonine-protein phosphatase 6 regulatory ankyrin repeat subunit C	-0.291	0.066	0.013	0.018	6.24741265545806e-05	0.391972563527752	0.999782372297587	0.995329300033407	+
Q86V48;E5RFK8;E5RHU7	LUZP1	Leucine zipper protein 1	-0.29	-0.028	-0.038	0.035	1.40943167695714e-08	0.582463476359774	0.999782372297587	0.986820045633576	+
Q9H8H0;J3QR28;J3QLQ6	NOL11	Nucleolar protein 11	-0.29	-0.225	-0.003	-0.088	1.40729736402507e-05	0.000555343461629705	0.999782372297587	0.986820045633576	+	+
P31153;Q00266	MAT2A	S-adenosylmethionine synthase isoform type-2	-0.29	0.073	0.066	0.071	6.58029007350721e-05	0.339425990410116	0.999782372297587	0.986820045633576	+
H0Y4E8;Q9Y2K2;H7C3X8;H7C038	SIK3	Serine/threonine-protein kinase SIK3	-0.29	0.091	0.026	0.12	0.0035458295102278	0.411318370383065	0.999782372297587	0.986820045633576	+
Q9P2J3	KLHL9	Kelch-like protein 9	-0.289	0.42	0.172	-0.112	0.197418491630974	0.0572184855416437	0.999782372297587	0.987792920800647
Q9Y5V0;H0YC70;E5RHV4;H0YAP1;E5RHR6	ZNF706	Zinc finger protein 706	-0.289	0.096	0.048	0.12	0.0694902230886669	0.603045490243731	0.999782372297587	0.986820045633576
Q4VCS5;E7ERM3;A6NP16	AMOT	Angiomotin	-0.288	-0.227	0.002	0.053	9.11259265027336e-06	0.000339286940934918	0.999782372297587	0.986820045633576	+	+
F5GZS6;P08195;J3KPF3;H0YFS2;F5GZI0;H0YFX4	SLC3A2	4F2 cell-surface antigen heavy chain	-0.288	-1.266	0.146	-0.413	0.335975357501536	2.14396175071139e-05	0.999782372297587	0.986820045633576		+
Q9NWF9;F8W6D1	RNF216	E3 ubiquitin-protein ligase RNF216	-0.288	0.024	-0.096	-0.091	0.00671193110773901	0.860717129458196	0.999782372297587	0.986820045633576	+
O75362	ZNF217	Zinc finger protein 217	-0.288	0.012	-0.055	0.007	4.91941698086332e-06	0.875729041819363	0.999782372297587	0.998941471251578	+
Q86Y13;C9J9M8;C9J702	DZIP3	E3 ubiquitin-protein ligase DZIP3	-0.287	-0.4	0.046	0.024	0.00684106842905907	0.000293495161417797	0.999782372297587	0.995329300033407	+	+
Q712K3	UBE2R2	Ubiquitin-conjugating enzyme E2 R2	-0.287	0.177	0.11	0.001	5.55206684123613e-05	0.0105734579857725	0.999782372297587	0.998963001501439	+	+
Q5T2S8;Q5T2S9	ARMC4	Armadillo repeat-containing protein 4	-0.287	-0.211	0.054	-0.002	0.0218938734105261	0.104639291043315	0.999782372297587	0.998963001501439	+
P49761;H3BRW2;H3BNQ5;H3BUL5;H3BVF8;H3BQG1;H3BRE4	CLK3	Dual specificity protein kinase CLK3	-0.286	-0.102	0.076	0.011	0.000527262851812334	0.241322332177956	0.999782372297587	0.998941471251578	+
Q00587;B0QYC6;B0QYC7;B0QYC8	CDC42EP1	Cdc42 effector protein 1	-0.286	-0.118	0.121	0.012	0.000961282472430246	0.193520823609655	0.999782372297587	0.998941471251578	+
Q9Y4C8;H0YIL2	RBM19	Probable RNA-binding protein 19	-0.286	0.04	-0.039	0.085	7.02299024106999e-08	0.444964332592399	0.999782372297587	0.986820045633576	+
Q58FF8	HSP90AB2P	Putative heat shock protein HSP 90-beta 2	-0.286	-0.169	0.013	0.048	0.00098976598317256	0.055339736322312	0.999782372297587	0.987792920800647	+
Q9H2P9	DPH5	Diphthine synthase	-0.286	-0.078	0.043	0.091	0.0147222232867904	0.571097307781307	0.999782372297587	0.986820045633576	+
Q2NL82;I3L1Q5;I3L4E8	TSR1	Pre-rRNA-processing protein TSR1 homolog	-0.285	-0.21	0.03	0.059	8.24965113626844e-09	3.92890838141053e-06	0.999782372297587	0.986820045633576	+	+
Q9H1C7	CYSTM1	Cysteine-rich and transmembrane domain-containing protein 1	-0.285	-0.417	0.177	-0.324	0.214768830275566	0.0643640540008847	0.999782372297587	0.986820045633576
O95373;E9PLB2;E9PLJ0	IPO7	Importin-7	-0.285	-0.118	-0.007	-0.041	2.84749576039772e-06	0.0397466463896216	0.999782372297587	0.986820045633576	+	+
O14639;F8W8M4;A0A0A0MRL6	ABLIM1	Actin-binding LIM protein 1	-0.284	-0.274	-0.04	0.027	4.11108206538042e-06	9.49181359302804e-06	0.999782372297587	0.987792920800647	+	+
H7C174;P08581	MET	Hepatocyte growth factor receptor	-0.284	-0.304	-0.052	-0.13	0.115256913203074	0.0955458694892253	0.999782372297587	0.986820045633576
J3QT39;Q49A88;A0A0A0MR27;H7C5T3;C9JSI8;C9JU82;C9JWZ1	CCDC14	Coiled-coil domain-containing protein 14	-0.284	0.453	0.041	-0.016	0.000142757893959833	6.59449700091012e-08	0.999782372297587	0.995329300033407	+	+
O60287	URB1	Nucleolar pre-ribosomal-associated protein 1	-0.284	-0.031	-0.001	0.034	2.92998160528085e-06	0.643524526054147	0.999782372297587	0.987792920800647	+
H0YLF2;E5RGZ2;H0YKJ1;Q6NT76;E5RHH9	HMBOX1	Homeobox-containing protein 1	-0.284	-0.127	0.015	0.035	0.0332336432148488	0.387499850355037	0.999782372297587	0.995329300033407	+
H0YM23;O75179;H0YLQ3;A0A1W2PQ15	ANKRD17	Ankyrin repeat domain-containing protein 17	-0.284	0.138	0.003	0.019	6.52948145941286e-09	0.00106277808728997	0.999782372297587	0.987792920800647	+	+
Q9UHD1;E9PPQ5;E9PHZ2;E9PIZ4;E9PSD5;E9PL00;E9PIF7	CHORDC1	Cysteine and histidine-rich domain-containing protein 1	-0.284	-0.204	0.031	-0.002	5.72482730534808e-05	0.00307680832936375	0.999782372297587	0.998963001501439	+	+
Q16649	NFIL3	Nuclear factor interleukin-3-regulated protein	-0.284	-0.158	0.118	-0.065	0.0178520392098043	0.21776046125111	0.999782372297587	0.987792920800647	+
O15049	N4BP3	NEDD4-binding protein 3	-0.284	0.047	-0.014	-0.23	0.112688979179949	0.833930234369642	0.999782372297587	0.986820045633576
P07197;E7ESP9;E7EMV2	NEFM	Neurofilament medium polypeptide	-0.283	-0.767	-0.027	0.059	1.61395505825098e-06	3.19141008581621e-17	0.999782372297587	0.986820045633576	+	+
J3KMZ7;Q9H0H0;A0A2R8Y4Z6;J3KRH0;A0A2R8Y7F8	INTS2	Integrator complex subunit 2	-0.283	0.062	-0.057	-0.045	0.00170157364911147	0.54941415555549	0.999782372297587	0.987792920800647	+
F5H5D3;Q9BQE3;A0A1W2PQM2;F8VVB9;F8VRZ4;F8VS66;F8VWV9;F8VX09;A6NHL2;F8VRK0;F8VXZ7;F8W0F6	TUBA1C	Tubulin alpha-1C chain	-0.283	0.124	0.015	-0.016	0.0465663298253361	0.432624137790669	0.999782372297587	0.998941471251578	+
Q8NEL9;A0A087X0H7	DDHD1	Phospholipase DDHD1	-0.283	-0.102	0.02	0.015	6.08783494225806e-05	0.151609120511998	0.999782372297587	0.995329300033407	+
I3L3K7;H3BR83;H3BRS1;Q12968	NFATC3	Nuclear factor of activated T-cells, cytoplasmic 3	-0.283	0.204	-0.005	0.014	0.000663791537340116	0.0144593348507922	0.999782372297587	0.998941471251578	+	+
O14530;B8ZZX4;F8WCJ3;F8WBV5;G3XAJ4	TXNDC9	Thioredoxin domain-containing protein 9	-0.283	0.105	-0.012	0.054	1.79978750765633e-05	0.105229326053473	0.999782372297587	0.986820045633576	+
Q13015	MLLT11	Protein AF1q	-0.283	-0.297	-0.075	0.046	0.0781668519885234	0.0684973209585313	0.999782372297587	0.995329300033407
Q53H54;E5RHH6	TRMT12	tRNA wybutosine-synthesizing protein 2 homolog	-0.282	-0.034	-0.04	0.122	0.041102532527487	0.847354543439368	0.999782372297587	0.986820045633576	+
P58005;F5H1K7	SESN3	Sestrin-3	-0.282	0.289	0.172	0.115	0.266971688674374	0.263237515467556	0.999782372297587	0.987792920800647
H3BP11;O75444	MAF	Transcription factor Maf	-0.282	0.08	-0.126	-0.018	0.0953812623507192	0.689091245357429	0.999782372297587	0.998941471251578
A3KN83	SBNO1	Protein strawberry notch homolog 1	-0.281	-0.057	-0.011	0.009	7.02299024106999e-08	0.243440999616332	0.999782372297587	0.996950401433084	+
Q92674	CENPI	Centromere protein I	-0.281	0.192	0.044	0.04	0.00128804543308057	0.0297185173423772	0.999782372297587	0.987792920800647	+	+
E9PHM6;F6QMI7	DST		-0.281	-0.063	-0.115	0.101	0.00816255635939215	0.615862368783559	0.999782372297587	0.986820045633576	+
Q9NVQ4;C9JDZ2	FAIM	Fas apoptotic inhibitory molecule 1	-0.28	-0.05	0.023	0.015	0.00133749998766998	0.627909226856519	0.999782372297587	0.997640679514519	+
Q12986	NFX1	Transcriptional repressor NF-X1	-0.28	-0.138	-0.018	0.058	0.00112586542137703	0.120428912476539	0.999782372297587	0.986820045633576	+
Q9NQP4;E9PQY2	PFDN4	Prefoldin subunit 4	-0.28	0.012	0.088	0.08	0.00906089195178236	0.937633720009647	0.999782372297587	0.986820045633576	+
K7ENF0	NARS		-0.28	-0.523	-0.022	0.116	0.00818005204502494	6.05831157950536e-06	0.999782372297587	0.986820045633576	+	+
Q96NL6;D6RBP0;D6RBA6	SCLT1	Sodium channel and clathrin linker 1	-0.28	-0.204	0.083	-0.207	0.351264178023641	0.528451107470169	0.999782372297587	0.986820045633576
E9PDF6;O43795;H7C2Y7;E7EQD9;C9JYW1;C9JUP5;A0A0U1RRI3	MYO1B	Unconventional myosin-Ib	-0.279	-0.225	-0.02	0.003	5.1952106703347e-09	5.22745398470907e-07	0.999782372297587	0.998941471251578	+	+
Q02224;A0A087X0P0;D6RBW0;D6RHK2	CENPE	Centromere-associated protein E;Kinesin-like protein	-0.279	0.109	0.004	0.027	6.28756241426501e-10	0.00313627488338754	0.999782372297587	0.986820045633576	+	+
Q9C0C9;K7EQ12	UBE2O	E2/E3 hybrid ubiquitin-protein ligase UBE2O	-0.279	-0.135	0.001	0.004	3.71485523195056e-08	0.00256932127031341	0.999782372297587	0.998941471251578	+	+
Q9H6S1;C9JVK8;H7C1Z1;C9JGA2	AZI2	5-azacytidine-induced protein 2	-0.279	0.168	0.023	0.064	1.68389561069232e-05	0.00695619568390167	0.999782372297587	0.986820045633576	+	+
O00443;A0A0C4DGF9;E9PPP3	PIK3C2A	Phosphatidylinositol 4-phosphate 3-kinase C2 domain-containing subunit alpha	-0.279	-0.183	-0.003	-0.016	1.06005106253196e-09	5.70416575356989e-06	0.999782372297587	0.987792920800647	+	+
O95197	RTN3	Reticulon-3	-0.278	0.067	-0.122	0.116	0.10539033594418	0.746873847318735	0.999782372297587	0.986820045633576
Q96B36;H9KV91;M0R2V8	AKT1S1	Proline-rich AKT1 substrate 1	-0.278	-0.35	0.109	-0.071	0.0475464395279176	0.0132787210894948	0.999782372297587	0.987792920800647	+	+
P21817;M0R014;M0R127	RYR1	Ryanodine receptor 1	-0.278	0.313	-0.493	0.483	0.649634741108667	0.612938785549903	0.999782372297587	0.986820045633576
Q9Y4P1;C9JQ72;C9JIK8;H0Y2Y0;F2Z2K8;C9J3C0;C9JVD5;C9J1C1;H7C2A6	ATG4B	Cysteine protease ATG4B	-0.278	0.243	-0.021	0.017	0.000138357589036114	0.000838486187952807	0.999782372297587	0.995329300033407	+	+
E9PHY5;E9PK52;E9PII3;A0A2R8Y5B3;E9PQD2;E9PRG1;E9PIG0;E9PQN0;E9PJP4	EPB41L2		-0.277	-0.191	0.042	0.063	2.53723158529198e-06	0.000623979962706891	0.999782372297587	0.986820045633576	+	+
B0QYW5;F6RTR7;O43808;F8WE74	SLC25A17	Peroxisomal membrane protein PMP34	-0.277	-0.35	0	-0.01	0.142184921187451	0.0630731447041386	0.999782372297587	0.998963001501439
C9JEX3	MTMR2		-0.277	0.036	0.004	-0.043	3.22898571605731e-05	0.637361486290874	0.999782372297587	0.986820045633576	+
Q9UJX3;H0YIW2;H0YIX7	ANAPC7	Anaphase-promoting complex subunit 7	-0.277	-0.041	-0.014	0.007	2.6515377539656e-09	0.329102684807123	0.999782372297587	0.996950401433084	+
O43439	CBFA2T2	Protein CBFA2T2	-0.276	-0.088	-0.152	0.255	0.0118158786401376	0.484806485301428	0.999782372297587	0.986820045633576	+
P60842;J3KT12;J3QS69;J3KTB5;J3QL43;J3KSZ0;J3QR64;J3QLN6;J3KTN0;J3QKZ9;J3KS25;J3QL52;J3KT04;J3KS93;J3QQP0	EIF4A1	Eukaryotic initiation factor 4A-I	-0.276	0.002	0.006	-0.053	2.90700762327639e-06	0.981631950715899	0.999782372297587	0.986820045633576	+
Q9H2Y7;H3BNX5;A0A0C4DGM5;H3BSS6;H3BS99;H3BNJ4;U3KQH7	ZNF106	Zinc finger protein 106	-0.276	0.023	-0.048	0.025	5.3748036143977e-06	0.735404866812005	0.999782372297587	0.987792920800647	+
Q14694;J3KT19;H3BQP1;H3BNA1;H3BQC6;H3BVF1;H3BNS8	USP10	Ubiquitin carboxyl-terminal hydrolase 10	-0.276	-0.091	0.018	0.047	5.11238608326618e-08	0.0421543023932481	0.999782372297587	0.986820045633576	+	+
P78318;A0A1W2PR95	IGBP1	Immunoglobulin-binding protein 1	-0.275	-0.09	0.038	0.022	8.61832544061765e-05	0.213423319300284	0.999782372297587	0.994429297670888	+
Q13137;D6REB0;D6RJE7;D6RF70;H0Y9G3;I3L4E1;I3L493;D6RBI4	CALCOCO2	Calcium-binding and coiled-coil domain-containing protein 2	-0.275	0.371	0.071	0.019	2.22555735701304e-07	4.04522316346775e-10	0.999782372297587	0.991733023941955	+	+
P31321;H7BYW5;C9JSK5;C9IZL8;C9J4C2;C9JR00	PRKAR1B	cAMP-dependent protein kinase type I-beta regulatory subunit	-0.274	0.634	0.034	0.035	0.000912844086668668	5.18604781317942e-10	0.999782372297587	0.987792920800647	+	+
B4E0T2;P50542;J3KPV0;F5H5C0;F5H3X7;F5GYB4;F5GZ41;F5H0L9	PEX5	Peroxisomal targeting signal 1 receptor	-0.274	0.015	0.003	-0.028	3.40769897542461e-06	0.827495474048738	0.999782372297587	0.987792920800647	+
Q06203;D6RCC8;D6RE15	PPAT	Amidophosphoribosyltransferase	-0.274	-0.23	0.038	0.036	5.70542081366501e-06	0.000100783844547282	0.999782372297587	0.986820045633576	+	+
Q68DQ2	CRYBG3	Very large A-kinase anchor protein	-0.274	0.094	-0.036	-0.048	0.000388762864417655	0.249729861218434	0.999782372297587	0.986820045633576	+
Q16526;H0YHT0	CRY1	Cryptochrome-1	-0.274	0.114	0.098	-0.022	0.200694809370237	0.639273779326744	0.999782372297587	0.998941471251578
O95486;H0Y9J6	SEC24A	Protein transport protein Sec24A	-0.273	-0.137	0.014	-0.007	2.56474974146041e-06	0.0112802858674629	0.999782372297587	0.998941471251578	+	+
P35606;H0YAC7;D6R997;D6RBZ7;D6RCL6;D6RBG7;D6RBT6;H0Y938	COPB2	Coatomer subunit beta	-0.273	0.03	0.022	0.001	1.55644540761905e-06	0.62643467340586	0.999782372297587	0.998963001501439	+
Q15172	PPP2R5A	Serine/threonine-protein phosphatase 2A 56 kDa regulatory subunit alpha isoform	-0.273	-0.135	-0.082	-0.068	4.5959467985066e-05	0.0394307098204146	0.999782372297587	0.986820045633576	+	+
Q86X53;E5RHA3;H0YB25;H0YBT6	ERICH1	Glutamate-rich protein 1	-0.272	-0.181	0.031	0.041	1.84300192604063e-06	0.0007322757801312	0.999782372297587	0.986820045633576	+	+
Q9H8S9;Q7L9L4;D6RCK3	MOB1A	MOB kinase activator 1A;MOB kinase activator 1B	-0.272	-0.126	-0.011	0.003	0.000574302604469816	0.11896298190698	0.999782372297587	0.998963001501439	+
E7EPN9;Q9Y520;H7C5N8;A0A2R8YET2;A0A2R8Y7F4;A0A0A0MS30;A0A2R8Y424	PRRC2C	Protein PRRC2C	-0.272	-0.011	-0.005	0.029	5.32243467169219e-10	0.803773498181915	0.999782372297587	0.986820045633576	+
Q6P2H3;H7BZW2	CEP85	Centrosomal protein of 85 kDa	-0.272	0.076	0.024	0.075	1.67944435914683e-05	0.235966068830447	0.999782372297587	0.986820045633576	+
Q6P1L5	FAM117B	Protein FAM117B	-0.272	0.001	0.034	-0.018	0.000906411435482824	0.995499599207147	0.999782372297587	0.995329300033407	+
P61221;D6R9I9;D6RGF4	ABCE1	ATP-binding cassette sub-family E member 1	-0.272	-0.272	0.015	0.056	0.000158072888519802	0.000189757756063825	0.999782372297587	0.986820045633576	+	+
B2WTI3;B2WTI4;K7EJU9;Q6NYC1	JMJD6	Bifunctional arginine demethylase and lysyl-hydroxylase JMJD6	-0.271	-0.015	0.101	-0.009	7.29483462329841e-06	0.840671047106468	0.999782372297587	0.998941471251578	+
Q9UK76;J3KT51;F2Z3M5	HN1	Hematological and neurological expressed 1 protein;Hematological and neurological expressed 1 protein, N-terminally processed	-0.271	-0.087	0.043	-0.018	4.81387584213179e-05	0.201892996142561	0.999782372297587	0.995329300033407	+
Q9BY89;A0A1B0GVJ7	KIAA1671	Uncharacterized protein KIAA1671	-0.271	-0.069	-0.029	0.042	2.34002076792045e-08	0.110263261205116	0.999782372297587	0.986820045633576	+
Q9UJT0;S4R3K3;A0A0B4J2B9;S4R424	TUBE1	Tubulin epsilon chain	-0.271	-0.398	0.011	-0.019	0.0121484511494711	0.000391965775508448	0.999782372297587	0.997834592890521	+	+
P05386	RPLP1	60S acidic ribosomal protein P1	-0.27	-0.034	0.023	-0.003	0.00044122601879769	0.713736479842811	0.999782372297587	0.998963001501439	+
Q8WVP7;F8WCL1;F8WEK4;F8WB14;F8WDW0;F8WEN8;F2Z2Z3;Q8NDP7;H0Y6V6	LMBR1	Limb region 1 protein homolog	-0.27	-0.193	0.13	-0.249	0.356070615924815	0.539274959629682	0.999782372297587	0.986820045633576
Q8TEX9;H0YN14;H0YMR4;H0YN07;H0YLV0;H0YL92;H0YKG5;H0YK93	IPO4	Importin-4	-0.269	-0.166	0.01	-0.064	1.0889909086842e-08	7.62204662460925e-05	0.999782372297587	0.986820045633576	+	+
O75691	UTP20	Small subunit processome component 20 homolog	-0.269	-0.194	-0.026	-0.045	1.39919442805854e-08	8.74454818764785e-06	0.999782372297587	0.986820045633576	+	+
Q9NYF3;D6RHW3	FAM53C	Protein FAM53C	-0.269	0.122	0.115	0.077	0.00402132352666399	0.221371004885411	0.999782372297587	0.986820045633576	+
P57076;C9J818;H7BZW1;D3DSE6;F8VZ95;H7C2R6;C9JX57;Q9NX33;H7C3D9	C21orf59	UPF0769 protein C21orf59	-0.268	-0.19	0.009	0.096	0.0041581325754466	0.047628918331268	0.999782372297587	0.986820045633576	+	+
P08183;P21439	ABCB1	Multidrug resistance protein 1	-0.267	-0.59	0.081	-0.149	0.18310958634763	0.00271220798084717	0.999782372297587	0.986820045633576		+
P54105;E9PMI6;J3KN38;E9PJF4;E9PQ83	CLNS1A	Methylosome subunit pICln	-0.267	-0.06	0.055	-0.041	0.00209223746275762	0.548144773956224	0.999782372297587	0.987792920800647	+
D3DQZ6;A0A0A0MT77;Q6P3W2;E9PRW3;E9PID3	ZCSL3	DnaJ homolog subfamily C member 24	-0.267	-0.167	-0.027	-0.032	0.0131134174425602	0.141735053758462	0.999782372297587	0.995329300033407	+
O60678	PRMT3	Protein arginine N-methyltransferase 3	-0.266	-0.169	0.014	-0.021	4.2029610153283e-05	0.00725632205215082	0.999782372297587	0.994363510414984	+	+
Q5TH69	ARFGEF3	Brefeldin A-inhibited guanine nucleotide-exchange protein 3	-0.266	-0.317	-0.008	0.011	0.0018182794656473	0.000324330357379253	0.999782372297587	0.998941471251578	+	+
Q9BVI4;F5H303	NOC4L	Nucleolar complex protein 4 homolog	-0.266	-0.214	0.014	-0.03	1.23504562386095e-05	0.000311094477481783	0.999782372297587	0.987792920800647	+	+
Q9NVW2	RLIM	E3 ubiquitin-protein ligase RLIM	-0.266	0.31	-0.095	-0.049	0.0354846795789583	0.0153914058999438	0.999782372297587	0.99306892647564	+	+
P52952;E5RH49	NKX2-5	Homeobox protein Nkx-2.5	-0.265	-0.114	-0.024	-0.052	0.131642166916915	0.566858227421025	0.999782372297587	0.995329300033407
Q53H80	AKIRIN2	Akirin-2	-0.265	0.015	0	0.061	0.00880014142011435	0.91091124050031	0.999812357520218	0.987792920800647	+
Q96FJ0;B3KR00	STAMBPL1	AMSH-like protease	-0.264	-0.183	0.036	0.077	0.00195437519101577	0.0342693226872218	0.999782372297587	0.986820045633576	+	+
Q52LW3;F8VWZ8	ARHGAP29	Rho GTPase-activating protein 29	-0.264	-0.033	0.066	0.134	0.0435931135590721	0.843335388311779	0.999782372297587	0.986820045633576	+
Q8ND90;Q96PV4	PNMA1	Paraneoplastic antigen Ma1	-0.264	0.139	-0.019	0.04	0.0103420699977197	0.204448196189076	0.999782372297587	0.99306892647564	+
P02786;G3V0E5;H7C3V5;F8WBE5;Q9UP52	TFRC	Transferrin receptor protein 1;Transferrin receptor protein 1, serum form	-0.264	-0.275	0.022	-0.082	0.0221361827671908	0.0195716910548351	0.999782372297587	0.986820045633576	+	+
Q6DCA0	AMMECR1L	AMMECR1-like protein	-0.264	0.024	0.068	-0.039	0.0287999577408877	0.880146758488893	0.999782372297587	0.994429297670888	+
E2QRF9;O75496;H7C608;C9K0U5	GMNN	Geminin	-0.263	0.187	0.008	-0.014	6.0841874253435e-05	0.00352297503295439	0.999782372297587	0.995329300033407	+	+
Q14CX7;H0YHR9;F8VSB9	NAA25	N-alpha-acetyltransferase 25, NatB auxiliary subunit	-0.263	-0.176	0.001	-0.048	2.84893983661458e-05	0.00369548436987734	0.999782372297587	0.986820045633576	+	+
Q9BZE2;E9PRI9;E9PNY6;A0A087WY59	PUS3	tRNA pseudouridine(38/39) synthase;tRNA pseudouridine synthase	-0.263	-0.176	0.049	-0.002	0.00150783289754105	0.0362613543627094	0.999782372297587	0.998963001501439	+	+
Q8TB40;F5H6T0	ABHD4	Abhydrolase domain-containing protein 4	-0.263	0.166	0.252	-0.127	0.064175478259371	0.271990217129925	0.999782372297587	0.986820045633576
Q9HCM1;J3KPI3	KIAA1551	Uncharacterized protein KIAA1551	-0.262	-0.02	-0.151	0.025	0.0442617026890353	0.911615977023936	0.999782372297587	0.996950401433084	+
Q8N5L8	RPP25L	Ribonuclease P protein subunit p25-like protein	-0.262	-0.032	0.032	0.009	0.00590371205023137	0.792528905977557	0.999782372297587	0.998941471251578	+
Q13625;H7C5L8;H0Y847	TP53BP2	Apoptosis-stimulating of p53 protein 2	-0.262	0.192	0.013	0.012	6.19060534630647e-07	0.000115869155707894	0.999782372297587	0.995329300033407	+	+
P60604	UBE2G2	Ubiquitin-conjugating enzyme E2 G2	-0.262	0.18	-0.024	0.001	0.0129754113353202	0.102262559245885	0.999782372297587	0.998963001501439	+
O43318	MAP3K7	Mitogen-activated protein kinase kinase kinase 7	-0.262	0.099	0.028	-0.019	3.56991131461703e-06	0.0671448554804827	0.999782372297587	0.99411721786295	+
Q12778	FOXO1	Forkhead box protein O1	-0.261	0.242	0.006	-0.013	0.0341945834452693	0.0541887622912955	0.999782372297587	0.998941471251578	+
Q8NFH3;B4E301;F5H0E3;B4DVD1	NUP43	Nucleoporin Nup43	-0.261	-0.007	0.047	-0.05	0.00286008158665225	0.953191930308093	0.999782372297587	0.987792920800647	+
C9JMY1;P18065	IGFBP2	Insulin-like growth factor-binding protein 2	-0.261	-0.042	-0.046	-0.094	0.00867313572887692	0.731894363410564	0.999782372297587	0.986820045633576	+
Q15654;H7BZE2	TRIP6	Thyroid receptor-interacting protein 6	-0.261	-0.126	-0.008	-0.049	0.000164322959439667	0.070483052429312	0.999782372297587	0.986820045633576	+
Q6P996;H3BND4;Q86XE2;Q6P474;Q6XYB5;J3KNK7;H3BPV5;H3BM88;A0A0J9YXH6;H3BNL6	PDXDC1	Pyridoxal-dependent decarboxylase domain-containing protein 1	-0.261	-0.05	-0.002	0.007	5.06682108723355e-06	0.401998502287724	0.999782372297587	0.998941471251578	+
Q8IZ73;A0A087WXE2	RPUSD2	RNA pseudouridylate synthase domain-containing protein 2	-0.26	-0.267	-0.057	0.051	1.93179746290484e-05	1.68525608773606e-05	0.999782372297587	0.986820045633576	+	+
Q9NRX1;F8WBJ6	PNO1	RNA-binding protein PNO1	-0.26	-0.147	-0.024	0.046	0.0155527645512783	0.200149702726491	0.999782372297587	0.988835388157822	+
O43353	RIPK2	Receptor-interacting serine/threonine-protein kinase 2	-0.26	-0.012	0.047	-0.018	2.25937512617997e-07	0.835040532409183	0.999782372297587	0.991733023941955	+
O00463	TRAF5	TNF receptor-associated factor 5	-0.26	-0.025	0.111	0.035	0.109915095490603	0.909146186238067	0.999782372297587	0.995329300033407
P11940;E7ERJ7;E7EQV3;A0A087WTT1;Q9H361;H0YB86;H0YBN4;H0YB75;Q4VXU2;H0YAS6;E5RH24;E5RJB9;H0YAW6;H0YAS7;E5RGH3;E5RHG7;H0YC10;E5RGC4;E5RFD8;Q96DU9	PABPC1	Polyadenylate-binding protein 1;Polyadenylate-binding protein;Polyadenylate-binding protein 3	-0.26	-0.055	-0.014	0.049	0.000562984239450612	0.517859084984713	0.999782372297587	0.986820045633576	+
P54687;F5H2F2;A0A087WYF2	BCAT1	Branched-chain-amino-acid aminotransferase, cytosolic	-0.259	-0.743	-0.04	0.028	0.00518630274268298	2.64517232336216e-10	0.999782372297587	0.995105193693006	+	+
Q96QB1	DLC1	Rho GTPase-activating protein 7	-0.259	-0.001	0.038	0.083	0.00342169240729795	0.99044225815035	0.999782372297587	0.986820045633576	+
H0YBZ4;Q15390;H7C5V5;H0YF01	MTFR1	Mitochondrial fission regulator 1	-0.259	-0.226	0.022	-0.039	0.000105562953737794	0.000667351331794147	0.999782372297587	0.987792920800647	+	+
Q15800;D6REA2;D6RDP9;D6R952	MSMO1	Methylsterol monooxygenase 1	-0.259	-0.567	0.195	-0.266	0.34800966552973	0.0307058204943185	0.999782372297587	0.986820045633576		+
Q9UHR4	BAIAP2L1	Brain-specific angiogenesis inhibitor 1-associated protein 2-like protein 1	-0.258	-0.22	-0.022	0.057	2.49347696518206e-05	0.00027854571554994	0.999782372297587	0.986820045633576	+	+
Q8TEQ6	GEMIN5	Gem-associated protein 5	-0.258	-0.377	-0.031	0.056	0.000100780624015884	2.4369456881854e-07	0.999782372297587	0.986820045633576	+	+
Q9Y467;H0YFS7;E7EW59	SALL2	Sal-like protein 2	-0.258	-0.13	-0.026	-0.007	2.82593585777787e-05	0.0300743038205454	0.999782372297587	0.998941471251578	+	+
Q6PIW4	FIGNL1	Fidgetin-like protein 1	-0.258	0.141	0.058	0.011	0.000599746687786458	0.0639906707116702	0.999782372297587	0.998941471251578	+
K7ERI7;P35268;K7ELC4;K7EMH1;K7EP65;K7EKS7;K7EJT5	RPL22	60S ribosomal protein L22	-0.258	-0.204	-0.132	0.102	0.354722999485171	0.490454981030452	0.999782372297587	0.99306892647564
Q6ZWJ1;E7EPP7;B5MCT9	STXBP4	Syntaxin-binding protein 4	-0.258	0.031	0.02	0.049	8.90872939716438e-06	0.633210605602659	0.999782372297587	0.986820045633576	+
Q96FX7;H0Y2Q1	TRMT61A	tRNA (adenine(58)-N(1))-methyltransferase catalytic subunit TRMT61A	-0.258	-0.202	0.036	-0.006	9.73989315596543e-05	0.00200688115762156	0.999782372297587	0.998941471251578	+	+
Q15417	CNN3	Calponin-3	-0.257	-0.159	0.029	0.023	0.000373124985285784	0.028423414012555	0.999782372297587	0.994429297670888	+	+
O15160;A0A2R8YEZ4;A0A2R8Y5D3;E7EQB9;A0A2R8YEY5;A0A2R8Y8D6;D6RDJ3;H0Y723	POLR1C	DNA-directed RNA polymerases I and III subunit RPAC1	-0.257	-0.098	0.064	0.055	2.38739237224149e-05	0.101681953210373	0.999782372297587	0.986820045633576	+
Q96Q83;E9PSA5;E9PN35;H0YDH4;E9PRD0;E9PRJ2	ALKBH3	Alpha-ketoglutarate-dependent dioxygenase alkB homolog 3	-0.257	-0.23	-0.034	0.04	1.17978322979649e-05	7.54042591204979e-05	0.999782372297587	0.986820045633576	+	+
Q96DF8;F8WEF8	DGCR14	Protein DGCR14	-0.257	0.031	-0.015	0.046	1.90302066189888e-05	0.648465889374774	0.999782372297587	0.986820045633576	+
Q15555;K7ERD8;K7EL66;M0QX52;K7ENB3	MAPRE2	Microtubule-associated protein RP/EB family member 2	-0.257	-0.118	0.002	0.057	0.000139087071689418	0.0832177446274877	0.999782372297587	0.986820045633576	+
Q8ND04;J3KTD7	SMG8	Protein SMG8	-0.257	0.094	-0.024	-0.029	1.00525318996029e-07	0.0295060573603396	0.999782372297587	0.986820045633576	+	+
Q9NS91;F8WE49;C9J0Q4;F8WAZ7;F8WFA6;H7C0A5;H7C3I2	RAD18	E3 ubiquitin-protein ligase RAD18	-0.256	0.015	0.022	0.037	2.21322834093516e-07	0.788979540667315	0.999782372297587	0.986820045633576	+
Q9NSV4	DIAPH3	Protein diaphanous homolog 3	-0.255	-0.126	-0.007	-0.013	7.85263714020192e-08	0.00284575341742378	0.999782372297587	0.994666512554315	+	+
Q8WUX9;E5RJI3;E5RIU9;E5RFR8	CHMP7	Charged multivesicular body protein 7	-0.255	-0.064	0.032	0.039	2.76771268078673e-06	0.229827212798382	0.999782372297587	0.986820045633576	+
Q8N653;F8WB67;A0A2R8Y7K3;F8WCB6;H7BZQ9;H7C0X1;A0A2R8YCD2	LZTR1	Leucine-zipper-like transcriptional regulator 1	-0.255	0.196	0.029	-0.02	9.63542555604376e-06	0.000458262453415897	0.999782372297587	0.99306892647564	+	+
Q96SB4;H3BLV9;D6RBF8;D6RBM8;A8MPP7;A8MPY5;E7ETV6;Q9UPE1;H0Y932;H7C2I2	SRPK1	SRSF protein kinase 1	-0.255	-0.083	-0.002	0.014	3.30497637643875e-05	0.180511656820966	0.999782372297587	0.995329300033407	+
Q9BU89	DOHH	Deoxyhypusine hydroxylase	-0.255	0.163	0.019	0.033	4.81387584213179e-05	0.0076392999967324	0.999782372297587	0.987792920800647	+	+
E7EUU4;Q04637;C9JF13;C9K073;C9J2Z7;H7C044;C9JHW9;H7C0V6;C9JIH5;C9JWH7;REV__Q8NEG2;REV__C9JQZ6;REV__J3KQX6;C9JSU8;REV__F5H7J8;C9JWH9;C9J556;C9JWW9	EIF4G1	Eukaryotic translation initiation factor 4 gamma 1	-0.255	-0.162	-0.007	0.044	9.08772090565696e-07	0.000844150041769892	0.999782372297587	0.986820045633576	+	+
Q9Y4E8;H0YI31;F8W0H4;F8VVY7;H0YHM4	USP15	Ubiquitin carboxyl-terminal hydrolase 15	-0.255	-0.146	-0.02	0.012	1.98772669250887e-08	0.000292855336516633	0.999782372297587	0.994429297670888	+	+
O60232;H0YEB6;G3V1B8;E9PK41;H0YEK1	SSSCA1	Sjoegren syndrome/scleroderma autoantigen 1	-0.255	-0.069	0.11	-0.002	0.0244943191570428	0.604078975229735	0.999782372297587	0.998963001501439	+
Q9UJF2;H0Y638	RASAL2	Ras GTPase-activating protein nGAP	-0.255	-0.066	0.001	0.003	0.000458797615354886	0.405243929274608	0.999782372297587	0.998963001501439	+
P07196;A0A0S2Z436;A0A087X0W2	NEFL	Neurofilament light polypeptide	-0.254	-0.5	-0.045	0.068	1.2347526237637e-05	8.3437793449134e-12	0.999782372297587	0.986820045633576	+	+
P60520;H3BSM5;H3BQ50	GABARAPL2	Gamma-aminobutyric acid receptor-associated protein-like 2	-0.254	0.244	0.057	0.017	0.00413691736049811	0.00667368258441145	0.999782372297587	0.996950401433084	+	+
P50548	ERF	ETS domain-containing transcription factor ERF	-0.254	0.352	0.013	-0.043	0.000129130123680512	9.52720214756374e-07	0.999782372297587	0.986820045633576	+	+
Q86UK7;H3BQQ2;H3BR87	ZNF598	Zinc finger protein 598	-0.254	-0.053	0.024	-0.014	3.32500244698358e-06	0.341024213380714	0.999782372297587	0.995329300033407	+
P16402;REV__P16402	HIST1H1D	Histone H1.3	-0.254	-0.485	0.3	-0.298	0.604455431667273	0.296397896381072	0.999782372297587	0.986820045633576
Q9UPR3	SMG5	Protein SMG5	-0.253	-0.042	0.046	-0.058	8.26702024784177e-05	0.562699718975433	0.999782372297587	0.986820045633576	+
Q9BYE7	PCGF6	Polycomb group RING finger protein 6	-0.253	-0.033	0.013	0.016	1.53632101493927e-05	0.609697210149122	0.999782372297587	0.995329300033407	+
O75312;H7C0E5;H7BZM7;H7C449	ZPR1	Zinc finger protein ZPR1	-0.253	-0.163	0.015	0.006	5.73743091455249e-06	0.00226781835445276	0.999782372297587	0.998941471251578	+	+
Q9BZE4;Q5T3R7	GTPBP4	Nucleolar GTP-binding protein 1	-0.253	-0.127	-0.047	0.041	8.91574665771636e-06	0.0192605830323091	0.999782372297587	0.986820045633576	+	+
O14545;F8VNX8;F8VVF3;S4R2Z9	TRAFD1	TRAF-type zinc finger domain-containing protein 1	-0.253	0.388	0.019	0.038	0.0847731090022907	0.00798797330859225	0.999782372297587	0.995329300033407		+
A0A0G2JLR5;A0A0G2JMW4;Q02833;H0YEI0	RASSF7	Ras association domain-containing protein 7	-0.252	0.189	-0.077	0.125	0.000584432806650192	0.00974035274205045	0.999782372297587	0.986820045633576	+	+
P62277;J3KMX5;E9PS50	RPS13	40S ribosomal protein S13	-0.252	-0.059	0.033	0.098	0.033923494341881	0.675416459989016	0.999782372297587	0.986820045633576	+
Q99570;D6RJ98;D6RAC3;D6RBB7	PIK3R4	Phosphoinositide 3-kinase regulatory subunit 4	-0.251	0.074	-0.025	-0.034	5.71365528395004e-06	0.171196208390567	0.999782372297587	0.986820045633576	+
Q03001;F8W9J4;E7ETB9;Q6P0N6;Q5T0V7;H0YC82;E7ESK0;E7ERX3;H0YBX0;H0YAT7	DST	Dystonin	-0.251	-0.158	0.009	-0.002	5.34021807032886e-10	7.24637541590145e-06	0.999782372297587	0.998963001501439	+	+
Q9NXD2;H3BUS9;H3BUZ0	MTMR10	Myotubularin-related protein 10	-0.251	0.044	-0.028	0.015	0.00131265619015722	0.63236069662054	0.999782372297587	0.996950401433084	+
Q9UII4;E9PBL0	HERC5	E3 ISG15--protein ligase HERC5	-0.25	-0.359	0.019	-0.009	7.47852619210511e-05	2.2139792318837e-07	0.999782372297587	0.998941471251578	+	+
Q9H788;H0YAT1	SH2D4A	SH2 domain-containing protein 4A	-0.25	-0.245	-0.076	0.067	0.00460080105059552	0.00628418604886621	0.999782372297587	0.986820045633576	+	+
Q8NFU7	TET1	Methylcytosine dioxygenase TET1	-0.25	-0.116	0.028	0.091	0.00247357304866873	0.184260834974529	0.999782372297587	0.986820045633576	+
Q13206;E9PIF2	DDX10	Probable ATP-dependent RNA helicase DDX10	-0.25	-0.228	-0.06	0.031	3.34974856351843e-08	2.88777443470148e-07	0.999782372297587	0.986820045633576	+	+
Q96A57;Q5JWB9;A0A087WTT2	TMEM230	Transmembrane protein 230	-0.25	-0.086	0.126	-0.033	0.134937913583949	0.656666243526205	0.999782372297587	0.996950401433084
O75164;A0A2R8YDF7;A0A2R8Y4U1	KDM4A	Lysine-specific demethylase 4A	-0.249	-0.081	0.021	0.048	5.58695632494039e-05	0.197678599777341	0.999782372297587	0.986820045633576	+
Q155Q3	DIXDC1	Dixin	-0.249	-0.026	-0.1	0.099	0.106868554121821	0.89855244457686	0.999782372297587	0.986820045633576
Q8TCY9;C9J0W2;C9JKA8;F8WCC3	URGCP	Up-regulator of cell proliferation	-0.249	-0.025	-0.119	0.072	0.00669897937780066	0.835449130260526	0.999782372297587	0.986820045633576	+
Q9Y314;M0R3B2;A0A075B797	NOSIP	Nitric oxide synthase-interacting protein	-0.249	0.294	0.004	-0.015	4.17536026620472e-06	2.61665004000018e-07	0.999782372297587	0.995329300033407	+	+
Q14008;E9PQH5;H0YDX5;H0YCF6;H0YEK7	CKAP5	Cytoskeleton-associated protein 5	-0.249	-0.059	0.001	0.003	8.90238804231058e-08	0.16741627282322	0.999782372297587	0.998941471251578	+
Q9Y2F5;A0A096LPH9	ICE1	Little elongation complex subunit 1	-0.248	0.15	-0.02	0.075	0.00022982068318598	0.0246014951962176	0.999782372297587	0.986820045633576	+	+
Q5T3I0;A0A0A0MRK1;E9PAV9;F8W895;E9PPY4;F2Z3C6	GPATCH4	G patch domain-containing protein 4	-0.248	-0.269	-0.09	0.058	8.13701838643591e-05	3.11761073965732e-05	0.999782372297587	0.986820045633576	+	+
Q9Y3F4;H0YH33;F5H1G1	STRAP	Serine-threonine kinase receptor-associated protein	-0.248	-0.132	0.045	0.01	0.000200732474971946	0.0477152513325433	0.999782372297587	0.998941471251578	+	+
B5MCF9;O00541;B3KXD6;H7C267;H7BYY8	PES1	Pescadillo homolog	-0.248	-0.038	-0.052	0.019	5.97609310315999e-06	0.515984521485058	0.999782372297587	0.993851084501356	+
O95801	TTC4	Tetratricopeptide repeat protein 4	-0.248	-0.143	0.004	-0.019	3.05973405657025e-07	0.00126541266199098	0.999782372297587	0.987792920800647	+	+
E9PQL0;Q86UB9	TMEM135	Transmembrane protein 135	-0.247	-0.43	0.182	-0.169	0.258109918184691	0.0421471646479756	0.999782372297587	0.986820045633576		+
D4PHA4;Q86WP2	GPBP1	Vasculin	-0.247	-0.061	0.027	0.046	2.8935077551209e-05	0.318597360499033	0.999782372297587	0.986820045633576	+
Q96EW2	HSPBAP1	HSPB1-associated protein 1	-0.247	0.045	0.113	-0.143	0.189885395730128	0.846594875114137	0.999782372297587	0.986820045633576
Q9HCN4	GPN1	GPN-loop GTPase 1	-0.247	-0.227	0.078	0.008	0.000169402791324247	0.00056107941418892	0.999782372297587	0.998941471251578	+	+
Q15773;F5H0Y3;F5H7L5;F5H800	MLF2	Myeloid leukemia factor 2	-0.246	-0.17	0.016	0.027	2.36847012657146e-07	0.000125257416926923	0.999782372297587	0.986820045633576	+	+
Q14CS0;H0YAX6;E5RJ36	UBXN2B	UBX domain-containing protein 2B	-0.246	0.224	0.018	-0.033	0.000272911567312028	0.000946420044579527	0.999782372297587	0.987792920800647	+	+
Q3MII6;C9JMI8	TBC1D25	TBC1 domain family member 25	-0.246	0.121	0.002	0.02	0.000145747162812621	0.0607764974021194	0.999782372297587	0.99447538934752	+
H3BMS5;Q6ZVD8;I3L187;H3BS75	PHLPP2	PH domain leucine-rich repeat-containing protein phosphatase 2	-0.246	0.227	-0.069	0.006	0.00654433103619676	0.0140916320089634	0.999782372297587	0.998941471251578	+	+
Q5VZE5	NAA35	N-alpha-acetyltransferase 35, NatC auxiliary subunit	-0.245	-0.118	0.006	0.007	5.961254361124e-06	0.0222180004028384	0.999782372297587	0.998941471251578	+	+
K7EM56;A0A0B4J2B4;S4R417;K7ELC2;P62841;K7EQJ5;S4R456;K7EJ78	RPS15	40S ribosomal protein S15	-0.245	-0.06	0.012	0.015	0.000195406458977833	0.397436056469316	0.999782372297587	0.995329300033407	+
Q6ZN04	MEX3B	RNA-binding protein MEX3B	-0.245	0.33	0.122	0.019	0.105808973188096	0.0286506642659471	0.999782372297587	0.998941471251578		+
Q9BYN0	SRXN1	Sulfiredoxin-1	-0.245	0.031	0.072	0	3.90917841112612e-05	0.649337721725255	0.999782372297587	0.999718971658308	+
Q8N999;G3V1X7	C12orf29	Uncharacterized protein C12orf29	-0.245	-0.107	-0.059	0.008	0.0186369971090108	0.352440354336362	0.999782372297587	0.998941471251578	+
Q99081;B4DGI9;F5GY10;H0YNQ5;B4DZP2;H0YNP8	TCF12	Transcription factor 12	-0.244	0.144	0.073	0.04	7.68986574854809e-05	0.0172486075923772	0.999782372297587	0.986820045633576	+	+
O75386;F5H7B9;H0YFU8;H0YG12	TULP3	Tubby-related protein 3	-0.244	-0.053	0.185	0.217	0.221964549370584	0.828548318337814	0.999782372297587	0.986820045633576
P81605	DCD	Dermcidin;Survival-promoting peptide;DCD-1	-0.244	-0.284	0.717	0.42	0.778615061783254	0.738440783076805	0.999782372297587	0.987792920800647
E9PR30;P62861;E9PMS9;J3KN89;E9PM49;P35544	FAU	40S ribosomal protein S30	-0.244	0.03	-0.08	0.099	0.0492904708708975	0.850102792126871	0.999782372297587	0.986820045633576	+
A0A087X211;Q8TCG1;F8WAX6;F8WF26	KIAA1524	Protein CIP2A	-0.244	-0.036	-0.007	-0.002	1.75966668994197e-07	0.436133303255266	0.999782372297587	0.998963001501439	+
Q9Y2D5	AKAP2	A-kinase anchor protein 2	-0.244	-0.212	-0.022	0.038	2.85908326160427e-06	3.43557830439086e-05	0.999782372297587	0.986820045633576	+	+
P41227;C9JN83;F8W808;A8MWP7;C9JW55;Q9BSU3;H0Y8T0	NAA10	N-alpha-acetyltransferase 10	-0.243	-0.227	0.018	0.004	0.0002370758595482	0.000625473825847415	0.999782372297587	0.998941471251578	+	+
A2VDJ0;H0Y2M0	KIAA0922	Transmembrane protein 131-like	-0.243	-0.149	0.221	-0.365	0.380349022043916	0.62238035544347	0.999782372297587	0.986820045633576
Q9UPW6;C9JR56;F8WCV6	SATB2	DNA-binding protein SATB2;DNA-binding protein SATB	-0.242	-0.047	-0.028	0.003	5.35882420468247e-05	0.475908781038611	0.999782372297587	0.998941471251578	+
Q4G0I0	CCSMST1	Protein CCSMST1	-0.242	-0.405	0.14	-0.066	0.34470574349133	0.102476729257354	0.999782372297587	0.995329300033407
Q9H8V3;C9JDV9;C9JTI2;H7C103;H7C3G1;C9J0L6;C9J1C4;C9JDB4	ECT2	Protein ECT2	-0.242	-0.044	0	0.013	3.63945195320111e-07	0.346231522159697	0.999812357520218	0.995329300033407	+
Q9Y295;H0YI06;F8WEE0	DRG1	Developmentally-regulated GTP-binding protein 1	-0.242	-0.12	0.007	-0.049	0.000722263397261751	0.102048949706258	0.999782372297587	0.986820045633576	+
A0A0A0MRG8;Q16611	BAK1	Bcl-2 homologous antagonist/killer	-0.242	-0.098	0.027	-0.127	0.0304711373183968	0.433567583300164	0.999782372297587	0.986820045633576	+
P42345;B1AKP8;B1AKQ2	MTOR	Serine/threonine-protein kinase mTOR	-0.241	-0.296	-0.026	-0.047	2.67696126714014e-06	6.68429091687703e-08	0.999782372297587	0.986820045633576	+	+
Q9H999;E5RHA5	PANK3	Pantothenate kinase 3	-0.241	0.074	-0.002	-0.051	0.000609079808128956	0.324543084856757	0.999782372297587	0.986820045633576	+
Q8TED0;H0Y8P4;D6RF65	UTP15	U3 small nucleolar RNA-associated protein 15 homolog	-0.241	-0.201	-0.039	-0.039	0.00215511406941166	0.011814654416757	0.999782372297587	0.987792920800647	+	+
Q9NT62;F8WDI0;C9JNW8	ATG3	Ubiquitin-like-conjugating enzyme ATG3	-0.241	-0.242	0.059	-0.008	9.84917310878629e-05	0.000110427092049804	0.999782372297587	0.998941471251578	+	+
P10070	GLI2	Zinc finger protein GLI2	-0.241	-0.162	0.038	-0.068	0.0143038855151753	0.114271201851142	0.999782372297587	0.986820045633576	+
Q9H425;E5RI90;E5RFY9	C1orf198	Uncharacterized protein C1orf198	-0.241	0.076	0.041	-0.018	8.03379411607195e-05	0.223980236753462	0.999782372297587	0.995329300033407	+
Q9H501;A0A087WX71	ESF1	ESF1 homolog	-0.24	-0.244	-0.055	0.02	5.1133869059374e-08	4.59125546504477e-08	0.999782372297587	0.987792920800647	+	+
Q96EB6;B0QZ35;E9PC49	SIRT1	NAD-dependent protein deacetylase sirtuin-1;SirtT1 75 kDa fragment	-0.24	-0.008	0.021	-0.005	0.00380053118498915	0.940421162266177	0.999782372297587	0.998941471251578	+
Q16644;C9J8E1;C9JPW3;Q96PN8;O43930	MAPKAPK3	MAP kinase-activated protein kinase 3	-0.24	-0.305	-0.007	-0.007	0.000358231685718145	1.6034623713556e-05	0.999782372297587	0.998941471251578	+	+
E9PFB9;J3KP97;Q5T9S5;H0YCD6;Q5T9S2	CCDC18	Coiled-coil domain-containing protein 18	-0.24	0.375	0.007	0.052	0.0113218821661333	0.000160638542323271	0.999782372297587	0.987792920800647	+	+
O75190;A0A0J9YX62;C9J2C4;E9PH18;C9JB42;C9JDR7;C9JDX6;F8WCZ4;C9J2P2;C9JN01;Q8WWF6;Q8NHS0;Q7Z6W7	DNAJB6	DnaJ homolog subfamily B member 6	-0.24	-0.059	0.008	-0.028	0.0013481490901348	0.488933317039199	0.999782372297587	0.993782693535276	+
A0A087WZP2;Q9UI36;A0A087WY66;A0A087WZA7;D6REJ4;D6RFG7	DACH1	Dachshund homolog 1	-0.239	-0.003	-0.014	0.057	1.23953420109849e-05	0.966652718134649	0.999782372297587	0.986820045633576	+
Q96EA4;H0YBG5;D6RC83;D6RIF7;D6RIB8;D6RCL1;D6REZ1;D6R936	SPDL1	Protein Spindly	-0.239	0.097	0.014	0.08	1.55483483679982e-07	0.0187375551155488	0.999782372297587	0.986820045633576	+	+
Q9HCL2;Q5VW52	GPAM	Glycerol-3-phosphate acyltransferase 1, mitochondrial	-0.239	0.638	0.018	-0.07	0.00258255201995191	2.10713901710907e-10	0.999782372297587	0.986820045633576	+	+
Q9H694;A6NGY7	BICC1	Protein bicaudal C homolog 1	-0.239	-0.004	0.001	-0.148	0.0145365778110493	0.973461270248872	0.999782372297587	0.986820045633576	+
O60566;H0YMK5;H0YN44	BUB1B	Mitotic checkpoint serine/threonine-protein kinase BUB1 beta	-0.238	0.076	-0.022	0.023	8.07070599708135e-06	0.149612398796104	0.999782372297587	0.987792920800647	+
Q9P1Q0	VPS54	Vacuolar protein sorting-associated protein 54	-0.238	0.092	0.287	-0.233	0.507067334363205	0.824646907771636	0.999782372297587	0.986820045633576
O60493	SNX3	Sorting nexin-3	-0.238	0.176	-0.028	0.03	0.0426786493533797	0.151209166004723	0.999782372297587	0.995329300033407	+
P15104;A0A2R8YDT1	GLUL	Glutamine synthetase	-0.237	-0.661	-0.018	0.063	0.000139657178678276	6.45876345958576e-14	0.999782372297587	0.986820045633576	+	+
F5H0R1;Q9H6E5;H3BRB1;C9JBX0;F8WA97;J3KN81	TUT1	Speckle targeted PIP5K1A-regulated poly(A) polymerase	-0.237	0.31	-0.019	0.042	3.73128395411197e-06	2.78545601181276e-08	0.999782372297587	0.986820045633576	+	+
A0A087WVF8;A0A0A0MRM1;A0A087WX83;A0A075B749;Q5VU43;E9PQG4;H0YCH7;H0YEW6;E9PJU0;A0A087X0I1;A0A087WWY1;A0A087WWI2;A0A087WVQ4	PDE4DIP	Myomegalin	-0.237	-0.032	0.067	0.028	0.000417452514166994	0.688478887805673	0.999782372297587	0.98944774096037	+
O15169	AXIN1	Axin-1	-0.237	0.015	0.082	-0.032	0.000898825425650237	0.866781889551037	0.999782372297587	0.987792920800647	+
Q658P3;B8ZZX6	STEAP3	Metalloreductase STEAP3	-0.237	-0.43	0.01	-0.314	0.238120549276513	0.0274839789113977	0.999782372297587	0.986820045633576		+
Q9Y2X9	ZNF281	Zinc finger protein 281	-0.237	0.107	0.026	-0.013	0.000217166074258606	0.0975572802220531	0.999782372297587	0.996950401433084	+
Q9UPS8;E7ESJ3;H0Y4T9;C9JT67;A6NC57;Q8IYA2;A2RUR9	ANKRD26	Ankyrin repeat domain-containing protein 26	-0.236	0.055	-0.046	-0.001	1.29179977786119e-05	0.320713770014625	0.999782372297587	0.998963001501439	+
A0A087WV90;E9PDN5;A0A087WTU7;A0A075B6G3;P11532;E7EQR9;E7EQS5;F5GZY3;H0Y3E8;Q14172	DMD	Dystrophin	-0.236	-0.138	0.014	-0.037	0.0241586958626998	0.217040179335956	0.999782372297587	0.994363510414984	+
A0A2R8YFH5;Q15437;Q5QPE1;Q5QPE2;A0A2R8Y633;A0A2R8Y7S7;A0A2R8YF30	SEC23B	Protein transport protein Sec23B	-0.236	-0.042	-0.004	0.047	0.00114676717174508	0.624282726683677	0.999782372297587	0.986820045633576	+
Q8WVC2;P63220;Q9BYK1;Q9BYK2	RPS21	40S ribosomal protein S21	-0.236	-0.045	-0.014	-0.07	0.000347320109673002	0.549713198496475	0.999782372297587	0.986820045633576	+
Q6P1K8;Q13888;D6RID8;D6RJD3;D6RIT7;D6RGC9;R4GMS9;D6RAW1;R4GMV2	GTF2H2C	General transcription factor IIH subunit 2-like protein;General transcription factor IIH subunit 2	-0.236	-0.014	-0.038	0.026	7.67241699916385e-05	0.847613940535262	0.999782372297587	0.987792920800647	+
Q9NR09;H7C094;H7C3P0	BIRC6	Baculoviral IAP repeat-containing protein 6	-0.236	-0.135	0.024	0.012	1.95441457115308e-07	0.00105489653016474	0.999782372297587	0.995329300033407	+	+
P67809;H0Y449;C9J5V9	YBX1	Nuclease-sensitive element-binding protein 1	-0.236	-0.076	-0.012	-0.052	0.0005167694232479	0.29823624400143	0.999782372297587	0.986820045633576	+
Q12756;H7C3Y8	KIF1A	Kinesin-like protein KIF1A	-0.236	-0.218	0.01	0.043	2.07467197199067e-06	9.46477185263127e-06	0.999782372297587	0.986820045633576	+	+
Q6ZSJ8	C1orf122	Uncharacterized protein C1orf122	-0.235	-0.089	0.014	-0.046	0.00501225919034787	0.334149496552604	0.999782372297587	0.987792920800647	+
O15078;J3KNF5;A0A0A0MS86;S4R322;F8VS29;F8W097;F8W0V9	CEP290	Centrosomal protein of 290 kDa	-0.235	-0.006	-0.034	0.033	8.87215133610619e-08	0.909859137587944	0.999782372297587	0.986820045633576	+
Q9Y6M5	SLC30A1	Zinc transporter 1	-0.235	-0.023	0.129	-0.057	0.209719993853814	0.925385520585347	0.999782372297587	0.994429297670888
P0DN79;P35520;C9JMA6;H7C2H4;H7C1W6;H7C2W0	CBS	Cystathionine beta-synthase	-0.235	-0.812	0.017	0.083	0.00049511620426336	2.42234181830462e-15	0.999782372297587	0.986820045633576	+	+
Q9BSW2;H7BXT2	CRACR2A	EF-hand calcium-binding domain-containing protein 4B	-0.235	-0.542	0.171	-0.188	0.100988184745257	0.000202614068730723	0.999782372297587	0.986820045633576		+
Q6ZN18;G5EA50;F5GZR7;H0YH08;H7BYT4	AEBP2	Zinc finger protein AEBP2	-0.235	0.218	0.004	0.038	0.00656352072639732	0.0129983203049294	0.999782372297587	0.987792920800647	+	+
Q9UNS2;H7C3P9;C9JLV5;K7ELN6;J3KTQ1;J3QKR0;K7ES36	COPS3	COP9 signalosome complex subunit 3	-0.235	-0.042	-0.003	0.007	1.42602253211279e-07	0.324624973743774	0.999782372297587	0.997640679514519	+
Q9UQ16;E5RHK8;E5RIK2	DNM3	Dynamin-3	-0.235	0.096	0.081	-0.058	0.105524806645011	0.56246395506647	0.999782372297587	0.991733023941955
Q8WVN8;E9PHD0;H3BV95	UBE2Q2	Ubiquitin-conjugating enzyme E2 Q2	-0.235	0.192	0.186	-0.419	0.415796294201512	0.531926978238302	0.999782372297587	0.986820045633576
O94822;H7BYG8;S4R3T2	LTN1	E3 ubiquitin-protein ligase listerin	-0.234	-0.21	-0.054	0.024	6.08783494225806e-05	0.000309178920639723	0.999782372297587	0.987792920800647	+	+
Q8WUM0	NUP133	Nuclear pore complex protein Nup133	-0.234	0.06	-0.026	-0.003	0.000130915915234911	0.356129635550737	0.999782372297587	0.998941471251578	+
O75061;S4R305	DNAJC6	Putative tyrosine-protein phosphatase auxilin	-0.234	-0.347	-0.02	0.025	0.00115833574585658	7.48449413159994e-06	0.999782372297587	0.994363510414984	+	+
P12236	SLC25A6	ADP/ATP translocase 3;ADP/ATP translocase 3, N-terminally processed	-0.234	-0.181	0.006	-0.034	0.139790189255752	0.276630802779722	0.999782372297587	0.995329300033407
Q8NFG4;C9J4C4	FLCN	Folliculin	-0.234	-0.04	-0.025	-0.048	2.3304949805509e-05	0.507832823634585	0.999782372297587	0.986820045633576	+
P16989;A0A0D9SEI8	YBX3	Y-box-binding protein 3	-0.234	-0.106	-0.03	-0.003	0.00233805243576473	0.189703583991222	0.999782372297587	0.998963001501439	+
A0A0C4DG99;A0A0C4DG80;Q9P2N7;C9JTS9	KLHL13	Kelch-like protein 13	-0.234	0.322	0.023	-0.021	0.00355486322944644	0.000125038202126322	0.999782372297587	0.995329300033407	+	+
J3KNE0;A6NKT7	RGPD3	RanBP2-like and GRIP domain-containing protein 3	-0.234	-0.005	-0.077	-0.018	0.00438657744636554	0.967094809209619	0.999782372297587	0.995329300033407	+
Q9NSG2	C1orf112	Uncharacterized protein C1orf112	-0.234	0.331	-0.294	-0.29	0.360295392592017	0.190287383068962	0.999782372297587	0.986820045633576
Q8TEU7;E9PCH4;B7Z7Y1;D6RE77;H0Y8T6	RAPGEF6	Rap guanine nucleotide exchange factor 6	-0.233	-0.084	-0.009	0.001	6.59297078118532e-06	0.0942209636941482	0.999782372297587	0.998963001501439	+
Q15269;A0A0B4J2E5;C9J544	PWP2	Periodic tryptophan protein 2 homolog	-0.233	-0.177	-0.056	0.012	1.43687216592494e-05	0.000722847460443219	0.999782372297587	0.995329300033407	+	+
Q5W0H4;A0A0B4J2C3;P13693;J3KPG2;E9PJF7;H0YCX0;Q56UQ5;Q9HAU6	TPT1	Translationally-controlled tumor protein	-0.233	-0.202	0.063	0.032	0.0236603294526641	0.0564119678495729	0.999782372297587	0.994666512554315	+
H7C1U3;H0Y517	CC2D1B		-0.233	0.189	0.038	-0.094	0.0432794059352126	0.112824968777378	0.999782372297587	0.986820045633576	+
Q9NP72;A0A087X163;H0Y6T8;Q5W0J0	RAB18	Ras-related protein Rab-18	-0.233	-0.134	0.143	-0.241	0.395807607009409	0.65680339996995	0.999782372297587	0.986820045633576
Q16595;C9JAX1;H7C585;A0A2R8Y5A1;A0A2R8Y4G3;A0A2R8Y577;A0A0S2Z3Q8	FXN	Frataxin, mitochondrial;Frataxin intermediate form;Frataxin(56-210);Frataxin(78-210);Frataxin mature form	-0.233	0.028	-0.136	-0.105	0.053298270830936	0.855622192904259	0.999782372297587	0.986820045633576
Q9HCJ0;A0A1B0GU24	TNRC6C	Trinucleotide repeat-containing gene 6C protein	-0.232	-0.044	-0.031	-0.027	0.0199636476615325	0.720681968933334	0.999782372297587	0.995329300033407	+
O75665;A6NF31;A0A0A0MS89	OFD1	Oral-facial-digital syndrome 1 protein	-0.232	0.341	-0.034	0.113	0.00359724500321669	5.22303600074724e-05	0.999782372297587	0.986820045633576	+	+
Q96RS6	NUDCD1	NudC domain-containing protein 1	-0.232	-0.186	-0.022	-0.103	0.0041635109618725	0.024499586412916	0.999782372297587	0.986820045633576	+	+
A0A087X1K6;Q9Y2Y9	KLF13	Krueppel-like factor 13	-0.232	0.176	-0.096	-0.086	0.193991881383264	0.349877199787607	0.999782372297587	0.987792920800647
Q86U38	NOP9	Nucleolar protein 9	-0.231	-0.147	-0.035	-0.017	5.99256156692121e-05	0.00880947042723287	0.999782372297587	0.99447538934752	+	+
A0A0A0MQX1;Q9HD67;D6RGD1;E9PEW5	MYO10	Unconventional myosin-X	-0.231	0.242	-0.068	0.008	0.261526001601131	0.24585988255862	0.999782372297587	0.998963001501439
Q16706	MAN2A1	Alpha-mannosidase 2	-0.231	-0.203	0.133	-0.106	0.273280054239144	0.351908454205262	0.999782372297587	0.987792920800647
Q9P2M7;H0Y4A8;A6PVU7;A2A3M4	CGN	Cingulin	-0.23	-0.109	0.004	0.037	7.02299024106999e-08	0.0039702698132788	0.999782372297587	0.986820045633576	+	+
Q96CF2	CHMP4C	Charged multivesicular body protein 4c	-0.23	-0.19	0.102	0.024	0.161639673170419	0.265871047128348	0.999782372297587	0.998941471251578
L0R8F8	SMCR7L		-0.23	0.025	-0.025	-0.007	0.00930413708889539	0.823667604346997	0.999782372297587	0.998941471251578	+
F8W020;F8VY35;F8W0J6;F5H4R6;H0YIV4;P55209;F8VXI6;F8VUX1;F8VVB5	NAP1L1	Nucleosome assembly protein 1-like 1	-0.23	0.017	0.194	-0.001	0.00834303886312613	0.886693471440235	0.999782372297587	0.998963001501439	+
Q9UFF9;B7Z9U0;E5RIL2;E5RFJ4;E5RHL9;E5RJC5;E5RHP3;E5RGE4	CNOT8	CCR4-NOT transcription complex subunit 8	-0.23	0.188	0.029	0.062	0.00166619724670032	0.0107460927759086	0.999782372297587	0.986820045633576	+	+
H3BU53	MGA		-0.23	0.257	0.015	0.037	0.106784017600215	0.074244484060796	0.999782372297587	0.995329300033407
Q7Z3T8;D6RC80;H0Y8R0;H0YAA4	ZFYVE16	Zinc finger FYVE domain-containing protein 16	-0.229	0.209	0.009	0.031	2.79604224540305e-07	2.13597916456919e-06	0.999782372297587	0.986820045633576	+	+
Q9UK97;V9GZ74;C9JDZ9;C9IY65;H7C4H6	FBXO9	F-box only protein 9	-0.229	0.112	0.003	-0.035	0.00029421285479402	0.081321036687671	0.999782372297587	0.987792920800647	+
Q69YH5;E9PEI0	CDCA2	Cell division cycle-associated protein 2	-0.229	0.284	-0.025	0.076	6.97782868735433e-05	3.28680693243623e-06	0.999782372297587	0.986820045633576	+	+
O60294;H3BU01	LCMT2	tRNA wybutosine-synthesizing protein 4	-0.229	0.03	0.02	-0.065	0.000137785141283123	0.662323696063244	0.999782372297587	0.986820045633576	+
Q9NVX2;A0A0A0MRH0;K7EN33;K7ERN7	NLE1	Notchless protein homolog 1	-0.229	-0.176	-0.011	0.033	0.00692779528434733	0.0426440663543039	0.999782372297587	0.99306892647564	+	+
Q8TDY4;V9GY49;A0A087X0Y5;H0YER8;H0YEB0	ASAP3	Arf-GAP with SH3 domain, ANK repeat and PH domain-containing protein 3	-0.229	-0.137	0.015	-0.082	0.106503754652159	0.370353401772397	0.999782372297587	0.987792920800647
Q1L5Z9	LONRF2	LON peptidase N-terminal domain and RING finger protein 2	-0.229	0.065	-0.048	0.109	0.0132228430824954	0.544885783635624	0.999782372297587	0.986820045633576	+
Q9NR50;H0Y580;A0A0D9SEN0	EIF2B3	Translation initiation factor eIF-2B subunit gamma	-0.229	-0.162	-0.005	-0.004	0.000352623781605538	0.011073586514853	0.999782372297587	0.998941471251578	+	+
Q14534;E7EVQ6;H0YBN7;E5RJH9	SQLE	Squalene monooxygenase	-0.229	-0.04	0.081	-0.159	0.13139981278193	0.83369088171507	0.999782372297587	0.986820045633576
Q9UQ84;E5RGY3;Q5T399;Q5T398;Q5T397	EXO1	Exonuclease 1	-0.229	-0.023	0.04	-0.04	0.00103153782535654	0.788979540667315	0.999782372297587	0.987792920800647	+
Q9H8W3;F2Z2Y3;Q5T374	FAM204A	Protein FAM204A	-0.229	-0.117	-0.004	0.056	0.00048877358973087	0.0795359786462668	0.999782372297587	0.986820045633576	+
Q15011;H3BRS4;H3BTA8;H3BTT7;H3BP08	HERPUD1	Homocysteine-responsive endoplasmic reticulum-resident ubiquitin-like domain member 1 protein	-0.229	-0.494	-0.01	0.048	0.207401865874505	0.00510013428547546	0.999782372297587	0.995329300033407		+
A5YKK6;H3BNB1;H3BTH2;H3BVC9;H3BMH0;H3BR89;H3BT18;H3BU44	CNOT1	CCR4-NOT transcription complex subunit 1	-0.229	-0.025	-0.028	-0.033	4.22706488287879e-06	0.655853925969654	0.999782372297587	0.986820045633576	+
Q99471;H3BPF6;H3BMQ1;F8VNW6;F8VQZ2	PFDN5	Prefoldin subunit 5	-0.229	0.156	-0.021	0.068	0.000982934631144604	0.026465279006407	0.999782372297587	0.986820045633576	+	+
Q7L590;Q5T670;C9J600	MCM10	Protein MCM10 homolog	-0.229	-0.154	-0.023	0.029	4.51231290118351e-05	0.00462908110500827	0.999782372297587	0.987792920800647	+	+
Q9H6T3	RPAP3	RNA polymerase II-associated protein 3	-0.229	-0.129	-0.007	0.04	1.18761473802465e-07	0.000942309637340685	0.999782372297587	0.986820045633576	+	+
Q9UPW0;C9JVP0;H7C1Y6;F6VXT0	FOXJ3	Forkhead box protein J3	-0.229	0.117	0.01	-0.038	0.050963376376612	0.360374749008997	0.999782372297587	0.994429297670888
Q9UKD2	MRTO4	mRNA turnover protein 4 homolog	-0.228	-0.131	-0.045	0.038	0.000671522539661876	0.0518729963772891	0.999782372297587	0.987792920800647	+
Q5VWN6;A0A2R8YH03;J3KPH3	FAM208B	Protein FAM208B	-0.228	0.019	-0.042	0.006	6.73521264622805e-05	0.788979540667315	0.999782372297587	0.998941471251578	+
Q8NCA5;E9PH82;C9J3G8	FAM98A	Protein FAM98A	-0.228	-0.167	0.029	0.004	0.000103465908815319	0.00363262709726959	0.999782372297587	0.998941471251578	+	+
P16333;C9JAB9;C9JVV5;C9J869;C9K098;H7C5C7;C9J0K5	NCK1	Cytoplasmic protein NCK1	-0.228	-0.068	0.028	0.012	7.18371327066467e-06	0.176747782039721	0.999782372297587	0.995329300033407	+
Q6ZUJ8	PIK3AP1	Phosphoinositide 3-kinase adapter protein 1	-0.228	-0.139	0.109	-0.058	0.00345110063411294	0.0844457935217566	0.999782372297587	0.986820045633576	+
Q8NB91;C9J5X9;A0A2R8YDV8	FANCB	Fanconi anemia group B protein	-0.228	-0.221	0.153	-0.031	0.357503604348387	0.38791569932769	0.999782372297587	0.998941471251578
Q9C0C7;A0A075B6T1;H0YE34	AMBRA1	Activating molecule in BECN1-regulated autophagy protein 1	-0.228	0.299	-0.001	0.047	1.41738218702484e-05	1.43204363259543e-07	0.999782372297587	0.986820045633576	+	+
B8ZZQ8;A4D161	FAM221A	Protein FAM221A	-0.228	-0.1	0.031	-0.054	0.0114782150919687	0.309349224590775	0.999782372297587	0.987792920800647	+
Q6UWI4	SHISA2	Protein shisa-2 homolog	-0.227	-0.646	-0.06	0.081	0.00244742009850602	3.2440509372377e-11	0.999782372297587	0.986820045633576	+	+
Q7Z6M1;Q5T1S5;Q5T1S4	RABEPK	Rab9 effector protein with kelch motifs	-0.227	-0.294	-0.015	0.011	0.000909122124716156	4.03128052152362e-05	0.999782372297587	0.998941471251578	+	+
Q9H9Y2;X6R7Q1	RPF1	Ribosome production factor 1	-0.227	0.113	-0.027	0.028	1.02922549288238e-05	0.0214427928322192	0.999782372297587	0.987792920800647	+	+
Q92786;C9JU29	PROX1	Prospero homeobox protein 1	-0.227	-0.189	0.004	-0.062	0.0893254971693693	0.17132116511601	0.999782372297587	0.987792920800647
Q6ZWB6	KCTD8	BTB/POZ domain-containing protein KCTD8	-0.226	-0.035	0.106	-0.018	0.00271117567944023	0.700974690786318	0.999782372297587	0.995329300033407	+
Q9NU22;Q5T795;M0QXR3;REV__J3KSB5;REV__P21359	MDN1	Midasin	-0.226	-0.202	-0.046	-0.004	4.9029843680383e-07	4.9869171793849e-06	0.999782372297587	0.998941471251578	+	+
Q96GE4;A0A0A0MTQ1;J3KS50	CEP95	Centrosomal protein of 95 kDa	-0.226	0.656	-0.012	0.008	0.000839868122478403	1.12301643430557e-12	0.999782372297587	0.998941471251578	+	+
D6RIT2;E7EQJ0;D6RDL0;D6RF17;D6R9D3;H0YAQ2;E5RJ94	HNRNPH1		-0.226	-0.296	0.034	-0.018	0.0754323195663344	0.0204751880439628	0.999782372297587	0.998941471251578		+
Q2NKX8;B5MDQ0	ERCC6L	DNA excision repair protein ERCC-6-like	-0.226	-0.101	0.056	-0.017	6.67418022717574e-06	0.0349665281403173	0.999782372297587	0.994363510414984	+	+
Q9H0G5;A0A024QZ33;K7ERM9;K7EMD8;J3KT62;K7EK40;J3QLV5;J3QRI6	NSRP1	Nuclear speckle splicing regulatory protein 1	-0.225	-0.16	-0.035	0.021	0.00145882926564734	0.025921643891694	0.999782372297587	0.995329300033407	+	+
Q9BYT8	NLN	Neurolysin, mitochondrial	-0.225	-0.411	0.027	-0.004	7.94153594245281e-05	1.17625778901275e-09	0.999782372297587	0.998941471251578	+	+
Q86V86;P11309	PIM3	Serine/threonine-protein kinase pim-3;Serine/threonine-protein kinase pim-1	-0.225	-0.099	0.119	0.015	0.225266566101611	0.637361486290874	0.999782372297587	0.998941471251578
Q9NXV2;H3BSS5	KCTD5	BTB/POZ domain-containing protein KCTD5	-0.225	0.259	0.032	-0.024	0.0045761610049495	0.00145840089485289	0.999782372297587	0.994666512554315	+	+
Q9NQZ5;C9JTD3	STARD7	StAR-related lipid transfer protein 7, mitochondrial	-0.225	0.3	0.015	0.075	0.000500150733945894	1.15045045519799e-05	0.999782372297587	0.986820045633576	+	+
P35269;M0QXD6;M0R0R9;M0R0Z3	GTF2F1	General transcription factor IIF subunit 1	-0.224	-0.161	0.013	0.038	2.46072236931495e-05	0.0018738368772755	0.999782372297587	0.986820045633576	+	+
Q9HD26;F5H1Y4;A0A0J9YVX5	GOPC	Golgi-associated PDZ and coiled-coil motif-containing protein	-0.224	-0.277	-0.044	0.05	0.000163709514395381	9.04117906687296e-06	0.999782372297587	0.986820045633576	+	+
P58317;K7EQI1	ZNF121	Zinc finger protein 121	-0.224	-0.11	-0.002	-0.009	0.000137433129643683	0.0605007534259238	0.999782372297587	0.998941471251578	+
Q15475	SIX1	Homeobox protein SIX1	-0.224	0.226	0.063	0.03	0.254232994486854	0.260467132563538	0.999782372297587	0.998941471251578
P61599;A8MZB2	NAA20	N-alpha-acetyltransferase 20	-0.224	-0.175	0.003	-0.016	0.00345110063411294	0.024987944578741	0.999782372297587	0.995329300033407	+	+
Q9BQI6;H0YBU1;D6RED9	ANKRD32	Ankyrin repeat domain-containing protein 32	-0.224	0.077	0.036	0.058	0.00519622304410202	0.388577304857587	0.999782372297587	0.986820045633576	+
Q9H6R7	C2orf44	WD repeat and coiled-coil-containing protein C2orf44	-0.223	-0.211	0.051	0.039	0.000248976148898943	0.000575336133715395	0.999782372297587	0.986820045633576	+	+
Q92973;S4R398;E7EW37	TNPO1	Transportin-1	-0.223	-0.096	-0.001	-0.018	0.000132201750323483	0.100146917560497	0.999782372297587	0.99447538934752	+
H0Y7W6	FNBP1		-0.223	-0.061	0.008	0.029	2.6098673063603e-05	0.260379833912802	0.999782372297587	0.987792920800647	+
A0A2R8Y5U1;Q76L82;Q8IXJ9;A0A087WWN0;H0YJC9;A0A2R8Y6F0;A0A2R8Y6V0;Q5JWS8;Q6P1M8;Q498B9;A0A2R8Y4U9;A0A2R8Y627	ASXH1	Putative Polycomb group protein ASXL1	-0.223	0.475	0.031	0.046	0.0568173336704557	9.49677679727849e-05	0.999782372297587	0.992026417795833		+
Q9BR77;F5H0W5;F5H5Q8	CCDC77	Coiled-coil domain-containing protein 77	-0.223	0.266	0.01	-0.013	0.0059412985586935	0.00141780549286349	0.999782372297587	0.998941471251578	+	+
Q9H0S4;F5H1N9	DDX47	Probable ATP-dependent RNA helicase DDX47	-0.223	-0.134	-0.025	0.079	3.68029144920228e-07	0.000914049855981788	0.999782372297587	0.986820045633576	+	+
J3KQ48;Q9Y3E5	PTRH2	Peptidyl-tRNA hydrolase 2, mitochondrial	-0.223	-0.218	-0.038	0.022	0.0939277413424996	0.108547750624634	0.999782372297587	0.998941471251578
A0A0D9SG04;A0A0X1KG75;Q53SF7;H7C1G2;A0A0B4J1Z0;F8WEK0;C9J8C4;C9JWZ0;C9JAU3;C9J5Y6;C9JK90	COBLL1	Cordon-bleu protein-like 1	-0.223	-0.086	0.179	0.097	0.081531181475571	0.55570554768307	0.999782372297587	0.986820045633576
P83731;C9JNW5;C9JXB8	RPL24	60S ribosomal protein L24	-0.223	-0.044	0.02	0.039	0.00232516824353537	0.608483751857062	0.999782372297587	0.987792920800647	+
O43818	RRP9	U3 small nucleolar RNA-interacting protein 2	-0.222	-0.162	0.017	-0.066	0.000113674127088691	0.00421406856941539	0.999782372297587	0.986820045633576	+	+
A0A087WX11;J3KNG8;Q8TF40	FNIP1	Folliculin-interacting protein 1	-0.222	-0.044	0.016	0.065	0.00190814950357262	0.603045490243731	0.999782372297587	0.986820045633576	+
Q5VV42	CDKAL1	Threonylcarbamoyladenosine tRNA methylthiotransferase	-0.222	-0.092	0.027	-0.041	0.000861937132127476	0.185251386116491	0.999782372297587	0.986820045633576	+
Q8IWW6;H0Y5D8	ARHGAP12	Rho GTPase-activating protein 12	-0.222	-0.133	0.025	0.011	4.13083759310742e-06	0.00337799290527584	0.999782372297587	0.995329300033407	+	+
Q8WWM7;H3BRB0;A0A0C4DGL7	ATXN2L	Ataxin-2-like protein	-0.222	-0.188	0.02	0.027	1.61186841904646e-06	3.16046231897996e-05	0.999782372297587	0.986820045633576	+	+
P49757;G3V3Z8;G3V3R1;G3V3M5;G3V4S6;G3V433	NUMB	Protein numb homolog	-0.222	-0.136	-0.009	0.041	0.0148102879599722	0.157747658427181	0.999782372297587	0.987792920800647	+
Q9P1F3;Q5SZC9	ABRACL	Costars family protein ABRACL	-0.222	-0.072	0.02	0.067	0.326443304595214	0.788019738881106	0.999782372297587	0.994429297670888
A0A0B4J220;E9PLD3;E9PRG8	C11orf98		-0.222	-0.037	-0.008	0.086	0.000959178330505268	0.636073878384273	0.999782372297587	0.986820045633576	+
Q9UBB4;A0A1W2PQD2;B1AHE4;B1AHE3	ATXN10	Ataxin-10	-0.221	-0.104	0.031	-0.003	9.13936768157368e-06	0.0300249156144403	0.999782372297587	0.998941471251578	+	+
P54577;A0A0C4DGZ5	YARS	Tyrosine--tRNA ligase, cytoplasmic;Tyrosine--tRNA ligase, cytoplasmic, N-terminally processed;Tyrosine--tRNA ligase	-0.221	-0.77	0	0.008	1.89475410090747e-06	2.01586063374586e-20	0.999782372297587	0.996950401433084	+	+
Q96J02;A0A1W2PR79	ITCH	E3 ubiquitin-protein ligase Itchy homolog	-0.221	-0.14	-0.015	0.051	1.04362729140557e-05	0.00338957476911322	0.999782372297587	0.986820045633576	+	+
E9PDU6	CNN3	Calponin	-0.221	0.098	0.092	-0.156	0.280762467578871	0.671413583422461	0.999782372297587	0.986820045633576
Q8NA72;D6RDG4;D6RBC1	POC5	Centrosomal protein POC5	-0.221	0.2	-0.089	0.102	0.0128313326667096	0.0280571800916163	0.999782372297587	0.986820045633576	+	+
B1AHC4;B1AHG3;B1AHG4;E9PH80	PRR5-ARHGAP8		-0.221	-0.357	-0.022	-0.006	0.0062026109685596	3.51757654431595e-05	0.999782372297587	0.998941471251578	+	+
P40818;A0A075B720;H0YNL5;H0YM47;H0YKV1;H0YLH2;H0YM17;H0YLS3	USP8	Ubiquitin carboxyl-terminal hydrolase 8	-0.22	-0.111	0.014	0.028	5.71092018240548e-05	0.0379522935006672	0.999782372297587	0.987792920800647	+	+
Q96RN5;G3V1P5;F8WDM6;F2Z2B7;C9JM58;C9JLN7;C9JZV5;C9JGN2;C9J1I1;H7C308	MED15	Mediator of RNA polymerase II transcription subunit 15	-0.22	-0.005	-0.004	0.003	1.08280999757079e-05	0.939930264074392	0.999782372297587	0.998941471251578	+
Q9Y5W9;J3QLV8;J3QRB9;J3KTN6;B4DJI7	SNX11	Sorting nexin-11	-0.22	-0.001	0.129	0.026	0.00933452807039635	0.99040481221037	0.999782372297587	0.994666512554315	+
Q9P2F5;H0YA59	STOX2	Storkhead-box protein 2	-0.22	0.059	0.058	-0.002	0.0985381822424751	0.707677798331513	0.999782372297587	0.998963001501439
Q9BZ23;A0A2R8YF29;V9GYZ0;V9GYH1;A0A2R8YFI4	PANK2	Pantothenate kinase 2, mitochondrial	-0.22	0.023	0.052	0.034	0.00180237567049611	0.801178554710008	0.999782372297587	0.987792920800647	+
O95793;Q5JW30;A0A087X1A5;F6UDC6	STAU1	Double-stranded RNA-binding protein Staufen homolog 1	-0.219	0.059	0.024	-0.011	2.04262085442597e-06	0.189350232654129	0.999782372297587	0.995329300033407	+
A0A0D9SG71;A0A0R4J2E5;P49459;A0A0D9SEZ6	UBE2A	Ubiquitin-conjugating enzyme E2 A	-0.219	0.152	0.063	0.067	0.00347940033801746	0.0470730457180262	0.999782372297587	0.986820045633576	+	+
Q2KHR3;H0YCQ7	QSER1	Glutamine and serine-rich protein 1	-0.219	0.153	-0.001	0.075	0.000111445062253719	0.00598303735003505	0.999782372297587	0.986820045633576	+	+
Q9Y4R8;H3BRS3;H3BU45	TELO2	Telomere length regulation protein TEL2 homolog	-0.219	0.246	0.003	-0.056	0.000129130123680512	2.99003108539322e-05	0.999782372297587	0.986820045633576	+	+
O60313;A0A2R8Y3X5;A0A2R8YE78;A0A2R8YDM2;C9JMB8;A0A2R8YGE5;A0A2R8YD53;A0A2R8Y4Q3;A0A2R8Y4G4;A0A2R8Y5E2;A0A2R8Y5G3	OPA1	Dynamin-like 120 kDa protein, mitochondrial;Dynamin-like 120 kDa protein, form S1	-0.219	-0.358	-0.017	-0.094	0.00248525599879514	5.59572287400112e-06	0.999782372297587	0.986820045633576	+	+
P53396;K7ESG8;K7EIE7	ACLY	ATP-citrate synthase	-0.219	-0.116	0.02	0.056	1.96095197556308e-06	0.00681968268624172	0.999782372297587	0.986820045633576	+	+
Q9BXY0;H0YBV6	MAK16	Protein MAK16 homolog	-0.219	-0.278	0.027	0.009	0.000257365769733757	1.07749384599853e-05	0.999782372297587	0.998941471251578	+	+
Q9UI30;F5GX77;F5GYQ2	TRMT112	Multifunctional methyltransferase subunit TRM112-like protein	-0.219	0.125	0.096	0.125	0.0406102697153707	0.278095772219863	0.999782372297587	0.986820045633576	+
Q8IVL6;U3KQI6	LEPREL2	Prolyl 3-hydroxylase 3	-0.218	-0.165	0.051	0.023	0.000980865644811058	0.0134271553353773	0.999782372297587	0.994363510414984	+	+
Q9Y5M8;H7C4H2;C9J5Z8	SRPRB	Signal recognition particle receptor subunit beta	-0.218	-0.187	0.072	-0.218	0.303376451257853	0.394689720234166	0.999782372297587	0.986820045633576
Q7Z401;A0A0U1RR27;H3BTW5	DENND4A	C-myc promoter-binding protein	-0.218	-0.38	-0.003	-0.022	8.52948349167668e-05	4.03919241087481e-09	0.999782372297587	0.992026417795833	+	+
A0A075B7G8;J3KPL8;O00213;A0A087X0V7;A0A087WYH9;V9GY97;V9GYD5;V9GYR7	APBB1	Amyloid beta A4 precursor protein-binding family B member 1	-0.217	-0.101	-0.031	0.01	3.24334993771194e-06	0.0210667357222494	0.999782372297587	0.995329300033407	+	+
Q9UN86;D6RAC7;D6RB17;D6RGJ4;D6RBM9;D6REX8;D6RBR0;D6RE13;D6RBW8;D6R9X5;D6R9A4	G3BP2	Ras GTPase-activating protein-binding protein 2	-0.217	0.076	-0.013	0.054	8.32544535383823e-05	0.173581473504751	0.999782372297587	0.986820045633576	+
P13995;B8ZZU9;B9A062;A0A0C4DG60;F8W7P9	MTHFD2	Bifunctional methylenetetrahydrofolate dehydrogenase/cyclohydrolase, mitochondrial;NAD-dependent methylenetetrahydrofolate dehydrogenase;Methenyltetrahydrofolate cyclohydrolase	-0.217	-0.397	0.087	0.027	0.00040967841113083	2.32056259162086e-08	0.999782372297587	0.987792920800647	+	+
Q96G28	CFAP36	Cilia- and flagella-associated protein 36	-0.217	-0.099	0.049	0.001	0.000582151859081001	0.124603340390389	0.999782372297587	0.998963001501439	+
P14373;A0A0G2JIZ4;A0A140T9B9;A0A140T9N6;A0A140T9V9;H0Y551;A0A140T9Q6	TRIM27	Zinc finger protein RFP	-0.217	-0.024	0.013	0.032	0.00166813780505014	0.77669845761223	0.999782372297587	0.987792920800647	+
Q96S59	RANBP9	Ran-binding protein 9	-0.217	0.035	0.056	0.018	0.000274412094023269	0.608789407671834	0.999782372297587	0.99447538934752	+
Q96PZ0;E7EUH7;H0Y863	PUS7	Pseudouridylate synthase 7 homolog	-0.217	-0.202	0.001	0.036	7.58470998729959e-07	3.64329139618106e-06	0.999782372297587	0.986820045633576	+	+
Q7Z4Q2	HEATR3	HEAT repeat-containing protein 3	-0.217	-0.063	0.044	-0.047	3.39518803862191e-05	0.237892662596628	0.999782372297587	0.986820045633576	+
Q02809;Q5JXB7;Q5JXB8	PLOD1	Procollagen-lysine,2-oxoglutarate 5-dioxygenase 1	-0.216	-0.09	0.028	0.007	3.3610985881335e-05	0.081535156286966	0.999782372297587	0.998941471251578	+
A2RTX5;B7ZLP8;H0YKB9	TARSL2	Probable threonine--tRNA ligase 2, cytoplasmic	-0.216	-0.102	-0.004	0.018	0.000961282472430246	0.130711056110069	0.999782372297587	0.995329300033407	+
F6VZ39;Q9H0Z9;Q9BX46;E9PSF1;H0YA61;A6NG75;H0Y8S7	RBM38	RNA-binding protein 38;RNA-binding protein 24	-0.216	0.116	0.05	0.018	0.00189921436200497	0.105773936483573	0.999782372297587	0.995329300033407	+
Q68D10	SPTY2D1	Protein SPT2 homolog	-0.216	0.097	-0.01	0.04	2.74502346127306e-05	0.0526080064840953	0.999782372297587	0.986820045633576	+
E9PDU5;A0A087X295;Q9NNW5;E9PBK6;Q6PKC6;C9K020;V9GZ65;C9JFP6;V9GYU1	WDR6	WD repeat-containing protein 6	-0.216	-0.041	0.011	-0.022	0.000462994291331401	0.556969031840006	0.999782372297587	0.99423041989641	+
Q8NBY1;B4E0Y9;Q9P289;C9JJV0	STK26	Serine/threonine-protein kinase 26	-0.216	-0.101	-0.003	0.003	0.000113081351078627	0.0683329936270138	0.999782372297587	0.998941471251578	+
Q8IXQ3	C9orf40	Uncharacterized protein C9orf40	-0.216	-0.03	-0.011	-0.094	0.37882009448804	0.922081438793736	0.999782372297587	0.9916519800071
Q9Y3P9;B5MCD9;C9JGR5	RABGAP1	Rab GTPase-activating protein 1	-0.216	-0.086	-0.015	-0.003	2.82962931631524e-07	0.0242850332309345	0.999782372297587	0.998941471251578	+	+
Q07617	SPAG1	Sperm-associated antigen 1	-0.216	-0.225	-0.03	0.038	0.000998546014921768	0.00079489086121281	0.999782372297587	0.987792920800647	+	+
O94921;E7EUK8;C9JWL6;F8WF96;C9IYJ9	CDK14	Cyclin-dependent kinase 14	-0.216	0.162	0.019	-0.046	0.00485293300578649	0.0394091665931094	0.999782372297587	0.987792920800647	+	+
Q8NEF9	SRFBP1	Serum response factor-binding protein 1	-0.215	0.057	-0.028	0.062	0.000140985010932708	0.343593867923756	0.999782372297587	0.986820045633576	+
C9JFE4;Q13098	GPS1	COP9 signalosome complex subunit 1	-0.215	-0.072	-0.004	-0.013	0.0154700253482594	0.47789920232124	0.999782372297587	0.998941471251578	+
Q9H5U6;H0Y8V8;A0A087X0K5	ZCCHC4	Zinc finger CCHC domain-containing protein 4	-0.215	0.002	0.065	-0.065	0.00620714582956436	0.984279591104769	0.999782372297587	0.986820045633576	+
Q14137;A0A075B729	BOP1	Ribosome biogenesis protein BOP1	-0.215	-0.168	-0.027	0.028	0.000605906540211294	0.00730853968341654	0.999782372297587	0.987792920800647	+	+
Q68D20	PMS2CL	Protein PMS2CL	-0.215	-0.174	0.022	0.011	0.0075207077225667	0.0341340939670812	0.999782372297587	0.998941471251578	+	+
Q12899;A2AE48;A0A0G2JIW2;Q5SPU2;A2AE50	TRIM26	Tripartite motif-containing protein 26	-0.215	0.269	0.028	0.056	1.75441032590411e-05	4.76265823536536e-07	0.999782372297587	0.986820045633576	+	+
J3KTA4;P17844;J3QRQ7;J3KRX8;J3QSF1;J3KTQ4;J3QR02;J3KRZ1;X6RLV5;J3QKN9;J3QRN5;J3QLG9;J3QR62	DDX5	Probable ATP-dependent RNA helicase DDX5	-0.214	0.194	-0.063	0.034	0.000595353443439537	0.00198237387562779	0.999782372297587	0.987792920800647	+	+
Q86X02	CDR2L	Cerebellar degeneration-related protein 2-like	-0.214	-0.132	0.006	0.068	0.0156100277076622	0.156509591959287	0.999782372297587	0.986820045633576	+
Q9Y4L5	RNF115	E3 ubiquitin-protein ligase RNF115	-0.214	0.077	-0.166	0.17	0.377924931020857	0.787005603874411	0.999782372297587	0.986820045633576
P82094;A0A2R8Y7M0;F8WF45	TMF1	TATA element modulatory factor	-0.214	0.105	0.009	0.016	4.68215670417785e-06	0.0182519166627988	0.999782372297587	0.99318711446442	+	+
Q8IYB5;A0A087X1X9	SMAP1	Stromal membrane-associated protein 1	-0.213	0.051	0.06	0.063	0.000136186361632155	0.394689720234166	0.999782372297587	0.986820045633576	+
Q9BT49	THAP7	THAP domain-containing protein 7	-0.213	0.46	-0.08	0.037	0.0832274733153334	0.000261616866993662	0.999782372297587	0.995329300033407		+
P36578;H3BM89;H3BTP7;H3BU31	RPL4	60S ribosomal protein L4	-0.213	-0.027	-0.008	0.078	0.0180731602590696	0.818772983661955	0.999782372297587	0.986820045633576	+
Q9P2D3;H7C2X3	HEATR5B	HEAT repeat-containing protein 5B	-0.213	-0.045	-0.008	-0.015	0.000582119495963715	0.52241786050624	0.999782372297587	0.995329300033407	+
G3V4T7;Q96NE9;H0YJC1;H0YJ19;G3V2L4	FRMD6	FERM domain-containing protein 6	-0.212	0.297	0.045	0.102	0.0197377763428483	0.00146999944194452	0.999782372297587	0.986820045633576	+	+
Q9H0W5	CCDC8	Coiled-coil domain-containing protein 8	-0.212	0.284	-0.009	-0.024	0.0002386274576834	3.87175087731504e-06	0.999782372297587	0.987792920800647	+	+
Q9NWS0;M0QYA2;M0QYF4;M0R3A4;M0QXD5;M0R2P8;M0R028;M0QZM3;M0R3A8;M0QZ61;M0QZZ1;M0R0J2;M0R1R3	PIH1D1	PIH1 domain-containing protein 1	-0.212	-0.091	0.007	-0.016	0.000274412094023269	0.124830853796151	0.999782372297587	0.995329300033407	+
B3KW44;B5ME25;E7ETE0;Q9H825;C9J3F1;C9J6U8;C9JE69	METTL8	Methyltransferase-like protein 8	-0.212	-0.206	0.04	-0.004	0.000520901473847095	0.000844150041769892	0.999782372297587	0.998941471251578	+	+
F8W118;F8VV59;B7Z9C2;F8VRJ2;H0YHC3;H0YH88	NAP1L1		-0.212	0.03	0.033	0.008	5.30707489006001e-05	0.609697210149122	0.999782372297587	0.998941471251578	+
A0A2R8Y7W8;A0A2R8Y6W5;Q16626	MEA1	Male-enhanced antigen 1	-0.212	0.244	0.216	0.023	0.0312979418408508	0.0141010076144153	0.999782372297587	0.995329300033407	+	+
K7ERF1;Q9UBQ5;K7ES31;A0A087WVB9;K7EQM4;K7EK53;B4DQ48	EIF3K	Eukaryotic translation initiation factor 3 subunit K	-0.212	0.07	-0.004	0.028	0.000546473095638918	0.281307210628442	0.999782372297587	0.987792920800647	+
Q86XZ4;F8VS10;F8VXB3	SPATS2	Spermatogenesis-associated serine-rich protein 2	-0.212	0.002	0.08	0.086	0.002836983305601	0.980959146964685	0.999782372297587	0.986820045633576	+
Q92621;U3KPX2;U3KQ97;U3KQ47	NUP205	Nuclear pore complex protein Nup205	-0.212	-0.01	-0.041	-0.087	0.000223778462520533	0.891328777057737	0.999782372297587	0.986820045633576	+
Q8WXE9	STON2	Stonin-2	-0.212	-0.084	0.015	0.08	0.0456715278529766	0.483783750326155	0.999782372297587	0.986820045633576	+
Q9H773;H3BSA6;H3BPN2	DCTPP1	dCTP pyrophosphatase 1	-0.212	-0.101	0.075	0.086	0.0121732530885022	0.271300365603642	0.999782372297587	0.986820045633576	+
Q8NFU5	IPMK	Inositol polyphosphate multikinase	-0.211	-0.128	0.057	0.063	0.0205477493027105	0.184580295651857	0.999782372297587	0.986820045633576	+
Q15643;H0YJ97;H0YJI2;G3V4R7	TRIP11	Thyroid receptor-interacting protein 11	-0.211	-0.027	-0.01	0.025	4.02562351791974e-06	0.585792833798412	0.999782372297587	0.987792920800647	+
K7ES84;Q96G04;D6R9N2;K7EQE4;H0YD24;H0YDM8;E9PNH4;B4DDJ9;E9PPT9;E9PLC7;E9PQV7;E9PN63;Q9NVL1;A6NEL3;Q8N7N1;P0C5J1	EEF2KMT	Protein-lysine N-methyltransferase EEF2KMT;Protein FAM86C1;Putative protein FAM86C2P;Putative protein N-methyltransferase FAM86B1;Putative protein N-methyltransferase FAM86B2	-0.211	-0.097	-0.109	0.017	0.0541456583706614	0.424851462547319	0.999782372297587	0.998941471251578
Q9C0D5	TANC1	Protein TANC1	-0.211	0.021	0.021	0.057	0.00385497773087786	0.824765504014008	0.999782372297587	0.986820045633576	+
Q9BV86;S4R338;S4R344;S4R3J7	NTMT1	N-terminal Xaa-Pro-Lys N-methyltransferase 1;N-terminal Xaa-Pro-Lys N-methyltransferase 1, N-terminally processed	-0.211	-0.374	0.106	0.066	0.0199218472815378	8.96222920740852e-05	0.999782372297587	0.986820045633576	+	+
Q13283;E5RIZ6;E5RI46;E5RIF8;E5RH42;E5RJU8;E5RH00	G3BP1	Ras GTPase-activating protein-binding protein 1	-0.21	0.161	0.015	0.009	0.00286008158665225	0.0251247954593626	0.999782372297587	0.998941471251578	+	+
Q15572;H3BR71;H3BNH3;H3BR91;H3BUZ7	TAF1C	TATA box-binding protein-associated factor RNA polymerase I subunit C	-0.21	-0.06	0.016	0.049	0.00128804543308057	0.402650610371068	0.999782372297587	0.986820045633576	+
O00303;H0YDT6;E9PQV8;A0A1W2PP79	EIF3F	Eukaryotic translation initiation factor 3 subunit F	-0.21	-0.04	-0.027	-0.003	7.90926319071338e-05	0.493907452501665	0.999782372297587	0.998963001501439	+
Q16850;A0A0C4DFL7;H7C0D0	CYP51A1	Lanosterol 14-alpha demethylase	-0.21	-0.068	0.051	-0.109	0.214697539009133	0.73090115090713	0.999782372297587	0.986820045633576
P63173;J3KT73;J3QL01;J3KSP2	RPL38	60S ribosomal protein L38	-0.21	0.07	0.016	0.039	0.0130446614069801	0.467539057688931	0.999782372297587	0.987792920800647	+
Q9Y3B6;H0YNH6;H0YKG4	EMC9	ER membrane protein complex subunit 9	-0.21	0.204	0.065	-0.026	0.0498910632646675	0.0610431202629489	0.999782372297587	0.995329300033407	+
Q9H981;H0Y849;C9J7L6	ACTR8	Actin-related protein 8	-0.209	0.154	-0.072	0.047	0.00402060981672752	0.0385720531823982	0.999782372297587	0.986820045633576	+	+
J3KMZ9;H0YMD1;P01130;H0YM92;H0YMQ3	LDLR	Low-density lipoprotein receptor	-0.209	-0.366	0.073	-0.104	0.0566679160727674	0.00100312633097773	0.999782372297587	0.986820045633576		+
A0A1B0GVL4;P78312;E7EUR8;D6RFZ4	FAM193A	Protein FAM193A	-0.209	0.198	0.043	0.017	0.00333196123171074	0.00634726343964374	0.999782372297587	0.995329300033407	+	+
Q9H8H2;F8WAJ0	DDX31	Probable ATP-dependent RNA helicase DDX31	-0.209	-0.158	-0.055	0.06	2.32962699695168e-05	0.00100312633097773	0.999782372297587	0.986820045633576	+	+
Q15029;K7EP67;K7EJ74;K7EIT3	EFTUD2	116 kDa U5 small nuclear ribonucleoprotein component	-0.209	0.013	-0.023	0.031	2.80337793706083e-05	0.834767728142077	0.999782372297587	0.986820045633576	+
P98082;D6REB1;D6RIA5;D6RFF7	DAB2	Disabled homolog 2	-0.208	-0.085	-0.039	0.064	9.62491547103642e-05	0.111249285634656	0.999782372297587	0.986820045633576	+
Q6N069	NAA16	N-alpha-acetyltransferase 16, NatA auxiliary subunit	-0.208	-0.037	-0.04	-0.032	0.00125033530414326	0.627974172644874	0.999782372297587	0.987792920800647	+
C9J7Z4;Q8NCE0	TSEN2	tRNA-splicing endonuclease subunit Sen2	-0.208	-0.267	0.029	-0.021	1.67709373797295e-05	2.82395240865349e-07	0.999782372297587	0.987792920800647	+	+
Q14872	MTF1	Metal regulatory transcription factor 1	-0.208	-0.014	-0.007	0.029	0.146195642838566	0.943860496286436	0.999782372297587	0.996950401433084
P30622	CLIP1	CAP-Gly domain-containing linker protein 1	-0.208	-0.176	0.017	0.021	5.07764375252429e-06	7.9929357318759e-05	0.999782372297587	0.987792920800647	+	+
Q3B7J2;A0A087WTD9;A0A087WT49	GFOD2	Glucose-fructose oxidoreductase domain-containing protein 2	-0.208	0.108	0.079	-0.038	0.0440731116371953	0.334619196488022	0.999782372297587	0.993851084501356	+
Q6NSJ5;M0QZ48;M0R3C1;M0R2K8;M0R2D8	LRRC8E	Volume-regulated anion channel subunit LRRC8E	-0.208	-0.302	0.008	-0.306	0.536214106226202	0.361416947922456	0.999782372297587	0.986820045633576
P29317	EPHA2	Ephrin type-A receptor 2	-0.207	-0.588	0.161	-0.214	0.47776174775285	0.0288574495227619	0.999782372297587	0.986820045633576		+
Q9UHI6;E9PJ60	DDX20	Probable ATP-dependent RNA helicase DDX20	-0.207	-0.092	-0.04	-0.007	6.3370156914352e-07	0.0157131111683597	0.999782372297587	0.996950401433084	+	+
Q99519;E9PIF4	NEU1	Sialidase-1	-0.207	0.488	-0.01	-0.089	0.218747737238744	0.00281644437358775	0.999782372297587	0.987792920800647		+
Q9H8M2;H0YBR9;H0YAW8;H0YBF1	BRD9	Bromodomain-containing protein 9	-0.207	-0.084	-0.057	-0.001	0.000122511808514607	0.12118449912092	0.999782372297587	0.998963001501439	+
Q5JUR7;A0A0C4DFW4;Q5JUS0	TEX30	Testis-expressed sequence 30 protein	-0.207	-0.013	-0.101	-0.18	0.309535542233778	0.959228021016629	0.999782372297587	0.986820045633576
Q9H7T9	AUNIP	Aurora kinase A and ninein-interacting protein	-0.207	-0.14	-0.044	0.089	0.13032636200343	0.337893526871901	0.999782372297587	0.986820045633576
Q9P287	BCCIP	BRCA2 and CDKN1A-interacting protein	-0.207	0.039	0.019	0.075	0.01094030119047	0.693551428644357	0.999782372297587	0.986820045633576	+
P54578;A6NJA2;J3QQT6;J3KS55	USP14	Ubiquitin carboxyl-terminal hydrolase 14;Ubiquitin carboxyl-terminal hydrolase	-0.207	-0.249	-0.049	0.035	6.58029007350721e-05	4.9869171793849e-06	0.999782372297587	0.986820045633576	+	+
H0Y459	NCOR1		-0.207	-0.004	0.002	0.006	0.0355491274712324	0.977449140693356	0.999782372297587	0.998941471251578	+
P26572;D6RA48;D6RBS3;D6RAK2;D6R9U2;D6RD15;D6RB69;D6RHZ8;D6RF69	MGAT1	Alpha-1,3-mannosyl-glycoprotein 2-beta-N-acetylglucosaminyltransferase	-0.207	-0.187	-0.034	-0.118	0.437922028117523	0.503023649073029	0.999782372297587	0.987792920800647
P63244;J3KPE3;D6RAC2;D6REE5;H0Y8W2;D6RHH4;H0YAF8;H0YAM7;D6R9L0;D6R9Z1;D6RFX4;D6RFZ9;E9PD14;D6RAU2;D6RBD0;H0Y8R5;D6RGK8;D6R909;D6RHJ5;H0Y9P0;D6RDI0	GNB2L1	Guanine nucleotide-binding protein subunit beta-2-like 1;Guanine nucleotide-binding protein subunit beta-2-like 1, N-terminally processed	-0.207	0.122	-0.017	-0.04	0.00410320090725818	0.104449265625351	0.999782372297587	0.987792920800647	+
F2Z3H6;Q9BQE9;F8WE18;F8WDZ4	BCL7B	B-cell CLL/lymphoma 7 protein family member B	-0.207	-0.03	-0.066	-0.27	0.33449088667288	0.912569860237302	0.999782372297587	0.986820045633576
Q92802;D6R968;B4DPY1	N4BP2L2	NEDD4-binding protein 2-like 2	-0.206	-0.171	-0.003	-0.045	0.142231095125777	0.242273658201147	0.999782372297587	0.994429297670888
A0A0A0MRE6;O94967;E9PKZ6;E9PR96	WDR47	WD repeat-containing protein 47	-0.206	-0.127	-0.003	0.058	0.019773066286291	0.1739208495467	0.999782372297587	0.986820045633576	+
Q12769;G3V198;E9PR16;E9PSI3	NUP160	Nuclear pore complex protein Nup160	-0.206	-0.001	-0.001	-0.018	0.0026272997613595	0.989824175632189	0.999782372297587	0.995329300033407	+
O95456	PSMG1	Proteasome assembly chaperone 1	-0.206	-0.082	0.07	-0.056	0.244218372721707	0.681669149507153	0.999782372297587	0.994363510414984
Q86XJ1;G3V1N3;H0YIT6	GAS2L3	GAS2-like protein 3	-0.206	0.013	0.087	0.038	0.0154854592144712	0.909350761851905	0.999782372297587	0.987792920800647	+
A0A087X1X6;P32314	FOXN2	Forkhead box protein N2	-0.206	-0.01	-0.043	-0.059	0.358635875027722	0.972818275579851	0.999782372297587	0.995329300033407
A0A0D9SGJ6;J3KQV8;O43426;J3KPK1;C9JFZ1;C9JW66;H7BZ56;H7BZC2	SYNJ1	Synaptojanin-1	-0.206	0.021	0.074	-0.117	0.0251426307151397	0.858763089172275	0.999782372297587	0.986820045633576	+
Q5TCQ9	MAGI3	Membrane-associated guanylate kinase, WW and PDZ domain-containing protein 3	-0.205	-0.149	-0.007	0.01	5.00493142118304e-06	0.00056107941418892	0.999782372297587	0.995329300033407	+	+
O60884;A0A087WT48;I3L320	DNAJA2	DnaJ homolog subfamily A member 2	-0.205	-0.137	-0.014	0.014	0.00115853936846481	0.0321366542003658	0.999782372297587	0.995329300033407	+	+
Q9BW60	ELOVL1	Elongation of very long chain fatty acids protein 1	-0.205	-0.52	0.085	-0.229	0.568695786574029	0.114207813770343	0.999782372297587	0.986820045633576
F8W130;Q12815;F8W052;F8VXF3;B7Z5Q9;F8W1E3;F8W1U0	TROAP	Tastin	-0.205	0.684	-0.025	-0.09	0.0784749604319543	1.83988014193013e-07	0.999782372297587	0.986820045633576		+
P42336;A0A2R8Y2F6;C9JAM9	PIK3CA	Phosphatidylinositol 4,5-bisphosphate 3-kinase catalytic subunit alpha isoform	-0.205	-0.051	-0.185	-0.157	0.431704469559464	0.867891969288499	0.999782372297587	0.986820045633576
Q96HC4;H0Y8Y3;A0A0D9SFR4;H0YBI4;A0A0A0MSP3;H0Y929	PDLIM5	PDZ and LIM domain protein 5	-0.204	-0.06	0.013	0.009	5.42114893997288e-07	0.120293962247949	0.999782372297587	0.995329300033407	+
O95433;G3V438;H0YJG7;H0YJU2;G3V3W9;H0YJ63	AHSA1	Activator of 90 kDa heat shock protein ATPase homolog 1	-0.204	-0.2	0.026	-0.026	0.00038955560763116	0.000579422746463396	0.999782372297587	0.987792920800647	+	+
P50613;D6RAD4;D6R9G1;D6RFL0;D6RGG9;D6RI01;D6R9Z2;D6RF14;D6RIG9;D6REC6	CDK7	Cyclin-dependent kinase 7	-0.204	-0.149	0.024	-0.006	0.000432120667871282	0.0102401306148751	0.999782372297587	0.998941471251578	+	+
P11021	HSPA5	78 kDa glucose-regulated protein	-0.204	-0.143	-0.014	-0.048	0.00309546809940764	0.0427697195491798	0.999782372297587	0.986820045633576	+	+
C9J6P4;Q7Z2W4;H7C5K1;G5E9U9	ZC3HAV1	Zinc finger CCCH-type antiviral protein 1	-0.204	0.046	0.013	-0.014	2.37096350115033e-06	0.283621864798678	0.999782372297587	0.994363510414984	+
E9PGC8;P78559	MAP1A	Microtubule-associated protein 1A;MAP1A heavy chain;MAP1 light chain LC2	-0.203	-0.289	-0.036	0.032	7.04216894815548e-07	4.56105980222007e-10	0.999782372297587	0.986820045633576	+	+
Q9UJA5	TRMT6	tRNA (adenine(58)-N(1))-methyltransferase non-catalytic subunit TRM6	-0.203	-0.153	0.033	0.018	0.000350231824275222	0.00675404360795952	0.999782372297587	0.994429297670888	+	+
E7ER32;A0A087X287;W0Z7M9;Q969V6;B0QY83;A0A087WU73;B0QY84;B0QY74;Q8IZQ8	MKL1	MKL/myocardin-like protein 1	-0.203	0.089	-0.005	0.036	0.00918481036382431	0.293875808166586	0.999782372297587	0.987792920800647	+
F5H070;Q9Y4C1;F8WE62;C9J7Q7;C9JC73	KDM3A	Lysine-specific demethylase 3A	-0.203	-0.04	0.045	-0.032	0.00211105340025599	0.604900690532879	0.999782372297587	0.987792920800647	+
O43791;D6RDV6;D6RDG8;D6RGZ4;D6RD94;H0Y977;D6RFL7;D6RBH6	SPOP	Speckle-type POZ protein	-0.203	0.288	0.01	0.041	0.0155527645512783	0.000883067705270831	0.999782372297587	0.987792920800647	+	+
Q9BTT4	MED10	Mediator of RNA polymerase II transcription subunit 10	-0.203	0.025	0.049	0.017	0.0167708201911835	0.816482445037502	0.999782372297587	0.996950401433084	+
Q9P107;K7EJC2;K7EQR5	GMIP	GEM-interacting protein	-0.202	-0.199	-0.024	-0.057	0.111661647333831	0.124534223712101	0.999782372297587	0.987792920800647
H0YMJ0;B3KTM8;H0YLJ3;Q9UBU8;H0YM21;H0YMT8;H0YNE0;H0YLV1;H0YNX3;H0YNI8	MORF4L1	Mortality factor 4-like protein 1	-0.202	0.494	0.006	0.032	0.000265191661247971	7.91901135275404e-12	0.999782372297587	0.987792920800647	+	+
Q3L8U1;H3BTW3;A0A087WU44	CHD9	Chromodomain-helicase-DNA-binding protein 9	-0.202	-0.023	-0.028	0.02	0.000213772603600477	0.724015295751535	0.999782372297587	0.99306892647564	+
Q969X6;H3BPD7	CIRH1A	Cirhin	-0.202	-0.285	-0.089	0.045	0.0156904196406802	0.000936692191872479	0.999782372297587	0.987792920800647	+	+
Q6IEG0;A0A0U1RQZ2	SNRNP48	U11/U12 small nuclear ribonucleoprotein 48 kDa protein	-0.202	-0.089	-0.15	-0.04	0.16759936575948	0.589559151055349	0.999782372297587	0.995329300033407
Q8IUF8;H0Y9L8;D6RCB6	MINA	Bifunctional lysine-specific demethylase and histidyl-hydroxylase MINA	-0.201	-0.179	0.054	-0.012	0.000710334821106009	0.0026296483997783	0.999782372297587	0.996950401433084	+	+
E9PS17;Q96KG9;E9PK59;E9PPN3;A0A0A0MQX4;H0YCI6;H0YDH0	SCYL1	N-terminal kinase-like protein	-0.201	-0.158	0.051	0.019	3.57625716850417e-06	0.000156507319858632	0.999782372297587	0.987792920800647	+	+
Q9BRJ7;K7EIN2;K7ENA3;W4VSQ8	NUDT16L1	Protein syndesmos	-0.201	0.041	-0.026	-0.055	0.12190655636645	0.80138905602994	0.999782372297587	0.987929615026761
P43694;A0A087WZ09;B3KUF4	GATA4	Transcription factor GATA-4	-0.201	0.039	0.187	-0.074	0.283106287290072	0.864056937786682	0.999782372297587	0.99129190334813
O75925;H3BSI8	PIAS1	E3 SUMO-protein ligase PIAS1	-0.201	0.103	-0.059	0.132	0.0926809075450127	0.432151899107064	0.999782372297587	0.986820045633576
Q13572;G3V588;G3V5A3;G3V3C0;G3V4M9	ITPK1	Inositol-tetrakisphosphate 1-kinase	-0.201	0.07	0.007	-0.009	0.00770440353753206	0.405245207270834	0.999782372297587	0.998941471251578	+
P23458	JAK1	Tyrosine-protein kinase JAK1	-0.201	-0.145	-0.031	-0.089	0.00593204069352076	0.0537206945062145	0.999782372297587	0.986820045633576	+
E9PHH3;H7C1K4;P18827	SDC1	Syndecan-1	-0.201	-0.555	0.099	0.071	0.193687999609078	0.000321772700529057	0.999782372297587	0.987792920800647		+
O95229;A6NH27	ZWINT	ZW10 interactor	-0.2	-0.05	-0.002	-0.018	0.0298418612558502	0.65047886468726	0.999782372297587	0.996950401433084	+
Q9NX58;D6RDJ1	LYAR	Cell growth-regulating nucleolar protein	-0.2	-0.257	-0.056	0.008	0.00155989979892242	9.68069084187157e-05	0.999782372297587	0.998941471251578	+	+
J3KRL7;O15534;J3KTM2;J3QL46;J3QSH9;Q8TAR6;A0A087WV69;P56645	PER1	Period circadian protein homolog 1	-0.2	0.464	0.025	0.039	0.0124158125025354	3.21980095856421e-07	0.999782372297587	0.987792920800647	+	+
Q9NZM5;M0QZ34;M0QX73;M0QZU5;M0QYZ9	GLTSCR2	Glioma tumor suppressor candidate region gene 2 protein	-0.2	0.305	-0.063	0.006	0.00195437519101577	1.05590290382329e-05	0.999782372297587	0.998941471251578	+	+
Q9BT30;M0QZH2;M0QZI0	ALKBH7	Alpha-ketoglutarate-dependent dioxygenase alkB homolog 7, mitochondrial	-0.199	0.366	0.02	0.056	0.00266903750586733	7.42050918650942e-07	0.999782372297587	0.986820045633576	+	+
Q96IK1;H7C5I4;C9JNZ5;Q8IYS8	BOD1	Biorientation of chromosomes in cell division protein 1	-0.199	-0.141	0.042	0.01	0.000530496519360131	0.013474197623469	0.999782372297587	0.997640679514519	+	+
Q92791;K7ERA3;K7EJ03	LEPREL4	Synaptonemal complex protein SC65	-0.199	0.035	0.064	-0.071	0.00832405359336392	0.702712654065424	0.999782372297587	0.986820045633576	+
Q9BTY7;E9PIX0	HGH1	Protein HGH1 homolog	-0.199	-0.037	0.03	0.016	0.00121910058800818	0.610029359338821	0.999782372297587	0.995329300033407	+
Q16222;A0A087X226	UAP1	UDP-N-acetylhexosamine pyrophosphorylase;UDP-N-acetylgalactosamine pyrophosphorylase;UDP-N-acetylglucosamine pyrophosphorylase	-0.199	-0.227	0.019	0.029	0.00113264292816348	0.000310576320583115	0.999782372297587	0.987792920800647	+	+
Q13216;G3XAG7;A0A2R8YD24;A0A2R8Y5I1;C9JNT2;A0A2R8YEZ3	ERCC8	DNA excision repair protein ERCC-8	-0.199	0.163	0.179	0.235	0.25360631123633	0.371754279029376	0.999782372297587	0.986820045633576
H0YIA6;P31270	HOXA11	Homeobox protein Hox-A11	-0.199	0.206	-0.093	0.085	0.0683093090903881	0.0626124940468233	0.999782372297587	0.986820045633576
P26373;J3QSB4;J3KS98;H3BTH3;H3BUK8	RPL13	60S ribosomal protein L13	-0.199	-0.098	0.032	-0.005	0.0124158125025354	0.253424627235945	0.999782372297587	0.998941471251578	+
P61289;K9J957;B3KQ25;K7ESG5;A0A087WTV2;K7ENH2;K7EPX6;K7EKR3;K7EMD0;B7Z8D3	PSME3	Proteasome activator complex subunit 3	-0.199	-0.026	0.05	0.012	0.000241487342249581	0.67634884475397	0.999782372297587	0.995329300033407	+
Q96K58;C9JG35;C9J092;C9JCJ0	ZNF668	Zinc finger protein 668	-0.199	0.107	-0.036	-0.045	0.357503604348387	0.655224594881479	0.999782372297587	0.995329300033407
P07093	SERPINE2	Glia-derived nexin	-0.199	-0.523	-0.022	-0.001	0.41257165634913	0.0212655366605738	0.999782372297587	0.999374218958639		+
Q13029	PRDM2	PR domain zinc finger protein 2	-0.198	0.145	-0.081	0.08	0.128281782845495	0.291803832908466	0.999782372297587	0.986820045633576
Q8NG27	PJA1	E3 ubiquitin-protein ligase Praja-1	-0.198	-0.296	0.067	0.126	0.0122040953858174	0.000327350493334457	0.999782372297587	0.986820045633576	+	+
Q8N5U6;H0YFN9;F5H5P6;H0YFQ9;H0YGX5;F5H3A4;H0YGL7;H0YF69;H0YG28;F5H510	RNF10	RING finger protein 10	-0.198	-0.078	0.044	0.053	0.000349640410087428	0.169483094667345	0.999782372297587	0.986820045633576	+
P78316;E9PFK5	NOP14	Nucleolar protein 14	-0.198	-0.246	-0.047	0.049	0.000319771144743941	1.87786833734469e-05	0.999782372297587	0.986820045633576	+	+
Q9P0N9;Q5SZL3;U3KPS8;Q5SZL5;Q5SZL6;Q5SZL4;B4DK47;Q5SZM1;Q5SZL8;Q5SZM2;U3KQD8;U3KPY5	TBC1D7	TBC1 domain family member 7	-0.198	-0.066	0.052	-0.074	0.243648412112065	0.736235470750978	0.999782372297587	0.987792920800647
Q5T5P2;Q5T5P1;Q5T5P0;A0A0U1RQK8;A0A0U1RRK8	KIAA1217	Sickle tail protein homolog	-0.198	-0.555	0.113	0.094	0.156482559579562	9.15780707579302e-05	0.999782372297587	0.986820045633576		+
Q92966;Q5T282	SNAPC3	snRNA-activating protein complex subunit 3	-0.198	0.141	0.07	0.053	0.091029474630995	0.2546292982091	0.999782372297587	0.987792920800647
Q9BZF3	OSBPL6	Oxysterol-binding protein-related protein 6	-0.198	-0.173	0.051	0.062	0.000223013895124392	0.00126385654920357	0.999782372297587	0.986820045633576	+	+
P61758;B4DWR3	VBP1	Prefoldin subunit 3	-0.198	-0.096	0.012	0.051	0.00121087252217928	0.128809209661807	0.999782372297587	0.986820045633576	+
P78540	ARG2	Arginase-2, mitochondrial	-0.197	-0.495	-0.025	0.044	0.0370882276941432	1.91021812765816e-06	0.999782372297587	0.987792920800647	+	+
Q8IWJ2;B8ZZW2;H7BYJ9;B8ZZA5;U3KQE0;U3KPU4;H7C010	GCC2	GRIP and coiled-coil domain-containing protein 2	-0.197	0.032	0.014	-0.007	2.64304326381768e-06	0.473437721609254	0.999782372297587	0.996950401433084	+
O60346;K7EP91	PHLPP1	PH domain leucine-rich repeat-containing protein phosphatase 1	-0.197	0.18	-0.055	0.034	0.227614662337416	0.28539242291581	0.999782372297587	0.995329300033407
Q9P0V3;C9JED2;C9JF25	SH3BP4	SH3 domain-binding protein 4	-0.197	0.148	0.015	-0.043	0.00394206583379489	0.0343872725931597	0.999782372297587	0.986820045633576	+	+
Q9NY61;A0A087WWS8;A0A087WTH8;A0A087WW41	AATF	Protein AATF	-0.197	-0.166	0.023	0.032	0.000496956476485879	0.00340379917037931	0.999782372297587	0.987792920800647	+	+
V9GYY5;Q9UGY1	NOL12	Nucleolar protein 12	-0.197	0.11	0.061	0.037	0.0501271758527465	0.311993564337471	0.999782372297587	0.993851084501356
F5H0I3;P35711;I3L0A5;F5H876	SOX5	Transcription factor SOX-5	-0.197	-0.094	-0.018	0.078	0.465633759890369	0.754457603689616	0.999782372297587	0.994429297670888
A0A0A0MTB8;Q8NI36	WDR36	WD repeat-containing protein 36	-0.197	-0.179	-0.038	0.003	2.51608795723362e-05	0.000118330037057173	0.999782372297587	0.998941471251578	+	+
C9JP16;O75718	CRTAP	Cartilage-associated protein	-0.197	-0.013	-0.015	-0.106	0.0020902388571801	0.876616091207366	0.999782372297587	0.986820045633576	+
Q8IXS8;C9JTA1;C9J115;C9JNS4;F8W7X4	FAM126B	Protein FAM126B	-0.197	0.28	-0.076	-0.033	0.0960045641348172	0.0177661972488753	0.999782372297587	0.995329300033407		+
Q8IWV8	UBR2	E3 ubiquitin-protein ligase UBR2	-0.197	0.121	-0.071	-0.061	0.00416414492330668	0.0906199820436211	0.999782372297587	0.986820045633576	+
P53355	DAPK1	Death-associated protein kinase 1	-0.197	0.141	0.063	0.006	0.168370968806842	0.350693966927327	0.999782372297587	0.998963001501439
Q8WU90;F8WB26;H7C466;F8WF67	ZC3H15	Zinc finger CCCH domain-containing protein 15	-0.197	-0.211	0.03	0.092	2.38739237224149e-05	1.06512741214378e-05	0.999782372297587	0.986820045633576	+	+
Q9C0D2;H0YDK0;E9PJY3	CEP295	Centrosomal protein of 295 kDa	-0.197	0.08	0.074	0.014	0.152586184236781	0.609697210149122	0.999782372297587	0.998941471251578
P04792;F8WE04;C9J3N8	HSPB1	Heat shock protein beta-1	-0.196	-0.358	-0.029	0.007	0.00153483608376172	3.07827160897603e-07	0.999782372297587	0.998941471251578	+	+
O43310;K7EK08;K7EPK6	CTIF	CBP80/20-dependent translation initiation factor	-0.196	-0.112	0.013	-0.063	0.000307822582046508	0.0381690491306498	0.999782372297587	0.986820045633576	+	+
Q9Y2K1;G3V447	ZBTB1	Zinc finger and BTB domain-containing protein 1	-0.196	0.164	-0.098	-0.036	0.366231038283647	0.475081381393999	0.999782372297587	0.997524376733902
P46783;Q9NQ39	RPS10	40S ribosomal protein S10;Putative 40S ribosomal protein S10-like	-0.196	0.016	0.024	0.076	0.098780664012569	0.921335022183685	0.999782372297587	0.986820045633576
Q6P3S6;X6RKU3	FBXO42	F-box only protein 42	-0.195	0.301	-0.057	0.037	0.00533134860371184	4.88196683674943e-05	0.999782372297587	0.987792920800647	+	+
Q9NQ86;E9PBG3;D6RAU9	TRIM36	E3 ubiquitin-protein ligase TRIM36	-0.195	-0.289	-0.029	0.123	0.0156154280662807	0.000545629662655019	0.999782372297587	0.986820045633576	+	+
Q96LD4;A0A0M3HER3	TRIM47	Tripartite motif-containing protein 47	-0.195	-0.812	-0.026	-0.036	0.422487117022611	0.000427963704548101	0.999782372297587	0.998941471251578		+
Q6F5E8;R4GMZ7	RLTPR	Leucine-rich repeat-containing protein 16C	-0.195	-0.321	0.143	-0.012	0.10121127206137	0.00660686642467199	0.999782372297587	0.998941471251578		+
O94916;J3KRL6	NFAT5	Nuclear factor of activated T-cells 5	-0.195	-0.132	-0.014	0.053	0.0113218821661333	0.0979725850735194	0.999782372297587	0.986820045633576	+
A0A0B4J1S8;Q9UBF8;A0A0A0MSL0;F8W860;E9PL47	PI4KB	Phosphatidylinositol 4-kinase beta	-0.195	-0.002	-0.038	-0.003	0.000116527160068504	0.974993750217242	0.999782372297587	0.998963001501439	+
Q5BJF6;S4R3R9;Q5T4C3;Q5T4C6	ODF2	Outer dense fiber protein 2	-0.195	0.242	0.078	-0.043	0.0104299578880584	0.00197059164625842	0.999782372297587	0.987792920800647	+	+
Q96P53;A0A087WZX3	WDFY2	WD repeat and FYVE domain-containing protein 2	-0.195	0.029	0.127	0.046	0.162948628305545	0.866626429959478	0.999782372297587	0.994363510414984
Q96DN5;E5RI94;E7ERK7;E7EWW7;E5RHC6;H0YCP2;F5GYF1	TBC1D31	TBC1 domain family member 31	-0.195	0.189	-0.008	0.066	0.220776245511308	0.24669663842383	0.999782372297587	0.987792920800647
M0R0N4;M0QYZ2;P53680;X6R390;M0QZ21;M0R1S0	AP2S1	AP-2 complex subunit sigma	-0.195	-0.028	0.048	-0.126	0.0224311205215623	0.793059585783228	0.999782372297587	0.986820045633576	+
Q13395	TARBP1	Probable methyltransferase TARBP1	-0.194	0.143	-0.04	-0.004	0.00416414492330668	0.0390231335273433	0.999782372297587	0.998963001501439	+	+
Q96CN9	GCC1	GRIP and coiled-coil domain-containing protein 1	-0.194	0.075	-0.003	0.009	8.97826755377437e-05	0.134200520296888	0.999782372297587	0.996950401433084	+
E7EVY3;H0Y9H6;A0A0A0MR45;H0YD33	CAST		-0.194	-0.037	-0.091	-0.145	0.3782843146901	0.890421053417871	0.999782372297587	0.986820045633576
Q9BRT8;A0A0A6YYH9;Q5RIB0;H0Y5V3;A0A0A0MRU4;Q5RIA9;Q5JTY5;Q4V339;F2Z2T4;A0A0B4J2F1;A0A087X140;A0A087WWG3	CBWD1	COBW domain-containing protein 1;COBW domain-containing protein 5;COBW domain-containing protein 3;COBW domain-containing protein 6	-0.194	-0.19	0.049	-0.09	0.00952439200685945	0.0125300793812136	0.999782372297587	0.986820045633576	+	+
Q99747;J3KTJ6;J3QS28;J3QKW4	NAPG	Gamma-soluble NSF attachment protein	-0.194	-0.199	0.016	0.006	0.000655935971159186	0.000588513643068228	0.999782372297587	0.998941471251578	+	+
B7ZM99;A0A087WVM4;Q6UB35;H0Y327;Q4VXM0;Q5JYA8;Q5JYA3;Q4VXM1;Q4VXV2	MTHFD1L	Monofunctional C1-tetrahydrofolate synthase, mitochondrial	-0.194	-0.429	0.004	-0.002	0.00875921727215294	3.29749722407773e-07	0.999782372297587	0.998963001501439	+	+
P0DPD7;P0DPD8			-0.194	0.03	0.06	0.065	0.0278247129560753	0.788979540667315	0.999782372297587	0.986820045633576	+
O75351;K7EL71;K7EKZ3	VPS4B	Vacuolar protein sorting-associated protein 4B	-0.194	-0.099	-0.007	0.014	0.000579980650228453	0.0856383594268436	0.999782372297587	0.995329300033407	+
P26640;A0A140T936;A0A140T954;H0Y426;A2ABF4;A0A0G2JJT9;A0A140T904	VARS	Valine--tRNA ligase	-0.194	-0.388	-0.049	0.027	3.89562685732715e-06	8.05447370075913e-13	0.999782372297587	0.986820045633576	+	+
O43264;F5H3C1	ZW10	Centromere/kinetochore protein zw10 homolog	-0.194	0.018	-0.024	0.012	1.17978322979649e-05	0.715743445183677	0.999782372297587	0.995329300033407	+
O94889	KLHL18	Kelch-like protein 18	-0.194	-0.328	-0.171	0.073	0.176779927235692	0.0201410602556202	0.999782372297587	0.987792920800647		+
A0A0A0MRM9;Q14978;S4R349;S4R3C2;S4R402;S4R341	NOLC1	Nucleolar and coiled-body phosphoprotein 1	-0.193	-0.32	-0.075	0.109	0.00152906244900589	1.76234892597714e-06	0.999782372297587	0.986820045633576	+	+
Q96TA1	FAM129B	Niban-like protein 1	-0.193	-0.206	-0.003	-0.034	0.000477867972315775	0.000259436923870179	0.999782372297587	0.986820045633576	+	+
Q8NHH9;B5MCN0;C9JQQ5;H7C3A2;C9JC25;F8WD17;F8WEN4;F8WBH0	ATL2	Atlastin-2	-0.193	-0.119	-0.066	-0.019	0.10491830016755	0.351502365888075	0.999782372297587	0.998941471251578
O95628	CNOT4	CCR4-NOT transcription complex subunit 4	-0.193	0.074	0.034	0.055	0.00404355590123971	0.314826416185528	0.999782372297587	0.986820045633576	+
Q9UIU6;G3V2N2	SIX4	Homeobox protein SIX4	-0.192	0.072	-0.021	0.002	0.00542523320896685	0.345054821116637	0.999782372297587	0.998963001501439	+
Q5R3I4;A9UJP8;H7C089;H7C2L7	TTC38	Tetratricopeptide repeat protein 38	-0.192	-0.311	0	0.023	0.00888422624828775	6.49022975273574e-05	0.999782372297587	0.99447538934752	+	+
Q9UKE5;C9JVV1	TNIK	TRAF2 and NCK-interacting protein kinase	-0.192	-0.161	-0.004	0.025	0.000248976148898943	0.00211248027125498	0.999782372297587	0.987792920800647	+	+
E9PRY8;A0A087X1X7;H0YE72;H0YE58;H0YCK7;E9PIZ1;E9PRL0;E9PQR8;E9PQC9;E9PJV8;E9PN56;E9PN71;E9PKH7;E9PNC8;E9PPY1	EEF1D		-0.192	-0.019	0.03	0.002	0.00256474924539721	0.814619282073896	0.999782372297587	0.998963001501439	+
P18850	ATF6	Cyclic AMP-dependent transcription factor ATF-6 alpha;Processed cyclic AMP-dependent transcription factor ATF-6 alpha	-0.192	-0.03	0.079	-0.154	0.252281035470069	0.885439730723796	0.999782372297587	0.986820045633576
Q9H7U1	CCSER2	Serine-rich coiled-coil domain-containing protein 2	-0.192	-0.062	0.246	-0.114	0.210958931357416	0.728137937951789	0.999782372297587	0.986820045633576
P49247	RPIA	Ribose-5-phosphate isomerase	-0.192	0.009	-0.045	0.097	0.105040092377693	0.953397687163871	0.999782372297587	0.986820045633576
A0A0A0MSQ9;Q86VX9	MON1A	Vacuolar fusion protein MON1 homolog A	-0.192	0.132	0.052	-0.031	0.221608094742902	0.432672636055167	0.999782372297587	0.996950401433084
Q6P4R8;E9PQ59;E9PJG2;E9PJU3;E9PQB0	NFRKB	Nuclear factor related to kappa-B-binding protein	-0.191	0.129	0.036	0.034	0.000188818313340837	0.0102645021703799	0.999782372297587	0.986820045633576	+	+
Q15834	CCDC85B	Coiled-coil domain-containing protein 85B	-0.191	-0.038	-0.168	0.084	0.0886334527388824	0.787980490975098	0.999782372297587	0.986820045633576
Q13352	ITGB3BP	Centromere protein R	-0.191	-0.131	-0.278	0.207	0.522214467699403	0.682959965361253	0.999782372297587	0.986820045633576
Q96BT7;C9JQN2	ALKBH8	Alkylated DNA repair protein alkB homolog 8	-0.191	-0.001	0.013	0.113	0.00500459741868347	0.991279515566029	0.999782372297587	0.986820045633576	+
Q12788;J3KNP2;A0A087WYP7;H3BN88	TBL3	Transducin beta-like protein 3	-0.191	-0.215	-0.049	0.007	0.000679460729621524	0.000193499110507686	0.999782372297587	0.998941471251578	+	+
Q9H161;O95076	ALX4	Homeobox protein aristaless-like 4	-0.19	0.094	0.043	-0.001	0.0319039992553084	0.333111691978953	0.999782372297587	0.998963001501439	+
P11169;F5GYR5	SLC2A3	Solute carrier family 2, facilitated glucose transporter member 3	-0.19	-0.999	0.079	-0.162	0.528135000629449	0.000341184092547218	0.999782372297587	0.987792920800647		+
Q96G46;K7EM42;K7EMI3;K7EJX8;K7EPA4;K7ER20;K7EQU9	DUS3L	tRNA-dihydrouridine(47) synthase [NAD(P)(+)]-like	-0.19	-0.176	0.02	0.044	0.0155682908320338	0.0290028695041439	0.999782372297587	0.987792920800647	+	+
Q5SYE7	NHSL1	NHS-like protein 1	-0.19	-0.316	-0.03	-0.018	0.0193598141067916	0.000192957028921269	0.999782372297587	0.995329300033407	+	+
Q9H2U1;E7EWK3;A0A0G2JQU7;A0A0G2JRP3;H7C5F5;H7C514	DHX36	ATP-dependent RNA helicase DHX36	-0.19	-0.082	-0.041	0.019	2.49069176094279e-05	0.0616437669768994	0.999782372297587	0.987792920800647	+
Q9Y3A4;Q9NSQ0	RRP7A	Ribosomal RNA-processing protein 7 homolog A	-0.19	-0.167	0.005	0.015	0.000575172999194946	0.00256932127031341	0.999782372297587	0.995329300033407	+	+
C9J494;Q9H000	MKRN2	Probable E3 ubiquitin-protein ligase makorin-2	-0.19	0.065	0.083	0.107	0.0217063516240258	0.492677745470653	0.999782372297587	0.986820045633576	+
P27987	ITPKB	Inositol-trisphosphate 3-kinase B	-0.19	-0.193	0.02	0.041	0.0957135752781016	0.095215704761189	0.999782372297587	0.993986649623089
Q16763;K7EPJ1;K7EM75	UBE2S	Ubiquitin-conjugating enzyme E2 S	-0.19	0.431	0.055	0.001	0.000395901431095344	1.49264404974442e-10	0.999782372297587	0.998963001501439	+	+
Q00013;C9J9J4;A8MTH1;C9JB34;A6NFY0;F8WC84;F8WDV6	MPP1	55 kDa erythrocyte membrane protein	-0.19	-0.146	0.024	0.033	0.00034424517332943	0.00555822421831953	0.999782372297587	0.986820045633576	+	+
Q7L2H7;J3KNJ2;E9PN86;H0YCQ8;E9PRY0;E7ESM3;E9PRI2	EIF3M	Eukaryotic translation initiation factor 3 subunit M	-0.19	-0.025	0.002	-0.047	0.0413499342526249	0.831641829712763	0.999782372297587	0.987792920800647	+
O60268;H3BMU3;H3BNA7	KIAA0513	Uncharacterized protein KIAA0513	-0.189	0.035	0.131	0.017	0.00889559539523991	0.687477922467811	0.999782372297587	0.995329300033407	+
P11142;E9PKE3;E9PNE6;A8K7Q2;E9PLF4;E9PS65;E9PM13;E9PI65	HSPA8	Heat shock cognate 71 kDa protein	-0.189	0.153	-0.044	0.027	0.0007123695483207	0.00603409063776463	0.999782372297587	0.987792920800647	+	+
O76003	GLRX3	Glutaredoxin-3	-0.189	-0.183	-0.024	0.018	0.0194735647361164	0.0271216784785065	0.999782372297587	0.995329300033407	+	+
Q5T5C7;P49591	SARS	Serine--tRNA ligase, cytoplasmic	-0.189	-0.469	0.027	0.002	0.00355486322944644	2.72256960473094e-09	0.999782372297587	0.998963001501439	+	+
O14757;J3KN87;E7EPP6;E9PPA5;E9PKQ3;E9PJI4;A0A087WY91;E9PQW7;E9PM65	CHEK1	Serine/threonine-protein kinase Chk1	-0.189	0.217	0.021	0.044	0.000449269114892544	8.96222920740852e-05	0.999782372297587	0.986820045633576	+	+
P57740;G3V1T4;H0YG15;F5GY77	NUP107	Nuclear pore complex protein Nup107	-0.189	0.066	0	-0.012	5.50947090574791e-05	0.163900406788508	0.999812357520218	0.995329300033407	+
P62906	RPL10A	60S ribosomal protein L10a	-0.189	-0.036	0.015	0.053	0.00132738084287835	0.604014469059708	0.999782372297587	0.986820045633576	+
Q6Y7W6;I1E4Y6;E7ESB6;C9JHW1;C9J0V6;C9JHT0;C9JRZ2;F8WCD5;C9JPV7;C9JXQ0;C9JH18;C9IYH5;C9JH78;C9JW88;B8ZZD2;REV__A0A087WZL0;C9J7G1;REV__Q86UU1	GIGYF2	PERQ amino acid-rich with GYF domain-containing protein 2	-0.189	0.003	0.017	0.034	4.12726682811796e-05	0.957757276072004	0.999782372297587	0.986820045633576	+
J3KNW7;Q9Y592;A0A0A0MS84;F8VYN8;H0YHH5	CEP83	Centrosomal protein of 83 kDa	-0.189	-0.086	0.03	0.041	0.0563612905374401	0.4346236193489	0.999782372297587	0.990487416404286
P62263;A0A2R8Y811;E5RH77	RPS14	40S ribosomal protein S14	-0.189	-0.007	0.03	0.129	0.2074673685569	0.972832852644008	0.999782372297587	0.986820045633576
A0A087WVF4	CHD1		-0.189	-0.034	0.041	-0.059	0.00637491768393673	0.688042874972403	0.999782372297587	0.986820045633576	+
J3QR65;Q9NYA4	MTMR4	Myotubularin-related protein 4	-0.189	0.268	-0.076	0.019	0.234839486479421	0.088228422868295	0.999782372297587	0.998941471251578
P35219	CA8	Carbonic anhydrase-related protein	-0.188	-0.237	0.067	0.076	0.0398075745982805	0.0101569335663039	0.999782372297587	0.986820045633576	+	+
Q14677;H0YD52;H0YDU9	CLINT1	Clathrin interactor 1	-0.188	-0.107	-0.045	0.023	0.00157354875576059	0.0811546231850806	0.999782372297587	0.99306892647564	+
Q9BXB5;H7C487;H7C199	OSBPL10	Oxysterol-binding protein-related protein 10	-0.188	-0.286	0.022	0.099	0.101048741839986	0.0121596784964458	0.999782372297587	0.986820045633576		+
Q7Z6B7;G5EA48	SRGAP1	SLIT-ROBO Rho GTPase-activating protein 1	-0.188	-0.06	0.092	0.009	0.0404652224666446	0.575907309387455	0.999782372297587	0.998941471251578	+
P51114;B4DXZ6;C9JAJ4	FXR1	Fragile X mental retardation syndrome-related protein 1	-0.188	-0.107	0.038	0.019	2.72954757656511e-05	0.0131146177968277	0.999782372297587	0.987792920800647	+	+
Q96F63;M0QXS4	CCDC97	Coiled-coil domain-containing protein 97	-0.188	0.161	0.044	0.118	0.140743540336508	0.222795927012354	0.999782372297587	0.986820045633576
Q92667;I3L0W0;I3L2A2;I3L2N7;I3NI36;I3L364;I3L0K6;I3L3K1	AKAP1	A-kinase anchor protein 1, mitochondrial	-0.188	-0.23	-0.036	0.023	0.0267648192410012	0.00741499002493212	0.999782372297587	0.995329300033407	+	+
P30260	CDC27	Cell division cycle protein 27 homolog	-0.188	0.018	-0.049	0.033	0.00180601807890948	0.818882742102861	0.999782372297587	0.987792920800647	+
H0Y6I0;Q13439	GOLGA4	Golgin subfamily A member 4	-0.188	-0.082	-0.027	0.03	2.45686832065385e-06	0.0279160964803087	0.999782372297587	0.986820045633576	+	+
Q9BWF3;E9PB51;D6R9K7;J3QRR5	RBM4	RNA-binding protein 4	-0.188	0.37	-0.062	0.159	0.081827480776245	0.000721791143385464	0.999782372297587	0.986820045633576		+
Q9HAD4;H0YAA3;D6RE66;B4DHS8;D6RB94;B4DK73;D6RBY6;D6R9M1;D6RJA5;D6RH33;D6R9E7;H0YAI6;D6RA22;D6RIX6;H0Y9Z3;D6RGW4	WDR41	WD repeat-containing protein 41	-0.187	-0.04	-0.019	-0.024	0.0115817743098554	0.654706025394947	0.999782372297587	0.994429297670888	+
Q99717;D6RBB4;H0YAK7;D6R9D4;D6RIZ9	SMAD5	Mothers against decapentaplegic homolog 5	-0.187	0.024	0	0.036	9.91395762772492e-05	0.657264511600264	0.999812357520218	0.986820045633576	+
F8VPD4;P27708;H7C2E4;H7BZB3;H7C3Z5	CAD	CAD protein;Glutamine-dependent carbamoyl-phosphate synthase;Aspartate carbamoyltransferase;Dihydroorotase	-0.187	-0.21	-0.004	-0.008	0.000961282472430246	0.000306439385272025	0.999782372297587	0.998941471251578	+	+
P33981;D6RF82;D6REX1;D6RIC6;D6RFY1	TTK	Dual specificity protein kinase TTK	-0.187	0.087	0	-0.051	0.0102046710810301	0.270036859724509	0.999782372297587	0.986820045633576	+
Q7Z7F0	KIAA0907	UPF0469 protein KIAA0907	-0.187	-0.029	-0.026	0.051	0.00458847749454731	0.720960131718854	0.999782372297587	0.986820045633576	+
O60925;E5RGS4;D6RGG5	PFDN1	Prefoldin subunit 1	-0.187	0.102	-0.016	0.088	0.0046553140669478	0.142983980935784	0.999782372297587	0.986820045633576	+
Q7Z6V5	ADAT2	tRNA-specific adenosine deaminase 2	-0.187	0.047	0.016	0.028	0.195382699588168	0.788979540667315	0.999782372297587	0.996950401433084
P26639;D6R9F8;D6RCA5;D6RDJ6;D6RBR8;D6RJ97;D6RHV7;D6RCS6	TARS	Threonine--tRNA ligase, cytoplasmic	-0.186	-0.367	-0.02	-0.002	0.000244806418609092	1.40119739481584e-09	0.999782372297587	0.998963001501439	+	+
Q9P266	KIAA1462	Junctional protein associated with coronary artery disease	-0.186	-0.007	-0.01	-0.002	0.00208624713948915	0.935682925681404	0.999782372297587	0.998963001501439	+
Q05655;C9K0E3;C9J9P1;C9JZU8	PRKCD	Protein kinase C delta type;Protein kinase C delta type regulatory subunit;Protein kinase C delta type catalytic subunit	-0.186	-0.351	0.025	-0.033	1.10302702744943e-05	2.1236249507385e-11	0.999782372297587	0.986820045633576	+	+
O43819	SCO2	Protein SCO2 homolog, mitochondrial	-0.186	-0.254	-0.024	0.063	0.0144955992280496	0.00111820963319159	0.999782372297587	0.986820045633576	+	+
Q2KJU6;Q9BUZ4;A0A0C4DFM9	TRAF4	TNF receptor-associated factor 4	-0.186	0.302	-0.054	0.106	0.0687407651354861	0.00328805574234798	0.999782372297587	0.986820045633576		+
Q96I76;U3KQS4	GPATCH3	G patch domain-containing protein 3	-0.186	0.325	-0.175	0.141	0.348544235569246	0.090999495897893	0.999782372297587	0.986820045633576
A0A087X0B7;Q5SQN1;U3KPT7;H7C3C7;A0A087X2J6;H0Y627	SNAP47	Synaptosomal-associated protein 47	-0.186	0.05	0.004	0.011	3.00709059672945e-05	0.27135861264648	0.999782372297587	0.995329300033407	+
Q9Y320	TMX2	Thioredoxin-related transmembrane protein 2	-0.186	-0.175	0.045	-0.229	0.486469212588082	0.529428719615111	0.999782372297587	0.986820045633576
Q5VZ89;X6RAE7;R4GMN2;X6R5W5;A0A0A0MRX3	DENND4C	DENN domain-containing protein 4C	-0.186	-0.118	-0.012	0.002	0.000139657178678276	0.014804337325663	0.999782372297587	0.998963001501439	+	+
O95625;C9J2L2	ZBTB11	Zinc finger and BTB domain-containing protein 11	-0.186	0.161	-0.021	0.03	0.000756697718248273	0.00353470516235563	0.999782372297587	0.987792920800647	+	+
A0A0U1RQE4;A0A0U1RQN2			-0.186	-0.073	0.042	-0.003	0.000123733951309172	0.140155381228027	0.999782372297587	0.998941471251578	+
H0Y4R1;P12268	IMPDH2	Inosine-5-monophosphate dehydrogenase 2	-0.185	-0.122	0.013	0.047	0.00243449385882879	0.0506966391050291	0.999782372297587	0.986820045633576	+
Q5T0D5;A0A0A0MRV3;Q9P2S5;Q5TBW1	WRAP73	WD repeat-containing protein WRAP73	-0.185	0.143	0.024	0.053	0.0954672825578392	0.217048827620293	0.999782372297587	0.987792920800647
Q9H2J7;F8VSG1	SLC6A15	Sodium-dependent neutral amino acid transporter B(0)AT2	-0.185	-0.455	0.034	-0.276	0.409463015642042	0.0301331300995188	0.999782372297587	0.986820045633576		+
O15344;C9J453;A0A087X255;A0A087X0X0;C9JZJ7	MID1	E3 ubiquitin-protein ligase Midline-1	-0.185	-0.083	-0.006	-0.011	0.000209712489264704	0.100305305420191	0.999782372297587	0.995329300033407	+
Q9UNX4;Q6PDA5	WDR3	WD repeat-containing protein 3	-0.185	-0.192	-0.017	0	6.57365379364309e-05	4.89075735377792e-05	0.999782372297587	0.998963001501439	+	+
Q5SRE5;H7C4K7	NUP188	Nucleoporin NUP188 homolog	-0.185	0.041	-0.031	0.026	0.000219192164997453	0.46372834054319	0.999782372297587	0.987792920800647	+
Q9NSI6;H7BZR9;H7C409;H0Y500;H0Y5I9;H0Y463;H0Y4A7;H0Y4R9	BRWD1	Bromodomain and WD repeat-containing protein 1	-0.185	0.102	-0.042	-0.046	0.203833739949952	0.525161641496886	0.999782372297587	0.994429297670888
Q9P265;H0YIU5	DIP2B	Disco-interacting protein 2 homolog B	-0.185	-0.095	-0.07	-0.03	0.00151124666241384	0.115546291159141	0.999782372297587	0.987792920800647	+
Q9BYG3;C9J808;C9J6C5;H7BZL0	NIFK	MKI67 FHA domain-interacting nucleolar phosphoprotein	-0.185	0.078	-0.046	0.033	0.0094530292479709	0.322541425328138	0.999782372297587	0.987792920800647	+
Q9BSJ8;F8VZB1	ESYT1	Extended synaptotagmin-1	-0.184	-0.148	0.03	-0.054	0.00416416272225961	0.0245322337687735	0.999782372297587	0.986820045633576	+	+
O15067;H0YGH1;J3KT98;J3QSG0;J3QSH6;J3KTQ5;J3QL39;J3KTL4	PFAS	Phosphoribosylformylglycinamidine synthase	-0.184	-0.243	-0.005	0.061	7.41125869538392e-06	5.78163333604099e-08	0.999782372297587	0.986820045633576	+	+
Q5SVZ6;Q5SVZ7	ZMYM1	Zinc finger MYM-type protein 1	-0.184	0.079	-0.005	-0.005	0.00590369220451415	0.273905813388562	0.999782372297587	0.998941471251578	+
Q4G104;O94952;H0YIE9;H0YHF6	FBXO21	F-box only protein 21	-0.184	0.145	0.101	0.172	0.117025517081846	0.235943421547269	0.999782372297587	0.986820045633576
P27986;E5RHI0;E5RGI8;H0YB27;H0YBC2	PIK3R1	Phosphatidylinositol 3-kinase regulatory subunit alpha	-0.184	-0.074	-0.031	0.092	0.0109685128068904	0.352440354336362	0.999782372297587	0.986820045633576	+
H0YDF6	NHSL1		-0.184	0.162	0.288	0.105	0.210983585585079	0.286706937769843	0.999782372297587	0.986820045633576
O75146;H0YH66	HIP1R	Huntingtin-interacting protein 1-related protein	-0.184	-0.158	0.019	0.009	0.00209216415901745	0.00912033722321166	0.999782372297587	0.998941471251578	+	+
O75132	ZBED4	Zinc finger BED domain-containing protein 4	-0.183	-0.019	-0.074	-0.012	0.0132159039200283	0.840531139043265	0.999782372297587	0.998941471251578	+
Q9H8T0;H3BM79	AKTIP	AKT-interacting protein	-0.183	-0.09	0.068	0.003	0.128281782845495	0.500761849390637	0.999782372297587	0.998963001501439
Q9P2B4;B1AMN7	CTTNBP2NL	CTTNBP2 N-terminal-like protein	-0.183	0.224	-0.023	-0.002	0.000834453690189574	8.70611226884668e-05	0.999782372297587	0.998963001501439	+	+
O95365	ZBTB7A	Zinc finger and BTB domain-containing protein 7A	-0.183	0.074	-0.02	-0.023	0.023185572057585	0.410500602669104	0.999782372297587	0.995329300033407	+
O14828	SCAMP3	Secretory carrier-associated membrane protein 3	-0.183	-0.319	0.071	-0.026	0.12276850633967	0.00661818397947593	0.999782372297587	0.995329300033407		+
P32969;A0A2R8Y5Y7;D6RAN4;E7ESE0;H0Y9V9;H0Y9R4	RPL9	60S ribosomal protein L9	-0.183	0.036	-0.01	0.032	0.0454953781746554	0.744563011754791	0.999782372297587	0.994363510414984	+
J3KNN7;Q7Z569	BRAP	BRCA1-associated protein	-0.183	-0.05	0.051	0.05	0.00280351499204955	0.469916165679494	0.999782372297587	0.986820045633576	+
Q86V97	KBTBD6	Kelch repeat and BTB domain-containing protein 6	-0.182	0.332	-0.023	0.031	0.0143498975750066	2.99003108539322e-05	0.999782372297587	0.990089095510662	+	+
Q96F24	NRBF2	Nuclear receptor-binding factor 2	-0.182	0.069	-0.076	-0.005	0.00131753545170145	0.25015094146609	0.999782372297587	0.998941471251578	+
P0DPB6;A0A0R4J2F3			-0.182	-0.042	0.052	0.022	0.00603157546650904	0.592415195159831	0.999782372297587	0.994429297670888	+
Q9Y2E4;E7EPU2;A0A0U1RQW6;H0Y7Q3;H0Y5A8	DIP2C	Disco-interacting protein 2 homolog C	-0.182	-0.098	0.027	0.016	0.0856678217227884	0.396896082395109	0.999782372297587	0.998941471251578
Q5BJH7;K7ERQ0;K7ERY2	YIF1B	Protein YIF1B	-0.182	0.062	0.168	-0.115	0.388420966761581	0.801781948080984	0.999782372297587	0.987792920800647
Q96BH1	RNF25	E3 ubiquitin-protein ligase RNF25	-0.182	0.017	0.011	0.048	0.0020773252421226	0.823186537119866	0.999782372297587	0.986820045633576	+
Q0VF96	CGNL1	Cingulin-like protein 1	-0.182	-0.243	-0.045	0.051	0.0336791700129855	0.00496622149181661	0.999782372297587	0.987792920800647	+	+
Q5T6F2;A2A305;A0A0D9SFI5;H0YDN2	UBAP2	Ubiquitin-associated protein 2	-0.182	-0.021	0.011	-0.046	0.0256019955812264	0.839676060881842	0.999782372297587	0.987792920800647	+
P30520	ADSS	Adenylosuccinate synthetase isozyme 2	-0.182	-0.108	-0.058	0.063	0.00067292719404171	0.0453241407626383	0.999782372297587	0.986820045633576	+	+
Q86XL3;F5H1D4;F5H6J0	ANKLE2	Ankyrin repeat and LEM domain-containing protein 2	-0.182	-0.005	0.018	-0.021	1.21546318117951e-06	0.91920354996716	0.999782372297587	0.987792920800647	+
Q9NR12;D6RH06;D6RF83;H7BYK4;D6RAN1;H0Y8W6	PDLIM7	PDZ and LIM domain protein 7	-0.181	-0.141	0.107	0.04	0.00118640586362995	0.0121755400433961	0.999782372297587	0.986820045633576	+	+
O95873	C6orf47	Uncharacterized protein C6orf47	-0.181	-0.037	0.07	-0.037	0.0651103681723893	0.759630459766243	0.999782372297587	0.99306892647564
O15371;B0QYA5;B0QYA6;B0QYA8;B0QYA4;A0A0D9SGB5	EIF3D	Eukaryotic translation initiation factor 3 subunit D	-0.181	-0.073	0.03	0.015	0.00127970933547142	0.217040179335956	0.999782372297587	0.995329300033407	+
A0A2R8Y6J3;P46777;Q5T7N0;A0A2R8Y4A2	RPL5	60S ribosomal protein L5	-0.181	-0.079	-0.001	0.038	0.00113482620518201	0.172681855252556	0.999782372297587	0.986820045633576	+
Q9H0W8;M0R2N0;M0QZC7;M0QZH1;M0QX70;M0QYR7;M0R0U0	SMG9	Protein SMG9	-0.181	-0.012	-0.01	-0.005	0.000188343797961243	0.839539145118122	0.999782372297587	0.998941471251578	+
Q9Y3U8;J3QSB5;J3KTD3	RPL36	60S ribosomal protein L36	-0.181	-0.02	0.014	0.015	0.0129754113353202	0.83369088171507	0.999782372297587	0.996950401433084	+
F5GYH1;A0A1W2PRM0;A0A1W2PRL5;A0A1W2PR09;Q8NC96;A0A1W2PNT6;F5H2U7;A0A1W2PR27;A0A1W2PPF5;A0A1W2PRQ7;A0A1W2PRW5	NECAP1	Adaptin ear-binding coat-associated protein 1	-0.181	-0.146	0.046	0.036	0.0322388586470096	0.0947924370736591	0.999782372297587	0.98944774096037	+
P46821;D6RA32;D6RA40;D6RGJ3;D6RCL2	MAP1B	Microtubule-associated protein 1B;MAP1B heavy chain;MAP1 light chain LC1	-0.18	-0.413	-0.01	0.032	4.0942013818274e-07	4.72816652735805e-16	0.999782372297587	0.986820045633576	+	+
Q9BQG0	MYBBP1A	Myb-binding protein 1A	-0.18	-0.257	-0.064	-0.007	0.00697334322726516	0.000229942376529495	0.999782372297587	0.998941471251578	+	+
Q06609;E9PNT5;E9PJ30;Q9NZG9;E9PI54	RAD51	DNA repair protein RAD51 homolog 1	-0.18	0.133	-0.034	0	0.00135771544636432	0.0189898214594592	0.999782372297587	0.999305236062112	+	+
P51452;K7ES89;K7ELG5	DUSP3	Dual specificity protein phosphatase 3	-0.18	-0.198	0.032	0.019	0.00334558066504026	0.00160831482560588	0.999782372297587	0.99447538934752	+	+
P09661;H0YMA0;H0YLR3;H0YKK0	SNRPA1	U2 small nuclear ribonucleoprotein A	-0.18	-0.2	-0.024	0.044	0.0215934524421974	0.0121471120411953	0.999782372297587	0.987792920800647	+	+
Q5FWF4;F8WCT9	ZRANB3	DNA annealing helicase and endonuclease ZRANB3;DNA annealing helicase ZRANB3;Endonuclease ZRANB3	-0.18	0.039	-0.015	-0.005	0.146721740308472	0.798484847398348	0.999782372297587	0.998963001501439
O15054	KDM6B	Lysine-specific demethylase 6B	-0.18	-0.071	-0.16	0.045	0.241635366119617	0.687299397372905	0.999782372297587	0.994666512554315
P25398	RPS12	40S ribosomal protein S12	-0.18	0.203	-0.039	0.068	0.120231843488626	0.0819787055371656	0.999782372297587	0.987792920800647
O14744;G3V580;H0YJX6;G3V5L5;G3V2L6;C9JSX3;H0YJD3;H7BZ44;G3V2X6;H0YJ77;G3V507;H0YJY6;G3V2F5;G3V5T6	PRMT5	Protein arginine N-methyltransferase 5;Protein arginine N-methyltransferase 5, N-terminally processed	-0.179	-0.003	0.008	0.019	0.00026510649217163	0.967841258440698	0.999782372297587	0.991733023941955	+
Q99661;Q5JR91;Q5JR89;H0Y5Z9	KIF2C	Kinesin-like protein KIF2C;Kinesin-like protein	-0.179	-0.171	-0.028	0.043	0.000267122100642559	0.00054677702906403	0.999782372297587	0.986820045633576	+	+
Q14527;A0A0C4DGA6;H7C5K0	HLTF	Helicase-like transcription factor	-0.179	-0.255	-0.006	0.049	3.46225256561799e-05	8.80901783420556e-08	0.999782372297587	0.986820045633576	+	+
P60866;E5RJX2;E5RIP1;G3XAN0	RPS20	40S ribosomal protein S20	-0.179	-0.011	0.029	0.013	0.0258356895068562	0.918274651085985	0.999782372297587	0.998941471251578	+
A0A0D2X7Z3;Q49AN0	CRY2	Cryptochrome-2	-0.179	0.174	0.037	0.247	0.114672374013898	0.133017596035694	0.999782372297587	0.986820045633576
O95707;K7EQV2;K7ERD7;K7ESH8;A0A0A0MQS4	POP4	Ribonuclease P protein subunit p29	-0.179	-0.083	0	-0.019	0.00022968932610463	0.0902364584317012	0.999782372297587	0.992026417795833	+
Q53S58	TMEM177	Transmembrane protein 177	-0.179	-0.266	0.032	-0.013	0.0318201829248348	0.00172240941094494	0.999782372297587	0.998941471251578	+	+
Q7RTN6;A0A1W2PPJ9;A0A1W2PQF1;A0A1W2PPM8;A0A1W2PPG2;A0A1W2PP78;A0A1W2PQE8;J3QS66;A0A1W2PNV7;A0A1W2PS04;Q86YC8;J3QQS3;J3QRC1;A0A1W2PRQ6;A0A1W2PR65;A0A1W2PRW9;J3KSA2;J3KSK5;A0A1W2PQ20;J3QKR7;A0A1W2PPI1;A0A1W2PNV1;J3QRH3;J3QKU4	STRADA	STE20-related kinase adapter protein alpha	-0.178	-0.179	0.073	-0.033	0.0660428653565024	0.0699630743724571	0.999782372297587	0.994363510414984
B7Z685;D6RC99;E9PCN2;Q02153	GUCY1B3	Guanylate cyclase soluble subunit beta-1	-0.178	0.003	0.058	-0.024	0.0761293970144175	0.981022985521344	0.999782372297587	0.995329300033407
Q96K37;H7C1I0;C9JK45	SLC35E1	Solute carrier family 35 member E1	-0.178	-0.017	-0.033	-0.093	0.190533823113097	0.922202816381832	0.999782372297587	0.986820045633576
Q8TEA7;Q5HYF5;D6RDG2;D6RC61;D6RDY5;H0Y8U7	TBCK	TBC domain-containing protein kinase-like protein	-0.178	0.132	0.023	-0.01	0.00596612399695455	0.0472079868729919	0.999782372297587	0.998941471251578	+	+
P39019;M0R2L9;A0A075B6E2;M0QXK4;M0QYF7;M0R140	RPS19	40S ribosomal protein S19	-0.178	-0.078	0.03	-0.032	0.0666588275319872	0.479254463103567	0.999782372297587	0.994363510414984
H7C2E6;H7C361;Q6NZ36;H7C3A6	C1orf86	Fanconi anemia-associated protein of 20 kDa	-0.178	-0.057	-0.008	-0.004	0.433031717374889	0.831662593562067	0.999782372297587	0.998963001501439
A0A2R8Y6W8;P19447;A0A2R8YES7;A0A2R8Y5L2;A0A2R8Y681;H7C309;A0A2R8Y762;A0A2R8Y5H0;A0A2R8YFS3	ERCC3	TFIIH basal transcription factor complex helicase XPB subunit	-0.178	-0.14	0.008	0.039	0.000441765839169977	0.00560726570983268	0.999782372297587	0.986820045633576	+	+
O95551;X6R5A3	TDP2	Tyrosyl-DNA phosphodiesterase 2	-0.178	-0.192	-0.015	0.047	0.00511661508210932	0.00299679418685646	0.999782372297587	0.986820045633576	+	+
P49759;A0A087WVK0;B8ZZR0;F8WBF5	CLK1	Dual specificity protein kinase CLK1	-0.177	0.7	-0.041	0.081	0.00510408022926621	5.2347090155328e-14	0.999782372297587	0.986820045633576	+	+
Q12816;G5E9N2;B1AKF4;B1AKE6;B1AKE7;B1AKF5;B1AKF6	TRO	Trophinin	-0.177	0.016	-0.051	0.059	0.0301451840993568	0.881395824182453	0.999782372297587	0.986820045633576	+
O15381;E9PH71;C9J6P7;E7EWK7;C9JP83;E9PGD8;F8WF01;A0A087WV72	NVL	Nuclear valosin-containing protein-like	-0.177	-0.073	-0.025	0.067	0.000115671735271514	0.117401529095858	0.999782372297587	0.986820045633576	+
Q9NQ92;J3QRX6;H9KV77;J3QRX4	COPRS	Coordinator of PRMT5 and differentiation stimulator	-0.177	0.234	-0.1	-0.049	0.142075884534034	0.0503334579254784	0.999782372297587	0.9916519800071
Q9UBC2;M0R165;M0R2S2;M0R3I1;M0R1V5;M0QX30;K7EJR2;M0R330	EPS15L1	Epidermal growth factor receptor substrate 15-like 1	-0.177	-0.078	-0.016	0.023	0.00127828878531628	0.172681855252556	0.999782372297587	0.98944774096037	+
Q9H840	GEMIN7	Gem-associated protein 7	-0.177	0.219	0.159	0.245	0.590853630887345	0.507523997074116	0.999782372297587	0.986820045633576
Q70E73;C9K0J5;C9J164;C9JLG4;C9J0R8;Q7Z5R6	RAPH1	Ras-associated and pleckstrin homology domains-containing protein 1	-0.176	-0.142	0.013	-0.002	0.00866881208388199	0.0384464864719646	0.999782372297587	0.998963001501439	+	+
O43542;G3V3C8;G3V3H9;G3V399;G3V5K0;G3V2L7;G3V2P3;G3V3Q2	XRCC3	DNA repair protein XRCC3	-0.176	0.073	0.089	0.01	0.00633383262579832	0.296122842333643	0.999782372297587	0.998941471251578	+
P18085;C9JAK5;C9JPM4;U3KQF2;F8WDB3	ARF4	ADP-ribosylation factor 4	-0.176	0.047	0.071	-0.201	0.192752272423361	0.773666499814893	0.999782372297587	0.986820045633576
Q86Y07;E7ERS5;E9PBU1	VRK2	Serine/threonine-protein kinase VRK2	-0.176	-0.162	-0.003	-0.273	0.414110719111039	0.473437721609254	0.999782372297587	0.986820045633576
A0A1W2PQL2;C9JTB6;A0A1W2PQ65;A0A1W2PS30;A0A1X7SBW1;A0A1W2PP71;Q96MP8	KCTD7	BTB/POZ domain-containing protein KCTD7	-0.176	0.478	-0.081	-0.063	0.351264178023641	0.00739119766100125	0.999782372297587	0.99423041989641		+
O75575	CRCP	DNA-directed RNA polymerase III subunit RPC9	-0.176	0.038	0.066	0.043	0.080636399311267	0.754081350273465	0.999782372297587	0.987792920800647
Q6PD74;H0YL49	AAGAB	Alpha- and gamma-adaptin-binding protein p34	-0.176	-0.078	-0.031	0.061	0.248498045275718	0.652841599437845	0.999782372297587	0.98944774096037
Q9H078;A0A2U3TZY2;H0YGM0;A0A2R8Y602;A0A2R8Y6R5;A0A2R8Y7E8;A0A2R8YDH5;F5H7A5;F5H392;F5GX99	CLPB	Caseinolytic peptidase B protein homolog	-0.176	-0.134	-0.038	-0.004	0.00149375621132597	0.0168960958769738	0.999782372297587	0.998941471251578	+	+
P62857	RPS28	40S ribosomal protein S28	-0.176	-0.016	0.041	0.081	0.0278822726894837	0.881664988351094	0.999782372297587	0.986820045633576	+
Q08AD1;H0Y4Z1	CAMSAP2	Calmodulin-regulated spectrin-associated protein 2	-0.176	0.029	0	-0.037	0.00662690256596419	0.707677798331513	0.999782372297587	0.987792920800647	+
A7MCY6;J3KS71;F5H1U4	TBKBP1	TANK-binding kinase 1-binding protein 1	-0.175	0.095	-0.04	0.103	0.0215934524421974	0.243440999616332	0.999782372297587	0.986820045633576	+
Q5SW79;E5RJT5;E5RFU8;E5RIH6	CEP170	Centrosomal protein of 170 kDa	-0.175	-0.128	-0.008	0.027	5.73743091455249e-06	0.000588521206474463	0.999782372297587	0.986820045633576	+	+
Q8N1I0;H0Y599;H0Y7H7;F5GXW1;C9J7D9;C9J637	DOCK4	Dedicator of cytokinesis protein 4	-0.175	-0.042	-0.013	-0.025	0.00584264144535413	0.566159412588388	0.999782372297587	0.992523169079926	+
Q9BSC4;H7C1Z3	NOL10	Nucleolar protein 10	-0.175	-0.108	-0.061	-0.039	0.00866881208388199	0.121046894419188	0.999782372297587	0.987792920800647	+
Q6P1X5;H0YC37;H0YEX2;H0YB55;E5RI28	TAF2	Transcription initiation factor TFIID subunit 2	-0.175	-0.095	-0.006	-0.073	0.0107141192933017	0.19137744478361	0.999782372297587	0.986820045633576	+
Q99683	MAP3K5	Mitogen-activated protein kinase kinase kinase 5	-0.175	-0.273	-0.172	0.034	0.303947921937431	0.0990021495320325	0.999782372297587	0.995329300033407
A0A2R8YE63;Q12929;A0A2R8Y4W2;F5H0R8;F5H3Q6;F5GYM8;H0YFG1;F5H1B5;F5H2B8	EPS8	Epidermal growth factor receptor kinase substrate 8	-0.175	-0.152	0.004	0	9.84399351732187e-05	0.000699688756893972	0.999782372297587	0.999734718637029	+	+
P61353;K7ELC7;K7EQQ9;K7ERY7	RPL27	60S ribosomal protein L27	-0.175	-0.121	0.026	0.047	0.0176441615644543	0.117586818816129	0.999782372297587	0.986820045633576	+
Q9NXB0;H0Y2S2;J3QQP4;J3KSF4	MKS1	Meckel syndrome type 1 protein	-0.175	-0.202	0.005	0.022	0.173162052989097	0.117275079922361	0.999782372297587	0.997322746356111
A0A0C4DG68;A0A0A0MR59	PUM2		-0.175	-0.042	-0.002	-0.124	0.31291597493283	0.841727828657538	0.999782372297587	0.986820045633576
Q9NRN7;E9PLW6;E9PNF3	AASDHPPT	L-aminoadipate-semialdehyde dehydrogenase-phosphopantetheinyl transferase	-0.175	-0.085	-0.081	-0.024	0.00652102542766382	0.215085647787627	0.999782372297587	0.99423041989641	+
O15439;A0A2R8YDC1;A0A2R8Y6V8	ABCC4	Multidrug resistance-associated protein 4	-0.175	-0.211	0.182	-0.221	0.602135149694538	0.531727089488404	0.999782372297587	0.986820045633576
H0YIQ8;F8VXI8;F8VX10;Q9H9L4;H0YID1;F8VRX7;F8VUX5;H0YHR2	KANSL2	KAT8 regulatory NSL complex subunit 2	-0.175	-0.012	0.056	0.037	0.0492904708708975	0.922990217997381	0.999782372297587	0.98944774096037	+
Q2M1P5	KIF7	Kinesin-like protein KIF7	-0.174	0.085	-0.001	0.007	0.000829826247773047	0.114181622245079	0.999782372297587	0.998941471251578	+
Q5T321;A0A0D9SF28;F5GXV7;Q8NFP9	NBEA	Neurobeachin	-0.174	0.003	-0.009	0.02	0.0145756490141512	0.974993750217242	0.999782372297587	0.995329300033407	+
A0A1W2PNW4;P17948	FLT1	Vascular endothelial growth factor receptor 1	-0.174	-0.555	-0.004	-0.189	0.444984187525711	0.00866540667055818	0.999782372297587	0.986820045633576		+
Q15014;Q5JXX2;A0A0A0MT59;Q5JXX1;Q5JXX6	MORF4L2	Mortality factor 4-like protein 2	-0.174	0.417	-0.001	-0.033	0.000462994291331401	5.0284406820917e-11	0.999782372297587	0.986820045633576	+	+
Q92698;A0A087WTB0;V9GYX6;A0A087WWG5;A0A087X124;A0A087WW72;V9GYD3	RAD54L	DNA repair and recombination protein RAD54-like	-0.174	-0.541	0.166	0.002	0.160270728230282	2.2405344113873e-05	0.999782372297587	0.998963001501439		+
O75446	SAP30	Histone deacetylase complex subunit SAP30	-0.174	-0.22	0.006	0.039	0.0324629039818378	0.0075729383969329	0.999782372297587	0.987792920800647	+	+
Q96A73;A0A087WT18;D6RAJ7;D6RF63;D6RCE3	KIAA1191	Putative monooxygenase p33MONOX	-0.173	-0.253	0.031	-0.001	0.00034376594113384	1.43753658880653e-06	0.999782372297587	0.998963001501439	+	+
Q92890;C9JNP9;C9J6N9;C9IZG3	UFD1L	Ubiquitin fusion degradation protein 1 homolog	-0.173	0.167	0.003	0.018	0.00496511591249941	0.0075555104552165	0.999782372297587	0.995329300033407	+	+
O14810;D6RI11;D6RAG3	CPLX1	Complexin-1	-0.173	-0.198	0.011	0.005	0.0159494860545093	0.00670687088501875	0.999782372297587	0.998941471251578	+	+
Q9GZS1	POLR1E	DNA-directed RNA polymerase I subunit RPA49	-0.173	-0.26	-0.008	0.026	0.00147712168350889	9.13113451478297e-06	0.999782372297587	0.987792920800647	+	+
Q9BRK0;B4DE60;A0A087WV88;H0YAC5	REEP2	Receptor expression-enhancing protein 2;Receptor expression-enhancing protein	-0.173	-0.038	0.064	-0.077	0.154073716761525	0.797916576342738	0.999782372297587	0.986820045633576
P15170;H3BR35;H3BSV8	GSPT1	Eukaryotic peptide chain release factor GTP-binding subunit ERF3A	-0.173	-0.092	0.011	0.014	5.85372660410653e-05	0.0301331300995188	0.999782372297587	0.994363510414984	+	+
A0A286YFF8;Q7Z3U7;F8VZV1;F8VQS2;F8VZV6	MON2	Protein MON2 homolog	-0.173	-0.048	-0.002	-0.051	0.0103383241956793	0.539805747004309	0.999782372297587	0.986820045633576	+
Q9Y262;B0QY89;B0QY90;C9JHP4;C9K0Q7;H7C3A0;H0Y7E6	EIF3L	Eukaryotic translation initiation factor 3 subunit L	-0.172	0.03	-0.019	-0.081	0.00413809538671979	0.678186761815003	0.999782372297587	0.986820045633576	+
C9JQ41;H7C525;Q4VC31;C9JBU9	CCDC58	Coiled-coil domain-containing protein 58	-0.172	-0.254	-0.025	0.066	0.0182370183746719	0.000704155809475806	0.999782372297587	0.986820045633576	+	+
Q99615;K7EIH8;K7ESP1;K7EPP7;K7ELJ8;K7ER44;K7EJL5;K7EN19;K7EJV7;K7EJE9;K7EK03;K7EJ24;K7EQ73	DNAJC7	DnaJ homolog subfamily C member 7	-0.172	-0.122	0.025	0.075	0.00370936230051113	0.0439583974914476	0.999782372297587	0.986820045633576	+	+
X6R6F3;A0A1W2PQP6;Q9BWL3;X6R6S3	C1orf43	Uncharacterized protein C1orf43	-0.172	-0.065	-0.028	0.021	0.132764676097691	0.619720539595114	0.999782372297587	0.996950401433084
E7ENF1;F5H7W8;Q96C57;F5H3K2;G5EA44;F5H8B7	C12orf43	Uncharacterized protein C12orf43	-0.172	-0.03	0.016	0.026	0.00321765849020658	0.668966604114925	0.999782372297587	0.987792920800647	+
B7Z645;H0YAA0	SYNCRIP		-0.172	-0.123	0.04	0	0.018234567111761	0.106528689675911	0.999782372297587	0.999374218958639	+
P62253;K7EPR7;I3L2H7;I3L0Q0;I3L2Q4	UBE2G1	Ubiquitin-conjugating enzyme E2 G1;Ubiquitin-conjugating enzyme E2 G1, N-terminally processed	-0.172	-0.292	0.084	-0.022	0.0758988858368023	0.00271335683588841	0.999782372297587	0.995329300033407		+
O00231;J3QRY4;J3QS13;J3KSW3	PSMD11	26S proteasome non-ATPase regulatory subunit 11	-0.172	0.06	0.006	-0.001	0.00336769444589901	0.351297213416141	0.999782372297587	0.998963001501439	+
Q8NDF8;H3BQM0;E9PC61	PAPD5	Non-canonical poly(A) RNA polymerase PAPD5	-0.171	0.014	-0.068	0.039	0.000120538795310571	0.798713879580422	0.999782372297587	0.986820045633576	+
Q96MT8;H0Y900;D6RAY6;H0YAL1;H0YAE6	CEP63	Centrosomal protein of 63 kDa	-0.171	0.204	0.038	-0.064	0.050963376376612	0.0212655366605738	0.999782372297587	0.986820045633576		+
Q8IY95;D6RAZ6	TMEM192	Transmembrane protein 192	-0.171	-0.484	0.128	-0.282	0.45719111503457	0.0228559006070895	0.999782372297587	0.986820045633576		+
O43298	ZBTB43	Zinc finger and BTB domain-containing protein 43	-0.171	0.209	-0.139	-0.063	0.190533823113097	0.110821119491955	0.999782372297587	0.987792920800647
Q86W92;F5GZP6;H0YFE4;A0A0A0MTP2;F5H6Q7;F5H0E0;F5H495	PPFIBP1	Liprin-beta-1	-0.17	-0.316	-0.025	-0.029	4.71527025518626e-05	3.76188098444804e-10	0.999782372297587	0.986820045633576	+	+
Q9HAW4;E7ESG2	CLSPN	Claspin	-0.17	0.218	-0.006	0.007	0.000111913083035439	2.98880041362905e-06	0.999782372297587	0.997640679514519	+	+
Q15050	RRS1	Ribosome biogenesis regulatory protein homolog	-0.17	-0.124	-0.059	0.064	0.00277567019790394	0.0318565178952469	0.999782372297587	0.986820045633576	+	+
O15397;F5H2I3;F5H292;F5H009;F5GXT5;F5H244;H0YH64	IPO8	Importin-8	-0.17	0.133	-0.016	-0.065	0.000185174450969894	0.00306892829799081	0.999782372297587	0.986820045633576	+	+
P20042	EIF2S2	Eukaryotic translation initiation factor 2 subunit 2	-0.17	-0.199	-0.037	0.014	0.00105301730200578	0.000191467867261557	0.999782372297587	0.995329300033407	+	+
P62753;A2A3R5;A2A3R7	RPS6	40S ribosomal protein S6	-0.17	-0.017	-0.008	0.041	0.17635650920951	0.918144920224802	0.999782372297587	0.994363510414984
B8ZZA8;B8ZZC5	GLS		-0.17	-0.129	0.115	0.014	0.157853086840957	0.308426330696795	0.999782372297587	0.998941471251578
Q9NUG6	PDRG1	p53 and DNA damage-regulated protein 1	-0.17	-0.177	0.068	-0.026	0.00167597806142211	0.00127944981413435	0.999782372297587	0.987792920800647	+	+
A0A0A0MTL5;Q13309;D6RAG5;D6R9R7;D6RF40	SKP2	S-phase kinase-associated protein 2	-0.169	0.209	0.015	-0.018	0.00200938884587898	0.000235545744440884	0.999782372297587	0.994429297670888	+	+
E7EQ45;Q9H0R1;H0YIY0;G3V3L4	AP5M1	AP-5 complex subunit mu-1	-0.169	0.192	0.09	-0.045	0.0217220579808516	0.0104700743239718	0.999782372297587	0.987792920800647	+	+
Q86U06;G3XAP0;G3V5Z6;H0YJJ3;G3V546;G3V225;G3V2B4	RBM23	Probable RNA-binding protein 23	-0.169	-0.039	0.024	0.009	0.0630925399784457	0.723741669933955	0.999782372297587	0.998941471251578
Q9H6R4;A0A0A0MRW6;A0A0C4DFX0	NOL6	Nucleolar protein 6	-0.169	-0.249	-0.051	0.012	0.00166317450350784	1.43352852065852e-05	0.999782372297587	0.995329300033407	+	+
Q96IX5	USMG5	Up-regulated during skeletal muscle growth protein 5	-0.169	0.191	-0.024	0.107	0.136016956323527	0.0955458694892253	0.999782372297587	0.986820045633576
Q9BUL5;I3L4Q4;I3L0Y2;A0A087WVQ2;I3L1N0;I3L410;I3L2W6;I3L0X3	PHF23	PHD finger protein 23	-0.169	0.122	-0.049	0.031	0.000429086244394088	0.0105340758062857	0.999782372297587	0.986820045633576	+	+
P05198;G3V4T5;H0YJS4	EIF2S1	Eukaryotic translation initiation factor 2 subunit 1	-0.169	-0.249	0.01	-0.007	0.000192797362557034	5.03566534264254e-07	0.999782372297587	0.998941471251578	+	+
Q6WKZ4;E7EX40	RAB11FIP1	Rab11 family-interacting protein 1	-0.168	-0.103	-0.055	0.044	0.00151239720092421	0.0552134270796744	0.999782372297587	0.986820045633576	+
Q9BVJ6;X6RJY0;Q5TAP6	UTP14A	U3 small nucleolar RNA-associated protein 14 homolog A	-0.168	-0.118	-0.021	0.03	0.000173538978209163	0.0075440385032135	0.999782372297587	0.986820045633576	+	+
P23258;Q9NRH3;K7EKE5;K7EIS0	TUBG1	Tubulin gamma-1 chain;Tubulin gamma-2 chain	-0.168	0.126	0.006	0.016	9.88530196486611e-05	0.00284852667098343	0.999782372297587	0.99306892647564	+	+
Q8NBZ0;J3KNE2;H3BNM4;I3L0W8;I3NI13;I3L270	INO80E	INO80 complex subunit E	-0.168	0.086	0.041	-0.133	0.0933979515953333	0.43449326531699	0.999782372297587	0.986820045633576
H0YIV9;O43716;F8VRU3;J3KMY1	GATC	Glutamyl-tRNA(Gln) amidotransferase subunit C, mitochondrial	-0.168	-0.042	0.03	0.016	0.00554103723677797	0.555337826155271	0.999782372297587	0.995329300033407	+
Q9H3H1;S4R2Z0;S4R3U8;S4R2X1;B4DK89;S4R3F4;S4R3C5	TRIT1	tRNA dimethylallyltransferase, mitochondrial	-0.168	-0.346	0.075	0.038	0.00652102542766382	6.50089131476815e-07	0.999782372297587	0.986820045633576	+	+
H7C0G7;Q9H9Q4;C9JWV4;G5E9Q8	NHEJ1	Non-homologous end-joining factor 1	-0.168	-0.1	-0.008	-0.091	0.00793141910548683	0.130686397979466	0.999782372297587	0.986820045633576	+
Q16878	CDO1	Cysteine dioxygenase type 1	-0.168	-0.286	-0.022	0.013	0.113921802683182	0.006579193642158	0.999782372297587	0.998941471251578		+
Q7Z5L9	IRF2BP2	Interferon regulatory factor 2-binding protein 2	-0.168	0.114	-0.013	0.013	0.00391154161290322	0.0579646302342079	0.999782372297587	0.995329300033407	+
E7EMZ9;E9PBC6;O95359;D6RAA5;Q4VXL8;Q4VXL4;A0A0U1RRM9;H0Y9C3;H0Y911;E9PGB3;H0Y9Y7;H0Y954;H0Y8P9;H0YA73	TACC2	Transforming acidic coiled-coil-containing protein 2	-0.167	-0.503	-0.02	0.005	0.000607400064103128	1.87297216714226e-13	0.999782372297587	0.998941471251578	+	+
O95210	STBD1	Starch-binding domain-containing protein 1	-0.167	-0.47	0.053	-0.091	0.464964747034197	0.0259510033884877	0.999782372297587	0.987792920800647		+
Q8WYN0;G5E979;H7BYM2;A0A0A0MT61;F8W7J2	ATG4A	Cysteine protease ATG4A	-0.167	-0.088	0.01	-0.03	0.109045149165007	0.439561675861632	0.999782372297587	0.995329300033407
Q8IU60;H0Y9T5	DCP2	m7GpppN-mRNA hydrolase	-0.167	0.044	-0.023	-0.06	0.0278247129560753	0.627909226856519	0.999782372297587	0.986820045633576	+
Q15642;W4VSQ9;M0R0F9;M0R2H7;M0R070	TRIP10	Cdc42-interacting protein 4	-0.167	-0.327	-0.003	0.045	0.00271835065283332	2.35499839488021e-07	0.999782372297587	0.986820045633576	+	+
Q96AG4;I3L223	LRRC59	Leucine-rich repeat-containing protein 59	-0.167	-0.217	0.092	-0.061	0.232720628154952	0.118203797122055	0.999782372297587	0.987792920800647
Q9HAV4;H0Y3W3;E2QRM3;H0Y9I3;H0YA57	XPO5	Exportin-5	-0.167	0.023	-0.011	-0.081	0.0024494370856441	0.736072886369074	0.999782372297587	0.986820045633576	+
P27105;F8VSL7	STOM	Erythrocyte band 7 integral membrane protein	-0.167	-0.387	0.101	-0.197	0.551787723542097	0.1372266673369	0.999782372297587	0.986820045633576
Q8TEL6	TRPC4AP	Short transient receptor potential channel 4-associated protein	-0.167	0.203	-0.031	-0.01	0.0490168425748641	0.0173482932945528	0.999782372297587	0.998941471251578	+	+
Q9P275;A0A075B784;E9PEW0;Q8IXW9;K7EMM6;K7ELR5;K7EQS0;K7EPT1;K7EIH0;K7ELT3;K7ERC1;K7EKL7;K7EKN3;K7EJI3;K7EIT7;U3KQ92;K7ERP8	USP36	Ubiquitin carboxyl-terminal hydrolase 36;Ubiquitin carboxyl-terminal hydrolase	-0.167	-0.058	-0.028	0.046	0.000173538978209163	0.203129608923266	0.999782372297587	0.986820045633576	+
P42684	ABL2	Abelson tyrosine-protein kinase 2	-0.167	-0.13	-0.005	-0.017	0.00460145846260317	0.030481034128774	0.999782372297587	0.995329300033407	+	+
Q9BSJ2;F2Z2B9;B3KTU7;R4GMM4	TUBGCP2	Gamma-tubulin complex component 2	-0.167	0.067	0.014	-0.029	0.000209517068364707	0.145905410806284	0.999782372297587	0.986820045633576	+
Q8IVB5	LIX1L	LIX1-like protein	-0.167	0.047	-0.002	0.041	0.0456252125129095	0.63102408783778	0.999782372297587	0.987792920800647	+
B8ZZ50;C9JEL3;B9A023	EIF4E2		-0.167	0.028	0.044	-0.039	0.025511812651	0.759704847123243	0.999782372297587	0.987792920800647	+
Q5T0D9	TPRG1L	Tumor protein p63-regulated gene 1-like protein	-0.166	0.244	0.04	-0.025	0.0663968906279835	0.00696852286738574	0.999782372297587	0.995329300033407		+
Q9Y2T2;H0YBM0	AP3M1	AP-3 complex subunit mu-1	-0.166	0.084	-0.002	-0.071	0.0108354594870058	0.226341629589257	0.999782372297587	0.986820045633576	+
Q9BQ52;G5E9D5;E7ES68;V9GYS7;H7C2I4;J3QRS2;V9GYU5;J3QL08;V9GZ72;J3QLK4	ELAC2	Zinc phosphodiesterase ELAC protein 2	-0.166	-0.068	0.029	0.052	1.93179746290484e-05	0.0753151787674912	0.999782372297587	0.986820045633576	+
O00566;U3KQ48	MPHOSPH10	U3 small nucleolar ribonucleoprotein protein MPP10	-0.166	-0.214	-0.015	0.052	0.000282299135049692	9.19162182055793e-06	0.999782372297587	0.986820045633576	+	+
A0A0A6YY96;P48200;H0YNL8;H0YLE0;H0YN46	IREB2	Iron-responsive element-binding protein 2	-0.166	-0.163	0.095	-0.038	0.198494674035727	0.217048827620293	0.999782372297587	0.994666512554315
Q9Y5J1;J3KSR7;J3QR85;J3QRG0;F6VJE8	UTP18	U3 small nucleolar RNA-associated protein 18 homolog	-0.166	-0.227	-0.081	0.056	0.00250564906843422	8.41319467300782e-05	0.999782372297587	0.986820045633576	+	+
Q9UKY7;H0Y8K3	CDV3	Protein CDV3 homolog	-0.166	-0.152	0.041	0.025	0.00632022104077523	0.0136661766984535	0.999782372297587	0.9916519800071	+	+
Q86VQ0;S4R3K6	LCA5	Lebercilin	-0.166	-0.152	0.128	0.154	0.10257658676583	0.145337713552717	0.999782372297587	0.986820045633576
Q9P270;D6REM5	SLAIN2	SLAIN motif-containing protein 2	-0.166	0.063	0.018	0.022	0.00774885858797862	0.362636313333213	0.999782372297587	0.994363510414984	+
Q9NYH9;J3KRR8;J3QSA7	UTP6	U3 small nucleolar RNA-associated protein 6 homolog	-0.166	-0.237	-0.006	0.035	0.00131760954729035	1.69660355883945e-05	0.999782372297587	0.986820045633576	+	+
P41091;Q2VIR3;H7BZU1	EIF2S3	Eukaryotic translation initiation factor 2 subunit 3;Putative eukaryotic translation initiation factor 2 subunit 3-like protein	-0.166	-0.173	0.038	0.038	0.000619617155687083	0.000490679243679384	0.999782372297587	0.986820045633576	+	+
O14717;B7Z8H2;H0Y2T8;Q7Z3E4;A0A0B4J214	TRDMT1	tRNA (cytosine(38)-C(5))-methyltransferase	-0.166	-0.064	0.042	0.055	0.315871937747794	0.734941652665364	0.999782372297587	0.994363510414984
A0A140T9L0;A0A0G2JJL1			-0.166	-0.19	-0.123	0.045	0.0643121556517608	0.0359581950954542	0.999782372297587	0.987792920800647		+
Q9Y2U5;F8W6K3;J3QS19	MAP3K2	Mitogen-activated protein kinase kinase kinase 2	-0.166	0.003	-0.057	0.09	0.0633658156394168	0.977808515950867	0.999782372297587	0.986820045633576
O95817;C9JFK9	BAG3	BAG family molecular chaperone regulator 3	-0.165	-0.139	-0.053	0.033	0.00260556593633617	0.012133226866888	0.999782372297587	0.987792920800647	+	+
Q9UKB1;E5RG78	FBXW11	F-box/WD repeat-containing protein 11	-0.165	0.099	0.022	0.017	0.0253685566092383	0.207498821215977	0.999782372297587	0.995329300033407	+
A0A087WUN7;H0YJ40;G3V4X6;G3V2S9;Q9GZT3;H0YJW7;H0YJ07;H0YJU7;H0YJI1	SLIRP	SRA stem-loop-interacting RNA-binding protein, mitochondrial	-0.165	-0.262	0.029	0.086	0.0527186357236149	0.00231570212256707	0.999782372297587	0.986820045633576		+
Q9BTF0;H7C5V1	THUMPD2	THUMP domain-containing protein 2	-0.165	-0.195	0.048	0.082	0.120243728417473	0.0665506696493422	0.999782372297587	0.986820045633576
Q53EZ4;H0Y432	CEP55	Centrosomal protein of 55 kDa	-0.165	0.03	-0.047	0.105	0.0282428215575006	0.742762778129236	0.999782372297587	0.986820045633576	+
A0A2R8Y8D9;Q2NL68	PROSER3	Proline and serine-rich protein 3	-0.165	0.367	-0.081	0.094	0.406821996183449	0.0503805803387009	0.999782372297587	0.987792920800647
O00571;A0A0D9SF53;A0A0D9SG12;A0A2R8YF78;A0A0D9SFB3;A0A2R8Y4A4;A0A2R8YFS5;A0A2U3TZJ9;A0A2R8Y645;A0A2R8YFR4;A0A2R8YCW1;A0A2R8Y5G6;F6S8Q4;A0A2R8YDH3;A0A2R8Y7T2;A0A2R8YDT5;O15523;A0A0J9YVQ7;A0A2R8Y650;A0A2R8YCU0;A0A087WVZ1;A0A2R8YF89;A0A087WX09;C9J081;C9J8G5;A0A2R8Y770;A0A2R8Y4D2;D6RCM4;Q9NQI0	DDX3X	ATP-dependent RNA helicase DDX3X;ATP-dependent RNA helicase DDX3Y	-0.165	0.001	-0.047	0.072	0.000509330802894654	0.989376289763019	0.999782372297587	0.986820045633576	+
Q6IA86;K7ER35;F5GYE9;F5GWY6;F5GX79	ELP2	Elongator complex protein 2	-0.165	-0.032	-0.017	-0.031	0.00670470181278033	0.661655678683494	0.999782372297587	0.987792920800647	+
O43592;F8WDU6;F5GYW6	XPOT	Exportin-T	-0.165	-0.239	0.126	-0.062	0.014166614571047	0.000603596726201022	0.999782372297587	0.986820045633576	+	+
A0A024R4E5;Q00341;H0Y394;H7C0A4;C9JIZ1;C9J5E5;H7C2D1;H7BZC3;C9JES8;C9JZI8;C9JHZ8;C9JHS7;C9JK79;C9JT62;C9JHN6;C9JEJ8;C9JBS3;C9JQ82;C9JMQ6;C9J739;C9JHS9	HDLBP	Vigilin	-0.165	-0.003	0.003	0.037	0.000114797462443046	0.953115733156626	0.999782372297587	0.986820045633576	+
A1L020	MEX3A	RNA-binding protein MEX3A	-0.165	-0.04	-0.04	0.036	0.0162540113858373	0.626519922250267	0.999782372297587	0.987792920800647	+
O15446	CD3EAP	DNA-directed RNA polymerase I subunit RPA34	-0.165	-0.233	-0.043	0.066	0.00038724625360965	3.38259315051401e-06	0.999782372297587	0.986820045633576	+	+
O95340	PAPSS2	Bifunctional 3-phosphoadenosine 5-phosphosulfate synthase 2;Sulfate adenylyltransferase;Adenylyl-sulfate kinase	-0.164	-0.243	0.007	0.016	2.8078239305944e-05	2.69282092884017e-08	0.999782372297587	0.98944774096037	+	+
Q8WZA9;M0QZP8	IRGQ	Immunity-related GTPase family Q protein	-0.164	0.262	-0.03	0.014	0.000751382682400824	1.05853592367356e-06	0.999782372297587	0.995329300033407	+	+
Q9NZJ4;H0Y6M8;B2REB0	SACS	Sacsin	-0.164	0.001	-0.018	-0.006	0.00121772996170154	0.984279591104769	0.999782372297587	0.998941471251578	+
Q13907;C9JKM8;C9JD53;Q9BXS1	IDI1	Isopentenyl-diphosphate Delta-isomerase 1	-0.164	-0.188	0.008	0.047	0.025264593348366	0.0119833316160792	0.999782372297587	0.986820045633576	+	+
O75348	ATP6V1G1	V-type proton ATPase subunit G 1	-0.164	-0.208	-0.061	0.012	0.281484825242733	0.17004475934986	0.999782372297587	0.998941471251578
P31146;H3BRY3;H3BTU6;H3BRJ0;H3BNA2;H3BU76;H3BSL1	CORO1A	Coronin-1A;Coronin	-0.164	-0.394	0.015	-0.03	0.00630610948015092	2.63918388764216e-08	0.999782372297587	0.987792920800647	+	+
P62256;C9JZY6;H7C4M9;C9JZG9;C9J8Q9	UBE2H	Ubiquitin-conjugating enzyme E2 H	-0.164	0.066	-0.033	-0.064	0.00567317835806937	0.311800611366695	0.999782372297587	0.986820045633576	+
Q7Z478;A0A087WYN9;H0Y8L1	DHX29	ATP-dependent RNA helicase DHX29	-0.164	-0.074	-0.003	-0.013	1.61395505825098e-06	0.0190576370365873	0.999782372297587	0.991733023941955	+	+
C9JA28;Q9UNL2	SSR3	Translocon-associated protein subunit gamma	-0.164	-0.244	0.094	-0.278	0.608047833907653	0.43449326531699	0.999782372297587	0.986820045633576
Q8IV38;G3V0G5;F8WB95	ANKMY2	Ankyrin repeat and MYND domain-containing protein 2	-0.164	-0.058	-0.014	0.027	0.0481133487599298	0.537586668698472	0.999782372297587	0.994429297670888	+
Q86YS6;C9JFM7;C9JJQ5;REV__Q8WY22;REV__Q13751;A4D1S5	RAB43	Ras-related protein Rab-43	-0.164	-0.241	0.233	-0.181	0.514642463917368	0.330481720437012	0.999782372297587	0.986820045633576
Q99956	DUSP9	Dual specificity protein phosphatase 9	-0.164	-0.364	-0.09	0.047	0.122068933345383	0.000619493863093937	0.999782372297587	0.987792920800647		+
A0A1B0GUS7;B1AM27;O14795;A0A1B0GVW8;I6L9J0;F8W8M9;A0A0U1RRL2;A0A0U1RRB5;F8VZH8;F8W0P6;F8W059;Q9UPW8;Q8NB66	UNC13B	Protein unc-13 homolog B	-0.164	-0.215	0.005	-0.011	0.000281425220003852	7.3026136966697e-06	0.999782372297587	0.995329300033407	+	+
Q12840;J3KNA1;C9JWB9	KIF5A	Kinesin heavy chain isoform 5A;Kinesin-like protein	-0.163	0.006	-0.007	0.067	0.000298050052344964	0.917902429720406	0.999782372297587	0.986820045633576	+
Q13347;Q5TFK1	EIF3I	Eukaryotic translation initiation factor 3 subunit I	-0.163	-0.014	0.003	-0.004	0.00435838770995135	0.843916605458238	0.999782372297587	0.998941471251578	+
Q9BWH6;H3BRE8;H3BPM3;H3BPY8;H3BTJ6	RPAP1	RNA polymerase II-associated protein 1	-0.163	-0.097	-0.005	-0.033	0.00309175557459025	0.0889514090341832	0.999782372297587	0.987792920800647	+
Q6GMV2;C9IYN9;E2QRN5;F8WEJ9	SMYD5	SET and MYND domain-containing protein 5	-0.163	-0.005	-0.013	0.038	0.0735726016555616	0.969137991999814	0.999782372297587	0.98944774096037
P05423;E5RHT4;E7EQ68	POLR3D	DNA-directed RNA polymerase III subunit RPC4	-0.163	-0.044	0.019	-0.029	0.000680050253811523	0.397436056469316	0.999782372297587	0.987792920800647	+
P50991	CCT4	T-complex protein 1 subunit delta	-0.163	-0.088	0.036	0.086	0.0178536654166899	0.234363941736063	0.999782372297587	0.986820045633576	+
Q68CQ4;H7C2R4	DIEXF	Digestive organ expansion factor homolog	-0.163	-0.171	-0.032	-0.048	0.0283587161645133	0.0237050508405855	0.999782372297587	0.986820045633576	+	+
Q9HDC5	JPH1	Junctophilin-1	-0.163	-0.481	-0.032	0.063	0.145801851012977	3.11761073965732e-05	0.999782372297587	0.987792920800647		+
Q8IVH8;F5H5A3;H7C1A4;V9GY95;F8WAZ1;F8WBC3	MAP4K3	Mitogen-activated protein kinase kinase kinase kinase 3;Mitogen-activated protein kinase kinase kinase kinase	-0.163	-0.068	0.002	-0.046	0.000178585141738299	0.126598182954001	0.999782372297587	0.986820045633576	+
Q9NX55;J3QT56	HYPK	Huntingtin-interacting protein K	-0.163	-0.182	0.037	0.092	0.0130500346516893	0.00642415951255247	0.999782372297587	0.986820045633576	+	+
Q6ZS30;H7BZA0	NBEAL1	Neurobeachin-like protein 1	-0.163	-0.131	0.062	-0.062	0.153080432252123	0.272885468151691	0.999782372297587	0.987792920800647
P62829;J3KT29;J3KTJ3;C9JD32;B9ZVP7;J3QQT9	RPL23	60S ribosomal protein L23	-0.163	-0.087	-0.019	0.054	0.0265820233215862	0.274184516327642	0.999782372297587	0.986820045633576	+
Q7Z6K3;X6R9N0;J3KQP8	PTAR1	Protein prenyltransferase alpha subunit repeat-containing protein 1	-0.163	0.168	0.021	0.076	0.123337757270992	0.117954464681472	0.999782372297587	0.986820045633576
Q96DE5;A0A087WUN5	ANAPC16	Anaphase-promoting complex subunit 16	-0.162	0.002	0.039	-0.026	0.00398044446375404	0.981071455189375	0.999782372297587	0.987792920800647	+
Q9BTE3	MCMBP	Mini-chromosome maintenance complex-binding protein	-0.162	-0.038	-0.01	0.009	0.0115762480264906	0.619686378424063	0.999782372297587	0.998941471251578	+
Q9P2Q2;A0A0J9YYA7;Q5T376	FRMD4A	FERM domain-containing protein 4A	-0.162	-0.225	-0.063	0.012	0.153863555159848	0.0444556255777699	0.999782372297587	0.998941471251578		+
Q7Z3E2;H0Y7V5;A0A0C4DFU7	CCDC186	Coiled-coil domain-containing protein 186	-0.162	0.027	0.015	-0.037	0.00962380802189617	0.724015295751535	0.999782372297587	0.987792920800647	+
Q8TBZ3;A0A088AWN2;H0YKE8	WDR20	WD repeat-containing protein 20	-0.162	0.205	0.017	-0.008	0.0538853443703563	0.0153282965198706	0.999782372297587	0.998941471251578		+
P61077;D6RA11;A0A087WY85;D6R9F6;D6R933;D6RGD0;D6R980;D6RIZ3	UBE2D3	Ubiquitin-conjugating enzyme E2 D3	-0.162	-0.143	0.019	0.13	0.341774009775005	0.421343820187612	0.999782372297587	0.986820045633576
Q9H2M9;F8WDJ2;H7C4Y9	RAB3GAP2	Rab3 GTPase-activating protein non-catalytic subunit	-0.162	-0.108	-0.003	-0.006	1.82671172610457e-05	0.00307687319144802	0.999782372297587	0.998238526150835	+	+
Q9UBU9;E9PIN3;B4E227;E9PLA7;H0YDU0;E9PMV7;E9PQA4	NXF1	Nuclear RNA export factor 1	-0.162	0.049	-0.03	0.026	0.00537208341726313	0.460998595612914	0.999782372297587	0.987792920800647	+
P40763;G8JLH9;K7EP08	STAT3	Signal transducer and activator of transcription 3;Signal transducer and activator of transcription	-0.162	-0.198	-0.008	-0.032	0.00013074421183899	8.00362921627396e-06	0.999782372297587	0.986820045633576	+	+
E7EUL6;Q03112;A0A0C3SFZ7;H9KVD4	MECOM	MDS1 and EVI1 complex locus protein EVI1	-0.162	0.19	-0.061	0.082	0.240015147921672	0.167783913735883	0.999782372297587	0.986820045633576
Q9UHD2;F5H206;F5H1A3;F5GZI4	TBK1	Serine/threonine-protein kinase TBK1	-0.162	-0.13	-0.014	0.014	0.000856313809329406	0.00770400375925841	0.999782372297587	0.995329300033407	+	+
Q96EQ0;D6RFW1	SGTB	Small glutamine-rich tetratricopeptide repeat-containing protein beta	-0.162	-0.165	0.096	0.068	0.0352244429171698	0.0349665281403173	0.999782372297587	0.986820045633576	+	+
Q8IW41;R4GN33;F8VRP2	MAPKAPK5	MAP kinase-activated protein kinase 5	-0.162	0.04	0.02	0.075	0.219787906725538	0.803924113221733	0.999782372297587	0.987792920800647
Q15398;G3V4E5;G3V543	DLGAP5	Disks large-associated protein 5	-0.161	0.044	0.011	0.035	0.00145583489720046	0.435054113713442	0.999782372297587	0.986820045633576	+
Q53FA3;P34931	HSPA1L	Heat shock 70 kDa protein 1-like	-0.161	0.018	0.056	-0.007	0.00810008902206177	0.819810273463391	0.999782372297587	0.998941471251578	+
P11047;Q9Y6N6	LAMC1	Laminin subunit gamma-1	-0.161	-0.199	0.014	-0.074	0.104350230233749	0.0444556255777699	0.999782372297587	0.986820045633576		+
B8ZZ96;P15882;C9J3G1;F8W6K2;C9J3V9;C9JR98	CHN1	N-chimaerin	-0.161	0.114	0.068	0.072	0.140853283805269	0.328176468918983	0.999782372297587	0.986820045633576
C9JEZ4;Q9UKI2	CDC42EP3	Cdc42 effector protein 3	-0.161	0.164	0.079	-0.054	0.288920922902541	0.290241740585584	0.999782372297587	0.99306892647564
Q8NDI1;H7BZ98;B5MC86;C9IYU2;H7C1E6;H7C0Q4;C9J268;C9K0H9	EHBP1	EH domain-binding protein 1	-0.161	-0.126	-0.05	0.025	5.01134694668074e-05	0.00111820963319159	0.999782372297587	0.986820045633576	+	+
C9JE12;C9JCW7;Q9BVT8	TMUB1	Transmembrane and ubiquitin-like domain-containing protein 1	-0.161	-0.518	0.078	-0.301	0.565668286409572	0.0404816109180197	0.999782372297587	0.986820045633576		+
A0A0A0MSS3;Q8ND83;A0A0C4DFN6;B7Z326;X6RGK9;C9JUW9;C9JP03;Q5T6P2;Q5T6P5	SLAIN1	SLAIN motif-containing protein 1	-0.161	-0.059	0.006	0.096	0.034928714004695	0.49858398068229	0.999782372297587	0.986820045633576	+
Q8N6R0	METTL13	Methyltransferase-like protein 13	-0.161	-0.018	0.023	0.005	0.000270888747191104	0.727200241611123	0.999782372297587	0.998941471251578	+
Q71RG4;K7EKW3;E7ESS3	TMUB2	Transmembrane and ubiquitin-like domain-containing protein 2	-0.161	-0.409	0.104	-0.224	0.618537778230962	0.167962823847646	0.999782372297587	0.986820045633576
A0A087WXM6;J3QQT2;J3KRX5;A0A0A6YYL6;P18621;J3QLC8;A0A0A0MRF8;J3KRB3;A0A087WWH0;J3QS96;A0A087WY81;J3KSJ0	RPL17	60S ribosomal protein L17	-0.161	-0.059	-0.017	0.098	0.216861300917888	0.691952822354958	0.999782372297587	0.986820045633576
Q8N8A6	DDX51	ATP-dependent RNA helicase DDX51	-0.161	-0.178	-0.038	0.065	0.0042107184990955	0.00201887269909842	0.999782372297587	0.986820045633576	+	+
E9PF10;O75694	NUP155	Nuclear pore complex protein Nup155	-0.16	0.02	-0.013	-0.024	0.000297012841350478	0.702712654065424	0.999782372297587	0.987792920800647	+
Q9BVA1	TUBB2B	Tubulin beta-2B chain	-0.16	-0.243	0.034	-0.016	0.0097898779115172	0.000174982808056685	0.999782372297587	0.995329300033407	+	+
I3L4X7;I3L3Y9;Q13227	GPS2	G protein pathway suppressor 2	-0.16	0.053	0.052	0.017	0.141767803514312	0.673058262569363	0.999782372297587	0.998941471251578
Q6P158;H7C109;A0A087WZ11;H7BZ23;A0A087WW12	DHX57	Putative ATP-dependent RNA helicase DHX57	-0.16	-0.009	0.019	-0.069	0.00156979714461151	0.895265648890017	0.999782372297587	0.986820045633576	+
Q147X3;J3KNC2	NAA30	N-alpha-acetyltransferase 30	-0.16	-0.04	0.028	0.067	0.0197377763428483	0.621949125268501	0.999782372297587	0.986820045633576	+
O43291;K7EM91;K7ES27	SPINT2	Kunitz-type protease inhibitor 2	-0.16	-0.311	0.214	-0.151	0.490835812850445	0.159125659922834	0.999782372297587	0.986820045633576
Q8N5M4;E9PKV8;H0YDR3;E7EST3	TTC9C	Tetratricopeptide repeat protein 9C	-0.16	-0.377	0.039	0.073	0.11663957003455	0.00025674733917954	0.999782372297587	0.986820045633576		+
Q8N612;E9PJK5	FAM160A2	FTS and Hook-interacting protein	-0.16	-0.104	-0.05	0.022	0.192972378559791	0.432672636055167	0.999782372297587	0.996950401433084
O94875;H7BXR3;H7C1R7;H7BZK1;H7BZX1;C9J3W4;C9JL62;C9IZ89	SORBS2	Sorbin and SH3 domain-containing protein 2	-0.159	-0.524	0.096	-0.01	0.0582145628220109	6.06175388139278e-08	0.999782372297587	0.998941471251578		+
Q14687;H0Y613;H7C3B5;C9JLW9;A0A1B0GUX8	GSE1	Genetic suppressor element 1	-0.159	-0.132	0.01	0.03	0.00279781421710769	0.0144232463245245	0.999782372297587	0.987792920800647	+	+
P78362;H7C5L6;H7C521;C9J2M4;C9JWF7;F8WBW4	SRPK2	SRSF protein kinase 2;SRSF protein kinase 2 N-terminal;SRSF protein kinase 2 C-terminal	-0.159	-0.111	-0.022	0.029	0.00260404923293587	0.0403990456592219	0.999782372297587	0.987792920800647	+	+
Q86SQ9;Q5T0A6;E9PRS7;E9PI64;E9PR24;Q5T0A2;E9PI09;Q5T0A1;Q5T0A3;E9PKJ5;E9PL99;Q5T0A0;E9PSH7	DHDDS	Dehydrodolichyl diphosphate syntase complex subunit DHDDS	-0.159	-0.111	0.04	-0.04	0.00695767120376956	0.0684378544840085	0.999782372297587	0.986820045633576	+
O15305;H3BPH4;H3BRM0;H3BR08;H3BM92;H3BV34;H3BT06;H3BNY9	PMM2	Phosphomannomutase 2;Phosphomannomutase	-0.159	-0.28	-0.016	0.025	0.00554103723677797	7.05533386930937e-06	0.999782372297587	0.987792920800647	+	+
Q9H0A0;A0A087WV29;E9PMU0;E9PJN6	NAT10	N-acetyltransferase 10	-0.159	-0.145	-0.046	-0.008	0.00036461945354245	0.0012103617044103	0.999782372297587	0.996950401433084	+	+
P15923;X6REB3;K7EKB9;K7ERZ7;K7ELF3;K7EPS2;K7ENI0	TCF3	Transcription factor E2-alpha	-0.159	0.032	-0.107	0.131	0.0538853443703563	0.754081350273465	0.999782372297587	0.986820045633576
F5H136;F5H676;F5H726;F5H7Y1	TCP1	T-complex protein 1 subunit alpha	-0.159	0.038	0.088	-0.093	0.261609000317942	0.823667604346997	0.999782372297587	0.986820045633576
K7ENR6;Q969U7;V9GZ55;K7ER45	PSMG2	Proteasome assembly chaperone 2	-0.159	-0.165	-0.003	-0.03	0.067667398932574	0.0608283636385116	0.999782372297587	0.994363510414984
Q9NX01	TXNL4B	Thioredoxin-like protein 4B	-0.159	0.226	0	-0.064	0.0368824902913933	0.00327367038917415	0.999782372297587	0.986820045633576	+	+
P54259	ATN1	Atrophin-1	-0.159	0.302	0.03	0.105	0.248917361357054	0.0233937424909042	0.999782372297587	0.986820045633576		+
Q15735;B4DF95;A0A087WVS7;B5MCL8;B5MBZ3	INPP5J	Phosphatidylinositol 4,5-bisphosphate 5-phosphatase A	-0.159	-0.024	0.086	-0.059	0.38328865457035	0.917549394498626	0.999782372297587	0.994363510414984
A0A1B0GV70;Q96N21;I3L3N1;I3L4S7	ENTHD2	AP-4 complex accessory subunit tepsin	-0.159	0.038	-0.048	-0.021	0.301958605343493	0.838160172307827	0.999782372297587	0.998941471251578
E9PD50;Q92540;B1ALB4;E9PEK3;E9PBK2;D6RAD0	SMG7	Protein SMG7	-0.159	0.016	0.053	0.038	0.000898825425650237	0.783813120406861	0.999782372297587	0.986820045633576	+
G3V3T3	ACIN1		-0.159	-0.004	-0.045	-0.115	0.414349818064925	0.987145191335806	0.999782372297587	0.986820045633576
B7Z9X4;Q9ULP0;H3BPQ3;H3BQJ4	NDRG4	Protein NDRG4	-0.159	-0.291	0.007	0.005	0.0248268804578067	9.76527535888305e-05	0.999782372297587	0.998941471251578	+	+
P68104;Q5VTE0;A0A087WVQ9;A0A087WV01;A6PW80;Q5JR01	EEF1A1	Elongation factor 1-alpha 1;Putative elongation factor 1-alpha-like 3;Elongation factor 1-alpha	-0.159	-0.149	-0.031	0.097	0.0508382100424786	0.0729755668334735	0.999782372297587	0.986820045633576
O95684;A0A087WV25	FGFR1OP	FGFR1 oncogene partner	-0.159	0.004	0.072	0.001	0.00181625799744562	0.958366334769702	0.999782372297587	0.998963001501439	+
Q9UM13;D6RA92;D6R9Q5;A0A286YEY6;D6RD74;D6RB36	ANAPC10	Anaphase-promoting complex subunit 10	-0.159	-0.136	0.082	0.03	0.229863024723551	0.325643636128409	0.999782372297587	0.995329300033407
Q53RE8	ANKRD39	Ankyrin repeat domain-containing protein 39	-0.159	0.199	-0.052	0.129	0.00654069697485352	0.000931480208070941	0.999782372297587	0.986820045633576	+	+
P26358;K7ENW7;K7EJL0;K7ENQ6;K7EMU8;K7ERQ1;K7EIZ6;K7ELB1	DNMT1	DNA (cytosine-5)-methyltransferase 1	-0.159	-0.081	0.022	0.047	0.000122486987304896	0.0483871648762855	0.999782372297587	0.986820045633576	+	+
D6RJF2;D6RJ02;D6RD97	PAIP1		-0.158	-0.216	-0.067	-0.036	0.156712497332586	0.0507492437571666	0.999782372297587	0.994429297670888
O14745;J3QRP6;J3QRA3	SLC9A3R1	Na(+)/H(+) exchange regulatory cofactor NHE-RF1	-0.158	0.005	0.01	0.076	0.00022982068318598	0.925385520585347	0.999782372297587	0.986820045633576	+
Q13188;A0A087WZ06;E5RFQ9;Q8NBU1;E5RIM6	STK3	Serine/threonine-protein kinase 3;Serine/threonine-protein kinase 3 36kDa subunit;Serine/threonine-protein kinase 3 20kDa subunit	-0.158	-0.15	0.01	-0.002	0.000366393013447423	0.000746985601785953	0.999782372297587	0.998963001501439	+	+
Q9UHY8;Q7Z674;H7C0L4;H7C434;F8W6C0;H7C0W1;G3V0F5;F8WB37;J3KTR6	FEZ2	Fasciculation and elongation protein zeta-2	-0.158	0.052	0.003	0.122	0.0159442525459085	0.490454981030452	0.999782372297587	0.986820045633576	+
Q9NUP7;Q5VVK9;Q5VVL2	TRMT13	tRNA:m(4)X modification enzyme TRM13 homolog	-0.158	0.028	0.07	0.06	0.0959702321055981	0.813975570128984	0.999782372297587	0.986820045633576
E9PK91;A0A1W2PQ43;E9PK09;E9PQN2;E9PKI6;E9PJA7;H0YF63;H0YF00	BCLAF1		-0.158	0.103	-0.006	-0.006	0.1820975332755	0.416198502132625	0.999782372297587	0.998963001501439
Q96IZ5;H0Y6F9	RBM41	RNA-binding protein 41	-0.158	0.127	0.014	0.049	0.000319788375721294	0.00368688700588145	0.999782372297587	0.986820045633576	+	+
O75970;F5H1U9;H0YGQ3;B7ZB24;A0A075B6R8;F8WDQ8;H0YH70;F5H8D6	MPDZ	Multiple PDZ domain protein	-0.158	-0.121	0.029	0.024	0.000222977328673586	0.00439048217004345	0.999782372297587	0.987792920800647	+	+
Q86VQ1;H7C2L5;H7C0B2	GLCCI1	Glucocorticoid-induced transcript 1 protein	-0.158	0.188	0.019	-0.01	0.162423321456124	0.0969083661901331	0.999782372297587	0.998941471251578
Q96L50;Q6P393;G3V5H2	LRR1	Leucine-rich repeat protein 1	-0.158	0.383	0.001	0.016	0.0679866376762292	2.65034695103994e-05	0.999782372297587	0.996950401433084		+
O60220;A0A2R8YDA8	TIMM8A	Mitochondrial import inner membrane translocase subunit Tim8 A	-0.158	-0.003	-0.046	0.112	0.241798798646548	0.986859102616927	0.999782372297587	0.986820045633576
Q6PIJ6	FBXO38	F-box only protein 38	-0.157	0.222	-0.102	0.054	0.0313745393022597	0.00272824651329883	0.999782372297587	0.986820045633576	+	+
P19474;H0YDP8	TRIM21	E3 ubiquitin-protein ligase TRIM21	-0.157	-0.131	-0.001	0.049	0.0459441409808532	0.106260275867253	0.999782372297587	0.986820045633576	+
P17706;K7EQG9;D3DUJ3;K7ER87;A0A2R8YD79;K7EIE9;K7EIY0;K7ENP9;K7ERU1;K7ELS9	PTPN2	Tyrosine-protein phosphatase non-receptor type 2;Tyrosine-protein phosphatase non-receptor type;Protein-tyrosine-phosphatase	-0.157	-0.12	-0.021	-0.035	0.00459564493088165	0.0340375306284799	0.999782372297587	0.986820045633576	+	+
F5H7D6	TLE3		-0.157	-0.023	-0.062	-0.019	0.126841756036227	0.861136995779568	0.999782372297587	0.996950401433084
Q9H3U1;A0A1W2PNX8	UNC45A	Protein unc-45 homolog A	-0.157	0.01	0.052	0.007	0.00246623538748104	0.880146758488893	0.999782372297587	0.998941471251578	+
Q5JTH9;A0A087X1U8;H7C1M8;A0A087WYW2;A0A087X0G0	RRP12	RRP12-like protein	-0.157	-0.319	-0.077	0.084	0.00210343033454714	6.21668088126344e-08	0.999782372297587	0.986820045633576	+	+
O75410;E7EVI4;E7ET87;H0YAY0;B4E3H6;H0YBT8;R4GMT7;E5RFM9;E5RJU4;E5RJG6	TACC1	Transforming acidic coiled-coil-containing protein 1	-0.157	0.149	-0.05	0.048	0.00747132633190595	0.0123726231145777	0.999782372297587	0.986820045633576	+	+
Q9NZ72;A0A0J9YW36;A0A0J9YXY4	STMN3	Stathmin-3	-0.157	0.114	0.026	0.103	0.124635796091731	0.292413040699077	0.999782372297587	0.986820045633576
Q9UBK9;S4R2Z4	UXT	Protein UXT	-0.157	0.146	0.139	0.117	0.345660768472542	0.393631090437912	0.999782372297587	0.986820045633576
A0A0B4J1V9;Q9NRZ9;F6XU50;A0A087WSW7;Q9NW36;B1ALG6;Q76H82	HELLS	Lymphoid-specific helicase	-0.156	0.154	-0.02	0.046	4.80173654386458e-06	8.00362921627396e-06	0.999782372297587	0.986820045633576	+	+
O75663	TIPRL	TIP41-like protein	-0.156	-0.148	0.004	-0.096	0.0022861736688461	0.00434520724381524	0.999782372297587	0.986820045633576	+	+
Q07021;I3L3Q7;I3L3B0	C1QBP	Complement component 1 Q subcomponent-binding protein, mitochondrial	-0.156	-0.277	-0.016	-0.178	0.271360280393137	0.0431099503281143	0.999782372297587	0.986820045633576		+
Q99613;B5ME19;H3BPE4;H3BPE3;H3BTY8	EIF3C	Eukaryotic translation initiation factor 3 subunit C;Eukaryotic translation initiation factor 3 subunit C-like protein	-0.156	-0.062	-0.01	0.021	4.81387584213179e-05	0.107086292956061	0.999782372297587	0.987792920800647	+
Q9H3P7	ACBD3	Golgi resident protein GCP60	-0.156	-0.072	0.016	0.015	0.00167446811074813	0.167605595799749	0.999782372297587	0.994666512554315	+
J3KPH8;Q8WUI4;C9J102;C9JNI4;F8VWY3;C9JZ79;C9JGF5;C9JBC2;C9JVZ1;C9JF80;C9JAH2;A0A087WYQ4;C9JEB6;H0YH91;C9JH46;H0YI15	HDAC7	Histone deacetylase;Histone deacetylase 7	-0.156	0.022	-0.089	0.058	0.046548160265381	0.825972723044805	0.999782372297587	0.986820045633576	+
Q02750;H3BRW9	MAP2K1	Dual specificity mitogen-activated protein kinase kinase 1	-0.156	-0.153	0.002	0.01	0.0182292732126403	0.0235791054763917	0.999782372297587	0.998941471251578	+	+
P49915	GMPS	GMP synthase [glutamine-hydrolyzing]	-0.156	-0.121	0.01	0.025	0.000637760423537032	0.00807909642379749	0.999782372297587	0.987792920800647	+	+
C9J9K3;A0A0C4DG17;P08865;F8WD59	RPSA	40S ribosomal protein SA	-0.156	0.072	0.032	0.004	0.114672374013898	0.515766877139047	0.999782372297587	0.998963001501439
Q9UPY3;H0YJZ6	DICER1	Endoribonuclease Dicer	-0.155	-0.103	-0.018	0.03	1.09386679152449e-06	0.000533313677958438	0.999782372297587	0.986820045633576	+	+
Q969Y2	GTPBP3	tRNA modification GTPase GTPBP3, mitochondrial	-0.155	-0.151	0.001	-0.099	0.0229831424637903	0.0304371102995498	0.999782372297587	0.986820045633576	+	+
Q9NWT1	PAK1IP1	p21-activated protein kinase-interacting protein 1	-0.155	-0.137	-0.023	-0.011	0.00722763307260581	0.0202481967224199	0.999782372297587	0.996950401433084	+	+
Q96P11;Q3KNT7	NSUN5	Probable 28S rRNA (cytosine-C(5))-methyltransferase	-0.155	0.021	0.056	0.009	0.00106018181601843	0.711910357785693	0.999782372297587	0.996950401433084	+
Q96IZ0;H0YI16;H0YHP5	PAWR	PRKC apoptosis WT1 regulator protein	-0.155	-0.188	-0.032	0.048	0.0184734550131099	0.00496622149181661	0.999782372297587	0.986820045633576	+	+
Q8IX90;F5GWG1;F5H8H7	SKA3	Spindle and kinetochore-associated protein 3	-0.155	0.006	-0.004	-0.013	0.012572075609036	0.94695051093872	0.999782372297587	0.996950401433084	+
Q5EBL4;A0A1B0GVV3;Q969X0	RILPL1	RILP-like protein 1	-0.155	-0.225	-0.012	0.042	0.139435536077383	0.0297804905265868	0.999782372297587	0.991726122264882		+
Q06210	GFPT1	Glutamine--fructose-6-phosphate aminotransferase [isomerizing] 1	-0.155	-0.269	0.011	-0.012	0.0109685128068904	3.68264225769287e-05	0.999782372297587	0.996950401433084	+	+
Q7Z6J0;D6RAL3;D6RHX5	SH3RF1	E3 ubiquitin-protein ligase SH3RF1	-0.154	0.074	0.012	-0.016	0.00297966597778732	0.176747782039721	0.999782372297587	0.995329300033407	+
Q9Y3R0;F5H4N6;H0YFK8;F5H4P8;F5H4Q7;H0YGM4;F5H3F9;H0YGF1;F5H3G9;A0A2R8Y6S7;F5H5I0;F5H424;A0A087WYB3;A0A1B0GWJ3;A0A087WX15;Q9C0E4	GRIP1	Glutamate receptor-interacting protein 1	-0.154	-0.191	0.016	0.033	0.0012732626623123	0.00011489123317273	0.999782372297587	0.986820045633576	+	+
B3KS98;O15372;A0A087WZK9;E5RJT0;E5RGU4;E5RFW7;E5RFH0;E5RHC7;E5RH59	EIF3H	Eukaryotic translation initiation factor 3 subunit H	-0.154	-0.057	-0.029	-0.041	0.0201744872655672	0.445310530240822	0.999782372297587	0.987792920800647	+
Q96B49	TOMM6	Mitochondrial import receptor subunit TOM6 homolog	-0.154	-0.186	-0.061	0.116	0.143676937464539	0.078407017862282	0.999782372297587	0.986820045633576
F5H5U2;Q8NHQ9;E7EX41;F5H2I2;F5H735	DDX55	ATP-dependent RNA helicase DDX55	-0.154	-0.173	-0.043	0.044	0.0249425020368129	0.0132476232720774	0.999782372297587	0.986820045633576	+	+
P83369	LSM11	U7 snRNA-associated Sm-like protein LSm11	-0.154	-0.411	-0.084	0.091	0.155886239566976	0.000177558923472576	0.999782372297587	0.986820045633576		+
Q15061;C9IZK7;C9JEE7	WDR43	WD repeat-containing protein 43	-0.154	-0.272	-0.103	-0.02	0.25393376585626	0.0368710052319208	0.999782372297587	0.998941471251578		+
Q86Y56;H0Y650;E9PGY2;H7C3B1	DNAAF5	Dynein assembly factor 5, axonemal	-0.154	-0.006	0.012	-0.034	0.00321825183422974	0.937558610314105	0.999782372297587	0.986820045633576	+
Q9Y6A9;C9JBL1;X6R2S6	SPCS1	Signal peptidase complex subunit 1	-0.154	-0.015	-0.017	-0.129	0.182653337354234	0.922561824141291	0.999782372297587	0.986820045633576
P42285;H0YAC4;H0Y8U3;D6REC7	SKIV2L2	Superkiller viralicidic activity 2-like 2	-0.154	-0.132	-0.011	0.091	0.00044122601879769	0.00269320739002453	0.999782372297587	0.986820045633576	+	+
Q9NVR0	KLHL11	Kelch-like protein 11	-0.154	0.105	-0.056	0.086	0.115807025229637	0.31057865428722	0.999782372297587	0.986820045633576
Q7L8L6	FASTKD5	FAST kinase domain-containing protein 5	-0.154	-0.185	0.039	-0.061	0.00859100130456355	0.00209936208495094	0.999782372297587	0.986820045633576	+	+
Q9H4M9;A0A024R571;C9JC03;C9J2Z4;C9JIJ3;C9IZH1;C9JDQ8	EHD1	EH domain-containing protein 1	-0.153	-0.065	0.022	-0.008	0.000393991931050612	0.14579121363765	0.999782372297587	0.996950401433084	+
Q6NW34;E9PFF8	C3orf17	Uncharacterized protein C3orf17	-0.153	-0.023	-0.041	0.062	0.000737302534152919	0.670007722759245	0.999782372297587	0.986820045633576	+
Q3ZCQ8;M0R0C3;M0R2F8;M0R003;M0R1Y4;M0R047;M0QXC3;M0R2Z3;M0R303;M0R2D2;M0R2Q2	TIMM50	Mitochondrial import inner membrane translocase subunit TIM50	-0.153	-0.39	-0.009	-0.065	0.17506761612674	0.000505808656945335	0.999782372297587	0.987792920800647		+
Q99832;F8WAM2;F8WBP8	CCT7	T-complex protein 1 subunit eta	-0.153	-0.079	0.003	0.043	0.00483859165683519	0.171691841840526	0.999782372297587	0.986820045633576	+
P18124;A8MUD9;C9JIJ5;C9JZ88	RPL7	60S ribosomal protein L7	-0.153	0.048	-0.024	0.05	0.00952439200685945	0.4730966003541	0.999782372297587	0.986820045633576	+
Q8IWI9;H3BTF4;H3BP52;H3BTN2	MGA	MAX gene-associated protein	-0.153	0.061	-0.036	0.058	0.00445914196925984	0.298700605910359	0.999782372297587	0.986820045633576	+
Q96GY0;H0YAP0	ZC2HC1A	Zinc finger C2HC domain-containing protein 1A	-0.152	-0.037	-0.002	0.033	0.00164719649481096	0.500979988777647	0.999782372297587	0.986820045633576	+
Q6ZV89	SH2D5	SH2 domain-containing protein 5	-0.152	-0.411	0.097	-0.009	0.177404147332111	0.000271282591612958	0.999782372297587	0.998941471251578		+
Q96S38;F5H7T0;F6RJM5;A0A087X1U5	RPS6KC1	Ribosomal protein S6 kinase delta-1	-0.152	0.056	-0.039	0.051	0.00541973769884344	0.353612274233322	0.999782372297587	0.986820045633576	+
O15069	NACAD	NAC-alpha domain-containing protein 1	-0.152	-0.031	0.036	0.053	0.0734505212271214	0.764835490898422	0.999782372297587	0.986820045633576
Q9Y3A5;A0A087X020;F8WE72	SBDS	Ribosome maturation protein SBDS	-0.152	-0.2	0.024	-0.005	0.00670557494321641	0.00057588615200998	0.999782372297587	0.998941471251578	+	+
P62487;E9PIU7;H0YEE4;E9PKH3	POLR2G	DNA-directed RNA polymerase II subunit RPB7	-0.152	0.378	-0.032	-0.067	0.124149833851637	0.000170487575573833	0.999782372297587	0.986820045633576		+
Q5VSL9	STRIP1	Striatin-interacting protein 1	-0.152	-0.02	0.002	-0.023	0.00190836794757285	0.740136941510928	0.999782372297587	0.987792920800647	+
H0YK61;Q5J8M3;S4R329;H0YNK0;H0YNK8;H0YLP8;H0YMH5	EMC4	ER membrane protein complex subunit 4	-0.152	-0.07	0.058	-0.155	0.178257997666939	0.58005393546485	0.999782372297587	0.986820045633576
Q9GZV5;C9JQS8;C9JR84;C9J038;C9J337	WWTR1	WW domain-containing transcription regulator protein 1	-0.152	0.099	0.091	0.097	0.215549019099294	0.452808879441183	0.999782372297587	0.986820045633576
Q9HB71;B2ZWH1	CACYBP	Calcyclin-binding protein	-0.152	-0.116	-0.005	0.007	0.0136326456237731	0.0680234601437523	0.999782372297587	0.998941471251578	+
Q6IQ26;B4DFB6;H0YDS8;H0YCW5;H0YEA8;H0YDE6	DENND5A	DENN domain-containing protein 5A	-0.152	-0.036	-0.156	0.037	0.472171773490605	0.887583046589847	0.999782372297587	0.996950401433084
P78346;Q5VU11;Q5VU10	RPP30	Ribonuclease P protein subunit p30	-0.152	-0.139	-0.069	0.138	0.0713155737278758	0.1070104292177	0.999782372297587	0.986820045633576
P60709;A0A2R8Y793;G5E9R0;E7EVS6;A0A2R8YGF8;C9JUM1;C9JZR7;C9JTX5;A5A3E0;A0A2R8YEA7;A0A2R8YFE2;F8WCH0	ACTB	Actin, cytoplasmic 1;Actin, cytoplasmic 1, N-terminally processed	-0.152	0.623	-0.031	0.089	0.263778005668463	7.72924506899317e-06	0.999782372297587	0.986820045633576		+
Q9NRG9;F8VZ44;H3BU82;F8VUB6	AAAS	Aladin	-0.152	0.035	0.014	0.004	0.0135341335512385	0.637147280781355	0.999782372297587	0.998941471251578	+
O15013;H0YAN8;E9PB39	ARHGEF10	Rho guanine nucleotide exchange factor 10	-0.151	0.12	0.004	0.005	0.0152108547930988	0.0622323632803756	0.999782372297587	0.998941471251578	+
O14646;H0Y8V4	CHD1	Chromodomain-helicase-DNA-binding protein 1	-0.151	-0.022	-0.029	0.042	0.00033819984068208	0.655853925969654	0.999782372297587	0.986820045633576	+
Q5TGY3	AHDC1	AT-hook DNA-binding motif-containing protein 1	-0.151	0.2	-0.069	0.009	0.0721729496769077	0.0178337008089133	0.999782372297587	0.998941471251578		+
Q8N961	ABTB2	Ankyrin repeat and BTB/POZ domain-containing protein 2	-0.151	-0.411	0.072	-0.045	0.460436140753719	0.0301331300995188	0.999782372297587	0.995329300033407		+
A0A087WUW9;Q9NXU5;A0A0B4J222;R4GN67	ARL15	ADP-ribosylation factor-like protein 15	-0.151	-0.375	-0.017	-0.252	0.473199943472134	0.0555538360359424	0.999782372297587	0.986820045633576
P37268;E9PJG4	FDFT1	Squalene synthase	-0.151	-0.03	-0.004	-0.055	0.27547122172708	0.861529051674307	0.999782372297587	0.990487416404286
K7EIY8;Q6PI98;M0R3E2;K7EQ79;K7EKI6	INO80C	INO80 complex subunit C	-0.151	0.081	0.138	-0.007	0.137246702560542	0.468913280215928	0.999782372297587	0.998941471251578
P0CG12	CHTF8	Chromosome transmission fidelity protein 8 homolog isoform 2	-0.151	-0.431	0.077	0	0.137299523527073	3.99673013361334e-05	0.999782372297587	0.999416681701684		+
Q9UPZ3;G3V159	HPS5	Hermansky-Pudlak syndrome 5 protein	-0.151	-0.134	-0.006	-0.024	0.0563788023121214	0.0980633272258335	0.999782372297587	0.995329300033407
Q96JG8;D6RBW3	MAGED4	Melanoma-associated antigen D4	-0.15	-0.166	0.013	0.049	0.000106947089391436	3.11761073965732e-05	0.999782372297587	0.986820045633576	+	+
Q9Y3D0;J3KS95;H3BNV7	FAM96B	Mitotic spindle-associated MMXD complex subunit MIP18	-0.15	-0.253	0.043	0.043	0.0151119190721816	0.000104405539867452	0.999782372297587	0.986820045633576	+	+
Q9NQZ2	UTP3	Something about silencing protein 10	-0.15	-0.214	-0.102	0.011	0.00280351499204955	5.25301543094353e-05	0.999782372297587	0.995329300033407	+	+
Q9NUQ6;B8ZZZ7;F8VT91	SPATS2L	SPATS2-like protein	-0.15	0.04	0.01	0.019	0.0109438939343589	0.563668794648615	0.999782372297587	0.99447538934752	+
O75461;Q2Z196;Q2Z197;F8WC40;F8WEZ5	E2F6	Transcription factor E2F6	-0.15	0.14	0.083	0.063	0.0203983925015844	0.0345895251395038	0.999782372297587	0.986820045633576	+	+
P23921;E9PL69;E9PP77;H0YCY7	RRM1	Ribonucleoside-diphosphate reductase large subunit	-0.15	0.017	-0.035	0.055	0.00537208341726313	0.801465181542486	0.999782372297587	0.986820045633576	+
P24386	CHM	Rab proteins geranylgeranyltransferase component A 1	-0.15	0.215	0.113	-0.034	0.0531079670165271	0.00599715891238624	0.999782372297587	0.987792920800647		+
Q9UMX1	SUFU	Suppressor of fused homolog	-0.15	-0.024	-0.015	0.06	0.0173672577517063	0.754377385215601	0.999782372297587	0.986820045633576	+
Q9C035;H7C134;E7EQQ5;A0A2U3TZJ3;C9JWN8	TRIM5	Tripartite motif-containing protein 5	-0.15	-0.117	0.047	-0.061	0.0164385749403693	0.0716878303997461	0.999782372297587	0.986820045633576	+
Q8N972;Q7L945	ZNF709	Zinc finger protein 709	-0.15	0.344	-0.156	0.012	0.426470043870286	0.0516695796522866	0.999782372297587	0.998941471251578
P55735;A8MXL6;E7ERC8	SEC13	Protein SEC13 homolog	-0.15	-0.075	-0.007	0.058	0.046780382240751	0.364819378069472	0.999782372297587	0.986820045633576	+
D6RDG3;H0Y9Y1	BTF3	Transcription factor BTF3	-0.15	0.082	-0.107	0.144	0.105524806645011	0.415771094871265	0.999782372297587	0.986820045633576
Q9UJA3	MCM8	DNA helicase MCM8	-0.15	0.068	0.004	-0.02	0.00828938728257672	0.266944386323236	0.999782372297587	0.994363510414984	+
Q58A45	PAN3	PAB-dependent poly(A)-specific ribonuclease subunit PAN3	-0.15	-0.077	0.015	0.06	0.443958104111674	0.723463034722913	0.999782372297587	0.994363510414984
Q5VZY9;O15075	DCLK1	Serine/threonine-protein kinase DCLK1	-0.149	-0.412	-0.057	0.018	0.191605142209982	0.000311227732502451	0.999782372297587	0.998941471251578		+
Q9HAU4;J3QQM4	SMURF2	E3 ubiquitin-protein ligase SMURF2	-0.149	-0.023	0.055	-0.128	0.160245799331228	0.864056937786682	0.999782372297587	0.986820045633576
P46976;C9JQ42;G5E9W8	GYG1	Glycogenin-1	-0.149	0.247	0.055	-0.045	0.0450379741850505	0.0010790436607896	0.999782372297587	0.987792920800647	+	+
Q6PJG6	BRAT1	BRCA1-associated ATM activator 1	-0.149	0.002	-0.123	-0.024	0.0381651150441324	0.984279591104769	0.999782372297587	0.994429297670888	+
B1ANR0;Q13310;H0YEQ8;B1ANR1	PABPC4	Polyadenylate-binding protein;Polyadenylate-binding protein 4	-0.149	-0.098	0.02	0.022	0.0171961930123123	0.137273581884478	0.999782372297587	0.994363510414984	+
P62750;H7BY10;K7EJV9;K7ERT8;A8MUS3;K7EMA7;REV__Q969S3	RPL23A	60S ribosomal protein L23a	-0.149	0	0.016	0.063	0.0234641306560838	0.997837826284714	0.999782372297587	0.986820045633576	+
P26641	EEF1G	Elongation factor 1-gamma	-0.149	-0.096	-0.012	-0.003	0.0225742296812709	0.161508501902071	0.999782372297587	0.998963001501439	+
Q5JUW8;Q92796	DLG3	Disks large homolog 3	-0.148	-0.351	0	-0.003	0.00190836794757285	1.58254799137974e-09	0.999782372297587	0.998941471251578	+	+
Q9Y266;A0A0A0MSU9;A0A0A0MSS4	NUDC	Nuclear migration protein nudC	-0.148	-0.207	0.009	0.035	0.00221716196243357	5.22303600074724e-05	0.999782372297587	0.986820045633576	+	+
Q7L5D6;C9JPA8;C9JY46;C9JHN8	GET4	Golgi to ER traffic protein 4 homolog	-0.148	0.138	-0.04	-0.088	0.0127132967895963	0.0234908802985689	0.999782372297587	0.986820045633576	+	+
Q9BUE6;A0A1B0GTK6;Q5TBE2;Q5TBE9	ISCA1	Iron-sulfur cluster assembly 1 homolog, mitochondrial	-0.148	0.167	-0.05	-0.103	0.094188151231991	0.0615601275635372	0.999782372297587	0.986820045633576
P42568;B1APT5	MLLT3	Protein AF-9	-0.148	0.203	0.022	0.064	0.0125161297896823	0.000895724780514729	0.999782372297587	0.986820045633576	+	+
Q9NVU0;A0A0C4DH01;H3BNJ0;H3BMR4;H3BM46;H3BS41;H3BRY1;H3BSI5	POLR3E	DNA-directed RNA polymerase III subunit RPC5	-0.148	-0.078	0.042	0.032	0.013198766666548	0.223399288879611	0.999782372297587	0.987792920800647	+
O00512	BCL9	B-cell CLL/lymphoma 9 protein	-0.148	-0.065	0.012	0.041	0.00301639498075894	0.222218534122898	0.999782372297587	0.986820045633576	+
Q9UG54	DKFZp586F0420		-0.148	-0.078	-0.212	0.122	0.649973077819311	0.828929705462058	0.999782372297587	0.987792920800647
Q59GN2;P62891	RPL39P5	Putative 60S ribosomal protein L39-like 5;60S ribosomal protein L39	-0.148	-0.037	0.033	0.011	0.212010371130076	0.799181819076881	0.999782372297587	0.998941471251578
Q8NE71;H0YGW7;A0A0G2JIC2;F5GYK6	ABCF1	ATP-binding cassette sub-family F member 1	-0.148	-0.136	0.013	0.068	0.000405191081517055	0.00117566128274276	0.999782372297587	0.986820045633576	+	+
Q8IUX1;E9PKZ9;E9PJQ6;E9PKZ7;H0YEG5;H0YD74	TMEM126B	Complex I assembly factor TMEM126B, mitochondrial	-0.148	-0.285	0.109	-0.11	0.325062915712486	0.0475390349162873	0.999782372297587	0.986820045633576		+
Q86YP4;C9JGN4;C9JHD7;C9JJK9;C9JMI3;C9JVY3;V9GY85;H7C3H1;V9GYX5	GATAD2A	Transcriptional repressor p66-alpha	-0.148	-0.026	-0.04	0.055	0.000176313825999077	0.566985669703	0.999782372297587	0.986820045633576	+
Q9NV66;A0A087WUV9	TYW1	S-adenosyl-L-methionine-dependent tRNA 4-demethylwyosine synthase	-0.148	-0.075	0.035	-0.131	0.340844089714909	0.664025314055357	0.999782372297587	0.986820045633576
A0A0J9YVP6;A0A0J9YYL3;A0A0J9YXX5;A0A0J9YXJ8;A0A0J9YVR6;A0A0J9YWM1;H0YEM1;E9PN18;E9PMU7;E9PL19;H0YCP8	PUF60		-0.148	-0.056	-0.039	-0.017	0.00603888440449774	0.342941382584112	0.999782372297587	0.99447538934752	+
I3L4C2;B4DWA1;I3L2M4;I3L327;I3L1C8;I3L125;I3L0M4;I3L3J7;I3L3C5;I3L526;I3L113;I3L4A3;I3L0Y9;I3L2J6	BAIAP2		-0.148	0.025	-0.041	0.066	0.000473902136189757	0.603045490243731	0.999782372297587	0.986820045633576	+
P42677	RPS27	40S ribosomal protein S27	-0.148	-0.032	0.007	0.064	0.0184775831338545	0.672365720891947	0.999782372297587	0.986820045633576	+
Q9ULI0;H7BYF1;C9JG15;C9J1G9	ATAD2B	ATPase family AAA domain-containing protein 2B	-0.148	-0.095	-0.043	0.03	0.00157054459448572	0.0465015618844702	0.999782372297587	0.986820045633576	+	+
F8W9S7;H0Y4E7;B0QZ65;C9IZX9	GAPVD1		-0.148	-0.054	-0.047	-0.012	0.000222977328673586	0.190355699401257	0.999782372297587	0.995329300033407	+
I3L1T3;Q9GZP9	DERL2	Derlin-2	-0.148	0.268	-0.188	-0.581	0.673555281613855	0.423368734365771	0.999782372297587	0.986820045633576
Q9HCK8;A0A2R8Y840;A0A2R8Y4P3;A0A2R8Y808;A0A2R8YFT4;A0A2R8YFI9;H0YJA4;G3V2T9	CHD8	Chromodomain-helicase-DNA-binding protein 8	-0.147	0.085	-0.009	0.053	0.000176313825999077	0.0300781640611379	0.999782372297587	0.986820045633576	+	+
Q8TB03	CXorf38	Uncharacterized protein CXorf38	-0.147	-0.464	0.021	0.013	0.128881864033063	6.11787664634355e-06	0.999782372297587	0.998941471251578		+
Q13009;A0A1B0GW57	TIAM1	T-lymphoma invasion and metastasis-inducing protein 1	-0.147	-0.003	0.046	-0.015	0.216328382675405	0.985286734868819	0.999782372297587	0.998941471251578
Q8TEP8;A0A0A0MR42;K7ENP4;H0Y966;K7ELX0;K7EPA2;H0Y9P3;C9JT09	CEP192	Centrosomal protein of 192 kDa	-0.147	0.057	0.015	-0.003	0.0128313326667096	0.387566114720688	0.999782372297587	0.998963001501439	+
Q92759;A0A0G2JHJ2	GTF2H4	General transcription factor IIH subunit 4	-0.147	-0.264	-0.065	0.041	0.0380274987717749	0.000322557647018116	0.999782372297587	0.987792920800647	+	+
Q9UJ83;C9J306;B3KPX4;C9JJM7;Q7Z773;F8WCH9	HACL1	2-hydroxyacyl-CoA lyase 1	-0.147	-0.233	-0.034	0.054	0.000867504029195956	1.46667916253571e-06	0.999782372297587	0.986820045633576	+	+
X6RLX0;Q8IUD2;G8JLD3;X6RM00;K7EPD6;A0A0U1RQN0;K7EPP6;A0A0U1RQM4;K7EP25;A0A0U1RR82;K7EKH8;A0A0U1RRM0;K7EIZ7;A0A0U1RQD6	ERC1	ELKS/Rab6-interacting/CAST family member 1	-0.146	-0.074	0.009	0.063	4.77094785397465e-05	0.0356184716924423	0.999782372297587	0.986820045633576	+	+
P56589;Q7Z6V3	PEX3	Peroxisomal biogenesis factor 3	-0.146	-0.174	0.033	-0.028	0.170952731320471	0.104851016231321	0.999782372297587	0.995329300033407
Q8TF46;E9PS35	DIS3L	DIS3-like exonuclease 1	-0.146	0.075	0.085	-0.055	0.0541586585541152	0.363273708334096	0.999782372297587	0.986820045633576
Q8TE04	PANK1	Pantothenate kinase 1	-0.146	0.204	0.055	0.049	0.180977708269718	0.0583652883520732	0.999782372297587	0.987792920800647
Q13049;Q5JVY0	TRIM32	E3 ubiquitin-protein ligase TRIM32	-0.146	0.092	-0.01	-0.003	0.000445505336522942	0.0276358640335876	0.999782372297587	0.998941471251578	+	+
Q8N6S4	ANKRD13C	Ankyrin repeat domain-containing protein 13C	-0.146	0.112	0.003	0.055	0.571620879475617	0.680325374265873	0.999782372297587	0.995329300033407
O60524;G3V5V3;G3V4D9;G3V547	NEMF	Nuclear export mediator factor NEMF	-0.145	-0.045	-0.011	0.021	0.00379444866850458	0.41518226390107	0.999782372297587	0.9916519800071	+
Q9P219;A0A0A0MR69	CCDC88C	Protein Daple	-0.145	-0.025	0.019	0.041	0.042494791848881	0.779910017673922	0.999782372297587	0.987792920800647	+
Q5MIZ7	SMEK2	Serine/threonine-protein phosphatase 4 regulatory subunit 3B	-0.145	0.141	0.052	0.031	0.0241586958626998	0.032739010263616	0.999782372297587	0.987792920800647	+	+
Q86XK2;H0YAV3;C9IYF0	FBXO11	F-box only protein 11	-0.145	-0.045	0.057	-0.035	0.221964549370584	0.747426714123635	0.999782372297587	0.994728763862787
O43482;H0YKL4	OIP5	Protein Mis18-beta;Protein yippee-like	-0.145	0.019	0.084	0.177	0.433439798605687	0.932894788264354	0.999782372297587	0.986820045633576
P49792;H0YBN8;C9J6W1;F8WBP7;C9J1P2	RANBP2	E3 SUMO-protein ligase RanBP2	-0.145	-0.075	-0.061	0.053	0.000378055502824209	0.067759732957581	0.999782372297587	0.986820045633576	+
Q96CS2;K7EK72;K7EJA9;K7EM54;K7EKH4;K7EQT8;K7ES67	HAUS1	HAUS augmin-like complex subunit 1	-0.145	0.066	0.001	0.021	0.0128715388023002	0.303079079567182	0.999782372297587	0.994363510414984	+
A0A1C7CYW6;P0DI83;A0A1B0GWB1;A0A1B0GTQ2	RAB34	Ras-related protein Rab-34, isoform NARR	-0.145	-0.184	-0.112	-0.002	0.591075625906191	0.497831286650889	0.999782372297587	0.998963001501439
Q32P28;H7C2W6;E2QRI1	LEPRE1	Prolyl 3-hydroxylase 1	-0.145	-0.01	-0.003	-0.009	0.00485293300578649	0.883358802849226	0.999782372297587	0.996950401433084	+
O15460;C9JX45;A8MXE0;E7ERI1;E7ENX0;E7EPI9;C9JCP0;C9JN43;C9JIG4;C9JFJ1	P4HA2	Prolyl 4-hydroxylase subunit alpha-2	-0.144	-0.083	0.027	0.012	0.00166619724670032	0.0790923567293331	0.999782372297587	0.995329300033407	+
Q9Y3T9	NOC2L	Nucleolar complex protein 2 homolog	-0.144	-0.154	-0.102	0.019	0.000717802933951217	0.000394003093028751	0.999782372297587	0.987792920800647	+	+
Q7Z460;F8WA11;H0Y5T1;C9J151;C9JP76	CLASP1	CLIP-associating protein 1	-0.144	0.005	-0.007	-0.004	8.03372644422998e-05	0.91230599020791	0.999782372297587	0.998941471251578	+
Q96EE3;K7ELV2;K7ENI5;K7EP88;K7EPZ5	SEH1L	Nucleoporin SEH1	-0.144	-0.141	-0.036	0.083	0.0874247763531236	0.0994750084514651	0.999782372297587	0.986820045633576
Q9NY12	GAR1	H/ACA ribonucleoprotein complex subunit 1	-0.144	0.089	-0.014	0.042	0.141597429924369	0.399044034625049	0.999782372297587	0.987792920800647
Q9NUQ7;D6RGX2;H0YA18;D6RB53;D6RA67;D6R9J7;H0Y9B0	UFSP2	Ufm1-specific protease 2	-0.144	-0.013	0.028	-0.045	0.13243267772194	0.915342790174285	0.999782372297587	0.987792920800647
Q9NRA8;B1AKL4;B1AKL5;B0QYZ7;B1AKL6	EIF4ENIF1	Eukaryotic translation initiation factor 4E transporter	-0.144	0.136	0.038	0.034	0.00165662509991989	0.00312264969847275	0.999782372297587	0.986820045633576	+	+
Q63HK3;H3BQ35	ZKSCAN2	Zinc finger protein with KRAB and SCAN domains 2	-0.144	-0.116	-0.036	0.052	0.496031390511778	0.604454290742099	0.999782372297587	0.995329300033407
A0A087WVF7;Q9NZM3;E7EPJ2;H7BZD4;F8W719;H7C3E2;H0Y3G5	ITSN2	Intersectin-2	-0.144	-0.186	0.034	0.061	0.00172936774866544	0.000102451690874234	0.999782372297587	0.986820045633576	+	+
Q9Y620;A0A087X0H2;E5RI14;E5RHN9;E5RJF7	RAD54B	DNA repair and recombination protein RAD54B	-0.144	-0.044	-0.057	0.033	0.386286686437101	0.82340158498658	0.999782372297587	0.995329300033407
Q12874	SF3A3	Splicing factor 3A subunit 3	-0.144	0.051	-0.005	-0.011	0.0681618380427847	0.57781012296965	0.999782372297587	0.998941471251578
O43865	AHCYL1	Putative adenosylhomocysteinase 2	-0.143	0.084	0.017	0.005	0.00259149905795826	0.0892215751484423	0.999782372297587	0.998941471251578	+
Q9Y546;A6NL66;E7EP35	LRRC42	Leucine-rich repeat-containing protein 42	-0.143	0.248	0.073	-0.05	0.0678283538596338	0.00167629401000986	0.999782372297587	0.986820045633576		+
A6NDU8;A0A0C4DGW6	C5orf51	UPF0600 protein C5orf51	-0.143	0.124	-0.117	-0.065	0.325701524701454	0.411804556684269	0.999782372297587	0.987792920800647
O00410;H0Y8C6;E7ETV3;C9JMV5;E7EV12;E7EQT5;H0Y3V4;C9JZD8;E7ETV8;E7EX05;E7EWK4;E7ESZ1;E7ESA1;C9JQT6;C9JZ53;C9J875;C9JXE0	IPO5	Importin-5	-0.143	-0.09	0.012	-0.088	0.00566354492971046	0.0953110040249081	0.999782372297587	0.986820045633576	+
Q12849;F5H5I6	GRSF1	G-rich sequence factor 1	-0.143	-0.119	0.024	0.004	0.00252715074090938	0.0131936959463422	0.999782372297587	0.998941471251578	+	+
O94919	ENDOD1	Endonuclease domain-containing 1 protein	-0.143	-0.381	0.059	-0.159	0.331705280022808	0.00617529725829976	0.999782372297587	0.986820045633576		+
Q9NNX1;A6PVU8;Q6UWW7	TUFT1	Tuftelin	-0.143	-0.077	-0.061	0.067	0.124149833851637	0.450779573284398	0.999782372297587	0.986820045633576
Q7L5Y9;E7ESC7;B4DVN3;B4DQT1;D6RIB6;D6REW7;D6RE80;D6RDW4;D6RID6;D6RA86;D6R8Z3	MAEA	Macrophage erythroblast attacher	-0.143	0.073	0.025	0.036	0.0122040953858174	0.231608557332696	0.999782372297587	0.986820045633576	+
Q66GS9	CEP135	Centrosomal protein of 135 kDa	-0.143	0.145	-0.043	0.053	0.00136211219553971	0.00147314694864571	0.999782372297587	0.986820045633576	+	+
Q9C0D4	ZNF518B	Zinc finger protein 518B	-0.143	0.133	-0.019	-0.005	0.138197098085564	0.177693213105152	0.999782372297587	0.998941471251578
Q9Y2H0;F8WF49;A0A0B4J2C2;A0A087X246;A0A087WWE6	DLGAP4	Disks large-associated protein 4	-0.143	0.103	0.088	0.02	0.0484073515149882	0.17670091228167	0.999782372297587	0.995329300033407	+
Q9NS69	TOMM22	Mitochondrial import receptor subunit TOM22 homolog	-0.143	-0.004	0.043	-0.05	0.031506827521724	0.965196439330011	0.999782372297587	0.986820045633576	+
Q96SZ6;H0Y721	CDK5RAP1	CDK5 regulatory subunit-associated protein 1	-0.143	-0.062	0.059	-0.008	0.00415082670744987	0.244429771228385	0.999782372297587	0.998941471251578	+
Q6AWC2;F8WET3;D6R9P8	WWC2	Protein WWC2	-0.143	0.166	0.027	0.044	0.0355633165884419	0.016260645501309	0.999782372297587	0.986820045633576	+	+
Q6ZYL4	GTF2H5	General transcription factor IIH subunit 5	-0.143	-0.125	0.017	0.078	0.0643528008468665	0.117085878093116	0.999782372297587	0.986820045633576
Q13510;A0A1B0GTP7;A0A1B0GTZ5;A0A1B0GTM3;A0A1B0GUA4;A0A1B0GW68;E7EMM4;A0A1B0GUH5;A0A1B0GUW4;A0A1B0GUE3;A0A1B0GUG1;A0A1B0GV06;A0A1B0GVG2;A0A1B0GUB3;A0A1B0GU06;A0A1B0GU62;A0A1B0GVJ1;A0A1B0GW48;A0A1B0GVE7;A0A1B0GVA3;A0A1B0GUJ3;A0A1B0GV95;A0A1B0GW66;A0A1B0GVC9;A0A1B0GV88	ASAH1	Acid ceramidase;Acid ceramidase subunit alpha;Acid ceramidase subunit beta	-0.143	-0.194	0	-0.049	0.0177340328064264	0.00172756749359256	0.999782372297587	0.986820045633576	+	+
Q99961;M0R0I3;M0QYE0	SH3GL1	Endophilin-A2	-0.143	0.076	0.01	0.063	0.0816152867760038	0.394587033724303	0.999782372297587	0.986820045633576
A0JNW5;A0A0C4DGH6;H0YHT7;F8W1I2;F8VW65;F8W665	UHRF1BP1L	UHRF1-binding protein 1-like	-0.143	-0.133	-0.027	0.06	0.0401559442768974	0.0616437669768994	0.999782372297587	0.986820045633576	+
O15228;Q5TBH8;Q5TBH6;A0A2R8YH69	GNPAT	Dihydroxyacetone phosphate acyltransferase	-0.143	0.163	-0.084	0.227	0.395013005035372	0.338867413859252	0.999782372297587	0.986820045633576
Q9UNN5;B1ANM7;B3KT28	FAF1	FAS-associated factor 1	-0.142	-0.078	0.014	0.023	0.00197542621506228	0.0986674441432711	0.999782372297587	0.987792920800647	+
Q14690	PDCD11	Protein RRP5 homolog	-0.142	-0.098	-0.034	0.019	0.00344727248510876	0.0472079868729919	0.999782372297587	0.99306892647564	+	+
Q9Y6V7;M0R1S3;M0QZC0;M0R0K1	DDX49	Probable ATP-dependent RNA helicase DDX49	-0.142	0.017	-0.006	-0.015	0.00350542415788136	0.783282012207894	0.999782372297587	0.994429297670888	+
P62072	TIMM10	Mitochondrial import inner membrane translocase subunit Tim10	-0.142	-0.057	-0.011	0.098	0.104415043379078	0.570602865481596	0.999782372297587	0.986820045633576
Q86TU7;Q6NXR6;C9K0W5	SETD3	Histone-lysine N-methyltransferase setd3	-0.142	0.061	0.048	0.021	0.00262143127918823	0.223399288879611	0.999782372297587	0.987792920800647	+
P46379;A0A0G2JK23;A0A024RCR6;A0A0G2JL47;A0A0G2JJM1;X6REW1;F6S6P2;H0Y710;F6X9W3;F6U341;H0Y4L1;F6WML8;A0A1B0GX79;A0A0G2JJR8;F6XTU0;F6U1F2;F6UR09;F6VEM6;F6TC96	BAG6	Large proline-rich protein BAG6	-0.142	0.15	0.035	-0.022	0.000352623781605538	0.000223545789817305	0.999782372297587	0.987792920800647	+	+
Q9HCH0;H7C1V4	NCKAP5L	Nck-associated protein 5-like	-0.142	0.333	0.048	0.089	0.123814312107784	0.000344310363422818	0.999782372297587	0.986820045633576		+
E9PMV1	PLEC		-0.142	-0.185	0.312	-0.09	0.632861909628425	0.531727089488404	0.999782372297587	0.994363510414984
Q14651;C9JAM8;C9J359;C9J0F3;C9JAM3;C9JVY2;C9JU08;C9JYI1	PLS1	Plastin-1	-0.141	-0.213	0.005	0.004	0.000127202926365224	1.67878712742758e-07	0.999782372297587	0.998941471251578	+	+
Q13496;C9J2A2	MTM1	Myotubularin	-0.141	-0.106	0.09	-0.034	0.10539033594418	0.249495556926847	0.999782372297587	0.992204637565945
Q9BUK6;V9GYF2	MSTO1	Protein misato homolog 1	-0.141	-0.091	0.037	0.044	0.00026526740035586	0.0182519166627988	0.999782372297587	0.986820045633576	+	+
P36404;V9GYD0	ARL2	ADP-ribosylation factor-like protein 2	-0.141	0.01	0.044	-0.052	0.104675031036094	0.929971599579111	0.999782372297587	0.987792920800647
Q3KQU3;C9JIR3;E9PLH3;H0YF21	MAP7D1	MAP7 domain-containing protein 1	-0.141	-0.173	-0.041	0.059	0.0651103681723893	0.0246146772320509	0.999782372297587	0.986820045633576		+
Q9BYW2;H7C3H4;C9JG86;H7BXT4;H7BZ93;A0A1W2PPX9	SETD2	Histone-lysine N-methyltransferase SETD2	-0.141	0.137	-0.083	0.048	0.000968579584280698	0.00157157058961717	0.999782372297587	0.986820045633576	+	+
Q9H5X1;H0YKV4;H0YLH6	FAM96A	MIP18 family protein FAM96A	-0.141	-0.077	0.079	0.039	0.0625379335761727	0.34418606153664	0.999782372297587	0.987792920800647
O15213;H0Y6G3	WDR46	WD repeat-containing protein 46	-0.141	-0.217	0.005	0.023	0.00563574347377313	5.8075439337415e-05	0.999782372297587	0.987792920800647	+	+
P47813;O14602;X6RAC9;A6NJH9	EIF1AX	Eukaryotic translation initiation factor 1A, X-chromosomal;Eukaryotic translation initiation factor 1A, Y-chromosomal	-0.141	-0.143	0.018	0.022	0.0949550413006421	0.0947452057062651	0.999782372297587	0.995329300033407
Q6PJ61	FBXO46	F-box only protein 46	-0.14	-0.088	0.023	0.092	0.104094473245098	0.341024213380714	0.999782372297587	0.986820045633576
Q96JM7;E9PI01;E9PLL7	L3MBTL3	Lethal(3)malignant brain tumor-like protein 3	-0.14	-0.126	-0.026	0.05	0.0393764731492823	0.0707822114631733	0.999782372297587	0.986820045633576	+
Q8IW92	GLB1L2	Beta-galactosidase-1-like protein 2	-0.14	0.018	0.216	-0.243	0.518939187560981	0.94753942639628	0.999782372297587	0.986820045633576
Q9P2L0;F8WB94;H0Y6C0	WDR35	WD repeat-containing protein 35	-0.14	0.281	-0.063	-0.092	0.0216833198803807	1.67601689886441e-05	0.999782372297587	0.986820045633576	+	+
Q8TF39;Q6P088;Q5VZN3	ZNF483	Zinc finger protein 483	-0.14	0.06	-0.058	0.033	0.0450181382343426	0.445955421586325	0.999782372297587	0.987792920800647	+
Q5T1Z4;Q5T1Z8;H0YDK8;H0YC97	PUM1		-0.14	-0.048	-0.034	0.02	0.000515714230129124	0.264215661547372	0.999782372297587	0.987792920800647	+
Q460N5;H7C5R8;H7C4Y3	PARP14	Poly [ADP-ribose] polymerase 14	-0.14	-0.024	-0.031	-0.034	0.400686762316124	0.908663461714186	0.999782372297587	0.995329300033407
Q92845	KIFAP3	Kinesin-associated protein 3	-0.14	0.087	-0.032	-0.051	0.0258267637674985	0.192649471999141	0.999782372297587	0.986820045633576	+
Q9UM82	SPATA2	Spermatogenesis-associated protein 2	-0.14	0.279	-0.061	-0.076	0.0932110295725319	0.000838486187952807	0.999782372297587	0.986820045633576		+
O60488;D6RD96;D6RF95;H0Y9A0;D6RFW9;D6RDA8	ACSL4	Long-chain-fatty-acid--CoA ligase 4	-0.139	-0.165	0.004	-0.009	0.000730277142315827	0.000100046919100242	0.999782372297587	0.995329300033407	+	+
Q13885	TUBB2A	Tubulin beta-2A chain	-0.139	-0.195	-0.011	0.048	0.0694902230886669	0.0108656404228977	0.999782372297587	0.986820045633576		+
O15063;A0A0G2JQ76	KIAA0355	Uncharacterized protein KIAA0355	-0.139	0.041	0.044	0.006	0.163760158243019	0.729648867426424	0.999782372297587	0.998941471251578
P56182;D6RE82	RRP1	Ribosomal RNA processing protein 1 homolog A	-0.139	-0.123	-0.073	0.042	0.102984717401858	0.161422246779447	0.999782372297587	0.987792920800647
Q5JZB8;Q9BPZ2;Q5JZB7;Q99865;A0A087X074	SPIN2B	Spindlin-2B;Spindlin-2A	-0.139	0.348	0.082	-0.003	0.141966233067292	0.000262748955600453	0.999782372297587	0.998963001501439		+
Q96LW1	ZNF354B	Zinc finger protein 354B	-0.139	0.245	-0.046	-0.143	0.615952726968392	0.355657603253803	0.999782372297587	0.987792920800647
P31277	HOXD11	Homeobox protein Hox-D11	-0.139	0.102	-0.019	-0.038	0.148208684522721	0.314315662916284	0.999782372297587	0.992026417795833
Q5JVS0	HABP4	Intracellular hyaluronan-binding protein 4	-0.139	0.038	-0.016	0.063	0.0879044300999669	0.692415500511857	0.999782372297587	0.986820045633576
Q92908	GATA6	Transcription factor GATA-6	-0.139	0.503	-0.088	-0.046	0.342497475275777	0.000362600154825479	0.999782372297587	0.994363510414984		+
Q5SZK8	FREM2	FRAS1-related extracellular matrix protein 2	-0.139	-0.14	0.092	-0.003	0.339039256909732	0.347029247355125	0.999782372297587	0.998963001501439
Q659A1;H0YK97;H0YNU9;H0YL35;H0YK14;H0YMX6;H0YN09;H0YK96	ICE2	Little elongation complex subunit 2	-0.138	0.062	-0.022	0.036	0.00157410842034585	0.171196208390567	0.999782372297587	0.986820045633576	+
A0A1B0GWA0;Q8IZM8	ZNF654	Zinc finger protein 654	-0.138	0.044	-0.005	-0.006	0.0517033334719869	0.594448761342068	0.999782372297587	0.998941471251578
Q96A19	CCDC102A	Coiled-coil domain-containing protein 102A	-0.138	0.424	0.035	0.087	0.299409003976039	0.000903521771219822	0.999782372297587	0.986820045633576		+
O60684;Q5TFJ7;S4R3E5	KPNA6	Importin subunit alpha-7	-0.138	-0.01	0.049	-0.018	0.0353113517448334	0.91091124050031	0.999782372297587	0.995329300033407	+
Q9NPA0;H0YDX2;H0YDT8	EMC7	ER membrane protein complex subunit 7	-0.138	-0.204	0.123	-0.106	0.495499571272206	0.303207063375753	0.999782372297587	0.987792920800647
A0A0C4DH65;A5PL33;A0A087WVC5;C9J5U6;H7C530	KRBA1	Protein KRBA1	-0.138	0.214	-0.105	-0.014	0.466467755209507	0.24585988255862	0.999782372297587	0.998941471251578
Q8TED1;E7ETY7;J3KNB5	GPX8	Probable glutathione peroxidase 8;Glutathione peroxidase	-0.138	-0.275	0.062	-0.234	0.32985651569231	0.0421471646479756	0.999782372297587	0.986820045633576		+
A8MVZ6;Q96G01;A0A087WYJ7;U3KQF7	BICD1	Protein bicaudal D homolog 1	-0.138	0.007	0.11	-0.018	0.35909221060728	0.9719395323767	0.999782372297587	0.998941471251578
P52306;H0Y8M2;D6RHH8;D6RB97;D6RBC6;D6RHZ7;D6RC12	RAP1GDS1	Rap1 GTPase-GDP dissociation stimulator 1	-0.137	-0.148	0.025	-0.037	0.0352585157289626	0.0252653461572101	0.999782372297587	0.987792920800647	+	+
O43395	PRPF3	U4/U6 small nuclear ribonucleoprotein Prp3	-0.137	-0.058	-0.022	0.043	0.00251327750074111	0.227739426918	0.999782372297587	0.986820045633576	+
O14929;F8W9G7;F8WEW1	HAT1	Histone acetyltransferase type B catalytic subunit	-0.137	0.006	0.042	-0.068	0.0139524140137571	0.938762690156542	0.999782372297587	0.986820045633576	+
B7Z613;B7Z248;Q13491	GPM6B		-0.137	-0.438	-0.093	-0.171	0.624804947749606	0.0818362748249025	0.999782372297587	0.986820045633576
O14561;I3L505;H3BNK3	NDUFAB1	Acyl carrier protein, mitochondrial;Acyl carrier protein	-0.137	0.01	-0.114	-0.134	0.416349173318274	0.962845886914412	0.999782372297587	0.986820045633576
O15504;C9JYA1;B4DT96;F8WC66	NUPL2	Nucleoporin-like protein 2	-0.137	0.039	-0.029	0.016	0.0224311205215623	0.582568409624059	0.999782372297587	0.995329300033407	+
Q9BUN8;B4E1G1;E5RGY0	DERL1	Derlin-1	-0.137	-0.139	0.158	-0.336	0.474475987535531	0.482658148235759	0.999782372297587	0.986820045633576
Q8TEV9	SMCR8	Smith-Magenis syndrome chromosomal region candidate gene 8 protein	-0.137	0.093	0.024	0.011	0.00344235653933225	0.0524593772912577	0.999782372297587	0.995329300033407	+
O43301;A0A1B0GTF3;K7ENF6;K7ELE6;Q5JX83;Q96MM6	HSPA12A	Heat shock 70 kDa protein 12A	-0.137	-0.2	0.069	-0.006	0.0119589375633937	0.000433422199746153	0.999782372297587	0.998941471251578	+	+
Q7Z4H7;Q5VY60;Q5SYF9	HAUS6	HAUS augmin-like complex subunit 6	-0.137	0.067	0.05	0.011	0.00416414492330668	0.186522749741369	0.999782372297587	0.995329300033407	+
Q13610;B4DJV5;F8VZ56	PWP1	Periodic tryptophan protein 1 homolog	-0.137	-0.161	-0.07	0.056	0.122283544513346	0.0690713637290206	0.999782372297587	0.986820045633576
Q86VV8;J3KTD2;A0A1W2PQI7;A0A1W2PPP7;J3KSV7;A0A1W2PR32;A0A1W2PPP3	RTTN	Rotatin	-0.137	-0.072	-0.036	-0.052	0.0343399087625007	0.304642782519831	0.999782372297587	0.986820045633576	+
Q92979;V9GYP5;A0A087WWQ2;A0A087WVM7	EMG1	Ribosomal RNA small subunit methyltransferase NEP1	-0.137	-0.146	-0.029	-0.034	0.288920922902541	0.264938579006934	0.999782372297587	0.995329300033407
A0A0B4J2A0;Q9UHJ6	TRPV1	Sedoheptulokinase	-0.136	-0.139	0.023	-0.023	0.00179467811261074	0.00176246632569882	0.999782372297587	0.987792920800647	+	+
P24723;G3V4Q6;G3V4Q9;G3V5U5;G3V4X4;H0YJX3;G3V5F8;G3V3E7;G3V304;G3V520;G3V5Y6	PRKCH	Protein kinase C eta type	-0.136	-0.187	-0.062	-0.016	0.369361273076629	0.208266462819275	0.999782372297587	0.998941471251578
Q7Z624;B5MC79;B5MC16;A0A0C4DGY0;H7C2T0;H7C3B0;H7C2N4	CAMKMT	Calmodulin-lysine N-methyltransferase	-0.136	-0.151	0.005	-0.048	0.169871423489045	0.131034202672122	0.999782372297587	0.987792920800647
Q969R5;H7C228;H0Y5M2	L3MBTL2	Lethal(3)malignant brain tumor-like protein 2	-0.136	0.096	-0.062	-0.026	0.0241764218332294	0.130194614073653	0.999782372297587	0.989327433849883	+
Q5VTB9;Q5TDE7;Q5TDE8	RNF220	E3 ubiquitin-protein ligase RNF220	-0.136	0.031	0.088	0.034	0.104977084732096	0.761704592595972	0.999782372297587	0.991726122264882
Q2VPB7	AP5B1	AP-5 complex subunit beta-1	-0.136	0.132	-0.003	-0.03	0.181275863671532	0.206493551108412	0.999782372297587	0.994666512554315
Q96E09	FAM122A	Protein FAM122A	-0.136	0.023	0.002	0.001	0.214650366881544	0.86604191021053	0.999782372297587	0.998963001501439
O15091;A0A0A0MTQ0	KIAA0391	Mitochondrial ribonuclease P protein 3	-0.136	-0.532	-0.003	-0.003	0.0381840613900612	1.63157208473803e-10	0.999782372297587	0.998963001501439	+	+
P62241;Q5JR95	RPS8	40S ribosomal protein S8	-0.136	-0.008	0.04	-0.015	0.0301451840993568	0.929503174262786	0.999782372297587	0.995329300033407	+
E5RG17;Q6P1N9;G5EA19;U3KQS5;H0YBX2;A0A0D9SGD3;E5RGF2;E5RK70;E5RG62;E5RID7;E5RI69	TATDN1	Putative deoxyribonuclease TATDN1	-0.136	-0.156	0.015	-0.002	0.0215934524421974	0.0091855717090835	0.999782372297587	0.998963001501439	+	+
Q9P0R6;G3V4I5;G3V368	GSKIP	GSK3-beta interaction protein	-0.136	0.134	0.01	-0.008	0.115173637140635	0.128115192447833	0.999782372297587	0.998941471251578
Q86YM7;Q86YM6;REV__H9KV85;REV__Q8N4C6	HOMER1	Homer protein homolog 1	-0.135	-0.089	-0.032	0.017	0.0022024641971879	0.046964437259581	0.999782372297587	0.99306892647564	+	+
A0A1B0GWJ0;A0A1B0GTJ7;P30566;A0A0A6YY92;A0A1B0GWF8;A0A1B0GTG9;A0A096LNY6;A0A096LNY5;A0A096LPA2;A0A096LNY4;A0A096LP92;B4DEP1;A0A096LP72;A0A1W2PRX2	ADSL	Adenylosuccinate lyase	-0.135	-0.17	0.021	0.035	0.00610548864552515	0.000819637894064952	0.999782372297587	0.986820045633576	+	+
G5E953;Q13615	MTMR3	Myotubularin-related protein 3	-0.135	0.086	0.022	0.033	0.0014716707707028	0.0475390349162873	0.999782372297587	0.986820045633576	+	+
Q63HK5	TSHZ3	Teashirt homolog 3	-0.135	0.121	0.046	0.029	0.26247188119415	0.332417167072067	0.999782372297587	0.995329300033407
P78371;F5GWF6;F8VQ14	CCT2	T-complex protein 1 subunit beta	-0.135	-0.12	0.027	-0.019	0.0384442528645906	0.0725085830340853	0.999782372297587	0.995329300033407	+
I3L1H5;Q9BZG8;A0A0A0MTR4;I3L3X9	DPH1	Diphthamide biosynthesis protein 1	-0.135	-0.074	0.054	-0.045	0.260828290900716	0.576605526523536	0.999782372297587	0.99306892647564
J3KS54;J3QQQ2;K7EP37;K7EP27;J3QQU5;J3KT47;J3KS39	FLII		-0.135	0.133	-0.051	-0.046	0.349999158905259	0.372236663806733	0.999782372297587	0.994363510414984
Q9BVK6	TMED9	Transmembrane emp24 domain-containing protein 9	-0.135	-0.274	0.055	-0.121	0.389507909978742	0.0656493063557254	0.999782372297587	0.986820045633576
Q8TCF1;E5RIS3;E5RK75;E5RJ74;E5RGE5;E5RI74	ZFAND1	AN1-type zinc finger protein 1	-0.135	0.353	-0.035	-0.052	0.498320411086162	0.0552206794928938	0.999782372297587	0.995329300033407
Q9Y4X5;H3BNB9;A0A087WT96;H3BSK4	ARIH1	E3 ubiquitin-protein ligase ARIH1	-0.135	-0.029	0.009	0.046	0.0331355418398991	0.699086691639662	0.999782372297587	0.986820045633576	+
O94986;A0A075B719	CEP152	Centrosomal protein of 152 kDa	-0.135	0.246	-0.047	0.08	0.348174813421771	0.0758549667679184	0.999782372297587	0.987792920800647
Q9Y6Q9	NCOA3	Nuclear receptor coactivator 3	-0.135	0.081	0.086	0.004	0.0854777999264949	0.339650090554948	0.999782372297587	0.998963001501439
O43776;K7EIU7;K7EJ19;K7EQ35;K7EPK2;K7EMQ6	NARS	Asparagine--tRNA ligase, cytoplasmic	-0.135	-0.326	0.02	-0.01	0.00309218301886209	3.42550226986289e-09	0.999782372297587	0.995329300033407	+	+
Q8N960;D6REX9;F8VRV0;D6R8Z4	CEP120	Centrosomal protein of 120 kDa	-0.134	-0.251	0.095	-0.006	0.0417459759382583	0.00023643514758056	0.999782372297587	0.998941471251578	+	+
Q9Y6Y8;A0A0C4DH82;H7C0V8;H7C4C4	SEC23IP	SEC23-interacting protein	-0.134	-0.029	-0.005	0.082	0.000428466057727376	0.498806763723691	0.999782372297587	0.986820045633576	+
Q9UER7;A0A0G2JJZ4;Q4VX54	DAXX	Death domain-associated protein 6	-0.134	0.021	-0.018	0.101	0.05350074272843	0.813331661480755	0.999782372297587	0.986820045633576
Q99575;E5RK39	POP1	Ribonucleases P/MRP protein subunit POP1	-0.134	-0.112	-0.012	0.081	0.000766069966851304	0.00504654997446698	0.999782372297587	0.986820045633576	+	+
P14868;C9J7S3;C9JLC1;H7BZ35;H7C278;C9JQM9	DARS	Aspartate--tRNA ligase, cytoplasmic	-0.134	-0.091	0.03	-0.021	0.0498097345316646	0.204690741812313	0.999782372297587	0.994666512554315	+
P62701;Q8TD47;C9JEH7;P22090	RPS4X	40S ribosomal protein S4, X isoform;40S ribosomal protein S4, Y isoform 2;40S ribosomal protein S4, Y isoform 1	-0.134	-0.059	0.039	0.09	0.087839457113643	0.505045518018834	0.999782372297587	0.986820045633576
P47974	ZFP36L2	Zinc finger protein 36, C3H1 type-like 2	-0.134	0.312	-0.117	0.097	0.0248268804578067	2.14715983941792e-06	0.999782372297587	0.986820045633576	+	+
Q15025;E7EMV7;A0A0A0MRZ4;E7EW15;H0YC17;E7EWG2;E7EW68	TNIP1	TNFAIP3-interacting protein 1	-0.134	0.028	0.029	0.016	0.0125978744950677	0.669096453131492	0.999782372297587	0.995329300033407	+
P20248	CCNA2	Cyclin-A2	-0.134	0.039	0.015	0.011	0.0944245303979027	0.675137411257856	0.999782372297587	0.998941471251578
Q92769;E5RFP9;H3BM24;E5RFI6;E5RJ04;E5RGV4;E5RHE7;E5RH52;E5RG37;E5RK19	HDAC2	Histone deacetylase 2	-0.134	0.012	0.007	0.043	0.0217395685967598	0.877600101329876	0.999782372297587	0.986820045633576	+
P10909;E7ERK6;H0YC35;H0YLK8;H0YAS8;E7ETB4	CLU	Clusterin;Clusterin beta chain;Clusterin alpha chain;Clusterin	-0.134	-0.087	-0.021	-0.029	0.56507324965976	0.72554301673673	0.999782372297587	0.998941471251578
Q5T6F0;X6RBJ8;X6RL26	DCAF12	DDB1- and CUL4-associated factor 12	-0.134	0.091	-0.052	0.085	0.10248638294834	0.297198666159326	0.999782372297587	0.986820045633576
A0A087X1E4;P53365;E9PRV8;E9PPY7	ARFIP2	Arfaptin-2	-0.133	-0.103	-0.017	0.008	0.00866122391868244	0.0472243646071076	0.999782372297587	0.998941471251578	+	+
Q8N8S7	ENAH	Protein enabled homolog	-0.133	-0.238	0.025	0.019	0.0107455588851522	2.04717808278142e-05	0.999782372297587	0.99423041989641	+	+
P18583;J3QSZ5	SON	Protein SON	-0.133	0.204	-0.068	0.067	0.00370282757847973	3.02710045095103e-05	0.999782372297587	0.986820045633576	+	+
Q9NS87;C9JKA9;D6RCT7;H7BZT2;H7C1K7	KIF15	Kinesin-like protein KIF15;Kinesin-like protein	-0.133	0.228	0.014	-0.014	0.00108896705954323	5.56757949416124e-07	0.999782372297587	0.994363510414984	+	+
C9IYN7;Q0PNE2;C9JLH5;C9JA82;C9J2D6;C9J9N8;C9JEX8	ELP6	Elongator complex protein 6	-0.133	-0.085	0.002	0.017	0.211003504030528	0.464247594688247	0.999782372297587	0.998941471251578
Q9BTX7;Q5QPC2;A6PVK2	TTPAL	Alpha-tocopherol transfer protein-like	-0.133	0.044	-0.015	0.001	0.112294771224113	0.649926534445034	0.999782372297587	0.998963001501439
O94855;E9PDM8;E9PC44	SEC24D	Protein transport protein Sec24D	-0.133	-0.248	0.042	-0.049	0.0755086815163408	0.00100973199539176	0.999782372297587	0.986820045633576		+
L0R6Q1	SLC35A4		-0.132	0.143	0.02	0.033	0.320637844390089	0.286706937769843	0.999782372297587	0.995329300033407
Q5T5I6;Q9H4A5	GOLPH3L	Golgi phosphoprotein 3-like	-0.132	0.246	0.01	0.045	0.0647309470921055	0.000704155809475806	0.999782372297587	0.986820045633576		+
Q6P4I2;H0YMT3;H0YMX2;H0YLH0	WDR73	WD repeat-containing protein 73	-0.132	0.309	0.016	0.058	0.0766823317700417	6.4804097989731e-05	0.999782372297587	0.986820045633576		+
H3BQK0;Q9UMR2;H3BN59;H3BMQ5	DDX19B	ATP-dependent RNA helicase DDX19B	-0.132	-0.008	0.058	-0.004	0.171077687989677	0.949034588103892	0.999782372297587	0.998963001501439
Q9UJC3;B1AK95	HOOK1	Protein Hook homolog 1	-0.132	-0.148	0.024	0.016	0.0012029709037259	0.000420311657403071	0.999782372297587	0.99306892647564	+	+
Q8WUM9;H7BZK4	SLC20A1	Sodium-dependent phosphate transporter 1	-0.132	-0.393	0.14	-0.343	0.714054504015928	0.215445668406432	0.999782372297587	0.986820045633576
H0YM19;H0YN78;H0YLI5;H0YMC0;Q9BV29	C15orf57	Uncharacterized protein C15orf57	-0.132	-0.083	0.154	-0.001	0.534869605628866	0.71877297524146	0.999782372297587	0.998963001501439
P61247;D6RG13;D6RAT0;E9PFI5;H0Y9Y4;H0Y8L7;D6RB09;D6R9B6;D6RAS7;D6RED7;D6RI02;D6RGE0	RPS3A	40S ribosomal protein S3a	-0.132	0.053	-0.004	0.074	0.0616163165612566	0.511124295464094	0.999782372297587	0.986820045633576
Q53HC5;M0R1N0;M0QXE1	KLHL26	Kelch-like protein 26	-0.132	0.113	0.073	0.062	0.189868034900336	0.282436870983715	0.999782372297587	0.986820045633576
Q16563;A0A0U1RQT9;C9JYN0	SYPL1	Synaptophysin-like protein 1	-0.132	0.009	0.097	-0.156	0.404295872423805	0.962439759325857	0.999782372297587	0.986820045633576
Q5UIP0;H7C2B5;H7BZN3	RIF1	Telomere-associated protein RIF1	-0.132	-0.103	-0.054	0.008	0.000202940854362236	0.00327261238612509	0.999782372297587	0.995329300033407	+	+
Q9BYG5	PARD6B	Partitioning defective 6 homolog beta	-0.132	-0.043	-0.002	-0.018	0.0664506850061355	0.605720097789543	0.999782372297587	0.995329300033407
Q92828	CORO2A	Coronin-2A	-0.132	0	0.04	-0.05	0.0533730769490647	0.997524195997676	0.999782372297587	0.986820045633576
P05387;H0YDD8	RPLP2	60S acidic ribosomal protein P2	-0.132	0.006	-0.071	0.123	0.240015147921672	0.967841258440698	0.999782372297587	0.986820045633576
A0A1W2PRV5;E7EQZ4;Q16637;B4DP61;A0A0G2JRX5;A0A0G2JQN8;A0A0G2JRY6	SMN1	Survival motor neuron protein	-0.132	-0.048	-0.059	0.03	0.0971268466419584	0.602684045921775	0.999782372297587	0.99306892647564
B4DIB3;Q9P0L2	MARK1	Serine/threonine-protein kinase MARK1	-0.132	0.021	0.031	-0.051	0.0546744836066144	0.804861358748461	0.999782372297587	0.986820045633576
E7ETK0;A0A2R8Y849;A0A087WUS0;A0A2R8YD14;P62847;A0A2R8Y8A0	RPS24	40S ribosomal protein S24	-0.132	0.012	0.048	0.021	0.0744651522468473	0.905974430115226	0.999782372297587	0.995329300033407
Q9P2E3;Q5JXR6;Q5JXR5;Q5JXR7	ZNFX1	NFX1-type zinc finger-containing protein 1	-0.132	-0.057	-0.076	0.014	0.177741495421237	0.605576756031375	0.999782372297587	0.998941471251578
Q13619;A0A0A0MR50;A0A087WWN2	CUL4A	Cullin-4A	-0.131	-0.055	0.088	-0.061	0.0901276033811439	0.526957326312142	0.999782372297587	0.986820045633576
A0A087WWW9;O95999	BCL10	B-cell lymphoma/leukemia 10	-0.131	-0.119	-0.007	-0.092	0.0105227126251818	0.0227179238322745	0.999782372297587	0.986820045633576	+	+
A0A0U1RR39;P22681;A0A1B0GW38;A0A0U1RQX8	CBL	E3 ubiquitin-protein ligase CBL	-0.131	-0.052	0.053	-0.026	0.001271194639199	0.228531401993844	0.999782372297587	0.986820045633576	+
H0YAG5;D6RCM2;Q9Y3D5	MRPS18C	28S ribosomal protein S18c, mitochondrial	-0.131	-0.058	0.004	-0.064	0.192899104883353	0.613854007826013	0.999782372297587	0.986820045633576
P13984	GTF2F2	General transcription factor IIF subunit 2	-0.131	-0.122	0.021	0.051	0.0305922834295744	0.0488533552513967	0.999782372297587	0.986820045633576	+	+
Q92636;E5RGU2;E5RGF5	NSMAF	Protein FAN	-0.131	-0.115	-0.052	0.053	0.192752272423361	0.266081985571522	0.999782372297587	0.987792920800647
P46087;F5H5X6;F5GWB7;F5H709;F5H359;F5GYR3;F5H8G6	NOP2	Probable 28S rRNA (cytosine(4447)-C(5))-methyltransferase	-0.131	-0.113	-0.066	0.078	0.00305749784234414	0.011761011707125	0.999782372297587	0.986820045633576	+	+
Q13425;H0YCS0;A0A140TA73;A0A0G2JM75;J3KT21;H7BY41	SNTB2	Beta-2-syntrophin	-0.131	-0.251	-0.011	0.013	0.00259149905795826	3.12540639843015e-07	0.999782372297587	0.994666512554315	+	+
Q9H0J9	PARP12	Poly [ADP-ribose] polymerase 12	-0.131	-0.189	-0.027	-0.052	0.289518101295874	0.117564399641215	0.999782372297587	0.987792920800647
Q86W50;I3L362;I3L4V1;I3L3W3;K7EKQ8	METTL16	Methyltransferase-like protein 16	-0.131	-0.051	0.006	0.014	0.0492601092370172	0.502592293142746	0.999782372297587	0.996950401433084	+
Q9BVA0;H3BTU7;H3BPD8;H3BPK1;H3BT67	KATNB1	Katanin p80 WD40 repeat-containing subunit B1	-0.131	-0.192	0.073	-0.014	0.0370882276941432	0.00257071041752625	0.999782372297587	0.995329300033407	+	+
Q63ZY3;K7ERU2;K7ES05;K7EIU4;Q5T7N3	KANK2	KN motif and ankyrin repeat domain-containing protein 2	-0.131	0.07	-0.006	-0.001	0.0828340958942086	0.393083311732879	0.999782372297587	0.998963001501439
A6NCS6	C2orf72	Uncharacterized protein C2orf72	-0.131	-0.186	0.069	-0.265	0.631357565572697	0.493907452501665	0.999782372297587	0.986820045633576
P50990;H7C4C8;H7C2U0	CCT8	T-complex protein 1 subunit theta	-0.131	-0.183	0.022	0.041	0.00655365064558111	0.000273086905042414	0.999782372297587	0.986820045633576	+	+
Q8N137;I3L1B0;I3L1Z8;I3L1A6	CNTROB	Centrobin	-0.131	0.19	0.043	-0.108	0.266971688674374	0.0996965859191517	0.999782372297587	0.986820045633576
P17987;E7ERF2;E7EQR6;F5H282;F5GZ03;F5GZI8;F5GYL4	TCP1	T-complex protein 1 subunit alpha	-0.131	-0.105	0.06	-0.004	0.0833560295293875	0.183806863139866	0.999782372297587	0.998963001501439
P35612;C9J080;A0A1C7CYY0;C9JTM0;C9J299	ADD2	Beta-adducin	-0.131	-0.142	0.015	-0.024	0.0123513127818449	0.0075729383969329	0.999782372297587	0.987792920800647	+	+
B4DZG7;P40616;F8VYN9;F8W1Z8	ARL1	ADP-ribosylation factor-like protein 1	-0.131	0.207	0.103	-0.388	0.70763085313975	0.536554580903544	0.999782372297587	0.986820045633576
M0R2A0;Q5UCC4	EMC10	ER membrane protein complex subunit 10	-0.131	0.133	0.109	0.002	0.238647815812428	0.239228632933786	0.999782372297587	0.998963001501439
Q96Q89;A0A0A0MSJ5	KIF20B	Kinesin-like protein KIF20B	-0.13	0.144	-0.059	0.008	0.0181231034824193	0.010073710271397	0.999782372297587	0.998941471251578	+	+
Q9BUP3;E9PI87	HTATIP2	Oxidoreductase HTATIP2	-0.13	-0.303	-0.014	0.019	0.0229514176690869	1.86799913748699e-06	0.999782372297587	0.994363510414984	+	+
Q9NVP1;H7C452	DDX18	ATP-dependent RNA helicase DDX18	-0.13	-0.122	-0.033	0.06	0.00418307538464229	0.00821069686253902	0.999782372297587	0.986820045633576	+	+
Q9GZN2;H0YKN5;U3KQS0;F8VYL4;F8VW34;F8VX54;F8VZH2;F8VWK5;F8VUY0;F8VVS9;Q15583	TGIF2	Homeobox protein TGIF2;Homeobox protein TGIF1	-0.13	-0.033	-0.013	-0.017	0.135086630608176	0.75170921615324	0.999782372297587	0.996950401433084
Q9BYV8;C9JXA0;C9JCX6;C9J9X8;F8WF85;C9J6R3;C9IZ34;F8WAV3	CEP41	Centrosomal protein of 41 kDa	-0.13	0.097	-0.015	-0.015	0.0097898779115172	0.0595007940387107	0.999782372297587	0.995329300033407	+
P78406;E9PQ57;E9PPG9;B0QZ36	RAE1	mRNA export factor	-0.13	-0.133	-0.001	0.114	0.0276021526432584	0.0271227522186749	0.999782372297587	0.986820045633576	+	+
P55884;C9JZG1;C9JQN7	EIF3B	Eukaryotic translation initiation factor 3 subunit B	-0.13	0.009	0	0.024	0.00540231039845051	0.88032472041346	0.999782372297587	0.987792920800647	+
Q969M3	YIPF5	Protein YIPF5	-0.13	-0.142	0.048	-0.228	0.476833924057101	0.446217578532071	0.999782372297587	0.986820045633576
Q13129	RLF	Zinc finger protein Rlf	-0.13	0.046	-0.055	0.085	0.00221923258420848	0.319247823910565	0.999782372297587	0.986820045633576	+
E7EU81	GOLGB1		-0.13	0.022	-0.105	0.095	0.523295980812144	0.929137512550478	0.999782372297587	0.987792920800647
O94991	SLITRK5	SLIT and NTRK-like protein 5	-0.13	0.044	0.023	-0.017	0.164103892587315	0.683655119803439	0.999782372297587	0.996950401433084
Q8TAD4;Q9BY48;H0Y957	SLC30A5	Zinc transporter 5	-0.13	-0.134	0.127	-0.311	0.470938393227579	0.469505434046841	0.999782372297587	0.986820045633576
O95243;D6RBI7	MBD4	Methyl-CpG-binding domain protein 4	-0.13	0.161	-0.091	-0.041	0.135981387617068	0.0649612649070817	0.999782372297587	0.987792920800647
A0A087WWA3;Q4R9M9;O60333;A0A0U1RQL3	KIF1B	Kinesin-like protein;Kinesin-like protein KIF1B	-0.129	0.176	0.074	-0.022	0.00854258088437926	0.00055226607145044	0.999782372297587	0.987792920800647	+	+
H0Y5B0;E9PMG5	EPB41L2		-0.129	0.007	-0.08	0.017	0.197686287424043	0.959225968571659	0.999782372297587	0.997640679514519
Q7Z5K2;F6QZY1;Q8WVX6	WAPAL	Wings apart-like protein homolog	-0.129	-0.113	0.061	-0.027	0.0171168090400929	0.040592936356915	0.999782372297587	0.987792920800647	+	+
Q9C0H5	ARHGAP39	Rho GTPase-activating protein 39	-0.129	0.092	0.078	0.039	0.186236023685468	0.374477056465826	0.999782372297587	0.990487416404286
R4GNJ5;A0A0C4DGT6;Q96AP0	ACD	Adrenocortical dysplasia protein homolog	-0.129	0.239	-0.047	0.068	0.400673325112262	0.104239710541103	0.999782372297587	0.987792920800647
O43463	SUV39H1	Histone-lysine N-methyltransferase SUV39H1	-0.129	-0.063	-0.01	0.15	0.125042549453446	0.504702430920578	0.999782372297587	0.986820045633576
Q6P2C8	MED27	Mediator of RNA polymerase II transcription subunit 27	-0.129	0.141	-0.045	0	0.00597796785812112	0.00312264969847275	0.999782372297587	0.9991243317065	+	+
Q13325	IFIT5	Interferon-induced protein with tetratricopeptide repeats 5	-0.129	-0.111	-0.009	0.026	0.076902109588446	0.142167801882419	0.999782372297587	0.994363510414984
O14908;K7EM11;K7ELJ2;K7ESN1	GIPC1	PDZ domain-containing protein GIPC1	-0.129	0.114	-0.031	-0.015	0.0262934481585198	0.0566240688361344	0.999782372297587	0.995329300033407	+
Q9UMX0;H0YDS0;H0YEZ9	UBQLN1	Ubiquilin-1	-0.129	-0.001	0.078	0	0.166097182860537	0.991962882563087	0.999782372297587	0.999718971658308
C9J4Z3;P61513;M0R0A1;Q6P4E4;E9PEL3;M0R2L6;G5E9R3	RPL37A	60S ribosomal protein L37a	-0.129	0.112	-0.046	0.168	0.571620879475617	0.638654012820273	0.999782372297587	0.986820045633576
O95487	SEC24B	Protein transport protein Sec24B	-0.129	-0.036	-0.033	0.03	0.00751858584828044	0.512923397726103	0.999782372297587	0.986820045633576	+
P49917;A0A0C4DGV9	LIG4	DNA ligase 4;DNA ligase	-0.128	0.079	-0.025	0.04	0.0747874186898721	0.307696822015036	0.999782372297587	0.987792920800647
Q5VUJ6	LRCH2	Leucine-rich repeat and calponin homology domain-containing protein 2	-0.128	-0.177	0.04	-0.026	0.0135889452324746	0.000936343887395479	0.999782372297587	0.987792920800647	+	+
O75436;S4R3Q6;S4R2Y3	VPS26A	Vacuolar protein sorting-associated protein 26A	-0.128	0.006	0.003	-0.078	0.0455479318726736	0.941403838997814	0.999782372297587	0.986820045633576	+
Q9BTP7;X6R368;K7EKQ4	FAAP24	Fanconi anemia-associated protein of 24 kDa	-0.128	0.122	0.011	0.022	0.210234966564557	0.24322145639215	0.999782372297587	0.995329300033407
Q8NI08;H0Y6T0;Q5TF96;Q5TF98;Q5TF97	NCOA7	Nuclear receptor coactivator 7	-0.128	-0.297	0.026	-0.024	0.0151052060284864	6.09875039954337e-07	0.999782372297587	0.987792920800647	+	+
Q9NUU7;I3L0H8;I3L352;H3BTB3;J3QRH0;H3BSL8;H3BP36;H3BP50;H0YD26;A0A1B0GV69;E9PR46;J3QL17;Q9UHL0	DDX19A	ATP-dependent RNA helicase DDX19A	-0.128	-0.206	-0.004	0.04	0.0186750381607191	0.000291899623000515	0.999782372297587	0.986820045633576	+	+
H7BXH2;E9PKF6;Q5H9R7;E9PNN8;E9PJD8;E9PKG4	PPP6R3	Serine/threonine-protein phosphatase 6 regulatory subunit 3	-0.128	-0.081	-0.012	0.003	0.00932171188146556	0.114848586555548	0.999782372297587	0.998941471251578	+
Q86TB9	PATL1	Protein PAT1 homolog 1	-0.128	-0.106	-0.001	-0.001	0.0944245303979027	0.181516993989464	0.999782372297587	0.998963001501439
B4DDF4;B4DUT8;Q99439;A0A087X271;A0A087X1X5;H3BVI6;K7ES69;H3BQH0;A0A087WV51;U3KPS3	CNN2	Calponin;Calponin-2	-0.128	-0.155	0.004	0.148	0.0217046383095489	0.0062697176079442	0.999782372297587	0.986820045633576	+	+
P55199;U3KQ90;U3KQA3	ELL	RNA polymerase II elongation factor ELL	-0.128	0.059	-0.014	0.024	0.00799549702535808	0.254438898314709	0.999782372297587	0.987792920800647	+
Q8WTT2	NOC3L	Nucleolar complex protein 3 homolog	-0.127	-0.256	-0.11	0.017	0.00396133322711604	3.07827160897603e-07	0.999782372297587	0.99306892647564	+	+
Q8IZ21;A0A0J9YWV8	PHACTR4	Phosphatase and actin regulator 4	-0.127	-0.108	0.012	0.01	0.010842401093647	0.03380389474324	0.999782372297587	0.996950401433084	+	+
Q9ULW3	ABT1	Activator of basal transcription 1	-0.127	-0.197	-0.023	0.029	0.0188578698318866	0.000420311657403071	0.999782372297587	0.987792920800647	+	+
Q9BUI4;E9PHH9	POLR3C	DNA-directed RNA polymerase III subunit RPC3	-0.127	0.005	-0.002	0.037	0.0392060256059317	0.949906594479792	0.999782372297587	0.987792920800647	+
Q8IUR0;M0QZQ8	TRAPPC5	Trafficking protein particle complex subunit 5	-0.127	0.136	-0.003	0.029	0.160956514143252	0.137473004009894	0.999782372297587	0.994429297670888
O00299	CLIC1	Chloride intracellular channel protein 1	-0.127	-0.094	0.02	0.009	0.174234713027526	0.341024213380714	0.999782372297587	0.998941471251578
P62424;Q5T8U2;Q5T8U3	RPL7A	60S ribosomal protein L7a	-0.127	0.072	-0.055	0.029	0.151798098663763	0.458310575231937	0.999782372297587	0.994363510414984
A0A1W2PRB8;E9PJU8			-0.127	0.083	0.029	0.044	0.0921567221405467	0.301163441550778	0.999782372297587	0.987792920800647
A6NLH6;Q9P003	CNIH4	Protein cornichon homolog 4	-0.127	0.022	0.105	-0.471	0.662452103619172	0.948514097326409	0.999782372297587	0.986820045633576
Q96A49	SYAP1	Synapse-associated protein 1	-0.127	0.065	0.043	0.066	0.0151052060284864	0.243440999616332	0.999782372297587	0.986820045633576	+
Q9BTK6;H3BTX0	PAGR1	PAXIP1-associated glutamate-rich protein 1	-0.127	-0.011	-0.028	0.075	0.0426740141371828	0.896452154312459	0.999782372297587	0.986820045633576	+
O15084	ANKRD28	Serine/threonine-protein phosphatase 6 regulatory ankyrin repeat subunit A	-0.127	-0.017	0.042	0.001	0.086984771523871	0.85964198613738	0.999782372297587	0.998963001501439
K4DI92;Q6NW29;E7EV43;D6R9C7;D6RCM5;D6RDH6	RWDD4	RWD domain-containing protein 4	-0.127	-0.124	0.047	0.075	0.0815694565667092	0.0947182038759342	0.999782372297587	0.986820045633576
Q9Y3A6;B1AKT3;M0R072	TMED5	Transmembrane emp24 domain-containing protein 5	-0.127	-0.26	-0.086	-0.104	0.36677626336106	0.0529786670214843	0.999782372297587	0.986820045633576
A0A0B4J269;Q13509;G3V2A3;G3V5W4;G3V2R8;G3V3R4;G3V2N6;G3V542	TUBB3	Tubulin beta-3 chain	-0.126	-0.228	0.031	0.033	0.108166841698833	0.00353747131684604	0.999782372297587	0.988835388157822		+
P13807;M0QYU1;P54840	GYS1	Glycogen [starch] synthase, muscle	-0.126	-0.129	0.034	-0.008	0.0308694691062781	0.0294680444335181	0.999782372297587	0.998941471251578	+	+
M0QZ12;Q96CP6;S4R3I2;M0R0J9	GRAMD1A	GRAM domain-containing protein 1A	-0.126	-0.396	0.207	-0.17	0.615477601995736	0.0793540734256886	0.999782372297587	0.986820045633576
Q9NZ52;J3KSS7;J3KSG3;J3QRS8;B7Z1E9;J3QRP3;J3QS87;J3KTR5	GGA3	ADP-ribosylation factor-binding protein GGA3	-0.126	0.005	0.04	-0.056	0.231711629212179	0.969968375309215	0.999782372297587	0.987792920800647
Q9BW27;J3KT10;J3QL54;J3QLD4;J3KRC0;F5H0W7;J3QLH0;J3KSH3;J3QLV0;J3KS87	NUP85	Nuclear pore complex protein Nup85	-0.126	-0.14	-0.019	0.015	0.0605696664340278	0.038174678872244	0.999782372297587	0.995329300033407		+
H0YM85;H0YKM4;Q86X40	LRRC28	Leucine-rich repeat-containing protein 28	-0.126	-0.027	-0.022	0.028	0.346239745515921	0.868360787451914	0.999782372297587	0.995329300033407
P62888;E5RI99;E5RJH3;A0A0C4DH44;A0A0B4J213	RPL30	60S ribosomal protein L30	-0.126	-0.01	0.029	0.078	0.13735289179704	0.932155897392833	0.999782372297587	0.986820045633576
F5GWD3;Q13889;F5GXG6;F5H6X0;H0YFF7;F5GX35;F5H4K7;A0A087WYD5;F5H3G1	GTF2H3	General transcription factor IIH subunit 3	-0.126	-0.171	0.052	-0.034	0.05350074272843	0.00886037953331669	0.999782372297587	0.987792920800647		+
Q8IZ52;F8W6H2	CHPF	Chondroitin sulfate synthase 2	-0.126	-0.167	0.09	-0.144	0.450587922754477	0.309617097889137	0.999782372297587	0.986820045633576
O43143	DHX15	Pre-mRNA-splicing factor ATP-dependent RNA helicase DHX15	-0.126	0	-0.028	0.013	0.0233374094547176	0.997370108381813	0.999782372297587	0.995329300033407	+
B4DJL6;Q96SY0;B4DVT3;H3BRY6;H3BP17;H3BMK7;H3BN95	VWA9	von Willebrand factor A domain-containing protein 9	-0.125	0.115	0.038	-0.029	0.00975574064993168	0.0200356703848711	0.999782372297587	0.987792920800647	+	+
Q9GZL7	WDR12	Ribosome biogenesis protein WDR12	-0.125	-0.284	-0.105	0.019	0.077301496887553	9.82365052200785e-05	0.999782372297587	0.995329300033407		+
Q9BV44;H7C3J3;H7C0R6;C9J9V2;C9JP31	THUMPD3	THUMP domain-containing protein 3	-0.125	0.057	0.004	-0.037	0.0087023687488658	0.265926809415967	0.999782372297587	0.986820045633576	+
P84077	ARF1	ADP-ribosylation factor 1	-0.125	-0.144	0.026	-0.177	0.416094089657855	0.355257089958707	0.999782372297587	0.986820045633576
Q8IYD1	GSPT2	Eukaryotic peptide chain release factor GTP-binding subunit ERF3B	-0.125	-0.065	0.016	0.02	0.136986727062668	0.486025896983487	0.999782372297587	0.995329300033407
B1ALY0;C9JA33;Q8IXS6;C9JZH4	PALM2-AKAP2	Paralemmin-2	-0.125	-0.364	-0.024	0.017	0.0639648864159394	9.52720214756374e-07	0.999782372297587	0.995329300033407		+
A0AVF1;B7Z2T3;B7Z6R6;Q96CU4;F8WEZ4	TTC26	Intraflagellar transport protein 56	-0.125	0.142	-0.005	-0.106	0.161639673170419	0.113409043315757	0.999782372297587	0.986820045633576
A0A1B0GV47;Q7Z4S6;H0YHT2;H0YIM6;H0YIM7;H0YHG9	KIF21A	Kinesin-like protein KIF21A	-0.125	-0.121	0.022	0.003	0.0133422341775391	0.0187761246089379	0.999782372297587	0.998941471251578	+	+
Q92551;C9JNA8	IP6K1	Inositol hexakisphosphate kinase 1	-0.125	0.172	-0.026	0.033	0.0406102697153707	0.00530557689610428	0.999782372297587	0.987792920800647	+	+
P39023;G5E9G0;B5MCW2;H7C422;H7C3M2;F8WCR1;Q92901	RPL3	60S ribosomal protein L3	-0.125	0.025	0.037	0.003	0.20450978007166	0.833930234369642	0.999782372297587	0.998963001501439
P41743	PRKCI	Protein kinase C iota type	-0.125	-0.07	-0.022	-0.033	0.151544881107747	0.464009889669358	0.999782372297587	0.99306892647564
H7C4C5	MAP4	Microtubule-associated protein	-0.125	-0.165	0.03	0.096	0.497789816666443	0.36744070793089	0.999782372297587	0.987792920800647
Q9Y2H6;G5E9X3;A0A087X1M6;H7C507	FNDC3A	Fibronectin type-III domain-containing protein 3A	-0.125	-0.358	0.114	-0.184	0.540907467486423	0.0541386441707101	0.999782372297587	0.986820045633576
A0A087WTU9;Q8TCU4;A0A087WV20;H7C1D9	ALMS1	Alstrom syndrome protein 1	-0.124	0.123	-0.009	0.055	0.00828033054979965	0.00975050685280908	0.999782372297587	0.986820045633576	+	+
Q8N766;Q5TG59;A0A286YEW0;H7C4E3;H7C5A2	EMC1	ER membrane protein complex subunit 1	-0.124	-0.121	0.068	-0.11	0.420149984888442	0.448742808282369	0.999782372297587	0.986820045633576
Q6UVJ0	SASS6	Spindle assembly abnormal protein 6 homolog	-0.124	-0.002	-0.005	0.037	0.00109451991213514	0.972374751930648	0.999782372297587	0.986820045633576	+
Q15678	PTPN14	Tyrosine-protein phosphatase non-receptor type 14	-0.124	0.069	0.044	0.015	0.119375089957427	0.429278410929811	0.999782372297587	0.996950401433084
Q9Y6Y0;H0Y5Y2;X6R674	IVNS1ABP	Influenza virus NS1A-binding protein	-0.124	-0.338	-0.038	0.078	0.286848414802952	0.00248492810684266	0.999782372297587	0.986820045633576		+
Q8WUX2;H7BY97;A6NCT7;Q07092;Q8NFW1	CHAC2	Putative glutathione-specific gamma-glutamylcyclotransferase 2	-0.124	-0.065	0.086	0.07	0.264281755667566	0.602176496427661	0.999782372297587	0.986820045633576
Q9BVQ7;H0YCA5;H0YL79	SPATA5L1	Spermatogenesis-associated protein 5-like protein 1	-0.124	0.012	0.056	-0.014	0.00254776300597146	0.814619282073896	0.999782372297587	0.994429297670888	+
Q9BSF4;K7ENF5	C19orf52	Uncharacterized protein C19orf52	-0.124	-0.032	-0.094	0.023	0.168253799287327	0.767799467051318	0.999782372297587	0.995329300033407
O14787;A0A075B780;K7ESC1;K7ENW1;K7EMA3;K7ESG1	TNPO2	Transportin-2	-0.124	0.086	0.004	-0.05	0.280187931101762	0.488136651072079	0.999782372297587	0.987792920800647
P30050	RPL12	60S ribosomal protein L12	-0.124	0.015	0.035	0.082	0.408544929392432	0.938918862305276	0.999782372297587	0.987792920800647
Q8TAP6;B4DP81;K7EII2;K7EPF5;K7EP44;K7EIV8	CEP76	Centrosomal protein of 76 kDa	-0.124	-0.117	0.005	-0.024	0.151664516287862	0.185251386116491	0.999782372297587	0.995329300033407
Q14145;K7EJ49;K7EJD8;K7ESE0;K7EQX2	KEAP1	Kelch-like ECH-associated protein 1	-0.123	0.186	0.025	0.036	0.0709030879292499	0.0064088673685812	0.999782372297587	0.987792920800647		+
Q9H814	PHAX	Phosphorylated adapter RNA export protein	-0.123	0.018	-0.034	0.034	0.0211590744691895	0.79688251156386	0.999782372297587	0.986820045633576	+
Q7Z4G4;Q5JY02;K7ENP1;Q5JY01	TRMT11	tRNA (guanine(10)-N2)-methyltransferase homolog	-0.123	-0.264	0.044	-0.026	0.0435931135590721	4.04546376456245e-05	0.999782372297587	0.987792920800647	+	+
Q92538	GBF1	Golgi-specific brefeldin A-resistance guanine nucleotide exchange factor 1	-0.123	0.056	-0.051	-0.028	0.00758114333658867	0.263306765058504	0.999782372297587	0.987792920800647	+
Q9ULH7;I3L2S3;I3L2A0	MKL2	MKL/myocardin-like protein 2	-0.123	0.055	0.014	0.031	0.00604307123799732	0.249704296428402	0.999782372297587	0.986820045633576	+
Q69YQ0;F8WAN1;C9J8U1;C9JLY8	SPECC1L	Cytospin-A	-0.123	0.384	0.021	0	0.00563041588653604	3.80279664980181e-11	0.999782372297587	0.999374218958639	+	+
F8W6L3;H0YG16;H0YJL0;G3V2P7;H0YGB8	KLC1		-0.123	-0.111	0.016	0.046	0.258644961503242	0.324384995133344	0.999782372297587	0.987792920800647
Q92625	ANKS1A	Ankyrin repeat and SAM domain-containing protein 1A	-0.123	-0.073	0.017	0.022	0.0057078940679517	0.117683501398694	0.999782372297587	0.987792920800647	+
Q9UBT7;Q5JTQ6;Q5JTQ9	CTNNAL1	Alpha-catulin	-0.123	-0.215	0.077	-0.074	0.47037458706319	0.187698296099519	0.999782372297587	0.987792920800647
A0A0J9YXT0;Q9H0F7;H7C5H6;C9IZ13	ARL6	ADP-ribosylation factor-like protein 6	-0.123	0.07	-0.011	-0.003	0.30764124345587	0.594016450557841	0.999782372297587	0.998963001501439
P53804;H7C097;E9PMS7;E9PMP8;B4DSZ9;E9PCE7;H7C3Z1;A8MT23	TTC3	E3 ubiquitin-protein ligase TTC3	-0.123	-0.09	0.05	-0.057	0.717191459164816	0.801781948080984	0.999782372297587	0.996950401433084
Q9Y2C4;F8WE28;F8WE38;H7C0W6;F2Z2D3;F8WEP0;H7C451;F8WC11	EXOG	Nuclease EXOG, mitochondrial	-0.123	0.242	0.038	-0.094	0.194321155339472	0.00877559012965796	0.999782372297587	0.986820045633576		+
Q9H0R6;X6R772	QRSL1	Glutamyl-tRNA(Gln) amidotransferase subunit A, mitochondrial	-0.123	-0.065	0.04	-0.033	0.0150603664832225	0.23357071200484	0.999782372297587	0.986820045633576	+
Q86UU1;A0A087WZL0;A0A087WXY7	PHLDB1	Pleckstrin homology-like domain family B member 1	-0.122	-0.061	0.009	-0.002	0.00866881208388199	0.215445668406432	0.999782372297587	0.998963001501439	+
Q96GW9	MARS2	Methionine--tRNA ligase, mitochondrial	-0.122	-0.254	0.033	-0.051	0.0290366824623517	2.10431452246581e-05	0.999782372297587	0.986820045633576	+	+
Q9NXE8;A0A087WY60	CWC25	Pre-mRNA-splicing factor CWC25 homolog	-0.122	0.235	-0.006	-0.006	0.0622358015781258	0.000437813239713298	0.999782372297587	0.998941471251578		+
O15111	CHUK	Inhibitor of nuclear factor kappa-B kinase subunit alpha	-0.122	-0.121	-0.025	-0.063	0.0511085916776588	0.0571585348725176	0.999782372297587	0.986820045633576
Q4LE39;X6RCR8;H7C5R6;H0Y7Y8	ARID4B	AT-rich interactive domain-containing protein 4B	-0.122	0.012	0	0.024	0.00978507117498595	0.840531139043265	0.999782372297587	0.987792920800647	+
O43172	PRPF4	U4/U6 small nuclear ribonucleoprotein Prp4	-0.122	-0.051	0.001	0.011	0.0224377990404481	0.387566114720688	0.999782372297587	0.995329300033407	+
Q9H974;C9JJ71;C9K0B6	QTRTD1	Queuine tRNA-ribosyltransferase subunit QTRTD1	-0.122	-0.047	0.043	-0.039	0.0708775145144037	0.539298922766798	0.999782372297587	0.987792920800647
F8W8D3;Q14493;H0YAE8;E7EUV9;H7C4H8	SLBP	Histone RNA hairpin-binding protein	-0.122	-0.2	-0.024	0.101	0.241199308208877	0.0469856862759757	0.999782372297587	0.986820045633576		+
Q9NYY8	FASTKD2	FAST kinase domain-containing protein 2	-0.122	-0.365	0.024	-0.064	0.114209813134449	7.3026136966697e-06	0.999782372297587	0.986820045633576		+
Q9NW08;F8VRU2	POLR3B	DNA-directed RNA polymerase III subunit RPC2	-0.122	-0.091	-0.035	0.028	0.0796207054531973	0.211289192887728	0.999782372297587	0.991733023941955
P61313;A0A2R8YEM3;E7EQV9;E7ENU7;E7EX53;A0A2R8Y738;E7ERA2	RPL15	60S ribosomal protein L15;Ribosomal protein L15	-0.122	-0.085	0.053	0.07	0.0217850152667205	0.128172531415311	0.999782372297587	0.986820045633576	+
Q86V21;E7EW25	AACS	Acetoacetyl-CoA synthetase	-0.122	-0.037	0.011	0.005	0.0336717177877834	0.581002587557837	0.999782372297587	0.998941471251578	+
Q9UBB9;H0Y4U8;F6SQZ1;F6XM96;F6UKU9;F6UQ07	TFIP11	Tuftelin-interacting protein 11	-0.122	0.066	-0.064	-0.013	0.00261432048890504	0.121651585362652	0.999782372297587	0.994429297670888	+
Q5QP56;Q9H1R6;Q5TE64;Q07817;Q5QP59	BCL2L1	Bcl-2-like protein 1	-0.122	0.09	0.134	-0.136	0.10279882965999	0.253424627235945	0.999782372297587	0.986820045633576
Q9BQ67;M0QX71	GRWD1	Glutamate-rich WD repeat-containing protein 1	-0.122	-0.05	0.011	-0.026	0.0616951918972394	0.498806763723691	0.999782372297587	0.991733023941955
P47224	RABIF	Guanine nucleotide exchange factor MSS4	-0.122	0.22	0.08	0.006	0.229898921228137	0.0257413042575038	0.999782372297587	0.998941471251578		+
Q86XP1;A0A0D9SFR6;A0A0D9SF65	DGKH	Diacylglycerol kinase eta	-0.121	-0.129	-0.002	-0.001	0.165252875851324	0.143521725909159	0.999782372297587	0.998963001501439
D6REX3;O94979;D6RHZ5;H7BXG7;H0Y8V7;H0Y9K1;H0Y9T9;D6RE64;D6RCQ9;H0Y8W8;H0YAF5;D6RBT0;D6RHE8;H0Y9V3	SEC31A	Protein transport protein Sec31A	-0.121	-0.049	0.034	0.042	0.00211045467234764	0.242954781802646	0.999782372297587	0.986820045633576	+
P41214;Q5SY38;A0A087X1L6	EIF2D	Eukaryotic translation initiation factor 2D	-0.121	-0.124	0.02	0.078	0.0424926090323845	0.0399729128018812	0.999782372297587	0.986820045633576	+	+
A0A1B0GV05;Q684P5	RAP1GAP2	Rap1 GTPase-activating protein 2	-0.121	-0.428	-0.054	0.095	0.482702262124986	0.00692240454011251	0.999782372297587	0.987792920800647		+
Q86WQ0;F5H0B6;U3KQ53	NR2C2AP	Nuclear receptor 2C2-associated protein	-0.121	-0.378	-0.011	0.043	0.25889582578405	0.000324670147529314	0.999782372297587	0.988835388157822		+
O75953;H0YFL9;Q5T657;H7C5W0	DNAJB5	DnaJ homolog subfamily B member 5	-0.121	-0.045	0.094	0.031	0.173689634176861	0.661715095918352	0.999782372297587	0.99423041989641
A0A0A6YYI3;A0A0B4J1V8;Q9NQ55;A8MV53;C9J3W3;C9JHF7	PPAN-P2RY11	Suppressor of SWI4 1 homolog	-0.121	-0.151	-0.02	0.087	0.0250817857702488	0.00573303530227669	0.999782372297587	0.986820045633576	+	+
Q9NXH9;K7EQQ8;K7EMZ2;K7EQU7;K7EQY6;K7ENI9;K7ERR5;K7EJX9	TRMT1	tRNA (guanine(26)-N(2))-dimethyltransferase	-0.121	-0.263	0.023	0.016	0.0119589375633937	1.05853592367356e-06	0.999782372297587	0.994429297670888	+	+
Q96N46;F8WDA3;C9JCY7;F8WDH5	TTC14	Tetratricopeptide repeat protein 14	-0.121	0.111	-0.009	-0.011	0.0989598282488978	0.140264805203967	0.999782372297587	0.998941471251578
Q8N0V3	RBFA	Putative ribosome-binding factor A, mitochondrial	-0.121	-0.198	0.042	-0.039	0.119163639349272	0.00971846594999758	0.999782372297587	0.987792920800647		+
P78345;Q5VUC3;Q5VUC9	RPP38	Ribonuclease P protein subunit p38	-0.121	-0.088	-0.015	0.01	0.00544004767087526	0.048833421460511	0.999782372297587	0.995329300033407	+	+
P42766;F2Z388	RPL35	60S ribosomal protein L35	-0.121	-0.205	-0.078	0.073	0.376725343789698	0.120741053622095	0.999782372297587	0.987792920800647
P41567;K7EM18;K7EQP2	EIF1	Eukaryotic translation initiation factor 1	-0.121	0.365	0.103	0.113	0.167687340581652	4.76902018051085e-05	0.999782372297587	0.986820045633576		+
Q9BVC4;H3BM50;H3BPU5;H3BPT1;H3BN58;A0A0A0MR05;H3BR25;H3BSZ4;H3BR38;H3BQ74;I3L2E7	MLST8	Target of rapamycin complex subunit LST8	-0.12	-0.194	0.098	0.009	0.0860306958491079	0.0055073789320475	0.999782372297587	0.998941471251578		+
Q9UNY4;X6RI15	TTF2	Transcription termination factor 2	-0.12	-0.062	-0.015	-0.013	0.00060583457087247	0.0806764624741298	0.999782372297587	0.99306892647564	+
Q9NUQ8;F8WCU6	ABCF3	ATP-binding cassette sub-family F member 3	-0.12	0	0.042	0.027	0.0424926090323845	0.99869276864296	0.999782372297587	0.987792920800647	+
I3VM54;Q9Y2K7	KDM2A	Lysine-specific demethylase 2A	-0.12	0.121	-0.009	-0.008	0.00714752537498743	0.0076446718687783	0.999782372297587	0.996950401433084	+	+
Q9UHB6;F8VQE1;F8VRN8;F8VS07;F8VTU2;F8VVQ7	LIMA1	LIM domain and actin-binding protein 1	-0.12	-0.237	-0.045	0.06	0.00537208341726313	9.30956675782768e-07	0.999782372297587	0.986820045633576	+	+
Q96EU6;U3KPZ9	RRP36	Ribosomal RNA processing protein 36 homolog	-0.12	0.132	-0.06	0.05	0.0261652570745659	0.0163311535862126	0.999782372297587	0.986820045633576	+	+
Q7Z7G8;H0YB72	VPS13B	Vacuolar protein sorting-associated protein 13B	-0.12	-0.066	-0.02	0.104	0.416349173318274	0.686904952421292	0.999782372297587	0.986820045633576
O95163;F5H2T0;H0YDF3	IKBKAP	Elongator complex protein 1	-0.12	0.027	0.009	-0.026	0.0587810666550746	0.722088214950246	0.999782372297587	0.991733023941955
J3QQ67;Q07020;G3V203;H0YHA7;F8VYV2;A0A075B7A0;F8VUA6;F8VXR6	RPL18	60S ribosomal protein L18	-0.12	-0.01	0.022	0.028	0.157853086840957	0.930274306510761	0.999782372297587	0.994363510414984
P31939;H7C1S2;C9JLK0;F8WEF0	ATIC	Bifunctional purine biosynthesis protein PURH;Phosphoribosylaminoimidazolecarboxamide formyltransferase;IMP cyclohydrolase	-0.12	-0.093	0.005	0.017	0.0509404255318283	0.146194639580127	0.999782372297587	0.995329300033407
Q5TC82	RC3H1	Roquin-1	-0.12	0.125	-0.074	0	0.147920551536978	0.134483591269282	0.999782372297587	0.999718971658308
P48739;A0A0A0MSW4;B3KYB6;B3KYB7	PITPNB	Phosphatidylinositol transfer protein beta isoform	-0.12	-0.138	0.013	0.012	0.00323473332868751	0.000967740656467568	0.999782372297587	0.995329300033407	+	+
Q12792;F8VS81;F8W1Q9;F8VRG3;F8W645	TWF1	Twinfilin-1	-0.12	-0.05	0.028	0.082	0.016998349644414	0.372805247424061	0.999782372297587	0.986820045633576	+
O75554	WBP4	WW domain-binding protein 4	-0.119	-0.116	0.015	0.016	0.019173585507097	0.0251666432738704	0.999782372297587	0.995329300033407	+	+
O00151	PDLIM1	PDZ and LIM domain protein 1	-0.119	-0.103	-0.012	0.011	0.0982605576833856	0.166730726676935	0.999782372297587	0.998941471251578
Q14152	EIF3A	Eukaryotic translation initiation factor 3 subunit A	-0.119	-0.022	-0.019	0.019	0.00350049989335042	0.648795912064969	0.999782372297587	0.987792920800647	+
P11171;A0A2U3TZH6;A0A2R8Y5G2;A0A2R8Y5Z6;A0A2R8YD30;Q4VB86;A0A2R8YCW8;A0A2R8Y570;A0A2R8YFR9;A0A2R8Y6G5;A0A2R8Y7Y3;A0A2R8Y420;A0A2R8Y7N0;A0A2R8Y4N6;A0A2R8Y6T6;A0A2R8Y5C8;A0A2R8YFU8	EPB41	Protein 4.1	-0.119	-0.136	-0.025	-0.022	0.0122142021300877	0.00479967471174643	0.999782372297587	0.987792920800647	+	+
Q96DT7	ZBTB10	Zinc finger and BTB domain-containing protein 10	-0.119	-0.012	0.018	0.02	0.00790485700546509	0.834835994020132	0.999782372297587	0.987792920800647	+
Q5JPH6;H3BTB7	EARS2	Probable glutamate--tRNA ligase, mitochondrial	-0.119	-0.235	0.014	0.003	0.109274547265737	0.00154266744304181	0.999782372297587	0.998963001501439		+
P36406	TRIM23	E3 ubiquitin-protein ligase TRIM23	-0.119	-0.194	0.055	-0.136	0.544873974611071	0.307689976637251	0.999782372297587	0.986820045633576
Q05519;Q5T760;Q5T757	SRSF11	Serine/arginine-rich splicing factor 11	-0.119	0.083	0.019	0.03	0.0138946363695667	0.0990021495320325	0.999782372297587	0.986820045633576	+
Q08495;E5RGQ7;E5RJC0;E5RGQ0;E5RFK4	DMTN	Dematin	-0.119	-0.257	0.221	0.013	0.539509063232462	0.155015606210362	0.999782372297587	0.998941471251578
B5LMG6;A0A087WV86;Q6PGQ7;H3BLY2	C13orf34	Protein aurora borealis	-0.119	0.364	-0.058	0.02	0.104520746219008	3.5903394299593e-06	0.999782372297587	0.995329300033407		+
E7EX17;P23588;F8VX11;F8VSC7;F8W0K0;F8VYE9;F8VRU1	EIF4B	Eukaryotic translation initiation factor 4B	-0.119	-0.18	-0.042	0.013	0.0957135752781016	0.0116389640029022	0.999782372297587	0.996950401433084		+
Q13144;C9JRD9;H7C2X0	EIF2B5	Translation initiation factor eIF-2B subunit epsilon	-0.119	-0.183	-0.081	0.04	0.450072266270601	0.232196569082547	0.999782372297587	0.995329300033407
Q99442;F8WF48;F8WCJ7	SEC62	Translocation protein SEC62	-0.119	-0.315	0.109	-0.289	0.717713209283225	0.286706937769843	0.999782372297587	0.986820045633576
Q9ULJ8;C9J3G5;C9J730	PPP1R9A	Neurabin-1	-0.119	-0.196	0.053	-0.057	0.138679458431037	0.0130646152326534	0.999782372297587	0.986820045633576		+
D3YTB1;F8W727;P62910	RPL32	60S ribosomal protein L32	-0.119	0.031	-0.045	0.046	0.0893593991195766	0.713881054866408	0.999782372297587	0.986820045633576
H0YE28;A0A087WYP2;Q8IZQ5	C11orf31	Selenoprotein H	-0.119	-0.474	-0.081	0.101	0.477775087771137	0.0022455768501359	0.999782372297587	0.986820045633576		+
Q9UQN3;A0A087WW88;C9J0A7	CHMP2B	Charged multivesicular body protein 2b	-0.119	-0.221	-0.023	0.06	0.043750033879848	0.000298206161093489	0.999782372297587	0.986820045633576	+	+
O00522;C9J718;C9JIY2;C9JF32;A0A0C4DG23;C9JJM9;C9JD81;C9J3W7;C9JBN7;C9JEW7	KRIT1	Krev interaction trapped protein 1	-0.119	-0.131	0.198	0.139	0.568573306803162	0.536434555765091	0.999782372297587	0.986820045633576
P62854;Q5JNZ5	RPS26	40S ribosomal protein S26;Putative 40S ribosomal protein S26-like 1	-0.119	-0.003	0.002	0.035	0.245356700171872	0.979694583842117	0.999782372297587	0.99423041989641
P49674;B0QY35;B0QY34;B0QY36;H0Y5S9;H0Y682;J3QQI9;H0Y2N6;B4DLF1	CSNK1E	Casein kinase I isoform epsilon	-0.119	0.087	-0.007	0.035	0.0414854545828601	0.156222905263466	0.999782372297587	0.987792920800647	+
Q9HA47;G3V170	UCK1	Uridine-cytidine kinase 1	-0.118	0.154	0.028	0.011	0.041007782259994	0.00813012752744913	0.999782372297587	0.996950401433084	+	+
K7EIU8;Q13485;K7ES96;K7EL18;K7EIJ2;K7ENG8;K7ENG1;K7EL15;A0A087WUF3;K7ELK2	SMAD4	Mothers against decapentaplegic homolog;Mothers against decapentaplegic homolog 4	-0.118	-0.045	0.061	0.034	0.0200880116322186	0.426596122360424	0.999782372297587	0.986820045633576	+
Q6DKJ4;I3L4V6;A0A0G2JQK5;A0A0C4DGI2	NXN	Nucleoredoxin	-0.118	-0.073	0.005	0.019	0.0129754113353202	0.147575313187207	0.999782372297587	0.99306892647564	+
Q8NFH4;F8VTY2	NUP37	Nucleoporin Nup37	-0.118	0.047	-0.034	0.043	0.0822776174194847	0.537462566000316	0.999782372297587	0.986820045633576
Q15042;C9J1R5	RAB3GAP1	Rab3 GTPase-activating protein catalytic subunit	-0.118	-0.074	0.022	-0.003	0.0092257420168319	0.118523260023048	0.999782372297587	0.998941471251578	+
O00505;H0Y4S9	KPNA3	Importin subunit alpha-4	-0.118	0.02	-0.041	0.03	0.326244258687199	0.891328777057737	0.999782372297587	0.995329300033407
P22102;F8WD69;C9JBJ1;C9JTV6;A0A140TA71;C9JZG2;C9JKQ7;H7C366	GART	Trifunctional purine biosynthetic protein adenosine-3;Phosphoribosylamine--glycine ligase;Phosphoribosylformylglycinamidine cyclo-ligase;Phosphoribosylglycinamide formyltransferase	-0.118	-0.162	0.005	0.017	0.00936759807678685	0.000582103651354683	0.999782372297587	0.99423041989641	+	+
V9GYM8;Q92974;Q5VY93;V9GZ14;V9GYF5;V9GYG5;V9GZ58;REV__J3KQ37;REV__P0DJD0;REV__P0DJD1;REV__F8VYC4;REV__A0A286YES2;REV__A0A1W2PNU4;REV__Q99666;REV__O14715	ARHGEF2	Rho guanine nucleotide exchange factor 2	-0.118	-0.11	0.011	0.028	0.00458325887442065	0.00902333688354807	0.999782372297587	0.986820045633576	+	+
Q92989;E9PL17;E9PJM4;E9PKV5	CLP1	Polyribonucleotide 5-hydroxyl-kinase Clp1	-0.118	0.029	0.055	0.062	0.0701999289542011	0.715313431512726	0.999782372297587	0.986820045633576
F8VVA7;P61923;F8VXB1;F8VUC5;F8W156;F8W651;F8VYZ4;F8VXR1;F8VYK5	COPZ1	Coatomer subunit zeta-1	-0.118	0.01	0.044	-0.03	0.161812668893789	0.92694692233248	0.999782372297587	0.99423041989641
Q9H8Y5;B8ZZS4;C9K022;C9JQZ3;C9JS61	ANKZF1	Ankyrin repeat and zinc finger domain-containing protein 1	-0.118	-0.2	-0.059	0.039	0.016859473556961	0.00012294259027277	0.999782372297587	0.986820045633576	+	+
Q0VDF9;H7C2A1;B0YIZ1	HSPA14	Heat shock 70 kDa protein 14	-0.118	-0.093	-0.033	0.049	0.0383699090873863	0.114835474949045	0.999782372297587	0.986820045633576	+
Q16513;B1AL79;H0Y5V5;H0Y429	PKN2	Serine/threonine-protein kinase N2	-0.118	-0.026	0.024	-0.001	0.00866881208388199	0.624037035769547	0.999782372297587	0.998963001501439	+
Q14166;V9GY16	TTLL12	Tubulin--tyrosine ligase-like protein 12	-0.118	0.078	-0.009	0.019	0.0361209763315236	0.185735893498766	0.999782372297587	0.994363510414984	+
Q66LE6;Q00005;H0YB06	PPP2R2D	Serine/threonine-protein phosphatase 2A 55 kDa regulatory subunit B delta isoform	-0.118	0.216	0.001	-0.092	0.297172716245574	0.0465015618844702	0.999782372297587	0.986820045633576		+
Q6NUQ1;C9J5S3;F8WC46;F8WDC5	RINT1	RAD50-interacting protein 1	-0.118	0.159	-0.059	-0.091	0.0720255557385559	0.0153756968863226	0.999782372297587	0.986820045633576		+
Q9UGR2	ZC3H7B	Zinc finger CCCH domain-containing protein 7B	-0.118	0.107	-0.017	0.085	0.0518237708028014	0.0865078285820039	0.999782372297587	0.986820045633576
P49589;B4DKY1;E9PRS8;C9JLN0	CARS	Cysteine--tRNA ligase, cytoplasmic	-0.118	-0.565	0.004	-0.005	0.0225061884941941	6.54303898313715e-14	0.999782372297587	0.998941471251578	+	+
A0A087WUT6;O60841	EIF5B	Eukaryotic translation initiation factor 5B	-0.118	-0.145	-0.023	0.056	0.0051650077849463	0.00081745406243258	0.999782372297587	0.986820045633576	+	+
P61009	SPCS3	Signal peptidase complex subunit 3	-0.118	-0.007	0.107	-0.041	0.395932827308878	0.968960905382252	0.999782372297587	0.994429297670888
Q02878;F8VZ45;U3KQR5;F8VR69;F8VZA3;F8VWR1;F8VU16	RPL6	60S ribosomal protein L6	-0.118	-0.057	-0.039	0.094	0.174591931271902	0.555225412204679	0.999782372297587	0.986820045633576
Q02952	AKAP12	A-kinase anchor protein 12	-0.117	-0.109	-0.015	0.055	0.0106768715222909	0.0192561018557987	0.999782372297587	0.986820045633576	+	+
Q9H4L5;C9JZ19;C9J8P4;C9JEF2	OSBPL3	Oxysterol-binding protein-related protein 3	-0.117	-0.007	-0.029	0.012	0.0650773866059931	0.931333742551843	0.999782372297587	0.996950401433084
Q12766;E9PEK0;H0YAC2	HMGXB3	HMG domain-containing protein 3	-0.117	0.451	0.117	0.07	0.712838716672148	0.0990021495320325	0.999782372297587	0.995329300033407
Q96SU4;A0A096LPC8;H0YE19;E9PK98;G8JLK0	OSBPL9	Oxysterol-binding protein-related protein 9	-0.117	0.025	-0.054	-0.012	0.0170713109577013	0.669814186166469	0.999782372297587	0.995329300033407	+
B1AMS2;Q14141	SEPT6	Septin-6	-0.117	-0.258	0.016	0.015	0.0779263636627568	0.000160170843954968	0.999782372297587	0.995329300033407		+
Q9Y3D9;J3QLR8	MRPS23	28S ribosomal protein S23, mitochondrial	-0.117	-0.07	-0.024	0.042	0.135111214386494	0.408953531925949	0.999782372297587	0.987792920800647
C9JRJ5;Q9UGP4	LIMD1	LIM domain-containing protein 1	-0.117	-0.023	-0.027	0.104	0.213699645928815	0.843916605458238	0.999782372297587	0.986820045633576
Q96RT1;B4DIP2;H0YA04;H0Y9E8	ERBB2IP	Protein LAP2	-0.117	-0.105	0.08	-0.07	0.176407474897098	0.238738952091691	0.999782372297587	0.986820045633576
O43347;H0YHB7	MSI1	RNA-binding protein Musashi homolog 1	-0.117	-0.059	0.045	0.077	0.0854777999264949	0.426596122360424	0.999782372297587	0.986820045633576
O14924;E9PBG5;A0A2R8YCJ1	RGS12	Regulator of G-protein signaling 12	-0.117	0.012	-0.23	-0.029	0.552899048386152	0.958707843195869	0.999782372297587	0.998941471251578
H7BZJ3	PDIA3		-0.117	0	0.046	-0.123	0.482879000050415	0.999658639977351	0.999782372297587	0.986820045633576
P53350;I3L2H5;I3L387;I3L309	PLK1	Serine/threonine-protein kinase PLK1	-0.117	0.461	-0.035	0.06	0.0487446521053754	4.66212824229257e-10	0.999782372297587	0.986820045633576	+	+
Q8NHY2;H0Y339;H0YF49	RFWD2	E3 ubiquitin-protein ligase RFWD2	-0.117	0.022	-0.002	-0.108	0.40005157083372	0.896452154312459	0.999782372297587	0.986820045633576
O00401	WASL	Neural Wiskott-Aldrich syndrome protein	-0.116	-0.018	0.021	0.017	0.0406721165412787	0.801999654641233	0.999782372297587	0.995329300033407	+
Q5T5C0;Q3B794;Q5JRH0	STXBP5	Syntaxin-binding protein 5	-0.116	-0.105	0.017	0.053	0.0933979515953333	0.140486062434156	0.999782372297587	0.986820045633576
Q15004;H0YKX3;H0YMA4;A0A0U1RQM0;A0A0U1RQC1	KIAA0101	PCNA-associated factor	-0.116	0.98	0.02	0.004	0.117025517081846	1.14906868655791e-16	0.999782372297587	0.998963001501439		+
M0QZ28;Q9Y4J8;M0R021;K7ERH7;M0R0C4	DTNA	Dystrobrevin alpha	-0.116	-0.328	0.015	0.047	0.00828861206116658	1.43800359605846e-09	0.999782372297587	0.986820045633576	+	+
Q9H0L4	CSTF2T	Cleavage stimulation factor subunit 2 tau variant	-0.116	0.083	-0.002	0.036	0.0309774388128555	0.141066760215593	0.999782372297587	0.986820045633576	+
Q1ED39;H3BPL4;H3BNU8;H3BMC9	KNOP1	Lysine-rich nucleolar protein 1	-0.116	-0.132	-0.005	0.028	0.0796325119447307	0.0479453857331551	0.999782372297587	0.989327433849883		+
Q9BRP1;U3KQA4	PDCD2L	Programmed cell death protein 2-like	-0.116	-0.232	0.003	0.089	0.181788625530099	0.00634719795667254	0.999782372297587	0.986820045633576		+
F5H7F6;F5H6X2;P10620	MGST1	Microsomal glutathione S-transferase 1	-0.116	0.124	0.039	-0.039	0.588361870214921	0.570821309633839	0.999782372297587	0.996771958518141
A0A0G2JN29;A0A087X117;Q15155;J3KN36;P69849;Q5JPE7;A0A0G2JP90;A0A087WW46;I3L0Q6;H3BTW1;H3BPS9;A0A087WTD5;H3BUC9	NOMO1	Nodal modulator 1;Nodal modulator 3;Nodal modulator 2	-0.116	-0.158	0.035	-0.074	0.164638653417044	0.0546966947826194	0.999782372297587	0.986820045633576
Q6Y1H2	HACD2	Very-long-chain (3R)-3-hydroxyacyl-CoA dehydratase 2	-0.116	-0.435	0.117	-0.196	0.796453501131606	0.258199464225483	0.999782372297587	0.987792920800647
P0CG31;J3QKZ1;J3KS91;I3L365;K7EQ88	ZNF286B	Putative zinc finger protein 286B	-0.116	-0.121	-0.277	0.287	0.686485489206322	0.674332121555871	0.999782372297587	0.986820045633576
Q68E01;A0A096LNW8	INTS3	Integrator complex subunit 3	-0.116	0.289	-0.018	-0.005	0.158301805698779	0.000454307303259738	0.999782372297587	0.998941471251578		+
Q69YU5;F8VQR3;F8VS87;G3V1W1;F8VXG8	C12orf73	Uncharacterized protein C12orf73	-0.116	-0.132	0.058	0.129	0.381932053219525	0.327887983220434	0.999782372297587	0.986820045633576
G3V3G8;G3V5A9;G3V4B7;Q92843;G3V3B7	BCL2L2	Bcl-2-like protein 2	-0.116	-0.154	0.106	-0.048	0.337510473808287	0.199414367753774	0.999782372297587	0.987929615026761
P09105	HBQ1	Hemoglobin subunit theta-1	-0.116	0.115	0.2	0.022	0.490835812850445	0.512570638577934	0.999782372297587	0.998941471251578
Q9BRV8	SIKE1	Suppressor of IKBKE 1	-0.116	0.035	0.024	0.005	0.0294678312341024	0.572503053548145	0.999782372297587	0.998941471251578	+
Q7Z739;A0A087X0Q1;A0A024R7W5;A0A087WY31;S4R373;A0A087X0C3	YTHDF3	YTH domain-containing family protein 3	-0.116	0.009	0.016	-0.061	0.366589614533246	0.953662228689706	0.999782372297587	0.987792920800647
P49207	RPL34	60S ribosomal protein L34	-0.116	-0.063	0.032	0.084	0.323258407453248	0.626509307201562	0.999782372297587	0.986820045633576
E7EST9;E7ESU0	USP19	Ubiquitin carboxyl-terminal hydrolase	-0.116	0.071	0.024	0	0.00483606755386278	0.100273219895991	0.999782372297587	0.9991243317065	+
P19174;V9GY71;V9GYH5;V9GY63;A0A0D9SEK2	PLCG1	1-phosphatidylinositol 4,5-bisphosphate phosphodiesterase gamma-1	-0.116	-0.16	-0.02	0.016	0.00761323321291194	0.000427963704548101	0.999782372297587	0.994363510414984	+	+
Q96T21;Q5HYY5	SECISBP2	Selenocysteine insertion sequence-binding protein 2	-0.115	0.045	0.028	-0.038	0.011537233902528	0.373814930658541	0.999782372297587	0.986820045633576	+
O75113;I3L3R7	N4BP1	NEDD4-binding protein 1	-0.115	-0.057	0.012	0.033	0.00404442234756232	0.178818371309883	0.999782372297587	0.986820045633576	+
Q14249	ENDOG	Endonuclease G, mitochondrial	-0.115	0.384	-0.053	-0.036	0.151480866127599	5.47957148192118e-06	0.999782372297587	0.987792920800647		+
Q6XZF7;A0A1C7CYY6;A0A1B0GTX1	DNMBP	Dynamin-binding protein	-0.115	0.073	-0.016	-0.055	0.0167090621966661	0.146749953668744	0.999782372297587	0.986820045633576	+
B4DL54;H0YID9;H0YHA3;H0YJ25;H0YHB4;H0YIM3	CHURC1-FNTB		-0.115	0.229	0.11	-0.042	0.142370067772144	0.00312895499828705	0.999782372297587	0.987792920800647		+
Q9NSY1;H0Y9P1;K4DI97	BMP2K	BMP-2-inducible protein kinase	-0.115	-0.149	0.063	0.034	0.0334862387220534	0.00654645819492586	0.999782372297587	0.986820045633576	+	+
O76021;I3L3U9	RSL1D1	Ribosomal L1 domain-containing protein 1	-0.115	-0.036	-0.027	0.075	0.136561794102449	0.687299397372905	0.999782372297587	0.986820045633576
Q9NWM8;H7C1Z9;F8WBZ0	FKBP14	Peptidyl-prolyl cis-trans isomerase FKBP14;Peptidyl-prolyl cis-trans isomerase	-0.115	0.103	-0.008	-0.068	0.456863604899189	0.525285600472808	0.999782372297587	0.987792920800647
Q9H7B2;Q5VXN0;U3KQN5;Q5VXM9	RPF2	Ribosome production factor 2 homolog	-0.115	-0.182	-0.054	0.082	0.186497885525358	0.0327464742785645	0.999782372297587	0.986820045633576		+
Q96IZ7;H7C5Q0;C9J713;C9J367;C9JVB3	RSRC1	Serine/Arginine-related protein 53	-0.115	-0.007	-0.039	-0.02	0.0492369218833587	0.931932190752018	0.999782372297587	0.994363510414984	+
Q9UHV9	PFDN2	Prefoldin subunit 2	-0.115	-0.192	0.016	0.039	0.0956724259861426	0.00530285612555324	0.999782372297587	0.987792920800647		+
Q6PII3;A0A0B4J1R8;A0A087WYA9	CCDC174	Coiled-coil domain-containing protein 174	-0.115	-0.008	-0.084	-0.01	0.310212287042032	0.953397687163871	0.999782372297587	0.998941471251578
Q7Z7C8;B4DZU5;A0A0A0MRR3;C9J7M8	TAF8	Transcription initiation factor TFIID subunit 8	-0.115	-0.056	0	0.037	0.0740546384536204	0.437180424449498	0.999782372297587	0.987792920800647
G3V325;O75127;C9JGL8;C9JQN9;C9JJT5;C9JU26;C9JWL7	ATP5J2-PTCD1	Pentatricopeptide repeat-containing protein 1, mitochondrial	-0.115	0.002	0.013	-0.068	0.140437383032858	0.981377338825357	0.999782372297587	0.986820045633576
O43752	STX6	Syntaxin-6	-0.115	-0.417	0.026	-0.08	0.260556809149051	4.90909054447578e-05	0.999782372297587	0.986820045633576		+
S4R360;J3KPP0;S4R2Z7;Q9Y6G3	MRPL42	39S ribosomal protein L42, mitochondrial	-0.114	0.188	-0.149	-0.075	0.361102546896913	0.1212790824034	0.999782372297587	0.986820045633576
Q15714;A0A087X0H8	TSC22D1	TSC22 domain family protein 1	-0.114	-0.144	-0.026	-0.018	0.331736398711151	0.217040179335956	0.999782372297587	0.998941471251578
O95405	ZFYVE9	Zinc finger FYVE domain-containing protein 9	-0.114	-0.025	0.002	-0.024	0.0642929942101608	0.734938256065652	0.999782372297587	0.992026417795833
B0QZ72;A0A087X169;Q5T6S3;X6RER8	PHF19	PHD finger protein 19	-0.114	0.317	0.081	0.093	0.47591711014227	0.0324902628499109	0.999782372297587	0.986820045633576		+
Q13523;H0YDJ3	PRPF4B	Serine/threonine-protein kinase PRP4 homolog	-0.114	0.035	-0.043	0.03	0.0230228254788665	0.544974865241768	0.999782372297587	0.987792920800647	+
Q96A33;A0A087WYW6;J3QR89	CCDC47	Coiled-coil domain-containing protein 47	-0.114	-0.197	0.061	-0.133	0.487393166672069	0.209983977602767	0.999782372297587	0.986820045633576
Q4J6C6;H7C0M0;C9JMT4;H7BZP6	PREPL	Prolyl endopeptidase-like	-0.114	-0.128	0	-0.018	0.057626831623928	0.0356326539987823	0.999782372297587	0.995329300033407		+
Q9NRH2;E7EUC4	SNRK	SNF-related serine/threonine-protein kinase	-0.114	0.187	0.08	0.12	0.119484631994827	0.00970193735643138	0.999782372297587	0.986820045633576		+
C6ZRK5;Q5VVR7;C6ZRJ7;A0A0D9SGH8;E2GH26;Q9NQB0;Q5JRY3;Q5JRY5;A0A0A0MTL7;C6ZRJ6;H0YEE5;Q5VVR5;Q5JRY4	TCF7L2	Transcription factor 7-like 2	-0.114	0.302	0.099	0.032	0.490650107351243	0.0492324601625138	0.999782372297587	0.995329300033407		+
P61254;J3QRI7;J3QQQ9;J3QQV1;J3QRC4;J3KSS0	RPL26	60S ribosomal protein L26	-0.114	0.009	-0.061	0.131	0.331705280022808	0.951754949799773	0.999782372297587	0.986820045633576
Q9H116;Q5JXG1	GZF1	GDNF-inducible zinc finger protein 1	-0.114	0.098	-0.026	-0.041	0.131428529162379	0.213033933702512	0.999782372297587	0.987792920800647
Q13233	MAP3K1	Mitogen-activated protein kinase kinase kinase 1	-0.114	0.064	0.048	0.065	0.346683243598339	0.633631189683577	0.999782372297587	0.987792920800647
P27448;J3KNR0;A0A0A0MSZ1;H0YIY6;A2SY06;H0YKP9;H0YNV4;H0YKJ3	MARK3	MAP/microtubule affinity-regulating kinase 3	-0.114	-0.008	0.024	0.016	0.0415312048891038	0.92117405388017	0.999782372297587	0.995329300033407	+
P30837;A0A0U1RQK9	ALDH1B1	Aldehyde dehydrogenase X, mitochondrial	-0.114	-0.277	0.009	0.003	0.0342264800121055	2.90422584030749e-06	0.999782372297587	0.998941471251578	+	+
Q93075;H7C1W4;H7BZJ2;H7C1D0	TATDN2	Putative deoxyribonuclease TATDN2	-0.114	0.139	-0.094	0.053	0.417295570285893	0.323475209313677	0.999782372297587	0.991733023941955
P20336;S4R3Q3;M0R257	RAB3A	Ras-related protein Rab-3A	-0.114	-0.458	0.074	-0.11	0.726867066573856	0.101681953210373	0.999782372297587	0.991733023941955
P38432	COIL	Coilin	-0.114	0.087	-0.022	0.026	0.0504744169363978	0.153673419880674	0.999782372297587	0.987792920800647
Q92600;F8WBZ6	RQCD1	Cell differentiation protein RCD1 homolog	-0.113	-0.032	0.036	-0.07	0.0978927576000034	0.691551206876967	0.999782372297587	0.986820045633576
U3KPZ7;Q9P2N5	RBM27	RNA-binding protein 27	-0.113	0.018	0.012	0.027	0.0109292205573436	0.736235470750978	0.999782372297587	0.987792920800647	+
E7EQB3;Q9BSV6;B0V3J0;A9C4B9;A0A0G2JNK5	TSEN34	tRNA-splicing endonuclease subunit Sen34	-0.113	0.161	0.059	0.105	0.338825422790222	0.166092988881244	0.999782372297587	0.986820045633576
Q9BRA0;I3L3Z2;I3L4V0	NAA38	N-alpha-acetyltransferase 38, NatC auxiliary subunit	-0.113	-0.039	-0.035	0.031	0.227955345019143	0.721553032881008	0.999782372297587	0.994363510414984
Q5T7W7	TSTD2	Thiosulfate sulfurtransferase/rhodanese-like domain-containing protein 2	-0.113	0.011	0.034	0.06	0.305267877192575	0.93834794014817	0.999782372297587	0.987792920800647
O00116;A0A1B0GWA2;A0A2R8YEL0;B8ZZ81	AGPS	Alkyldihydroxyacetonephosphate synthase, peroxisomal	-0.113	-0.093	-0.008	0.042	0.00964314794103522	0.0392098877601694	0.999782372297587	0.986820045633576	+	+
Q9NZN8;F8VV52;F8VUB4;F8VP97;F8W145;F8VRS8;F8VVY1;F8VX63;F8VQD8;A0A087X050;H0YH84;F8VQF4;F8VVD4;F8VWH8;H0YI11;F8VRJ3;H0YHT6	CNOT2	CCR4-NOT transcription complex subunit 2	-0.113	-0.087	-0.023	0.023	0.0459155354994298	0.138735776325169	0.999782372297587	0.991733023941955	+
Q9Y2Z0	SUGT1	Suppressor of G2 allele of SKP1 homolog	-0.112	-0.053	-0.007	0.001	0.0106182742058499	0.260398024976622	0.999782372297587	0.998963001501439	+
Q9UHB7;C9JCE0;H7C319	AFF4	AF4/FMR2 family member 4	-0.112	0.206	-0.048	0.076	0.0278965018080743	0.00012051040990755	0.999782372297587	0.986820045633576	+	+
E9PNK6;Q16890;J3KNE7;E9PPQ1;E9PNQ9	TPD52L1	Tumor protein D53	-0.112	-0.328	0.037	-0.066	0.063910099561349	8.85454740192655e-07	0.999782372297587	0.986820045633576		+
A0A087X0M0;Q7Z5L2	R3HCC1L	Coiled-coil domain-containing protein R3HCC1L	-0.112	-0.039	-0.125	0.044	0.303924182756544	0.755519989674608	0.999782372297587	0.987792920800647
Q5JSB5;Q14186;F5H452;Q5JSB6	TFDP1	Transcription factor Dp-1	-0.112	0.101	0.036	-0.017	0.260049574168459	0.328176468918983	0.999782372297587	0.997640679514519
P41252;A0A0A0MSX9;J3KR24;Q5TCD1;Q5TCC6;Q5TCC9	IARS	Isoleucine--tRNA ligase, cytoplasmic	-0.112	-0.24	-0.035	0.013	0.0169376523733008	3.23123661570636e-06	0.999782372297587	0.995329300033407	+	+
O60231;A0A140T947;Q5SQH5;A0A140T8Y5;A2AB15;A0A140T9T4	DHX16	Putative pre-mRNA-splicing factor ATP-dependent RNA helicase DHX16	-0.112	-0.061	0.024	-0.017	0.039486972840357	0.301686362744104	0.999782372297587	0.994429297670888	+
Q96C12;J3KQ26;H3BS74	ARMC5	Armadillo repeat-containing protein 5	-0.112	0.288	-0.114	0.108	0.421282935382655	0.0272198523610014	0.999782372297587	0.986820045633576		+
Q86YT6	MIB1	E3 ubiquitin-protein ligase MIB1	-0.112	-0.141	-0.035	0.064	0.127961462447143	0.0533747239015976	0.999782372297587	0.986820045633576
Q9UHL9;E9PFE2;H7C4Q8	GTF2IRD1	General transcription factor II-I repeat domain-containing protein 1	-0.112	0.428	0.001	0.018	0.71482090175305	0.105411500427161	0.999782372297587	0.998941471251578
C9JLU1;P52434	POLR2H	DNA-directed RNA polymerases I, II, and III subunit RPABC3	-0.112	-0.02	-0.047	-0.048	0.152912726892943	0.84143853611822	0.999782372297587	0.986820045633576
Q2M2I8;E9PG46	AAK1	AP2-associated protein kinase 1	-0.111	-0.136	0.028	0.106	0.31479793936627	0.219553193693411	0.999782372297587	0.986820045633576
O75821;K7EL20;K7ENA8;K7EP16	EIF3G	Eukaryotic translation initiation factor 3 subunit G	-0.111	0.03	-0.02	0.012	0.015176837646193	0.574787888922084	0.999782372297587	0.995329300033407	+
Q99996;A0A0A0MRF6;A0A0A0MRE9;A0A087WX84;H7BYL6;A0A2R8Y590;H0Y6Q0;Q6PJH3;H7BZV6	AKAP9	A-kinase anchor protein 9	-0.111	-0.14	0.016	0.039	0.0151596363492953	0.00260888412486948	0.999782372297587	0.986820045633576	+	+
Q96BY7	ATG2B	Autophagy-related protein 2 homolog B	-0.111	0.121	-0.001	-0.033	0.129611664008477	0.100901719773739	0.999782372297587	0.987792920800647
Q10469	MGAT2	Alpha-1,6-mannosyl-glycoprotein 2-beta-N-acetylglucosaminyltransferase	-0.111	-0.068	0.221	-0.265	0.718616481467291	0.835236713819206	0.999782372297587	0.986820045633576
A0A087WZ70;Q9BXD5	NPL	N-acetylneuraminate lyase	-0.111	-0.094	-0.106	0.394	0.85529832881203	0.881664988351094	0.999782372297587	0.986820045633576
Q9H269;Q5JUA9;Q5JUB0	VPS16	Vacuolar protein sorting-associated protein 16 homolog	-0.111	0.152	0.025	-0.068	0.0356490375208183	0.00461778654163641	0.999782372297587	0.986820045633576	+	+
P32121;K7ENA6;I3L412;Q68DZ5;K7EL17;I3L0V6	ARRB2	Beta-arrestin-2	-0.111	-0.098	0.027	-0.021	0.333140496618733	0.407383835671433	0.999782372297587	0.996950401433084
F8WEU8;Q9UBF6	RNF7	RING-box protein 2	-0.111	0.065	-0.11	0.038	0.699508962362009	0.833884958884664	0.999782372297587	0.998941471251578
P41229;F8WF56;H7BZF9;F8WDK1;F8W7H7	KDM5C	Lysine-specific demethylase 5C	-0.111	-0.052	0.049	0.07	0.00668400648009866	0.233826558188496	0.999782372297587	0.986820045633576	+
P29144;Q5VZU9	TPP2	Tripeptidyl-peptidase 2	-0.11	-0.03	-0.007	0.002	0.00390529725837832	0.481807318955561	0.999782372297587	0.998963001501439	+
Q05513;E9PBE1;D6REZ8;D6RDM0;D6RG01;D6RBD4;F2Z2H9;D6RGG1;D6RAU1;F2Z3C5	PRKCZ	Protein kinase C zeta type	-0.11	0.008	0.117	-0.013	0.336452408108181	0.95391189603914	0.999782372297587	0.998941471251578
A6NKD9;H0YJE0;G3V2D7;H0YJY5;G3V5D5;G3V4C8	CCDC85C	Coiled-coil domain-containing protein 85C	-0.11	0.159	-0.012	-0.025	0.00827777709785982	0.000239231189766266	0.999782372297587	0.987792920800647	+	+
Q8IVW6;H3BQ92	ARID3B	AT-rich interactive domain-containing protein 3B	-0.11	-0.079	0.048	0.019	0.0233903667261333	0.120726905756863	0.999782372297587	0.99306892647564	+
Q49MG5;E7ETZ8;A0A0C4DG83	MAP9	Microtubule-associated protein 9	-0.11	-0.152	-0.015	0.006	0.0814369249765202	0.0157131111683597	0.999782372297587	0.998941471251578		+
Q58FG1	HSP90AA4P	Putative heat shock protein HSP 90-alpha A4	-0.11	0.01	-0.009	-0.112	0.434568057504211	0.95391189603914	0.999782372297587	0.986820045633576
Q5W015;Q5VX20;A0A1W2PR17;Q16875;F2Z2I2;H0Y483;Q9H178;A0A1W2PNV9	PFKFB3	6-phosphofructo-2-kinase/fructose-2,6-bisphosphatase 3;6-phosphofructo-2-kinase;Fructose-2,6-bisphosphatase	-0.11	-0.051	-0.029	0.03	0.21474402163379	0.605720097789543	0.999782372297587	0.994363510414984
A0A1W2PR85;O15056;E7ER60;H0YEV8	SYNJ2	Synaptojanin-2	-0.11	-0.069	-0.064	0.003	0.0236514175151398	0.178564002269234	0.999782372297587	0.998941471251578	+
Q7Z628;C9J586;E7EU49;E9PG37;Q9NR81;Q5SQI6;C9J609;C9JNF2;H7C4P0	NET1	Neuroepithelial cell-transforming gene 1 protein	-0.11	-0.285	-0.003	0.026	0.133469139090682	0.000123614584381354	0.999782372297587	0.993986649623089		+
Q9Y2Q9;H0YAT2;H7C5V3;E5RGC7;E5RFH3;U3KQQ8;E5RK86;E5RFT8	MRPS28	28S ribosomal protein S28, mitochondrial	-0.11	-0.076	0.06	0.05	0.176412286483634	0.375511270164917	0.999782372297587	0.986820045633576
P62280;M0QZC5;M0R1H6;M0R1H5	RPS11	40S ribosomal protein S11	-0.11	0.072	-0.008	0.029	0.169939596995759	0.400853004279663	0.999782372297587	0.99423041989641
Q9H5Q4	TFB2M	Dimethyladenosine transferase 2, mitochondrial	-0.11	-0.185	0.026	0	0.0605702582460093	0.00176246632569882	0.999782372297587	0.998963001501439		+
P46778;G3V1B3;M0R181	RPL21	60S ribosomal protein L21	-0.11	-0.122	-0.018	0.068	0.0768088022600802	0.0530001139194643	0.999782372297587	0.986820045633576
Q5H9A7;P01033;Q5H9B4;Q5H9B5	TIMP1	Metalloproteinase inhibitor 1	-0.11	0.29	0.16	-0.152	0.566464135418918	0.0989777922233463	0.999782372297587	0.986820045633576
Q16543;K7EQA9;K7EL68;K7EIU0	CDC37	Hsp90 co-chaperone Cdc37;Hsp90 co-chaperone Cdc37, N-terminally processed	-0.11	-0.143	0.012	0.045	0.0861426292924463	0.0258671415843082	0.999782372297587	0.986820045633576		+
Q9H6H4;E5RGS2	REEP4	Receptor expression-enhancing protein 4;Receptor expression-enhancing protein	-0.11	-0.147	0.05	-0.111	0.363311156647374	0.223399288879611	0.999782372297587	0.986820045633576
Q9NVR2;H0YBW3;E5RHN1;E5RJN5	INTS10	Integrator complex subunit 10	-0.11	0.014	0.019	-0.021	0.0361527068749768	0.83369088171507	0.999782372297587	0.99306892647564	+
Q96RG2;H7C0L7;C9J4R3;C9J1Z3	PASK	PAS domain-containing serine/threonine-protein kinase	-0.109	0.09	-0.04	-0.003	0.0225552542658616	0.0694373090256145	0.999782372297587	0.998963001501439	+
O75940	SMNDC1	Survival of motor neuron-related-splicing factor 30	-0.109	-0.061	0.026	0.063	0.138406189855604	0.447770921699958	0.999782372297587	0.986820045633576
Q14684	RRP1B	Ribosomal RNA processing protein 1 homolog B	-0.109	-0.136	-0.055	0.04	0.0170874818849976	0.00349549602741045	0.999782372297587	0.986820045633576	+	+
Q5LJA5;Q5LJA9;H0Y636;H0Y4K0	UCHL5	Ubiquitin carboxyl-terminal hydrolase	-0.109	-0.177	0.002	0.031	0.0621493910630816	0.00260888412486948	0.999782372297587	0.987792920800647		+
Q16537	PPP2R5E	Serine/threonine-protein phosphatase 2A 56 kDa regulatory subunit epsilon isoform	-0.109	0.147	-0.031	-0.023	0.128881864033063	0.0405244902703047	0.999782372297587	0.994363510414984		+
Q92615;A0A087X183;X6RCG6;V9GYI5	LARP4B	La-related protein 4B	-0.109	-0.13	0.001	0.061	0.00811734661132687	0.00199455768252777	0.999782372297587	0.986820045633576	+	+
Q9HB96	FANCE	Fanconi anemia group E protein	-0.109	-0.141	0.02	0.003	0.311723337681605	0.187184005711359	0.999782372297587	0.998963001501439
E7EPB3;P50914	RPL14	60S ribosomal protein L14	-0.109	-0.011	0.041	0.047	0.188221563720555	0.92117405388017	0.999782372297587	0.987792920800647
C9J406;H7C463	IMMT		-0.109	-0.087	-0.011	-0.119	0.465779599045589	0.582347230373976	0.999782372297587	0.986820045633576
Q9NXN4	GDAP2	Ganglioside-induced differentiation-associated protein 2	-0.109	0.046	0.032	-0.032	0.0926089446433017	0.528950630341571	0.999782372297587	0.987792920800647
Q8IU85;A0A087WUR6	CAMK1D	Calcium/calmodulin-dependent protein kinase type 1D	-0.108	-0.077	0.02	0.025	0.0573132247680772	0.196892083042106	0.999782372297587	0.987792920800647
Q9NVR5	DNAAF2	Protein kintoun	-0.108	-0.074	-0.115	0.077	0.311593212699777	0.521631610185958	0.999782372297587	0.986820045633576
Q8NEZ2;H0YBN0;E5RG91;E5RJ10;E5RHB8;E5RJX6	VPS37A	Vacuolar protein sorting-associated protein 37A	-0.108	-0.13	0.045	0.044	0.110827095301062	0.0549747074315962	0.999782372297587	0.986820045633576
E9PLL6;P46776;E9PJD9;E9PLX7	RPL27A	60S ribosomal protein L27a	-0.108	-0.339	0.068	0.182	0.655631330459148	0.115645220152189	0.999782372297587	0.986820045633576
Q15751;H0YNB1;H0YL74;H0YKW7;H0YLG2;H0YK45	HERC1	Probable E3 ubiquitin-protein ligase HERC1	-0.108	-0.121	-0.023	-0.026	0.193991881383264	0.145650574474932	0.999782372297587	0.994429297670888
P86790;P86791;F8WD66	CCZ1B	Vacuolar fusion protein CCZ1 homolog B;Vacuolar fusion protein CCZ1 homolog	-0.108	-0.029	-0.003	-0.033	0.0292954079070043	0.617787968966247	0.999782372297587	0.986820045633576	+
Q8IY81;J3KS36;J3KS74;J3QSE2;J3QRS5;J3QR05	FTSJ3	pre-rRNA processing protein FTSJ3	-0.108	0.012	-0.042	0.063	0.11106342231616	0.889360339039512	0.999782372297587	0.986820045633576
Q99470	SDF2	Stromal cell-derived factor 2	-0.108	0.166	-0.025	0.141	0.335851453547205	0.1279833934298	0.999782372297587	0.986820045633576
E5RFV3;A0A087WY03	SREK1		-0.108	-0.011	0.086	0.1	0.217491832451517	0.923980367472251	0.999782372297587	0.986820045633576
Q9NZ63	C9orf78	Uncharacterized protein C9orf78	-0.108	-0.051	-0.052	0.099	0.211947898108707	0.602834419551146	0.999782372297587	0.986820045633576
Q2M3G4;A6NN40;C9JXU1	SHROOM1	Protein Shroom1	-0.108	-0.115	-0.072	0.029	0.288802072892747	0.262058779527384	0.999782372297587	0.994728763862787
A0A0U1RQQ9;Q6P3W7;F8VSC5;H0YIK6	SCYL2	SCY1-like protein 2	-0.108	0.046	-0.004	-0.027	0.0014047921840521	0.19981661322296	0.999782372297587	0.986820045633576	+
A0A1B0GTW1;A0A2R8YDH4;Q9UDY2;U3KQJ2;B1AN86	TJP2	Tight junction protein ZO-2	-0.107	-0.09	-0.019	0.028	0.000516301899861171	0.00352297503295439	0.999782372297587	0.986820045633576	+	+
F6UZG9;Q8NFZ0	FBXO18	F-box only protein 18	-0.107	0.348	0.048	-0.106	0.198892027929358	4.35043502671238e-05	0.999782372297587	0.986820045633576		+
E7EWD6;Q76L83	ASXL2	Putative Polycomb group protein ASXL2	-0.107	0.192	0.006	0.008	0.0530768949834022	0.000660934565151657	0.999782372297587	0.998941471251578		+
Q9BXB4	OSBPL11	Oxysterol-binding protein-related protein 11	-0.107	0.058	-0.007	0.01	0.0241586958626998	0.252620067133477	0.999782372297587	0.996075455227575	+
O60462;C9JH98	NRP2	Neuropilin-2	-0.107	-0.286	-0.039	-0.071	0.638895893789211	0.16770018786022	0.999782372297587	0.994363510414984
Q6L8Q7;F6T1Q0	PDE12	2,5-phosphodiesterase 12	-0.107	-0.039	0.025	-0.022	0.0562264878390892	0.548203206901433	0.999782372297587	0.992026417795833
Q9H0D6	XRN2	5-3 exoribonuclease 2	-0.107	-0.065	-0.003	0.031	0.00808838350698429	0.124783791639885	0.999782372297587	0.986820045633576	+
Q6UX04;D6REK3	CWC27	Peptidyl-prolyl cis-trans isomerase CWC27 homolog	-0.107	-0.034	0.019	-0.042	0.200990910292503	0.730824300492746	0.999782372297587	0.987792920800647
P15880;H0YEN5;E9PQD7;E9PMM9;I3L404;E9PPT0;E9PM36;H3BNG3;H0YE27	RPS2	40S ribosomal protein S2	-0.107	0.034	0.029	0.048	0.0664114054398429	0.619611396062658	0.999782372297587	0.986820045633576
Q8NHG8	ZNRF2	E3 ubiquitin-protein ligase ZNRF2	-0.107	-0.078	0.076	-0.008	0.59244632260493	0.713032448990061	0.999782372297587	0.998963001501439
Q9UI10;A0A087WTA5;E7ERK9;A0A087WW69;F8W8L6;H7C2L8;F8WEV6	EIF2B4	Translation initiation factor eIF-2B subunit delta	-0.107	-0.108	0.031	0.001	0.0478569070624948	0.0503800156871263	0.999782372297587	0.998963001501439	+
Q9UKZ1;H7C0C7	CNOT11	CCR4-NOT transcription complex subunit 11	-0.107	0.024	-0.039	0.073	0.285064542254247	0.841912544034526	0.999782372297587	0.986820045633576
Q8N3C0;E5RFZ0;J3KNJ4	ASCC3	Activating signal cointegrator 1 complex subunit 3	-0.106	-0.048	-0.016	-0.016	0.0749261320876517	0.47168698258338	0.999782372297587	0.995329300033407
O00743;Q5T1S7	PPP6C	Serine/threonine-protein phosphatase 6 catalytic subunit;Serine/threonine-protein phosphatase 6 catalytic subunit, N-terminally processed	-0.106	-0.089	-0.013	-0.019	0.450632445130191	0.550035154127028	0.999782372297587	0.998941471251578
Q9NYJ8;A0A1B0GV57;U3KQR0;U3KQ62	TAB2	TGF-beta-activated kinase 1 and MAP3K7-binding protein 2	-0.106	0.099	0.053	-0.059	0.0510777837079033	0.0744165653465601	0.999782372297587	0.986820045633576
O60293;G3V1X1	ZFC3H1	Zinc finger C3H1 domain-containing protein	-0.106	-0.294	-0.036	0.055	0.00746501295017258	1.43800359605846e-09	0.999782372297587	0.986820045633576	+	+
Q9NQE9	HINT3	Histidine triad nucleotide-binding protein 3	-0.106	-0.112	0.041	-0.052	0.309535542233778	0.28782339839691	0.999782372297587	0.987792920800647
Q9Y625;A0A087WT82	GPC6	Glypican-6;Secreted glypican-6	-0.106	-0.331	0.05	-0.038	0.690437144355585	0.161508501902071	0.999782372297587	0.997834592890521
Q9UBY8;A0A1B0GU79;A0A0J9YXY6;A0A0J9YYK8;A0A1B0GVR1;A0A0J9YX19;A0A1B0GTJ5;A0A1B0GUR8;A0A0J9YWD2	CLN8	Protein CLN8	-0.106	-0.223	-0.278	-0.231	0.772628552257356	0.510160495286367	0.999782372297587	0.986820045633576
Q8N9F7;J3QQN7;J3KTA9	GDPD1	Glycerophosphodiester phosphodiesterase domain-containing protein 1	-0.106	-0.268	0.028	-0.139	0.108776899139042	8.32049165951399e-05	0.999782372297587	0.986820045633576		+
O75506	HSBP1	Heat shock factor-binding protein 1	-0.106	0.153	0.074	-0.009	0.376405101405475	0.19137744478361	0.999782372297587	0.998941471251578
Q9Y5T5;H9KVB6	USP16	Ubiquitin carboxyl-terminal hydrolase 16	-0.106	-0.102	-0.081	0.065	0.0385686148342644	0.0501493261042701	0.999782372297587	0.986820045633576	+
Q96C90	PPP1R14B	Protein phosphatase 1 regulatory subunit 14B	-0.106	-0.068	0.031	-0.15	0.470873936470094	0.667282725267649	0.999782372297587	0.986820045633576
A0A075B730;P58107	EPPK1	Epiplakin	-0.105	-0.23	-0.007	0.009	0.0170874818849976	2.42164021979767e-06	0.999782372297587	0.996950401433084	+	+
O60343;Q5JU47	TBC1D4	TBC1 domain family member 4	-0.105	-0.032	0.014	-0.019	0.0239322074836301	0.555687188402076	0.999782372297587	0.992215257072922	+
Q96S90	LYSMD1	LysM and putative peptidoglycan-binding domain-containing protein 1	-0.105	-0.042	-0.034	0.009	0.250679879420363	0.686480043443804	0.999782372297587	0.998941471251578
O14802;Q7Z755;R4GMX2	POLR3A	DNA-directed RNA polymerase III subunit RPC1	-0.105	-0.088	0.013	0.019	0.012784223156297	0.0428785392151143	0.999782372297587	0.987792920800647	+	+
A0A075B6H4	CSRP2BP		-0.105	0.033	-0.071	-0.199	0.395790664517798	0.822330029699096	0.999782372297587	0.986820045633576
A0A0A0MRF3;Q53GI4;Q15561;Q15562;H0YGS2;H0Y7B0;H0YCZ6;H0YG62	TEAD4	Transcriptional enhancer factor TEF-3;Transcriptional enhancer factor TEF-4	-0.105	0.143	-0.238	-0.09	0.474475987535531	0.328176468918983	0.999782372297587	0.986820045633576
Q86SX3;C9IYA4;C9K0G6;C9J1F2;C9JZ80;C9J317;C9J6B2;F8VP51	C14orf80	Uncharacterized protein C14orf80	-0.105	0.068	0.123	-0.231	0.337212189081072	0.569955741904809	0.999782372297587	0.986820045633576
Q9NQZ6	ZC4H2	Zinc finger C4H2 domain-containing protein	-0.105	-0.056	-0.01	0.007	0.450246595233679	0.716097814667054	0.999782372297587	0.998941471251578
A0A0G2JNR6;A0A0G2JN52;Q9Y5P8;C9JMU6	PPP2R3B	Serine/threonine-protein phosphatase 2A regulatory subunit B subunit beta	-0.105	0.112	0.006	0.087	0.476179487001055	0.457822942417121	0.999782372297587	0.986820045633576
Q96NB3;J3QQQ3	ZNF830	Zinc finger protein 830	-0.105	-0.035	0.061	-0.027	0.121660424281491	0.657180660908215	0.999782372297587	0.992026417795833
J3QS47;J3QRH5;J3KSL5;F5H757;P49447	CYB561	Cytochrome b561	-0.105	-0.217	0.064	-0.149	0.65397044214554	0.322519652052048	0.999782372297587	0.986820045633576
Q8TD55;C9J4A7	PLEKHO2	Pleckstrin homology domain-containing family O member 2	-0.105	0.271	0.081	0.081	0.598366461030249	0.13747907150897	0.999782372297587	0.987792920800647
Q9UBP9;B8ZZL1;H0Y6R1;H7BZV7	GULP1	PTB domain-containing engulfment adapter protein 1	-0.105	-0.017	0.056	0.005	0.0439058948617534	0.794137632038274	0.999782372297587	0.998941471251578	+
Q9UHF7;E5RFF3;E5RJ97;H0YC29;H0YAV4;E7EVN4;F8W8T0;C9J6L7	TRPS1	Zinc finger transcription factor Trps1	-0.104	0.063	0.021	0.03	0.0172586557930816	0.174996301820551	0.999782372297587	0.986820045633576	+
Q01826;C9JGL9;C9IZC5;C9JP21;C9JLL5;C9J7F3;A0A087WW75;C9J3I0;H0YN86;A0A087WW22	SATB1	DNA-binding protein SATB1	-0.104	-0.069	-0.036	0.089	0.591250489428439	0.742002066594921	0.999782372297587	0.987792920800647
C9JY26;Q9BZG1;C9JBG0;Q96PJ7;E7ES60	RAB34	Ras-related protein Rab-34	-0.104	-0.112	0.097	-0.174	0.659795318744738	0.643135883747798	0.999782372297587	0.986820045633576
Q15438;K7ENQ8;K7ERV8;K7EJN5;K7ENH6;K7EKA2	CYTH1	Cytohesin-1	-0.104	-0.361	-0.08	0.103	0.465633759890369	0.00581490308807703	0.999782372297587	0.986820045633576		+
P17066;P48741	HSPA6	Heat shock 70 kDa protein 6	-0.104	0.026	-0.016	0.049	0.275006604806935	0.820124196653348	0.999782372297587	0.987792920800647
Q969R8	ITFG2	Integrin-alpha FG-GAP repeat-containing protein 2	-0.104	-0.168	0.047	-0.044	0.576944222831054	0.347472506135649	0.999782372297587	0.995329300033407
Q99933;J3QTA2;C9JYK5	BAG1	BAG family molecular chaperone regulator 1	-0.104	0.202	-0.029	-0.232	0.386346342636481	0.077892691243924	0.999782372297587	0.986820045633576
Q5RL73	RBM48	RNA-binding protein 48	-0.104	0.111	-0.097	0.085	0.474210466532643	0.45418231767355	0.999782372297587	0.986820045633576
F8WBY6;Q8N3Z3;A0A087WUP3;C9J8V5	GTPBP8	GTP-binding protein 8	-0.104	0.25	0.002	-0.058	0.121793723651616	0.000252317756394667	0.999782372297587	0.986820045633576		+
C9JZJ1;O94768	STK17B	Serine/threonine-protein kinase 17B	-0.104	0.222	0.147	0.067	0.298763217416935	0.0197339565502552	0.999782372297587	0.986820045633576		+
Q9Y5X2;C9J271;C9J014;C9J8E6;C9JCB9;C9IYC5	SNX8	Sorting nexin-8	-0.104	-0.154	0.017	-0.033	0.163880607627099	0.0381054405572254	0.999782372297587	0.987792920800647		+
O94925;H7BZD1;C9JIJ6;B7Z509;H7C201	GLS	Glutaminase kidney isoform, mitochondrial	-0.104	-0.234	-0.025	-0.04	0.0331783150373325	9.46477185263127e-06	0.999782372297587	0.986820045633576	+	+
Q9UDY4;C9JUL4	DNAJB4	DnaJ homolog subfamily B member 4	-0.103	-0.06	0.101	-0.012	0.0953812623507192	0.362636313333213	0.999782372297587	0.996950401433084
Q02127;I3NI32;J3QRQ3;I3L449;J3QRJ4	DHODH	Dihydroorotate dehydrogenase (quinone), mitochondrial	-0.103	-0.188	-0.036	-0.061	0.139790189255752	0.00601762435736736	0.999782372297587	0.986820045633576		+
A0A087WVD1	LENG9		-0.103	-0.125	-0.142	-0.127	0.430666534794846	0.339411765997945	0.999782372297587	0.986820045633576
Q13158	FADD	FAS-associated death domain protein	-0.103	-0.011	0.039	0.097	0.182015449318567	0.911964375015637	0.999782372297587	0.986820045633576
Q9Y5L4;K7EIT2	TIMM13	Mitochondrial import inner membrane translocase subunit Tim13	-0.103	0.062	-0.043	0.031	0.16421304585739	0.443466091647245	0.999782372297587	0.987792920800647
Q9NR33	POLE4	DNA polymerase epsilon subunit 4	-0.103	0.054	-0.005	-0.08	0.351420668639291	0.661972600136655	0.999782372297587	0.986820045633576
Q8N9N5;C9J811	BANP	Protein BANP	-0.103	0.098	-0.002	-0.118	0.380134756289646	0.415142034513505	0.999782372297587	0.986820045633576
Q8N726	CDKN2A	Tumor suppressor ARF	-0.103	0.268	-0.005	0.006	0.55707832894483	0.0948251473726809	0.999782372297587	0.998963001501439
J3KN59;Q12982;H7C096;Q86WG3	BNIP2	BCL2/adenovirus E1B 19 kDa protein-interacting protein 2	-0.103	0.109	-0.051	-0.075	0.179354395392524	0.158310343450191	0.999782372297587	0.986820045633576
Q9H7Z6;H3BMX5	KAT8	Histone acetyltransferase KAT8	-0.103	0.078	-0.001	0.006	0.0640787658185565	0.180407247736227	0.999782372297587	0.998941471251578
P50219;C9K088	MNX1	Motor neuron and pancreas homeobox protein 1	-0.103	-0.15	-0.025	0.032	0.281550270757245	0.108950943564217	0.999782372297587	0.994363510414984
O15042;E7ET15;H0Y8D9;H7C4V2;C9J5L1;U3KPT1;C9JDJ7	U2SURP	U2 snRNP-associated SURP motif-containing protein	-0.103	-0.003	-0.059	0.008	0.00974425541042083	0.952534639357355	0.999782372297587	0.996731092514661	+
Q9Y217	MTMR6	Myotubularin-related protein 6	-0.102	-0.035	-0.026	0.029	0.0554628918051436	0.574411421943482	0.999782372297587	0.987792920800647
Q8WWH5	TRUB1	Probable tRNA pseudouridine synthase 1	-0.102	-0.049	0.042	0.008	0.147920551536978	0.530284054878714	0.999782372297587	0.998941471251578
Q13618;A0A087WTG3;H7C1L6;H7C399;A0A087X1R9	CUL3	Cullin-3	-0.102	-0.025	0.037	0.007	0.0111278190302038	0.601038681360763	0.999782372297587	0.997524376733902	+
O94915;A0A286YEZ9;A0A2C9F2R7;H0Y9X0;F2Z2S2;D6R9B9;D6RJI4	FRYL	Protein furry homolog-like	-0.102	0.022	0.012	-0.038	0.0573132247680772	0.736871286036746	0.999782372297587	0.986820045633576
Q9Y3C7	MED31	Mediator of RNA polymerase II transcription subunit 31	-0.102	0.073	0.03	-0.104	0.312018752590494	0.50271427942096	0.999782372297587	0.986820045633576
B4DUA7;Q9NX70;M0R3F3;M0R0U2	IXL	Mediator of RNA polymerase II transcription subunit 29	-0.102	0.271	0.033	0.091	0.222523512993022	0.000935143003628774	0.999782372297587	0.986820045633576		+
Q8N3R9;G3V2B0;G3V2H1	MPP5	MAGUK p55 subfamily member 5	-0.102	-0.222	0.018	0.057	0.0688868243406306	0.000119657440970224	0.999782372297587	0.986820045633576		+
E9PGW7;Q5T8T7;E7EN96;Q5T8T8;Q15528	MED22	Mediator of RNA polymerase II transcription subunit 22	-0.102	-0.014	-0.056	0.024	0.100055412404813	0.856035792881857	0.999782372297587	0.99306892647564
Q9GZY4;C9JA07;C9J6J1	COA1	Cytochrome c oxidase assembly factor 1 homolog	-0.102	-0.268	-0.051	-0.055	0.211634772507652	0.000799942938806204	0.999782372297587	0.986820045633576		+
Q9Y3B4	SF3B6	Splicing factor 3B subunit 6	-0.102	0.004	-0.016	0.022	0.0643528008468665	0.954922075849992	0.999782372297587	0.991733023941955
Q8N4V1	MMGT1	Membrane magnesium transporter 1	-0.102	-0.067	0.019	0.032	0.312753530029526	0.539343298767562	0.999782372297587	0.994363510414984
P62875	POLR2L	DNA-directed RNA polymerases I, II, and III subunit RPABC5	-0.102	0.179	0.029	0.025	0.161639673170419	0.0121487225790506	0.999782372297587	0.99423041989641		+
Q9BYI3;B8ZZA2	FAM126A	Hyccin	-0.102	0.081	0.024	-0.037	0.0680459010078408	0.162727671406377	0.999782372297587	0.986820045633576
G8JLH2;B4DIG0;P30305	CDC25B	M-phase inducer phosphatase 2	-0.102	0.482	0.016	-0.078	0.572868149623432	0.00289064230083333	0.999782372297587	0.987792920800647		+
P07437;Q5JP53;Q5ST81	TUBB	Tubulin beta chain	-0.102	-0.068	0.079	-0.007	0.081827480776245	0.273007330318595	0.999782372297587	0.998941471251578
Q99871;A6NDA1;H7BZF8	HAUS7	HAUS augmin-like complex subunit 7	-0.102	0.147	-0.081	-0.004	0.212010371130076	0.0680009276453044	0.999782372297587	0.998941471251578
Q14674;H3BRX7;H3BM31	ESPL1	Separin	-0.102	0.159	-0.001	-0.054	0.158802921621356	0.0258513491095668	0.999782372297587	0.986820045633576		+
Q8N3Z6	ZCCHC7	Zinc finger CCHC domain-containing protein 7	-0.102	-0.253	-0.058	0.049	0.396830241331888	0.0251247954593626	0.999782372297587	0.987792920800647		+
P49756;E9PQU5;H0YE46;E9PSE8	RBM25	RNA-binding protein 25	-0.101	0.015	-0.054	0.001	0.0476273264528496	0.813975570128984	0.999782372297587	0.998963001501439	+
P42566;B1AUU8;S4R3U1	EPS15	Epidermal growth factor receptor substrate 15	-0.101	-0.03	0.012	0.023	0.0169376523733008	0.53968302347263	0.999782372297587	0.987792920800647	+
Q9UKL3;A0A087WTW5;A0A096LP21	CASP8AP2	CASP8-associated protein 2	-0.101	0.174	-0.058	0.02	0.165179274657329	0.0148503574631407	0.999782372297587	0.995329300033407		+
P19525;F8WBH4;C9JZT2	EIF2AK2	Interferon-induced, double-stranded RNA-activated protein kinase	-0.101	0.032	0.013	-0.05	0.114527807867731	0.665457547276787	0.999782372297587	0.986820045633576
[truncated: 5,580 more rows]
