# Supplementary material for: Unbiased evaluation of rapamycin's specificity as an mTOR inhibitor
Source: Aging Cell. 2023 May 24;22(8):e13888. doi: 10.1111/acel.13888 (PMC10410055; doi:10.1111/acel.13888)
Supplement: Supplementary file 9 — Table S8 [file ACEL-22-e13888-s005.xlsx]

## Sheet: Suppl Table 8
Table S8. List of DNA oligonucleotides used in this study.
Name	Sequence
Oligos for sgRNA expression from the PX459 vector for CRISPR/Cas9 point mutant cell line generation
sgMTOR_for	5' caccGAGGCATCTCGTTTGTACTT 3'
sgMTOR_rev	5' aaacAAGTACAAACGAGATGCCTC 3'
donor oligo to introduce Ser2035Thr point mutation in MTOR (TCT > ACT)
MTOR-ST_donor	5' tgatccgagtggccatcctctggcatgagatgtggcatgaaggcctggaagaggcaActcgtttgtactttggggaaaggaacgtgaaaggcatgtttgaggtg 3'
